# Supplementary material for: Toroidal topology of population activity in grid cells
Source: Nature. 2022 Jan 12;602(7895):123–8. doi: 10.1038/s41586-021-04268-7 (PMC8810387; doi:10.1038/s41586-021-04268-7)
Supplement: Supplementary file 5 — Source Data Fig. 1 [file 41586_2021_4268_MOESM5_ESM.xlsx]

## Sheet: Fig_1b_3d_point_cloud
X	Y	Z
-5.27516	1.51688	-0.225321
0.532905	4.46082	-0.808619
-1.20433	2.6017	-0.118952
1.38521	4.31091	-0.565022
-1.99593	1.80205	-4.25454
-2.98885	-3.13265	1.70442
-2.16835	1.53874	0.245809
-3.7756	-3.03756	-0.53953
-1.17884	1.21826	-2.79625
1.13154	-2.17417	-1.23742
0.47243	-1.14062	-2.00524
-0.553982	-2.38873	-0.4626
-0.447897	-3.63973	4.14455
1.80117	-2.41406	3.51026
1.64089	2.09637	-0.477744
1.91517	3.70468	-1.68108
2.3379	4.65109	-2.62343
3.10182	4.1013	-2.45188
2.16048	1.84645	-2.57191
2.4517	0.639351	-0.80399
1.2403	-2.3096	-0.928718
-2.02317	-5.68391	0.307732
-4.60523	-1.76366	1.15426
-5.4279	2.01413	-0.374952
1.88912	2.17593	3.91299
2.22288	-0.257418	4.51863
3.21021	5.00875	0.145932
3.07795	1.91495	-0.792317
1.23949	2.1473	2.97518
-0.161319	1.90915	2.27814
2.33392	0.450949	4.56608
-0.387329	1.56476	-0.989941
-0.95921	2.11618	-3.24691
0.027283	2.12646	-4.03173
-2.17765	-2.54752	0.632286
0.678209	-4.02254	0.268748
4.10546	-0.41332	1.56045
4.97618	-2.71931	2.61559
1.32285	-1.79649	2.31606
-3.0278	0.245475	3.47093
-3.90273	-4.02122	0.035031
-5.10737	-0.398181	-1.7075
-4.64621	-0.582568	-1.49924
-4.64851	-1.41596	-2.80048
-4.6059	-2.38486	-2.7844
-0.489055	-5.34964	-1.67805
2.95863	-4.10367	-1.31937
3.57052	3.9875	1.46337
3.31507	2.30157	-1.02391
3.14475	2.06163	-1.31423
2.46256	1.41905	-0.479443
-3.85985	-4.59432	1.37873
-2.24398	-3.8797	1.2182
-0.812103	-4.81242	0.291883
-4.10662	-3.27083	2.84551
-0.666559	-3.73209	3.99429
0.582065	-3.89742	-2.32909
3.34292	2.86147	-0.30978
4.66903	0.901347	0.468424
4.68723	0.960909	0.11157
1.64723	-1.87659	-0.265186
1.68092	-3.01984	-0.550315
3.75835	-3.08997	-0.805323
1.66195	-0.409504	-1.01492
3.09403	3.7267	2.21864
0.608913	-4.30021	-0.698439
-1.99388	-4.51847	-2.48306
-2.98192	-4.0297	-2.507
-4.95493	0.089207	-3.19734
-5.6049	1.81661	-0.503755
-5.80441	1.11861	-0.715919
-5.5894	0.984788	-1.40934
-5.57703	-0.336825	-0.938743
-5.50798	0.159692	0.322017
-4.54479	-1.09747	2.41633
-1.79512	0.959811	2.91865
1.15688	-0.916233	1.74412
2.56584	-0.438695	-1.14857
5.4005	-3.00076	2.56476
4.79353	-2.68379	-0.197248
5.93119	-0.892125	3.01383
4.73996	1.60607	1.18221
4.28864	1.22795	0.130454
0.917664	-1.83324	-0.719019
-0.445367	-0.533067	-1.32027
0.605974	-3.89439	3.57171
3.99213	-2.04008	-1.80288
-1.73013	1.13284	-2.03689
-2.05918	0.698167	-2.27812
-2.51085	0.828749	-1.94775
-3.41386	3.20287	0.374587
-4.38777	-0.86224	1.18303
-5.20526	0.780969	-0.802233
2.8655	2.95947	0.589885
2.73189	1.8786	-0.501234
-1.90639	3.01576	1.78929
-4.57249	0.903718	-2.71849
-4.18343	0.470824	-3.01157
-4.55793	1.34809	1.43885
-4.08757	-3.75644	-0.698988
-0.93995	3.43039	1.25853
0.240842	4.39203	-0.441668
-5.3692	1.10561	-0.837197
-4.2882	0.116293	-1.42541
-5.37648	-0.311406	-2.1984
-2.44243	-5.71475	-1.48309
-0.903155	-5.59404	-1.71754
-1.64369	-5.20359	0.809755
-0.834177	-5.21668	0.549624
2.07099	-0.41376	-1.2128
-0.976419	-3.34068	2.36195
-0.560279	-2.86755	4.7301
-0.04537	-3.70663	4.00919
-1.08535	-2.83169	2.87288
-1.62571	-2.94959	0.712267
-0.286667	-2.14434	2.15846
1.09019	-3.27756	4.50024
-0.183787	-4.04217	3.89495
-1.16634	-3.69941	0.835131
0.91035	2.40941	-3.22011
1.8707	3.4342	-5.0385
3.11138	1.24673	-4.43017
4.57711	-2.35445	0.058714
4.67658	-2.70417	3.8632
4.42307	0.329313	4.76299
2.89788	-0.131508	3.25555
-1.6127	-1.37799	-4.05969
-5.14444	-1.26068	-2.29016
-5.12273	-0.733914	0.714075
-3.18498	-1.12211	-3.75291
-4.30873	0.088558	-2.40069
-1.58605	-0.382018	-5.13009
2.74891	0.982556	-4.28063
-1.07941	0.587322	-1.71155
-0.799847	-2.19413	-0.443839
-1.13737	-0.298893	-2.32022
3.25263	3.7262	-0.064135
3.89934	4.09361	1.0231
1.30954	6.06517	1.76842
-0.031408	4.22713	2.92185
4.90657	-0.001394	4.62899
3.71772	-0.468667	4.85186
1.04528	-0.463682	2.227
-1.00726	-2.71364	2.919
-1.87918	-1.85734	4.34136
-2.30795	-5.34788	0.272231
2.99045	-2.8819	-1.3315
3.30103	-1.67727	-4.05732
4.80212	-2.09305	-1.42084
4.33627	-2.52627	0.599883
3.4642	-0.328178	-2.95524
4.14573	-1.21642	-2.32637
-0.470781	0.231668	3.0011
3.11917	0.001871	-1.7555
2.48029	0.201035	-1.75929
0.501484	2.93141	0.769554
3.00746	-3.09569	2.06567
4.91582	-2.13516	-1.50727
3.89211	-1.88472	-2.48981
4.14201	-3.16708	1.70459
3.65806	-0.674767	-2.4166
2.84731	-0.667933	-5.34785
0.441238	2.31493	-4.56019
0.303036	1.47087	-5.73246
-2.21883	-1.09343	-4.60452
-2.17965	1.33743	-3.90042
-1.21619	1.4618	-0.715788
0.605212	0.664286	0.748874
-0.246963	0.778351	-0.128738
-0.250183	-0.468907	-1.29438
0.260029	-0.528908	-1.74348
0.192263	-0.206443	-1.67519
2.70539	2.8116	-1.29833
0.899696	-1.03371	-1.90061
0.51326	-3.45361	-0.503926
-0.489038	2.80046	-3.4968
2.51538	4.17964	-3.60465
-2.10466	1.93789	-4.09449
1.64635	3.36157	-4.16193
-1.44104	2.78519	-3.65568
2.65395	1.61992	-5.15232
1.77769	3.33456	-2.36199
2.46905	3.77644	-3.43925
-2.58963	1.37682	-3.38334
-0.777083	-0.54649	-5.50263
-2.97647	-0.808266	-4.0689
3.68778	-1.87081	-4.80637
4.08281	-1.57067	-3.57023
4.79049	-2.17506	-2.32932
5.27464	-3.6939	0.3595
5.17607	-2.0814	-2.49921
4.41482	-1.59717	-1.81283
3.91147	-0.672551	4.88075
3.84764	-1.73533	-4.10886
3.97525	-0.792555	-3.73883
5.03372	-2.30878	-1.82737
4.30686	-2.84944	3.73955
1.73527	-4.95245	-2.05238
2.54898	-4.07501	-0.827648
-2.59693	-4.77259	-1.90902
-2.23935	-5.24509	-0.240873
-1.16414	-2.82366	-0.957377
-4.7342	-1.5838	2.21637
-3.371	0.664237	3.23444
-3.52308	-1.48936	-3.65278
-4.12813	1.79995	-0.292205
-4.66907	-3.59182	-0.62212
-4.02865	-4.16608	-1.85106
0.015117	-5.25993	-0.602173
1.86942	-4.07054	-0.947587
0.187325	-4.8256	-0.558045
2.13868	0.125461	-0.469787
3.66638	-3.59897	0.382705
2.38697	-3.75759	-2.12053
-1.03892	-5.26991	0.511226
-1.80314	-5.41458	0.879764
-1.65577	-3.43438	1.13841
-2.50094	-5.00843	1.91214
-2.82316	-5.17742	1.48221
-0.950809	-5.76986	0.175669
-0.441309	-5.04159	0.129103
-2.92985	-5.46695	0.315281
-1.51904	-1.97319	1.55153
-1.23891	-1.10439	0.679955
1.21847	-1.08807	3.03998
-0.096423	1.58531	1.25104
-0.583513	1.39226	1.75046
4.09947	0.824595	4.82405
2.30547	5.06161	2.16919
1.08041	5.2336	-0.268737
2.09706	5.10517	-2.0157
0.882264	3.12412	-5.12085
-1.35282	0.61893	-5.06215
-0.521653	1.01248	-5.5142
-4.18771	2.44724	-0.522174
-3.821	3.26628	0.195359
-4.16177	1.20948	-2.56049
-2.46432	3.40195	0.805303
-3.65492	-1.06482	-4.07156
-3.86978	-1.6009	-2.5735
-4.75456	-2.19499	-1.56681
0.848202	0.893406	1.13705
1.0129	1.57442	2.19749
1.72873	0.645542	2.65542
1.69675	-4.11383	4.41512
-0.828603	-1.86924	2.15337
-1.17239	-4.19043	3.62008
-0.734323	-2.65804	5.0455
-1.31181	0.255796	3.56062
-2.15762	-4.17466	3.1328
2.3815	-3.20808	2.74583
-1.43121	-0.90295	4.83008
-0.395265	-3.81458	3.3501
-2.16729	-2.92694	3.83429
-2.67825	-4.11163	0.138512
-1.93388	-2.88388	0.613933
-0.124904	-1.71304	-0.874327
-1.71764	-0.731699	-1.41626
-2.27528	0.191096	-3.76537
-2.71391	1.13693	-2.6119
-0.589611	-1.48159	1.89512
0.61844	0.699401	-2.74064
-0.590292	-1.07463	-2.06434
-1.35261	-4.37067	0.064518
1.11534	-3.35546	-0.008557
-0.08673	-4.85534	0.239433
0.429644	-4.88537	-0.779004
1.29446	-3.56225	-4.61301
-5.21639	-1.09913	-2.54612
-5.69075	-0.296164	0.273895
-3.40856	3.70905	0.963286
-4.38886	2.90641	-0.317304
-4.18847	2.21359	-0.996179
-2.75158	0.634302	-2.25836
-0.847356	1.28064	-5.26859
-1.21554	0.639345	-4.98523
-4.12704	1.07197	-2.86572
-1.80727	1.54518	-0.470734
-1.46708	2.69157	-2.1821
1.9511	1.28141	-5.23534
2.03567	3.93347	-3.91921
1.0402	3.78355	-2.69928
0.599694	3.84251	-0.765127
2.76361	5.08786	-1.3147
-0.044723	5.95393	1.56613
-2.37234	4.16514	2.48945
3.36981	4.95596	0.13108
-1.35113	4.65081	1.77827
-1.53215	3.60516	1.00114
-0.91515	4.9093	3.13234
-3.01182	4.11251	3.11492
-3.41119	3.78304	2.13075
-3.29877	1.81886	-0.622991
-1.95346	-0.15293	-3.43252
-0.017354	-0.565632	-5.63414
0.83934	1.03027	-5.77398
-0.013405	2.23375	-5.23449
0.231231	3.51258	-4.8699
0.295004	2.92995	-2.94458
0.515844	3.41402	-4.78593
0.353003	-0.664229	-1.99771
-1.1676	-1.15165	-0.311547
-0.641968	-1.79259	0.448751
0.572347	-2.15634	2.40662
1.25903	-3.38727	4.45409
0.196799	-1.76623	4.63853
-0.764298	-0.595475	4.43149
4.62116	-3.11028	0.448564
3.87796	-2.75267	-3.6362
3.0082	-0.622501	-5.18241
1.4347	-0.406744	-5.25912
-0.19057	0.898272	-5.8169
-2.305	1.24116	-3.69841
-1.08973	0.762759	-2.3327
-0.421191	-2.28468	-1.44716
-1.47132	-3.50724	0.806347
0.353828	-2.95583	3.2468
1.60098	-3.07532	4.68813
3.37863	-3.24782	3.98685
1.00445	-3.68172	4.39327
0.846166	-3.71395	4.66535
-2.68172	-3.64547	4.0914
-4.51926	-1.47803	2.72053
-5.01443	-2.66326	-0.366385
-4.28786	-2.60715	-0.579786
-4.83478	-1.0097	-2.11575
-4.91795	2.21365	-0.829795
-5.43433	-1.31888	-0.813629
-3.9113	-3.98325	-1.98585
-4.82151	-2.87567	-0.539382
-3.59464	-3.34144	-2.2877
-1.80172	-4.64704	-2.49319
1.70478	-4.64117	-2.21839
-2.58389	-3.75072	-1.77119
-3.24783	-5.44787	0.246124
-2.30326	-5.39921	-1.45735
-0.75095	-4.16866	-0.080454
-4.61231	-3.09229	0.895208
-4.13662	-4.42437	0.415792
-4.22339	-3.04879	2.19745
-3.78006	-2.68953	3.28341
-3.7142	-4.52362	2.17377
-2.8923	-3.43004	3.30024
-3.26758	-2.89272	3.26467
-3.20874	-3.59722	2.74657
-0.425251	-2.58433	4.56325
-0.905851	-1.90355	4.84105
0.822333	-1.37123	2.9649
1.66436	-1.81044	2.43624
2.75969	-3.17645	2.74161
6.33289	-2.92314	1.06844
6.32441	-2.98835	-0.166192
4.22408	-0.987911	0.126402
1.28109	-1.44665	-1.22592
-0.313841	-0.348091	-1.80619
-1.18064	-0.263259	-0.221851
-1.3022	2.04922	-1.69797
-1.6403	0.968693	-0.086776
-3.81709	0.762526	-2.40816
-5.16327	0.672126	-2.63318
-5.51724	-0.099727	-0.730594
-3.1823	1.46345	2.55431
-1.48067	1.94954	1.96419
-0.481356	3.3694	2.57779
0.950785	5.95951	1.31959
-3.24665	1.74709	-0.8258
2.55569	4.69923	0.276518
0.771339	2.38041	3.478
1.24551	1.06808	3.86187
3.08772	0.315947	4.97934
-2.7066	0.651631	-1.97402
-2.79695	0.764662	-1.36757
-4.59925	0.97487	-2.30824
-2.53436	-0.140992	-4.28829
-2.97027	-1.22198	-3.90851
-2.80132	-0.730938	-4.06931
-1.66769	-3.55123	-2.77032
-0.871527	2.23804	-1.40353
5.41405	-2.95355	-1.75281
1.72614	-2.5026	-4.65138
-1.54106	1.31381	0.184836
-0.816984	2.02306	-1.15078
-3.41982	-1.15638	-3.67544
0.316142	-1.79673	-4.97454
-1.67447	-2.27195	-3.97467
-3.37202	-3.33942	-1.69409
0.286862	-5.21996	-1.80795
1.53244	-2.5845	-0.253829
2.82321	-1.23987	0.645954
3.09692	-1.0292	0.739326
3.77229	-0.168522	0.466281
4.14992	3.5791	1.15995
3.7414	2.74163	1.28231
1.7004	5.23775	0.666185
-0.685746	4.45102	1.0025
-4.67152	0.701736	-0.13584
-2.7469	1.13413	1.00904
4.09834	-2.36366	-1.44184
4.74413	-3.21289	2.65504
6.17626	-3.04714	1.46124
3.08697	-0.030331	3.36653
-2.74041	0.415271	-1.35654
-0.737063	-0.212856	-5.25923
-3.95673	-0.948339	-3.57186
2.08147	4.06656	-3.38049
-3.23644	1.40953	-2.10256
-5.69642	0.10037	-1.53973
-1.70621	4.75382	3.10997
-0.281591	3.7745	3.47425
-3.73496	3.74505	2.56009
0.237763	1.42996	1.95328
3.23629	-0.603969	4.65338
2.68187	-0.197136	4.81043
-3.28931	4.40102	2.22412
0.931294	0.975401	1.22108
0.171862	1.32164	-1.90288
-1.03971	-1.06982	-1.73441
-1.50598	-1.72312	0.097507
-1.91833	-1.99087	1.11637
-0.283457	-3.96576	0.315278
-0.851169	-4.39386	-0.514696
-0.868263	-5.40882	-0.960728
-3.25217	-3.9084	-1.93331
0.679002	-4.16317	-3.18559
4.64855	-3.76918	-3.13185
5.16102	-2.39661	-2.43957
5.40889	-2.07194	-1.57335
2.58468	-1.43963	0.583639
-0.372782	-0.291919	4.46701
-4.80709	-0.522465	2.64129
-4.35256	-0.952929	1.97588
-1.23371	-4.28944	-1.75569
0.115215	-1.94774	-3.71387
1.70084	-0.399209	-3.05669
2.734	-0.662923	-5.32914
-0.301659	-2.74504	-4.5565
-0.413047	-0.548696	-4.89145
2.06758	-1.3755	-3.75737
0.921167	0.469655	-5.53824
1.37548	-1.86004	-4.89358
-3.25897	-0.256617	-3.81558
-4.04441	1.83343	-2.2495
-4.65029	2.42936	0.262166
-5.10091	1.71612	-0.289717
-2.58133	4.36922	3.18727
0.502349	5.56113	2.99357
3.3433	4.42588	1.11475
3.85435	1.08	0.557712
4.81376	1.47923	2.08623
5.5733	0.254887	2.89239
6.28382	-1.47983	1.49291
3.92306	-1.38178	4.75541
6.29759	-1.29641	2.54441
1.63527	0.186371	4.28819
5.65196	-1.57109	3.95685
4.91081	-3.5657	2.14481
2.59421	-2.07585	1.54032
0.295614	-1.93576	4.30176
-0.514338	-1.36447	4.61008
-2.2131	0.2714	3.83429
-5.55093	0.163727	0.963548
-3.85578	-3.43499	2.86813
-1.43086	-1.94233	4.88526
-4.47611	-0.861488	2.69239
0.372234	-3.64421	4.00189
-0.291738	-2.05959	4.56988
-0.282801	-2.7479	3.57995
-3.61014	-3.6644	3.06539
-1.56269	-3.78927	2.25945
-2.05843	-3.33546	0.529779
-1.26287	-1.21126	-0.469668
-1.83738	-0.953886	4.39054
0.319933	-2.68742	2.45254
0.387242	-3.33094	3.01201
1.94298	-1.27897	3.17831
2.24569	0.40587	3.36494
6.23737	-0.924603	2.04859
6.08175	-1.59187	1.93755
5.3301	0.469455	2.78454
3.43828	1.81707	0.121652
3.31738	5.07449	-0.602932
3.36592	4.68208	-0.67087
3.29036	4.48799	-1.10506
0.939902	4.26751	-0.810889
2.82415	1.98689	-2.61944
3.57365	0.292397	-3.93081
3.72559	-2.10256	-4.52171
1.80338	-2.6424	-4.74955
-3.21412	-1.71093	-3.81707
-4.76521	-2.17275	-1.66883
-5.50052	-1.59333	-0.577243
-4.88744	-0.627096	2.07027
-2.75202	-0.456496	4.0016
-0.752318	3.1159	1.40661
1.16745	2.47438	-0.266077
2.58503	2.69732	-2.19966
0.936074	5.11979	-0.125816
2.93814	4.74826	-1.09739
2.68147	1.43506	-0.946938
1.45679	-0.446116	-1.60251
1.61153	-2.07552	-0.073333
2.55849	-2.57294	0.051415
2.97841	-3.30219	0.120614
4.39693	-4.32186	-2.45591
3.03821	-1.20681	-4.96481
0.825033	0.315439	-5.69204
0.597497	2.85716	-5.36369
0.139818	2.59911	-5.40819
-0.712918	2.47703	-1.76631
0.260615	2.95449	-3.11999
0.47366	-0.259543	-2.18876
-0.635185	-1.48184	-2.04263
1.86856	4.66396	-2.99075
-0.44204	1.32982	-3.58217
0.397251	3.05401	-5.42691
1.65254	4.74072	-1.99896
2.82374	2.95756	-1.60595
1.16996	-1.29888	-1.32013
-1.69481	-2.24215	0.690149
-2.19758	-2.81877	0.50319
-0.356205	-2.90959	2.76218
-2.8901	-3.37326	3.42036
-0.744293	0.516545	-1.59742
-0.96526	-3.08641	2.28475
-1.29143	0.100492	-0.890065
-1.02815	-3.3733	4.03256
-0.203878	1.12421	-3.00455
1.34936	2.62081	-3.02245
1.85224	2.63722	-2.05144
2.08163	5.6433	0.470216
0.685239	5.64136	2.5373
1.87558	4.15756	-2.45075
-2.89485	-0.418082	2.46733
0.746839	5.14427	0.440973
6.16804	-2.8367	-0.903245
3.28363	5.30647	0.579218
2.02433	1.05062	-5.67581
1.79498	3.49506	-4.90914
3.25036	1.54402	-3.84126
1.78145	4.64683	-2.60162
-0.552578	2.62073	-2.82948
2.76734	2.27348	-5.11733
1.9147	3.92514	-4.58522
2.73058	4.03214	-2.64179
0.890902	2.84833	-5.37476
1.01343	3.72212	-3.39198
-1.55611	2.79205	-3.41346
-1.73949	1.84663	-4.01845
0.988558	3.01848	-4.93824
-1.39073	-0.984739	-0.214709
-3.59976	-3.00477	3.08272
-1.23198	-3.963	0.485751
-0.971728	-4.8612	0.249782
-0.611135	2.16265	-3.45896
0.706701	0.176697	-2.57037
-1.83692	-2.27089	0.08063
-3.55016	-4.00265	-0.644309
2.91839	1.54222	-1.40214
3.97129	1.6358	-0.188994
2.9213	-2.73989	-0.292537
3.78638	-2.62099	-0.155272
4.32613	-4.43117	-2.06312
5.29653	-2.71461	-1.82288
4.64902	-2.01486	-2.23631
6.11896	-0.447053	2.43478
4.01348	0.203804	4.94679
2.73957	-1.20954	4.36415
3.72366	1.05931	4.81386
-1.29563	2.54576	1.55588
1.21918	0.769616	3.23107
-1.22888	1.96733	-0.093105
-2.0059	2.38741	-2.06378
-2.03182	2.15727	-2.66685
0.266477	0.244763	-5.64227
2.22749	0.923631	-5.54103
-2.84835	0.755105	-1.36696
0.777932	-2.33508	-5.17636
2.94077	-4.80296	-2.67487
-2.9454	0.463728	-3.14998
0.166518	-3.00267	-4.10736
-1.31523	-3.82036	-3.55494
-4.38724	-2.70167	-2.13123
-3.90001	-3.69898	-1.74861
-0.432356	-5.62007	-1.19711
-3.49336	-5.37224	0.758468
-0.037451	-4.56724	0.485351
-1.52523	-2.4711	0.005635
0.768292	-1.03744	-0.571267
-0.956534	-0.047653	-1.35805
-0.171971	1.63275	-1.99971
2.6818	-1.7472	1.62406
0.798192	-3.49944	-0.180891
-1.49932	-3.26933	-0.531552
-0.40206	0.467687	1.13457
-0.478079	-0.044063	-1.14274
0.885514	-2.67171	3.25888
-1.81453	-2.83453	3.12505
0.769777	-2.21151	2.4776
1.01454	-3.48546	3.48328
-0.760736	-3.46226	3.89349
1.28369	-1.90573	2.46568
-2.33374	-5.39926	0.763505
-2.03787	-3.76966	3.8097
0.728017	-3.80105	3.63962
-2.6894	-4.85856	2.13825
-1.57078	-0.356447	3.34024
-1.12726	-5.1234	0.863468
-4.11925	-3.73145	0.473781
-4.75572	-1.84947	1.67732
-4.0747	-4.01783	1.8588
-5.00725	-0.665447	1.53136
-4.26836	-3.40158	1.44419
0.255504	-3.10327	0.01436
-0.509917	-5.62655	-1.94868
-0.414945	-5.26743	-0.268594
0.642213	-3.65703	-0.627511
1.76153	-3.23575	0.234766
1.26798	-1.73236	-1.19164
-0.87775	0.800789	-0.971447
1.47777	4.0309	-4.58287
1.50189	4.06721	-3.10044
2.76694	4.97628	-1.4963
0.689299	3.93255	-0.649823
-0.069466	5.40956	0.611984
2.65156	3.9108	-3.12949
1.68709	5.54102	-0.34385
2.97266	2.41176	-3.53669
2.13063	1.43566	-5.61077
2.1161	3.48159	-4.95434
0.130279	2.12393	-3.30772
0.696244	3.48715	-5.08438
-0.456028	1.7739	-4.36953
-1.6225	2.50498	-2.62757
-1.93423	2.06151	-4.83603
-2.22942	1.54251	-3.53849
-1.95244	-0.314615	-4.76145
-3.16956	-1.38769	-3.99209
-2.3401	0.263404	-4.29549
0.665889	-1.82863	-5.49526
-1.48695	-0.225334	-4.77615
-2.72109	0.652392	-2.48022
-2.63372	0.948835	-0.536555
-3.50461	1.89121	-1.31714
-4.3591	2.63743	0.157379
-3.13305	3.4008	0.47584
-1.3904	1.67003	0.033337
-4.60721	2.85184	1.38255
-3.85285	1.43707	-1.29099
-2.27552	0.88105	-3.92802
-1.74282	1.48107	0.998457
-4.50542	-1.33052	-3.17267
-4.21347	3.26424	-0.170643
-4.27891	3.22611	0.420984
-5.12845	-1.14496	-2.426
-3.48132	-4.73134	-1.10347
-4.58618	-3.31777	-1.04552
-2.68676	-5.09214	-0.021004
-1.48375	-4.02575	0.545306
-2.04016	-2.16579	-0.007102
-1.18816	-0.129376	-0.808989
2.00126	-1.62849	4.11626
0.435786	3.51328	-4.36709
1.80347	3.85404	-4.24837
-1.17028	1.85181	-3.89711
-1.50841	-0.069448	-1.15349
0.808433	0.286324	-2.71257
-1.09912	-2.4191	0.790712
1.27953	-3.16712	-0.036739
5.15228	-1.57336	1.14695
5.24863	-3.5888	1.72638
4.58929	-1.53586	-2.83839
1.75215	-0.331615	0.341589
0.537818	3.20786	0.006357
3.00529	5.37223	0.315506
1.02908	5.83822	1.51097
0.940389	4.58472	3.58592
0.280746	4.34535	3.36982
-4.20678	0.562491	3.08636
-5.33038	1.74604	0.625049
-5.58408	-0.064581	-1.97689
-2.08198	-2.20979	-4.14053
0.49711	-1.72838	-5.29886
2.77506	-1.19792	-4.76069
3.75674	-1.37354	-3.7563
4.02626	-1.7526	-3.55222
3.47817	-0.11154	-4.45398
1.95274	-1.98107	-5.39116
3.1533	-1.17056	-4.51055
3.01008	-2.80878	-4.56627
-2.36831	-0.685414	-3.30473
-2.32239	-5.26478	-0.695189
-1.61965	-3.63605	-2.69468
-2.71063	-3.15063	-2.49136
-0.986849	-5.41185	-1.28894
-0.704707	-3.53781	-3.38149
-3.57406	-2.05443	-2.76259
-4.52041	-2.57914	-0.676896
-5.02887	0.128987	-1.53347
-3.33892	0.904264	1.84934
-2.89995	0.942432	3.83623
-0.831119	1.12462	2.95246
-0.704325	2.01628	2.05788
2.01668	3.98194	3.6365
0.079025	5.53606	2.49082
1.17379	4.00635	4.08528
4.13293	1.92125	2.39836
5.30511	-2.13891	-0.180621
3.42478	-3.97302	-0.521425
2.76145	-4.36753	-3.78648
0.215379	-3.2297	-4.23796
1.80609	-4.61605	-3.11633
3.66313	-4.62673	-1.81482
4.3995	-4.26183	-0.986025
0.564736	-4.65799	-2.43423
4.94563	-4.07177	-0.424008
6.21765	-2.84069	0.411826
4.49316	-1.72062	3.69102
5.7475	-3.65237	-1.24534
5.40168	-2.35552	-2.25245
4.40616	-1.45976	-1.85835
3.64412	-0.460705	-3.80736
6.25205	-1.56209	2.556
3.76038	-2.78314	2.17064
4.93913	-0.177325	4.12465
5.39638	-1.74283	2.96443
5.27912	0.816627	2.65282
3.03535	0.33292	4.64952
0.42354	2.16799	2.80723
-0.565262	2.06823	-0.374226
-2.05162	2.77889	0.663493
-1.83872	3.08513	-3.81941
-0.005189	2.35282	-2.94411
-3.62691	3.19398	0.300734
2.65789	-0.7356	-3.91211
2.84028	0.364293	-4.84752
2.98822	2.05319	-3.82936
3.12684	-0.160099	-2.64343
1.52507	-0.631186	0.983809
0.853247	-1.23962	3.17031
3.61645	-0.877014	-2.51605
2.90403	-4.74202	-2.48676
1.13794	-4.60837	-3.42404
0.321641	-4.84002	-2.09539
-1.67721	-4.63161	-1.84108
-3.99694	-1.80785	-3.57795
-4.85631	-2.03112	-1.67457
-4.81618	2.98199	0.604151
-2.77753	3.5812	2.87445
0.432273	5.05921	0.58718
4.21601	3.0473	-0.868484
3.61787	0.944717	-0.506259
-0.417793	-3.3303	-0.589143
-1.89498	-2.51414	1.12781
-3.72672	-4.12839	2.56258
-2.17773	-2.4883	4.52327
-5.19307	-1.51826	1.22186
-4.7328	-1.56325	1.62262
-5.43143	-1.2521	0.946019
-5.54546	1.5078	0.475622
-3.17896	2.955	0.292004
-3.2675	2.24022	-0.4872
1.61815	0.772523	2.39067
-0.384552	1.71675	-0.60404
-0.519515	1.53072	-2.51147
-0.800465	-1.54601	0.523552
-1.84146	-4.12007	3.09609
-1.84559	-1.59054	4.46938
-4.47094	-3.01851	1.65272
-3.74213	-4.69536	-0.933254
-3.11632	-5.17751	-1.44559
-3.51739	-4.7801	-0.958569
0.207596	-4.30063	-3.12215
-1.61541	-4.47606	-2.54148
2.48005	-4.09853	0.033432
4.25765	2.34935	0.268368
4.22394	3.17008	1.77818
2.72984	5.35294	0.158878
0.685428	5.9757	2.3757
0.11356	5.82803	2.52868
-0.60023	5.74838	2.43853
2.02875	4.19892	2.9346
1.89414	4.4078	0.472527
1.39629	4.21776	-1.39678
2.81516	2.06062	-2.53648
1.83588	-0.091547	-0.280848
3.10894	-2.76029	0.866157
4.27683	-2.01343	4.1509
3.04081	0.21421	4.22003
3.21221	-0.040877	4.81794
1.988	0.123646	3.46113
5.31056	0.533061	2.53718
1.02985	3.95917	3.29
2.95702	1.17651	4.03968
2.86171	1.58093	4.59171
4.164	0.475572	3.56177
6.37607	-2.51544	2.17406
1.72375	2.60783	4.26033
1.14391	1.41904	3.76212
2.65156	4.61821	3.01505
3.33817	4.38125	2.43465
4.78186	2.22086	1.27854
4.05144	3.76526	-0.126266
4.16865	4.02398	-0.249695
3.36763	4.60649	0.020285
2.40076	0.436715	-0.559593
3.31556	1.4303	0.176074
3.58151	-0.185909	-0.131739
3.32315	0.084525	0.022432
-0.034039	-4.10204	0.536564
-1.50377	-2.97608	-0.287065
0.36632	-3.15005	2.59372
1.37957	-2.59653	2.54742
2.12804	1.05668	3.66641
4.16855	-2.85919	3.22047
4.86465	-3.69472	-1.90863
5.82744	-1.68558	3.89955
2.85941	-2.9471	3.2523
2.89298	-1.59643	-0.377322
3.87669	-3.97006	-0.448706
2.80989	-2.93596	-2.05515
2.94575	1.2574	-4.30528
-0.668711	-1.92781	-4.95758
-2.14412	-2.28238	-4.06661
-1.99715	-0.081228	-3.95148
-1.9694	2.07176	-1.23186
-0.42826	1.68632	0.852305
-0.059397	-0.014884	1.10649
-0.968579	0.699347	0.308708
-2.14599	1.20997	-1.03193
0.851297	1.68506	2.75208
-2.91682	2.47514	0.179433
-1.73995	4.40461	2.82181
-5.62664	1.27708	0.367353
-4.07315	0.238711	2.7993
-1.71498	-0.606538	3.63165
-4.67667	-3.2664	1.02257
-2.5297	-5.4837	-0.908237
2.32388	-4.18988	-0.492474
4.6504	2.02852	3.32003
0.837296	4.37995	3.61866
0.058639	4.15018	3.59479
-4.25556	3.48727	1.23202
-5.52548	0.54255	-1.71593
-3.1719	-1.0713	-3.83688
2.12955	-0.928362	-5.46692
0.27341	3.58441	-3.60246
2.29953	3.57998	-2.0753
1.3966	3.11046	-0.656886
2.64457	0.827593	-1.7943
2.03129	5.18241	-0.551941
-0.230607	5.24976	1.58004
-3.08017	3.53189	3.00351
-1.5167	4.59765	1.7798
-5.13232	1.52044	1.9954
-4.15278	1.84399	1.24871
-0.954832	5.8775	1.95612
-1.98142	4.99135	2.22519
-0.52299	2.76733	2.85869
-4.62729	-0.512489	-1.54423
2.8352	-0.943242	-4.87908
-5.6341	1.83686	-0.292441
1.05343	3.03971	-0.604167
-3.74127	-2.30343	-2.02465
1.40515	-2.29265	2.41264
0.072403	-1.60302	3.24096
0.212036	-2.06141	3.92234
1.35142	-2.81022	2.56124
-0.739077	-1.74931	3.77801
-0.24366	-0.822667	3.8263
2.78452	-3.23888	2.18045
4.32941	-2.08445	-1.75528
4.10336	-4.50446	-2.93533
-0.104988	-4.1756	-2.99223
-3.9561	0.760879	-3.05862
-3.27377	3.15358	-0.058936
-1.277	2.17449	-1.32188
0.791799	-0.203609	1.63375
-0.293668	-3.00699	1.73077
-1.25818	-3.57944	2.22896
-0.752402	-1.54035	2.94187
0.189747	-0.638659	2.27291
-2.18278	-0.823156	3.68588
-1.52588	-0.403618	3.54114
-1.31804	0.270017	2.68187
-0.395577	-0.489055	2.9056
1.66879	-1.0924	1.06619
1.30583	1.22091	-0.762306
1.56048	2.536	-0.773638
2.65142	5.41421	-0.85928
3.09104	4.84323	-0.248192
2.83888	5.31905	1.2355
3.86978	2.96463	2.37897
4.84034	0.190012	3.94648
2.82664	2.08649	4.83948
3.05648	1.07566	4.80027
2.45423	-1.03121	4.59198
1.16831	0.849242	3.91128
-1.44866	1.97133	-0.919861
-2.00446	1.59061	-4.25003
1.18904	0.321913	-5.89718
3.54455	-0.018223	-3.81302
4.13532	-1.40631	-4.25632
3.20388	-1.37197	-4.69985
4.54706	-1.77672	-2.59694
2.84805	4.27343	-2.69731
-0.342639	0.668866	1.72479
3.55125	-0.994447	-2.9196
3.07991	-1.35567	-1.74156
2.76453	-3.35494	2.43627
2.11455	-3.55869	4.3112
4.48736	-0.253541	4.65193
4.33491	-0.366726	0.285611
4.46623	3.55819	0.843589
4.2746	3.19738	-0.114725
2.8435	3.2791	-1.45972
1.67933	2.45219	-1.65895
-0.708025	1.42232	-1.37095
-0.249379	0.787448	0.345219
0.784897	0.199145	2.63461
2.12432	0.784485	3.2947
3.79604	1.28437	4.65562
1.64556	1.77438	3.44511
0.803654	0.801831	2.55932
5.61787	-0.961498	3.36378
5.59063	-0.089938	3.36137
6.17002	-1.04606	1.02812
0.750304	-5.45247	-1.14439
-3.55428	-3.52705	-2.4305
0.122832	-2.11158	-1.16339
-2.9516	-4.47701	0.653766
-2.39728	-4.73766	1.99402
-0.94567	-3.46627	3.26167
-1.60773	-1.47759	0.85331
-4.07038	-2.16837	3.06499
-2.29304	-0.770916	3.66162
-2.50485	-1.658	4.25928
-5.59941	-0.638851	1.09315
-2.96749	1.11476	3.30278
-5.37282	1.38609	1.667
-0.037291	4.82268	3.0788
0.88768	3.78415	3.04204
-0.91333	3.12225	1.80723
1.26146	4.83957	-0.565785
-3.30272	4.13838	1.73278
0.297357	2.52205	3.40785
-1.3899	1.94813	0.90753
-2.77376	1.36661	-2.06784
-1.57663	2.62297	-4.22049
2.39105	1.24981	-5.06908
3.35298	1.26111	-2.2458
2.886	-1.2085	-0.325989
0.904672	-1.96905	3.43852
-1.32497	-3.8474	3.03205
-1.05469	-4.53945	0.350622
1.52554	-2.37905	-0.132666
4.70326	1.75088	0.746544
4.40264	2.36727	2.17821
3.30402	3.07022	4.01523
-0.160749	4.29425	3.70446
-3.25783	-4.22504	-1.75751
-2.14274	-3.46333	-2.96906
0.515422	-3.78535	-3.14261
5.92647	-1.7333	-0.264046
5.04484	-2.53958	-1.27686
4.05822	-2.83595	0.047402
3.26098	-1.0303	-3.97566
-1.13271	-2.28423	-4.36148
-3.32694	0.827174	-1.94646
-0.362721	2.50301	2.58464
3.85193	0.986869	4.84297
5.9786	-0.563795	2.64732
5.44746	-2.58647	-1.56386
2.63214	-0.627133	-5.10201
-1.31064	1.51722	-4.38673
-1.57749	1.80345	-4.02312
-1.60282	1.74969	-4.24458
-3.26602	1.5637	-1.4047
0.136718	1.84019	3.06244
-0.407689	2.4988	2.96812
1.76075	2.52287	4.14434
4.74124	-0.073796	4.75941
5.3349	0.661437	4.52619
6.29936	-0.935376	2.7396
5.56807	-0.773535	3.5384
4.45286	2.12072	3.09477
0.617906	5.66188	2.58168
-0.571524	5.69878	1.37382
2.05818	1.66363	-1.075
3.85157	-0.128028	-2.79342
4.16379	-0.685848	-2.83665
1.86161	-1.29283	1.99211
-1.04054	-2.39827	3.96679
0.466099	-3.58383	2.6197
-0.779658	-1.84658	0.9828
-0.773347	-1.81969	-1.39333
2.45614	-1.70091	-0.295821
3.78362	-0.314798	0.786751
4.90994	0.252421	2.83928
4.87358	1.38831	2.52884
3.17327	5.2356	0.659339
4.23063	1.2109	1.11767
3.81823	-2.30143	0.674833
-1.29264	-2.96615	-1.79543
3.38694	3.40042	-0.098324
4.79414	-0.674238	1.12365
5.72872	-2.15262	-0.169914
2.99603	4.94856	-0.412645
3.47336	5.14091	-0.29852
3.65807	4.46124	-1.16466
1.13902	4.65755	-0.481107
0.724837	6.03782	1.84876
2.273	4.20164	-3.22641
0.50747	3.77008	-4.14018
3.06323	3.50009	-2.95431
1.25165	5.3106	-0.497697
2.58153	3.37262	-2.29714
0.689717	3.38093	-0.225143
2.68893	0.878818	-1.83626
3.40964	-0.280536	-1.55593
0.953047	-0.919047	2.82111
-0.75499	-1.9506	4.5592
2.02586	-3.4431	3.90086
1.61871	-3.52182	3.60519
1.54513	-1.7969	3.1539
-1.95698	-0.261682	3.63845
-4.86112	-1.2097	1.99343
-5.6399	1.65118	0.974022
-4.45833	-0.779759	-1.86658
-5.75196	0.974041	-0.730353
-1.96867	3.11416	2.42437
0.290623	5.82109	1.08298
1.21979	2.8758	4.1229
2.46884	4.50664	2.92565
3.85492	2.41651	-1.09876
2.45112	1.01347	-0.981634
1.21582	-2.78137	-0.342355
-2.50631	-5.51854	0.958769
-3.83896	-4.04809	0.768229
-4.07449	-2.90154	-1.74071
-4.25511	0.100223	-3.38071
-4.64186	0.875119	-3.0214
-3.01871	1.49914	-0.42016
-4.15528	1.21187	-2.73579
0.964665	-0.830478	-4.57889
-3.10033	-2.5425	-3.34536
4.66478	-4.57578	-1.76938
1.16627	-2.13741	-5.0258
0.468945	-0.811345	-5.1207
2.82302	3.10232	-3.96588
2.03949	2.88855	-3.64834
2.33105	2.82552	-3.14616
1.4264	5.58488	-0.093149
2.69677	5.05973	-1.33562
0.807396	4.73816	0.610741
-2.66337	1.78919	3.21301
3.94159	-0.65549	-2.22167
-0.793309	-0.066641	4.16363
-0.568878	-0.831663	2.96699
0.895857	-3.48797	4.76324
-1.04914	-2.48275	1.40792
0.56518	-0.377295	-2.507
1.47285	1.86357	-2.70601
2.84303	3.48283	-3.84145
2.71045	1.16101	-3.34372
1.27857	1.34831	0.121594
1.08834	1.41823	-0.09585
1.75946	-2.55959	-5.07103
0.008881	0.691712	-4.65362
-3.78681	-0.381933	-3.51607
-2.58027	1.70624	0.119988
-3.00928	3.02909	1.02814
4.05486	3.72265	1.17437
4.8002	1.92957	1.46018
4.22166	0.669848	1.99823
4.59167	-0.237476	0.466672
3.15345	-2.62399	0.356504
-1.80392	-5.36756	-1.79123
-4.41492	-1.38497	2.38951
-4.18817	-0.281767	2.82338
-3.61722	0.616366	3.25056
0.92651	5.26006	0.184623
2.81102	5.52837	-0.255606
2.93047	4.14983	2.71065
2.50899	2.60712	3.80376
5.22612	0.839195	3.52276
5.67189	-1.58628	3.76028
3.79365	-0.787158	4.97216
2.01338	-0.404939	3.36826
-0.254206	-1.35135	0.799418
-1.3394	-2.39148	-0.859918
-0.361234	-2.98617	-0.960897
0.078326	-3.69245	-0.864473
2.71323	-4.05663	-0.650402
-0.04583	-1.49487	-1.94224
2.96011	2.6693	-1.1899
1.89031	5.83743	0.300212
1.65692	4.57593	-3.11235
-1.06226	2.16856	-5.22109
1.09368	-0.735942	-5.66601
1.7745	-3.68827	-4.6167
2.38303	-4.65186	-1.51989
2.40171	-4.35982	-0.286312
1.66542	-0.676755	-0.865328
0.836214	1.72187	-1.96491
0.050229	1.17454	-1.30676
0.083803	3.73134	-3.48567
-1.89272	2.46681	-1.90085
-1.76712	-0.768994	-4.79406
-5.8827	0.63424	-1.13031
-5.37934	1.17204	1.38486
-2.61287	3.06535	2.94893
-1.56705	1.03031	3.52029
-0.291789	-0.514349	3.67522
1.7868	3.13333	-3.65289
2.9033	1.20524	-2.38362
0.694223	3.32893	-0.267862
-0.439381	2.90982	0.277424
0.391972	2.70308	0.224517
1.25818	4.60883	-0.755974
1.51155	4.16716	-2.73125
0.576335	2.17807	0.61359
1.094	-2.09771	4.30401
1.55741	-2.79904	4.73959
-0.935241	-2.56054	2.3728
0.658762	-2.97877	-0.169144
-1.63038	-1.1957	-0.39364
-3.54848	-5.03163	0.520172
-2.12533	-5.00473	1.39091
0.110893	-5.13429	-0.558693
0.718961	-3.9769	-2.33125
3.45684	-3.77236	-0.503413
4.87769	-0.744609	1.56591
6.02763	-0.82026	2.95362
4.42969	2.85367	0.698341
2.99639	2.51526	-3.59868
3.29805	1.05117	-0.160219
0.562305	-2.42465	-1.12712
0.326052	-0.3605	-2.49966
-1.31105	0.27327	-2.0673
-0.754302	1.88337	-3.03962
-2.25453	1.91434	-1.53316
0.691393	-0.126304	-5.77914
1.7428	1.18019	-5.31013
-0.245118	3.13927	-3.8183
2.61884	2.85093	-1.1223
2.92824	3.03079	-0.405306
3.32578	2.38548	-1.36797
3.16041	0.019688	-0.447277
4.38704	2.16444	-0.032813
4.41033	-0.23518	1.0005
6.60348	-1.84216	1.5221
4.12282	-2.96542	1.3032
1.80234	-0.306807	0.303124
2.77085	3.81913	-4.01397
2.09782	3.79429	-3.41329
0.53993	3.65275	-3.47956
0.202322	2.22003	-5.67105
0.958433	2.0297	-2.28397
-1.03959	2.32415	-2.52678
-0.340894	-0.327234	0.611316
2.34882	-0.135525	3.93429
3.44269	-0.998737	5.01202
2.79542	-0.018394	3.66856
-0.576509	-1.94336	4.539
-1.02313	-1.26073	-0.080343
0.273529	-0.862046	1.38064
-0.957085	0.913671	-2.08234
0.311831	-0.847586	1.57008
3.33137	1.06169	4.82615
-0.77598	-1.24125	1.25173
2.0255	1.69833	3.75467
-1.05159	-0.797073	0.859675
4.48886	-1.0622	4.81168
0.396428	0.678287	2.08565
3.26375	1.66146	4.3831
6.29582	-1.11266	2.69494
4.38466	-3.26999	-0.253724
0.773283	-4.34982	-2.1042
-4.07334	-1.00574	-3.01104
-5.14319	-1.53406	-0.039541
-5.46268	-0.578118	-0.984949
-5.5473	1.82263	0.213496
-1.40092	3.33242	3.36637
1.97314	1.44472	4.17464
-2.13348	3.10035	3.38372
0.736424	1.31423	2.60401
-2.13962	1.80721	-2.00421
-1.30092	1.57765	-1.44429
1.74346	0.479966	-5.81214
2.58745	2.94103	-3.48254
0.999125	2.99435	-0.63255
-1.60612	1.59967	2.57661
-3.75968	-1.36532	3.13701
-4.25698	-3.55376	2.59664
-2.07812	-4.60733	1.07732
-1.51954	-2.85075	0.710955
-0.200898	1.84672	-2.43408
-1.1382	3.15271	-3.34294
1.00655	1.97024	-5.82285
2.12028	-1.48499	-5.49221
3.93119	-1.29675	-3.76145
2.83532	-3.98236	-3.6252
-0.986437	-0.331287	-5.03708
4.68395	-1.78979	-2.89396
3.5406	0.807664	-3.94004
-0.593819	-0.442951	-5.39344
1.79623	-1.8692	-4.88661
3.26322	1.40121	-3.76521
3.22843	4.43698	-1.86445
-1.14949	1.15514	-5.30194
-0.047632	2.03617	-5.57568
2.0412	3.16225	-2.62611
2.60625	1.15634	-1.62599
2.93292	5.17047	0.86735
2.96167	4.55517	2.62639
-4.68045	2.1036	2.21819
-0.510177	-1.15513	4.21641
-5.26436	-1.3035	1.23917
-4.98422	-0.977317	0.817103
-3.69272	-4.19225	2.55738
2.39417	-1.47548	0.124138
0.044173	-3.82709	-0.288322
-3.946	-4.13457	0.578579
-2.17886	-0.012191	-3.75783
-4.23234	-1.51101	-1.62233
-3.71887	-2.14247	0.437499
-4.65924	-1.86133	-2.69514
-5.65319	0.282974	-1.09625
-3.80774	3.30926	2.373
-0.560224	3.81465	3.53826
2.52364	1.81388	4.79971
4.84143	0.739109	0.812178
3.55212	-0.083391	-0.067173
4.37365	3.16305	-0.167671
3.75853	3.46421	-0.695866
1.01555	1.45391	-2.17498
-0.559532	-2.67316	-0.911813
0.17844	-3.1854	-0.203744
4.15039	2.17976	-0.522325
-0.523387	-5.5124	-1.87664
1.24882	-3.9869	-3.46412
-1.02482	-2.35951	-4.50629
-3.81948	0.809263	-2.97924
-3.15856	0.90735	-1.2441
0.115354	0.687792	0.632095
1.06955	1.54295	3.21687
-0.858112	0.801497	-0.407928
-1.57908	2.48485	-2.65267
-0.997897	1.16538	-2.30227
0.887922	0.305779	-2.68409
3.43355	1.75743	-0.789403
3.7733	1.19653	-0.208726
4.97656	1.03502	1.83714
3.47853	4.47808	1.67321
3.48014	4.17268	-1.80591
1.12725	4.45785	-0.75291
2.39845	1.01297	-1.4621
3.5525	-1.97044	-0.635247
4.42479	-1.42332	4.55902
1.33447	2.74425	4.13293
-2.99176	4.26926	2.25907
-4.35833	-0.180495	-0.865214
-4.60716	-1.40199	-1.5892
-0.240151	-5.47946	0.289614
-0.228761	-3.61457	-0.683269
-0.742314	-4.74378	-2.01506
-0.317409	-3.72879	1.17718
0.812352	-4.66957	-0.248551
0.873431	-4.26339	-3.84105
1.13726	-1.91358	-5.24986
-4.95894	0.893128	-2.29442
-1.14518	1.36215	1.20025
2.37486	-1.12832	-4.82998
3.04216	0.641634	-4.13776
2.6145	2.27258	-4.53575
2.83188	2.6389	-2.93325
-1.57369	2.95247	-3.80498
1.4969	-0.11256	2.96079
4.32735	-0.315143	4.32081
6.34003	-1.61405	1.74594
2.88952	-4.06963	-0.126293
-3.83674	-3.4941	-1.08367
-4.28124	-1.66676	2.9078
-1.31553	-2.20267	4.97913
1.60811	-1.33976	1.41873
0.727596	2.65438	-0.393944
1.1021	3.35731	-1.44245
2.12829	4.87903	-2.56274
0.936371	3.86178	-2.92502
0.908545	4.69376	-0.851965
3.23024	3.01557	-3.57287
2.62154	4.01004	-3.74371
-1.42456	2.95479	-3.79938
-0.170887	2.73002	-5.58967
-0.926119	2.4546	-4.61402
-0.551533	1.15011	-1.86355
-0.476574	3.41101	-4.03181
0.032549	-1.17711	-5.39585
-2.87254	-0.844967	-4.52739
-0.651426	-2.89621	-4.80681
2.94215	-3.79466	-1.26002
4.02581	-0.055495	0.010541
2.81255	5.14166	1.85133
-0.962575	4.4147	1.32611
-2.74233	0.227062	3.78844
-2.26911	-2.04217	3.70647
-2.52268	-3.73188	3.64219
-1.24045	-3.89684	2.75722
-1.66579	-3.29576	1.02265
1.26842	-4.84915	-0.281789
-2.08887	-3.31966	-2.79299
2.94303	-2.90747	-4.394
3.14669	-1.12436	-2.96837
3.41498	-1.4466	-2.30936
1.75612	-1.84963	2.91692
-1.67465	0.954598	3.56273
-2.09663	1.17498	2.72505
-0.872515	-0.094367	2.90218
3.66046	-3.44604	3.27068
-4.43252	1.47169	1.08334
-3.36106	-0.261636	2.92984
4.04766	-2.74131	1.02294
1.42498	-0.924292	1.44021
4.02661	-3.67432	1.72368
1.81844	-3.7079	4.6478
0.130567	-3.69495	4.11515
-0.652762	-0.655902	4.36998
-2.17023	0.292183	3.42051
-3.37687	2.16805	3.07186
-0.176674	4.99723	2.99142
1.93693	5.89477	1.41129
3.82992	3.67583	0.52295
3.48821	4.48533	1.29018
4.70336	1.67963	1.66996
4.36694	-1.36854	0.162015
2.67937	-4.11211	-0.638983
3.09927	-4.42794	-1.60763
-3.06127	-5.48773	-0.766016
2.25732	-4.22026	-0.843504
3.00027	-0.602913	0.650466
-1.31576	-4.54937	-1.46658
1.97594	-4.65897	-0.803063
1.7976	-4.34882	0.204727
3.71849	4.13287	1.22917
3.85336	-1.81343	-0.548509
4.81877	1.35585	0.486429
3.37414	-0.279626	0.253888
1.70669	-4.10537	-0.784676
1.3376	-5.21182	-0.887199
-3.12688	-3.83629	-1.44532
-5.46592	0.754583	0.073775
-5.17867	2.15703	-1.11623
-3.3732	3.27295	0.428094
-1.27971	3.72126	2.67455
3.16866	0.890909	4.93692
2.33552	-1.52337	4.01409
0.390068	0.03793	0.490253
-0.963493	-3.67722	2.71772
-2.24929	-5.1911	1.36272
-2.8163	-3.46742	3.50529
2.27998	2.89304	-2.27156
2.07616	4.24108	-3.57399
3.40522	1.47094	-3.88478
3.6069	-1.97114	-3.40538
6.57959	-2.98329	0.797348
5.11038	0.454301	2.7081
3.99738	0.163241	1.06615
3.46704	3.26976	3.65653
0.513732	2.62945	3.21945
-0.692674	5.28982	3.09006
-5.15839	1.63699	-1.77292
-5.24121	1.04715	-2.09365
-3.40317	2.79617	2.70044
2.43077	2.62504	-1.72937
1.46397	-0.410164	0.981335
3.77554	-0.8564	-1.80346
3.59194	1.5046	-3.6679
2.27789	2.48411	-5.11087
0.902381	0.37603	-6.04092
-2.11878	1.25033	-3.7559
-1.89156	1.48093	-0.326744
-1.52659	0.847592	-4.73243
-3.8978	1.9337	-1.56428
1.08348	3.41121	2.55262
0.016449	2.81168	-5.74505
2.18839	4.38065	-3.27372
0.217251	3.48632	-2.70618
-0.039079	3.47537	-2.93002
-0.012497	2.72338	-4.6506
2.16238	-0.83759	-4.92453
-0.217471	0.461603	-3.06889
0.937506	-0.952098	-2.16349
-1.21056	-5.65095	0.542756
-1.74772	-5.76514	0.31589
-1.82754	-3.14965	1.68335
-1.03988	-2.64521	4.77483
-0.379576	-1.48185	3.24556
3.44988	-1.67899	-0.252888
4.52893	-0.734281	-3.4443
0.544714	0.563777	-5.97694
-0.240775	2.02823	-5.59532
-1.17672	2.73891	-4.79291
-3.9191	0.226466	-3.52306
-4.05024	-1.45443	-2.15839
-4.7182	-2.48833	-0.042301
-4.44851	-3.32415	0.932756
1.31991	-4.48095	-0.49132
3.15226	0.622085	0.242269
1.15569	5.73447	0.98559
-3.59215	3.73618	2.54544
-5.57178	-0.412885	-0.66509
-2.01543	-4.97512	-0.47825
-0.623127	-3.60474	-0.450898
1.61831	-4.37686	-3.06224
0.725508	-2.92311	-3.89056
5.29443	-2.63768	-2.74516
2.1459	2.26643	-5.42127
3.16064	-0.467828	-1.39458
3.35008	1.98311	-3.18248
0.612021	3.89728	-4.11995
3.46089	2.64705	-1.30188
0.902921	1.94437	-2.44523
3.26356	3.414	-1.48802
3.36059	1.99104	-0.566864
5.44742	1.22968	1.77558
1.22026	3.71105	3.98053
0.420516	3.67447	3.7883
0.004177	1.54097	1.86987
-3.45138	0.209998	-3.17942
-0.876261	0.603854	-5.34736
-0.623664	-1.50091	-5.20341
-3.79823	2.30021	-1.39533
-4.73513	-1.01875	-2.97538
-5.24676	0.636023	0.399695
-3.82124	3.09011	2.6517
-1.47432	1.50597	2.17725
2.73839	0.933321	-2.24361
3.96457	-0.800029	-4.07203
2.59114	-0.472365	-5.14448
-1.96602	0.217005	-3.93066
-3.35223	1.24184	-1.83247
-2.94157	2.57006	0.573256
1.02073	1.41983	3.54994
0.50973	2.72017	3.93928
1.01484	0.895257	4.13325
0.001799	2.10399	2.43662
3.2159	-0.733175	5.03895
5.87352	-0.205971	2.9152
3.68576	-2.11175	4.84481
3.49029	-1.853	3.75767
3.33359	-2.92796	0.589869
4.26743	-2.12587	-0.879445
2.12964	-1.49326	1.11488
-0.336988	1.25595	1.78154
-1.99481	0.48672	2.55998
-0.388645	0.671234	1.58558
-2.78213	-0.365794	3.29505
-4.01879	-2.0181	2.89451
-2.61192	-3.06297	3.59439
-3.22725	-4.74476	0.401102
-2.13364	-5.54214	-1.40982
-1.79162	-5.63143	-1.60732
0.409694	-4.94105	-0.582234
2.64081	-4.05865	-1.15058
6.14058	-2.85833	0.018897
5.73797	-0.303891	3.22792
3.71236	3.02197	3.25054
1.07634	3.98378	3.90668
0.612328	3.58451	3.82819
1.07845	3.98576	3.20201
-0.49393	5.23784	2.94768
-1.97096	4.14832	1.99192
-4.77682	0.709971	2.08507
-5.48374	-0.011866	1.57806
-5.36878	0.169689	0.323607
-4.52529	-3.311	1.48993
-2.90515	-3.53047	2.48815
-3.76291	-3.93449	2.55987
-2.53414	-3.70886	3.63449
-1.09223	-3.53667	3.70408
2.52445	-3.67873	3.11358
3.79006	-3.60974	2.61704
6.67753	-2.38255	0.850032
2.51447	-2.33661	0.164302
1.43238	-0.44685	-1.45162
1.31064	-0.097	-1.81245
-0.083122	-1.316	-1.47248
-0.109487	-3.74811	-0.794878
-2.81149	-4.32234	2.93582
-1.53991	-3.48019	3.55541
-4.9304	-0.960353	1.87422
-4.84848	-2.75416	-0.509544
-2.94119	-3.86641	-2.44085
-4.73813	-1.22271	-3.01446
-4.66762	-1.0104	-2.82929
-3.7742	-2.65702	-2.78992
-4.97342	-2.22744	0.279746
-5.24847	-1.50026	-1.88734
-4.45655	2.6183	2.62504
-4.10942	3.56437	1.878
-2.67725	4.78438	2.55563
0.347979	5.33138	2.92539
2.57626	5.29407	2.07149
4.08651	1.4363	0.395268
2.71002	-2.2006	0.364897
1.56572	-4.64663	-1.07627
-0.207951	-4.32498	-2.89183
-0.916436	-1.51458	-4.90614
-2.43785	-0.187293	-4.41331
-2.77684	1.10847	-1.99401
-2.87269	1.53514	-0.881065
0.698493	1.18777	1.96125
0.625014	0.614969	1.6465
0.122036	0.369124	0.780394
-0.548743	1.77944	-3.16734
-0.308616	0.96524	-3.36498
1.33662	0.05039	-2.2346
1.41411	-1.73097	-0.618901
1.56297	-0.186088	-1.54258
0.850896	4.88296	-0.88008
0.821994	5.29675	-0.037241
-1.60957	4.97266	2.98617
-5.62536	-0.020578	1.22745
-5.13029	-1.3893	-2.21994
-1.16263	-2.92381	-3.92812
1.34112	-2.40037	-5.15984
3.84999	-3.23653	-4.25113
5.15143	-3.38897	-3.16667
4.76651	-4.23007	-2.54283
5.80207	-3.08109	-1.6585
5.86507	-3.07749	-1.08954
6.20509	-1.4347	3.43655
4.98549	1.2227	3.61599
1.86345	-2.85586	4.76565
4.80369	-0.606575	3.27545
3.11823	1.41949	4.53143
3.02526	-0.172853	4.80733
1.02026	1.11486	2.29984
-4.13223	1.5608	-1.60901
1.79165	1.08279	-5.94018
2.1468	-1.32406	-4.58047
4.06562	-1.71303	-3.7211
3.9299	-1.15399	-1.84177
3.37694	-1.7909	-4.02811
-1.25621	-4.31928	-2.95117
-3.70395	-2.91717	-2.37732
-5.27866	-1.28832	0.206951
-4.89751	-0.068267	2.33481
-2.96788	1.18005	3.60506
0.965874	4.60935	-0.621946
1.75324	3.95034	-1.75573
2.67858	0.292639	-1.63191
2.41107	5.51036	-1.02019
1.68308	0.554553	-2.0046
-1.09916	-0.418868	-0.489765
0.304413	-2.24182	1.79325
3.09366	-2.67756	4.22602
4.59004	-1.55899	4.58754
6.83729	-2.56441	1.7493
2.88045	-4.61944	-2.50102
-2.35315	-3.15474	-2.98718
-4.65655	-3.90412	0.840886
-4.14067	-3.53483	2.33664
-4.5698	0.50275	2.82067
-2.23071	-1.69259	4.6261
-0.68617	0.028171	3.01657
-0.619984	0.366369	2.69395
0.976852	2.39106	-0.452458
-2.52856	0.623512	3.78274
-4.75476	2.22515	-0.788836
-4.41378	2.07357	-1.79219
-2.52934	1.34253	-0.798545
-1.34475	2.57363	-2.55438
0.750101	0.583131	-2.9981
1.59275	3.13702	-1.29154
-1.23105	0.177803	3.21624
-4.3509	-3.47536	2.4204
-2.09959	-5.81685	-0.396473
2.68765	-3.34517	-0.394015
5.94069	-1.35217	0.946147
5.52958	0.135118	3.80453
2.34807	2.5201	4.49587
1.55008	3.41005	3.94757
1.82995	2.44659	3.89125
-0.421872	5.66113	1.76213
-2.47167	4.41182	2.42036
-5.88317	-0.091012	-0.428044
-2.9222	-2.77434	4.20552
-4.06863	-2.98658	2.99835
0.943336	-2.77046	4.31744
-1.86376	-2.48462	1.67627
-1.24285	-1.58841	4.79683
-2.24893	0.278083	3.41897
-0.337017	-1.31187	4.44856
1.03637	-3.0801	3.99105
4.99298	-3.02102	-1.81414
4.78177	-3.16123	-3.3727
4.64028	-1.8687	-3.60678
-0.9828	-1.45744	-4.72871
1.2957	1.12895	-5.87634
-1.42117	0.298263	-5.01023
-2.83696	0.645602	-3.04045
-2.88409	1.70696	-0.312476
0.328738	2.72106	3.06998
1.18707	3.18435	4.08221
3.61692	2.70733	4.06673
3.46405	-2.18226	0.374311
3.09719	-1.15564	0.13089
-0.306607	-3.98552	0.369484
4.69696	-4.24448	-0.873139
3.84523	-2.67769	-3.99012
3.23246	-2.53327	-4.80375
0.108114	-1.36623	-4.65181
0.02986	-0.180991	-5.48354
-2.36643	0.292856	-2.77106
-1.43017	1.6549	-0.649876
0.365291	1.95186	-6.06737
1.3124	1.3948	-5.78216
2.25991	3.28155	-4.40476
-0.74844	2.82998	-4.27709
0.614469	2.26272	-3.77054
1.53765	0.362214	-5.43634
2.65832	1.49446	-2.56507
2.73006	-0.204402	-4.41033
3.99019	-0.584743	-3.54424
4.12343	-1.16399	-2.20283
3.25443	-1.27941	-0.240104
2.06997	-2.51664	2.19081
2.31589	-3.81759	3.94682
0.665623	-1.40979	1.81066
-1.22932	-2.93751	0.63942
0.081743	-1.67878	-1.69146
0.683282	-1.71414	-1.4418
-0.724769	-5.09363	0.531766
-0.953796	-6.10917	-0.484384
-1.55676	-5.68491	-0.281198
-2.41736	-5.34659	-0.677171
-0.869955	-4.26055	-2.23784
-2.53291	-2.23909	-3.29708
3.91152	-3.3112	-4.10537
3.10143	-2.24314	-4.55613
3.22323	-0.373471	-4.62587
4.66134	-2.76176	0.057494
-0.218189	-2.55484	2.4413
-0.42334	-1.80173	4.78992
0.095618	-2.02066	4.49287
-1.44566	1.38194	1.90895
-0.897152	-1.1166	4.63066
-4.8539	-0.310241	2.3505
-5.26796	2.20882	1.0531
-4.94629	-1.65086	1.00723
-0.97708	-2.07644	5.24269
-3.20846	-0.061763	3.44755
-3.78295	-2.65859	3.20055
-2.14764	-1.75273	4.60495
-4.28722	-4.05788	0.839796
-3.9749	-4.37421	-1.19696
-0.332029	-5.25477	-0.179906
-2.856	-5.33603	-0.2277
-1.02376	-0.617268	-1.48465
-1.37599	-1.22948	-0.325982
1.28171	2.17701	-2.38626
1.05509	4.36683	-3.98099
1.48393	2.8249	-5.44681
2.38103	2.48231	-5.32622
-1.77559	2.33781	-3.67894
-3.53433	2.14617	-1.31099
-5.61842	1.61527	-0.153278
-4.29421	-0.729977	-3.33262
-5.16608	-0.808743	-1.96966
-5.15362	-0.408706	1.6261
-4.71955	2.69807	1.03951
-2.64789	1.97252	-1.63308
-3.40275	2.05095	-1.12261
-0.310223	1.51098	0.827973
-2.64165	4.0639	1.28194
0.207863	1.10314	2.3828
-3.17414	3.6475	2.13388
-3.53239	1.50365	-2.37887
-2.13645	2.59099	-1.53332
-1.02262	1.50506	0.141679
-0.449573	1.78182	1.05969
0.728557	1.13013	3.49463
2.24113	0.410476	4.14784
4.75399	0.848781	4.32405
1.4192	-1.20131	3.04992
2.18441	-1.93926	4.19986
2.49511	-2.31578	4.35854
1.4937	-0.735852	3.62514
2.33089	-0.21403	3.66879
1.52323	-0.668228	2.55272
-0.738828	1.47184	1.30918
0.380469	-0.574778	-0.990035
5.23794	-0.250962	4.44731
2.51786	-1.9425	4.18693
2.88026	-3.28637	3.83698
1.40318	-2.71623	3.51082
5.00277	-3.03273	1.15736
4.49475	-2.61275	-3.4125
3.15415	-1.18365	-1.67684
1.5607	0.513202	0.17627
0.715557	3.57275	-3.30326
2.73719	3.5943	-3.70703
2.75748	4.14287	-3.81357
-1.39326	2.98812	-4.57823
-1.44588	2.53053	-3.64425
-1.23864	1.52477	-0.736855
-1.94775	1.56814	0.796647
-1.65759	1.92871	0.507123
0.26122	1.28162	2.38909
-1.76775	2.58686	1.04909
2.67089	2.65947	3.63713
2.57304	5.05335	2.03932
3.91495	2.8196	2.04815
3.09259	0.747827	-0.211706
5.25692	0.345303	0.626689
4.03549	3.17296	-0.014482
2.72016	1.60539	-0.758148
-0.307311	-2.13165	-1.04293
3.04905	3.29858	-0.274939
2.32314	4.40461	-2.71053
2.56145	4.70108	-1.63195
1.89681	2.26908	-1.86743
3.36048	1.05062	-3.09748
3.26614	1.87928	-2.86227
3.02157	1.13157	-3.21556
3.7312	-0.416822	-3.43492
4.68417	-3.28491	2.21795
2.35031	-1.47625	3.76238
0.716	1.77036	3.86702
-3.00196	2.05414	-0.839487
-4.96116	1.9189	-1.37785
-5.18748	0.563173	0.518076
-3.66827	-1.39105	-2.85443
3.02903	-3.62007	-3.97562
5.18342	-3.32804	-2.20854
4.62543	-2.32389	-3.52307
6.27073	-3.52231	-0.914528
3.67937	-2.83298	0.859359
6.43348	-3.4321	0.924924
0.607396	-3.64606	-2.76338
5.2383	-3.24765	-0.061228
0.261645	-3.9725	-2.47653
3.54007	-3.44592	-2.59297
-0.16282	-2.20191	-4.3857
-0.582556	-1.08994	-5.32667
0.637533	-0.342072	-5.57578
2.92324	1.85652	-3.99166
1.57729	3.64383	-2.54971
1.60714	5.01086	-1.23772
3.49929	4.4601	0.137127
4.04187	0.868468	-0.013487
2.81131	-1.2191	-0.198001
5.0561	-0.805188	1.43444
3.71249	-4.29927	-3.3108
4.92238	-4.24142	-2.01804
4.87167	-0.440461	0.677125
4.42461	0.003286	0.417382
5.00902	-2.8331	2.12664
3.9091	1.56958	0.845434
2.35507	4.06618	3.46952
1.94173	2.29672	4.31594
1.43307	2.99565	3.76849
0.268482	3.14039	3.46606
-3.40409	1.49158	-0.663617
-3.38874	4.02546	2.23513
-5.44265	-1.04066	-1.82284
-4.74189	1.8573	1.8845
-2.66641	4.08582	2.8702
0.12879	2.68509	0.872908
0.594753	1.7538	1.04253
2.85516	0.458223	-2.09825
3.08828	-1.40613	0.19753
4.98607	-3.26078	2.7833
5.78	-2.6835	2.75716
3.18126	-4.46394	-1.10396
-0.395543	-4.44048	-3.11702
-2.06979	-4.27311	-2.45741
-5.4099	-1.94195	-1.10488
-4.98151	-2.16328	0.852204
-4.43043	0.081966	2.80724
-3.70784	-1.18524	3.45307
-3.02186	2.75838	3.1526
-2.03579	3.20075	3.0892
-2.21258	4.5457	2.66105
3.14772	4.53376	1.02678
2.84532	2.09579	-1.63584
1.18076	1.22379	-2.19232
1.42066	0.169935	-1.58557
0.51967	-0.786954	-1.85531
1.3756	-0.809842	-1.66067
0.576957	2.06708	-3.57826
-1.40431	3.00603	-2.45182
-0.952828	2.74824	-2.55437
-1.03852	2.40244	-1.96132
-0.861875	0.760125	-0.914242
-0.383753	0.603293	-0.952537
-0.56653	-2.82507	2.70309
-0.40135	-1.91818	1.42935
-0.370917	-2.62228	3.29929
0.314057	-3.06719	2.63221
-3.08184	-4.32355	0.648312
0.597312	-3.29501	-0.666902
-1.38593	-5.53359	0.377504
0.071362	-4.87784	-2.40816
-1.38806	-2.512	-3.87528
-3.58883	0.003308	-3.60331
-2.1454	1.58287	-2.99969
-0.794005	0.250958	-5.43722
2.2624	0.087913	-5.42279
2.70335	2.04911	-5.04306
3.81002	-0.283092	-2.96192
1.99981	1.31377	-1.28692
-1.69183	-0.803707	3.03269
2.30906	-2.69667	1.78434
-0.356064	-1.98499	4.70519
-0.095157	-3.64833	3.31056
0.187009	-1.44302	0.997342
-0.757926	1.63121	-1.08671
-1.05093	0.802051	-5.01353
0.395223	2.71337	-4.97294
3.37219	1.24929	-3.32041
2.54203	0.128621	-0.964154
-0.34531	4.35128	0.664787
0.064487	6.03913	1.49186
-0.509694	5.87985	1.72877
-2.14388	3.94125	3.39183
0.1541	3.77399	3.62737
-0.641408	3.25821	2.76838
3.59672	1.59353	3.75841
3.16238	0.189118	4.82738
5.15686	1.21894	1.4238
2.61696	-3.52144	-0.104475
0.755361	-5.20844	-1.81084
-2.56913	-4.85937	-0.991013
-4.1611	1.71121	2.5102
-4.56597	2.35559	2.43571
-1.81154	3.46462	1.90441
0.619404	1.66646	3.4854
3.8771	2.45987	2.66724
3.21654	3.40816	3.42921
3.15207	4.567	1.71861
4.179	2.99277	2.12356
3.23393	1.26438	4.21286
5.09219	0.562036	4.31449
6.06814	-0.469029	1.42749
4.90673	1.36951	1.4869
3.14226	3.18259	2.79449
0.986298	-1.383	0.764731
3.30057	2.24633	2.90392
2.62052	4.23152	1.8295
4.47413	1.44682	1.87706
0.099129	1.10177	-1.84181
3.53059	-1.67458	3.70565
5.60047	-0.187122	2.89747
4.97525	0.298822	3.23272
2.32029	-3.62787	3.93364
2.56867	-3.28056	4.44731
3.51101	-2.47214	3.76581
2.50495	-1.62538	4.65886
4.74098	-2.54198	3.91772
4.62448	-2.20916	4.23318
0.47657	-2.34657	4.55565
-0.634143	-3.8724	3.12125
-0.951816	-4.1285	3.40469
0.099586	-2.00217	1.89096
-1.38697	-0.836578	-1.28195
1.19531	-1.6622	0.808432
1.4533	0.143768	2.34945
-0.457105	0.994896	0.584471
-2.5468	1.48149	-1.65205
1.40357	1.16981	2.08451
-0.798231	1.14651	1.22654
-2.9004	-0.084888	-3.68881
-4.08631	-0.005132	-3.75543
-1.25882	-3.92038	-3.40955
1.5443	-5.24728	-2.19175
4.73805	-1.80596	0.041126
5.82082	0.018285	2.91998
4.56465	0.835501	3.02741
2.49308	3.57245	4.00728
-2.23276	4.77481	2.67918
-2.06981	4.32123	2.15579
-1.71165	4.62852	1.5266
-0.922066	3.73563	2.01006
-1.46812	1.39686	2.64923
-1.1597	2.03397	2.26125
0.141116	-0.123726	2.77493
1.31449	1.51502	-0.365086
-0.333636	-0.226015	2.5442
-2.71017	0.557013	2.71467
-4.00452	-4.11799	-0.201053
-5.69089	-0.17394	-1.93728
-0.444619	-4.3416	-1.26078
-3.81677	-0.682695	-3.79347
-4.41219	-3.41464	2.13999
-4.31706	-3.50718	1.85137
-1.39591	-2.56628	2.83014
-3.93674	-4.1985	0.399277
-5.28044	0.308191	1.35113
-0.322104	-1.59185	4.2645
2.04368	-3.36817	2.44187
4.22551	-2.98457	3.42596
4.21134	-4.21805	-0.519874
5.37012	-3.05155	-2.8453
-0.473066	-1.45543	-3.93293
1.09958	-2.26245	-4.62386
-0.613909	-1.78716	-4.34729
-1.55182	1.70353	1.13499
-1.01336	2.41336	2.059
3.88758	2.09136	3.71607
4.95791	0.584652	3.72005
4.94348	-2.29985	4.0648
5.1969	-3.70697	0.759193
3.04744	-1.61943	-0.70207
6.34579	-3.11384	0.419482
-1.05453	-3.77625	2.78224
-1.84285	-2.74188	4.63332
-1.45882	-3.66989	1.81803
-1.89418	-2.54556	1.80406
-2.57986	-3.34032	0.950028
-0.07233	-5.08476	0.542797
1.33532	-4.12932	0.134591
2.65351	-1.40245	-0.164102
2.92805	-0.108847	-0.202348
4.17095	2.81721	-0.158661
2.01747	5.74038	1.79234
1.52605	5.80604	1.30973
5.25096	-1.89682	-0.342185
3.91687	2.87373	-0.809157
2.6997	1.77272	-0.210488
2.45508	0.774279	-0.706835
2.98882	4.59887	-1.5569
0.55208	4.94257	0.519765
1.48715	5.4402	1.42251
0.170938	5.85085	2.29651
-2.14002	3.84599	1.79721
-5.10909	1.70439	0.589037
1.14169	-1.88859	2.47406
-1.40454	-1.54282	4.7997
0.005947	-2.60745	4.44298
0.315592	-1.64178	3.91222
-0.343985	-0.947702	4.27598
-5.23715	-1.22972	0.481406
-6.00109	1.09966	-1.12424
-4.57439	2.59955	-0.581946
-0.790346	1.73226	1.05268
0.170461	1.89177	0.808735
0.294327	1.09508	0.47831
0.266672	-0.668443	0.685307
1.4542	1.22792	1.87493
-1.11668	1.01279	0.405882
-1.02017	1.58538	-0.867938
-0.396339	1.54266	-2.66865
0.036183	3.33377	-3.22997
-0.625729	2.42644	-1.82263
0.033246	1.02902	-0.877422
-0.778657	-0.729942	-1.0744
-0.551786	-2.53864	0.961866
0.157058	-2.7033	1.48388
-0.251166	-3.69498	4.00156
2.18186	-3.50153	4.22193
0.753107	-1.15871	3.37616
3.4749	-3.35051	1.79616
0.605024	-2.47963	4.40179
4.23856	-1.34411	-1.24632
2.2587	0.891497	-5.44135
-1.79728	1.24329	-3.04152
-2.89865	1.72641	0.250188
2.86331	1.72143	4.08086
1.94388	1.93422	3.87015
-1.64063	4.0801	2.22564
-4.70571	1.77937	-2.26274
-4.69782	2.69619	-1.10939
-5.75466	1.34536	0.726551
-5.38508	-1.15142	1.25407
-4.87438	-2.91667	1.1303
-2.12763	-5.74074	0.027778
-1.0696	-5.00461	0.40914
-0.493634	-4.22327	0.378277
0.994969	-5.08845	-1.00691
-0.752016	-5.59474	-1.28152
1.12064	-2.10945	0.007083
1.51839	1.49212	-2.76994
0.241121	1.60294	-2.49148
-0.496105	-0.035069	-1.82435
1.40351	3.98493	-4.5027
-0.683943	2.47717	-5.21393
-0.120441	1.87514	-5.80415
-0.193094	3.22913	-4.47086
0.416036	1.37617	2.45932
0.868206	2.62721	3.48327
-0.189028	4.34956	3.17558
4.5028	0.182837	2.32704
4.77318	-1.01144	0.942188
2.28507	-4.11031	-0.508218
1.94596	-3.94317	-3.38086
0.12376	-1.50356	-1.98338
-3.44456	-0.758433	3.1182
[truncated: 28,652 more rows]

## Sheet: Fig_1e_barcode_R1_OF
	Dim_0_lifetime	Dim_0_births	Dim_0_shuffled_line	Dim_1_lifetime	Dim_1_births	Dim_1_shuffled_line	Dim_2_lifetime	Dim_2_births	Dim_2_shuffled_line
0	0.272718	0	1.47961	1.02772	0.513473	2.92647	0.392048	15.2891	17.5021
1	0.275413	0	1.47961	0.831735	0.508289	2.92128	0.218485	14.5133	16.7263
2	0.276488	0	1.47961	1.34754	0.492184	2.90518	1.00334	13.6733	15.8864
3	0.278844	0	1.47961	0.827266	0.428241	2.84123	1.18784	13.1305	15.3435
4	0.281802	0	1.47961	0.717122	0.361445	2.77444	1.59505	13.0058	15.2188
5	0.282007	0	1.47961	0.903866	0.356037	2.76903	1.39991	11.4676	13.6806
6	0.283825	0	1.47961	1.07411	0.315008	2.728	1.54042	11.2744	13.4874
7	0.286284	0	1.47961	0.770238	0.299795	2.71279	0.408726	10.9949	13.2079
8	0.286285	0	1.47961	1.2946	0.2961	2.70909	1.1642	10.929	13.142
9	0.28686	0	1.47961	0.836188	0.287438	2.70043	2.56397	10.6811	12.8941
10	0.289614	0	1.47961	1.60215	0.269662	2.68265	2.68853	10.5138	12.7268
11	0.291363	0	1.47961	1.41204	0.269531	2.68252	0.301472	9.54507	11.7581
12	0.291994	0	1.47961	0.715369	0.259028	2.67202	0.274155	9.54028	11.7533
13	0.294951	0	1.47961	1.09129	0.25083	2.66382	1.68204	9.383	11.596
14	0.300128	0	1.47961	1.75486	0.246007	2.659	0.881335	9.37726	11.5903
15	0.310798	0	1.47961	0.776484	0.243554	2.65655	1.73842	9.37548	11.5885
16	0.315681	0	1.47961	1.1165	0.235057	2.64805	10.3216	3.06352	5.27653
17	0.321822	0	1.47961	0.921399	0.233292	2.64628	1.1599	1.60868	3.82168
18	0.329165	0	1.47961	0.902301	0.2323	2.64529	0.335501	1.13817	3.35117
19	0.33535	0	1.47961	1.82636	0.231004	2.644	0.301185	1.08145	3.29445
20	0.339166	0	1.47961	0.738619	0.230883	2.64388	0.274692	1.02143	3.23444
21	0.339758	0	1.47961	1.19874	0.227253	2.64025	0.211654	0.955457	3.16846
22	0.347864	0	1.47961	0.719428	0.225534	2.63853	0.52628	0.886089	3.0991
23	0.356145	0	1.47961	8.50355	0.224672	2.63766	0.619088	0.854553	3.06756
24	0.373843	0	1.47961	1.10998	0.22309	2.63608	0.415617	0.828115	3.04112
25	0.37424	0	1.47961	0.903438	0.22183	2.63482	0.30695	0.739733	2.95274
26	0.408113	0	1.47961	1.48797	0.213149	2.62614	0.221207	0.702757	2.91576
27	0.475592	0	1.47961	1.09769	0.20659	2.61958	0.288183	0.683651	2.89666
28	0.517007	0	1.47961	8.10093	0.202246	2.61524	0.320002	0.652287	2.86529
29	17.2492	0	1.47961	1.44857	0.188275	2.60127	0.221475	0.645285	2.85829

## Sheet: Fig_1e_barcode_R2_OF
	Dim_0_lifetime	Dim_0_births	Dim_0_shuffled_line	Dim_1_lifetime	Dim_1_births	Dim_1_shuffled_line	Dim_2_lifetime	Dim_2_births	Dim_2_shuffled_line
0	0.202322	0	1.21696	1.09394	0.640605	3.03217	0.265808	17.8015	20.077
1	0.204088	0	1.21696	1.69316	0.39296	2.78453	0.150009	12.2908	14.5664
2	0.205915	0	1.21696	0.877582	0.309502	2.70107	0.272251	9.68162	11.9572
3	0.206827	0	1.21696	0.850997	0.298851	2.69042	0.0378485	9.55513	11.8307
4	0.20789	0	1.21696	1.03808	0.280272	2.67184	0.0842791	9.52858	11.8041
5	0.209128	0	1.21696	0.932479	0.269569	2.66113	0.245197	9.50618	11.7817
6	0.211686	0	1.21696	1.00835	0.268348	2.65991	0.35066	9.36888	11.6444
7	0.212185	0	1.21696	1.32603	0.263105	2.65467	0.340854	9.21799	11.4935
8	0.212331	0	1.21696	1.41134	0.254342	2.64591	0.199875	8.94074	11.2163
9	0.212854	0	1.21696	0.955774	0.241172	2.63274	1.85757	8.52533	10.8009
10	0.214795	0	1.21696	1.64189	0.228124	2.61969	0.260413	8.32337	10.5989
11	0.215326	0	1.21696	1.40453	0.223763	2.61533	9.61023	2.39354	4.6691
12	0.216393	0	1.21696	0.794124	0.223121	2.61469	0.0614688	1.6799	3.95546
13	0.217287	0	1.21696	1.20211	0.222151	2.61372	0.0486797	1.60935	3.8849
14	0.217822	0	1.21696	0.899009	0.218576	2.61014	0.252005	1.20416	3.47971
15	0.219112	0	1.21696	8.06578	0.213109	2.60467	0.0752749	1.0098	3.28536
16	0.219233	0	1.21696	1.37336	0.207177	2.59874	0.0684299	0.979171	3.25473
17	0.219815	0	1.21696	0.868183	0.203189	2.59475	0.448956	0.906945	3.1825
18	0.222484	0	1.21696	0.810868	0.197614	2.58918	0.0499955	0.82777	3.10333
19	0.230567	0	1.21696	0.863113	0.194042	2.58561	0.0947774	0.76001	3.03557
20	0.234692	0	1.21696	1.85389	0.193112	2.58468	0.228915	0.695514	2.97107
21	0.235031	0	1.21696	1.0193	0.191268	2.58283	0.0580697	0.678873	2.95443
22	0.238712	0	1.21696	1.0912	0.187181	2.57875	0.0820574	0.641436	2.91699
23	0.242185	0	1.21696	1.0961	0.18564	2.5772	0.0580121	0.625378	2.90094
24	0.247427	0	1.21696	1.24038	0.180586	2.57215	0.0525171	0.591984	2.86754
25	0.267035	0	1.21696	0.782305	0.179367	2.57093	0.0413975	0.55862	2.83418
26	0.272564	0	1.21696	8.1682	0.169424	2.56099	0.184824	0.508589	2.78415
27	0.329076	0	1.21696	0.806741	0.163323	2.55489	0.0345412	0.503369	2.77893
28	0.339776	0	1.21696	1.26409	0.158861	2.55043	0.043859	0.48447	2.76003
29	19.874	0	1.21696	0.977745	0.157889	2.54945	0.0686144	0.375738	2.6513

## Sheet: Fig_1e_barcode_R3_OF
	Dim_0_lifetime	Dim_0_births	Dim_0_shuffled_line	Dim_1_lifetime	Dim_1_births	Dim_1_shuffled_line	Dim_2_lifetime	Dim_2_births	Dim_2_shuffled_line
0	0.207478	0	1.19998	0.934908	0.93044	4.12923	0.0879126	10.7728	12.8398
1	0.208131	0	1.19998	0.807778	0.408361	3.60715	0.319289	10.6854	12.7525
2	0.209909	0	1.19998	0.829197	0.389023	3.58781	0.37718	10.5984	12.6655
3	0.210495	0	1.19998	1.27157	0.371801	3.57059	0.931309	10.3218	12.3889
4	0.211455	0	1.19998	0.870863	0.348317	3.5471	1.35277	9.19603	11.2631
5	0.213208	0	1.19998	0.929522	0.347895	3.54668	0.176044	9.04992	11.117
6	0.213394	0	1.19998	0.946548	0.303724	3.50251	0.391249	8.85749	10.9246
7	0.219073	0	1.19998	1.00889	0.297148	3.49594	0.716305	8.66369	10.7308
8	0.22074	0	1.19998	0.918412	0.282696	3.48148	9.60807	2.62175	4.68884
9	0.221563	0	1.19998	1.1129	0.262499	3.46129	0.0833825	1.66822	3.73531
10	0.222663	0	1.19998	0.795586	0.257808	3.4566	0.135786	1.3028	3.36989
11	0.223013	0	1.19998	0.868443	0.241128	3.43992	0.18799	1.12479	3.19188
12	0.225138	0	1.19998	0.781991	0.229743	3.42853	0.0933499	0.961196	3.02829
13	0.225466	0	1.19998	0.864873	0.22428	3.42307	0.0560911	0.936632	3.00372
14	0.226205	0	1.19998	1.0935	0.222609	3.4214	0.110014	0.932365	2.99946
15	0.226595	0	1.19998	1.00333	0.220796	3.41958	0.0636984	0.861424	2.92851
16	0.227099	0	1.19998	1.01891	0.216127	3.41492	0.0469267	0.850679	2.91777
17	0.227708	0	1.19998	1.17022	0.215251	3.41404	0.149167	0.838061	2.90515
18	0.237342	0	1.19998	0.996734	0.210024	3.40881	0.126905	0.812695	2.87979
19	0.238296	0	1.19998	0.97899	0.198516	3.3973	0.0821661	0.713544	2.78063
20	0.239812	0	1.19998	1.2795	0.19842	3.39721	0.211214	0.691383	2.75847
21	0.240594	0	1.19998	1.25154	0.191184	3.38997	0.112559	0.661712	2.7288
22	0.244748	0	1.19998	1.05673	0.188836	3.38762	0.262876	0.647683	2.71477
23	0.250668	0	1.19998	1.60527	0.180978	3.37977	0.0874127	0.619832	2.68692
24	0.254565	0	1.19998	1.92106	0.174058	3.37285	0.380306	0.597815	2.66491
25	0.256747	0	1.19998	7.44155	0.173391	3.37218	0.0249476	0.522993	2.59008
26	0.32826	0	1.19998	1.0276	0.166533	3.36532	0.0744731	0.454872	2.52196
27	0.383196	0	1.19998	0.778436	0.162864	3.36165	0.104824	0.40662	2.47371
28	0.388527	0	1.19998	8.38086	0.162322	3.36111	0.0204814	0.366345	2.43344
29	13.4528	0	1.19998	0.854036	0.143059	3.34185	0.0301483	0.352099	2.41919

## Sheet: Fig_1f_barcode_R1_WW
	Dim_0_lifetime	Dim_0_births	Dim_0_shuffled_line	Dim_1_lifetime	Dim_1_births	Dim_1_shuffled_line	Dim_2_lifetime	Dim_2_births	Dim_2_shuffled_line
0	0.277626	0	1.37847	0.921879	1.87133	5.20656	0.268682	15.6076	18.203
1	0.280645	0	1.37847	0.975043	0.673201	4.00843	0.880277	15.053	17.6484
2	0.280724	0	1.37847	0.965438	0.622126	3.95735	0.321969	15.0471	17.6426
3	0.281633	0	1.37847	1.10546	0.445518	3.78075	0.484103	14.9253	17.5207
4	0.282706	0	1.37847	0.74961	0.395202	3.73043	0.509308	14.0915	16.6869
5	0.283456	0	1.37847	0.78297	0.348557	3.68379	2.44247	13.816	16.4114
6	0.283787	0	1.37847	0.880414	0.332643	3.66787	1.34067	10.0214	12.6168
7	0.285708	0	1.37847	1.01065	0.326255	3.66148	0.648739	10.0063	12.6017
8	0.286657	0	1.37847	0.722339	0.311594	3.64682	1.87219	9.89886	12.4943
9	0.28823	0	1.37847	1.44493	0.300263	3.63549	1.19507	9.82124	12.4167
10	0.291513	0	1.37847	0.690685	0.287046	3.62227	2.14156	8.92549	11.5209
11	0.297619	0	1.37847	0.774119	0.27149	3.60672	8.99782	2.85021	5.44563
12	0.299734	0	1.37847	2.538	0.26435	3.59958	0.0998967	1.92804	4.52346
13	0.300789	0	1.37847	0.7062	0.26053	3.59576	0.103401	1.46274	4.05816
14	0.30292	0	1.37847	1.03798	0.254721	3.58995	0.250847	1.27377	3.86919
15	0.307199	0	1.37847	1.20033	0.253633	3.58886	0.151947	1.10017	3.69559
16	0.308369	0	1.37847	2.52237	0.249406	3.58463	0.14212	1.07817	3.67359
17	0.311099	0	1.37847	1.11487	0.238689	3.57392	0.124232	1.06434	3.65976
18	0.31432	0	1.37847	6.84931	0.236479	3.57171	0.106376	0.991237	3.58666
19	0.315397	0	1.37847	1.42857	0.234499	3.56973	0.247717	0.967198	3.56262
20	0.338364	0	1.37847	0.888231	0.232985	3.56821	0.122074	0.966784	3.5622
21	0.352155	0	1.37847	0.7125	0.232925	3.56815	0.391791	0.951562	3.54698
22	0.369403	0	1.37847	0.818961	0.22696	3.56219	0.289227	0.809857	3.40528
23	0.38354	0	1.37847	0.940556	0.224927	3.56015	0.115749	0.768287	3.36371
24	0.396327	0	1.37847	2.43469	0.223322	3.55855	0.10338	0.764918	3.36034
25	0.41357	0	1.37847	7.57591	0.215694	3.55092	0.13764	0.660126	3.25555
26	0.414308	0	1.37847	0.889128	0.204525	3.53975	0.0902392	0.579184	3.1746
27	0.447196	0	1.37847	0.812331	0.200874	3.5361	0.120194	0.514269	3.10969
28	0.587247	0	1.37847	0.827316	0.198547	3.53378	0.342221	0.475551	3.07097
29	17.8843	0	1.37847	1.24168	0.195411	3.53064	0.171179	0.435057	3.03048

## Sheet: Fig_1f_barcode_R2_WW
	Dim_0_lifetime	Dim_0_births	Dim_0_shuffled_line	Dim_1_lifetime	Dim_1_births	Dim_1_shuffled_line	Dim_2_lifetime	Dim_2_births	Dim_2_shuffled_line
0	0.206913	0	1.51061	0.868215	0.412341	3.24969	0.414436	16.0051	18.3749
1	0.207919	0	1.51061	0.756548	0.389899	3.22724	0.271566	14.5583	16.9281
2	0.210013	0	1.51061	0.701313	0.356624	3.19397	0.895852	13.6184	15.9882
3	0.211985	0	1.51061	1.0905	0.344476	3.18182	1.11078	13.2503	15.62
4	0.214144	0	1.51061	0.673969	0.312687	3.15003	0.149688	13.2046	15.5744
5	0.217807	0	1.51061	0.778301	0.298359	3.1357	0.18303	12.6686	15.0384
6	0.219557	0	1.51061	2.11484	0.295301	3.13265	0.761897	12.4457	14.8154
7	0.21965	0	1.51061	1.20388	0.295248	3.13259	0.180239	12.1977	14.5675
8	0.221784	0	1.51061	0.795696	0.271422	3.10877	0.462821	12.1767	14.5464
9	0.22265	0	1.51061	1.00421	0.270273	3.10762	0.950112	11.9522	14.322
10	0.229817	0	1.51061	1.03156	0.264271	3.10162	0.648465	11.7298	14.0996
11	0.232877	0	1.51061	1.18225	0.259073	3.09642	0.47148	11.6167	13.9864
12	0.23443	0	1.51061	1.55079	0.258891	3.09624	0.557761	11.4341	13.8039
13	0.239249	0	1.51061	1.31638	0.24829	3.08563	1.90128	10.8817	13.2515
14	0.24153	0	1.51061	2.05359	0.240745	3.07809	0.27611	10.6406	13.0104
15	0.242779	0	1.51061	10.0083	0.238842	3.07619	1.0403	9.45579	11.8256
16	0.246536	0	1.51061	0.807304	0.237505	3.07485	9.2836	3.51206	5.88183
17	0.25032	0	1.51061	0.902075	0.229748	3.06709	0.247462	0.960487	3.33026
18	0.264343	0	1.51061	0.728497	0.22827	3.06561	0.0438564	0.76597	3.13574
19	0.26512	0	1.51061	0.929363	0.225137	3.06248	0.048364	0.642655	3.01242
20	0.271881	0	1.51061	0.703417	0.224449	3.06179	0.0603852	0.636766	3.00654
21	0.273165	0	1.51061	0.887633	0.223004	3.06035	0.122532	0.633995	3.00376
22	0.278699	0	1.51061	0.742982	0.220909	3.05825	0.0496081	0.616455	2.98622
23	0.288617	0	1.51061	0.72868	0.21586	3.0532	0.057495	0.495354	2.86512
24	0.313371	0	1.51061	1.09027	0.210755	3.0481	0.0773746	0.466291	2.83606
25	0.313422	0	1.51061	1.01522	0.209763	3.04711	0.16108	0.410269	2.78004
26	0.319582	0	1.51061	8.86635	0.203644	3.04099	0.0398367	0.386839	2.75661
27	0.33745	0	1.51061	1.01182	0.201475	3.03882	0.032509	0.369315	2.73908
28	0.389913	0	1.51061	0.727491	0.165897	3.00324	0.11366	0.358914	2.72868
29	18.0615	0	1.51061	0.692981	0.14667	2.98401	0.0315785	0.310748	2.68052

## Sheet: Fig_1f_barcode_R3_WW
	Dim_0_lifetime	Dim_0_births	Dim_0_shuffled_line	Dim_1_lifetime	Dim_1_births	Dim_1_shuffled_line	Dim_2_lifetime	Dim_2_births	Dim_2_shuffled_line
0	0.233043	0	1.33942	1.54673	0.945989	3.6356	0.499397	14.1084	16.3306
1	0.235604	0	1.33942	0.738754	0.687317	3.37693	0.205616	11.8369	14.0591
2	0.238039	0	1.33942	0.697336	0.56728	3.25689	1.07032	9.96026	12.1825
3	0.238876	0	1.33942	0.856767	0.461487	3.1511	0.435001	9.3156	11.5378
4	0.239233	0	1.33942	0.956934	0.432361	3.12197	1.43129	8.69828	10.9205
5	0.24215	0	1.33942	1.19215	0.429447	3.11906	0.361985	8.45321	10.6754
6	0.24272	0	1.33942	1.44936	0.407028	3.09664	2.19522	8.31675	10.539
7	0.245544	0	1.33942	1.89551	0.387747	3.07736	1.99867	8.24053	10.4627
8	0.247232	0	1.33942	0.720084	0.292385	2.982	6.34447	4.48521	6.70742
9	0.249503	0	1.33942	0.768368	0.291059	2.98067	0.0631502	3.00678	5.22899
10	0.250515	0	1.33942	2.33918	0.283482	2.9731	0.102256	2.09325	4.31546
11	0.250856	0	1.33942	0.929179	0.281761	2.97137	0.0649407	1.78631	4.00852
12	0.25117	0	1.33942	0.811898	0.274978	2.96459	0.138831	1.44963	3.67184
13	0.262716	0	1.33942	0.968395	0.269862	2.95948	0.326035	1.43427	3.65648
14	0.273141	0	1.33942	1.27215	0.268486	2.9581	0.0414532	1.00302	3.22523
15	0.297705	0	1.33942	0.666716	0.267052	2.95667	0.40628	0.982392	3.2046
16	0.301138	0	1.33942	1.0485	0.260702	2.95032	0.226249	0.931622	3.15383
17	0.311191	0	1.33942	0.731458	0.256171	2.94578	0.11619	0.906621	3.12883
18	0.318096	0	1.33942	0.75133	0.252867	2.94248	0.0663036	0.889571	3.11178
19	0.329716	0	1.33942	0.902218	0.24785	2.93746	0.0375776	0.867916	3.09013
20	0.33369	0	1.33942	1.55464	0.228344	2.91796	0.0608639	0.8448	3.06701
21	0.338666	0	1.33942	0.96904	0.222375	2.91199	0.0807787	0.804247	3.02646
22	0.339576	0	1.33942	0.881239	0.218116	2.90773	0.0323451	0.782021	3.00423
23	0.356269	0	1.33942	7.04725	0.21181	2.90142	0.110323	0.752797	2.97501
24	0.364901	0	1.33942	7.53056	0.210784	2.9004	0.127824	0.655436	2.87765
25	0.36621	0	1.33942	1.47114	0.209328	2.89894	0.0415747	0.538493	2.7607
26	0.371251	0	1.33942	0.9301	0.199041	2.88866	0.0440443	0.529699	2.75191
27	0.383406	0	1.33942	0.99782	0.184807	2.87442	0.167477	0.511256	2.73347
28	0.925256	0	1.33942	0.797473	0.156958	2.84657	0.0419605	0.394713	2.61692
29	16.0686	0	1.33942	0.668493	0.118731	2.80834	0.0845503	0.368004	2.59022
