# Supplementary material for: Toroidal topology of population activity in grid cells
Source: Nature. 2022 Jan 12;602(7895):123–8. doi: 10.1038/s41586-021-04268-7 (PMC8810387; doi:10.1038/s41586-021-04268-7)
Supplement: Supplementary file 6 — Source Data Fig. 2 [file 41586_2021_4268_MOESM6_ESM.xlsx]

## Sheet: Fig_2c_info_OF
	R1_OF_physical_space	R1_OF_torus	R2_OF_physical_space	R2_OF_torus	R3_OF_physical_space	R3_OF_torus	Q1_OF_physical_space	Q1_OF_torus	Q2_OF_physical_space	Q2_OF_torus	S1_OF_physical_space	S1_OF_torus
0	0.165585	0.24603	0.644577	0.56086	0.168047	0.0803975	0.945524	1.32361	0.60738	0.981868	0.22177	0.194321
1	0.228531	0.20842	0.124516	0.0854091	0.121966	0.204298	0.967323	1.53697	0.601876	1.10767	0.151001	0.131552
2	0.18865	0.194139	0.461156	0.465963	0.23852	0.455203	1.09495	1.07853	0.292016	0.38373	0.211584	0.283735
3	0.716408	0.691276	0.321356	0.277882	0.137176	0.0764437	0.299572	0.393873	1.30197	2.29839	0.257362	0.354949
4	0.102892	0.0839442	0.164259	0.183731	0.145219	0.261151	0.442616	0.381923	1.0686	1.79854	0.205426	0.150294
5	0.0987638	0.287758	0.83293	1.00393	0.212335	0.397971	0.764905	1.00099	1.10379	1.67173	0.42822	0.21865
6	0.501628	0.65431	0.607317	1.42836	0.155535	0.288436	0.761098	0.840765	0.741243	1.00517	0.353468	0.374207
7	0.254972	0.16729	0.700361	1.04802	0.356682	0.350328	1.84372	2.12448	0.473017	0.55232	0.27603	0.459046
8	0.540166	0.512045	0.447592	0.653281	0.474233	0.594012	1.67736	2.34312	0.289493	0.423365	0.324977	0.282237
9	0.444948	0.408439	0.285789	0.298316	0.239041	0.346836	1.34536	1.96659	0.460792	0.501754	0.266172	0.207013
10	0.210697	0.257112	0.475869	0.377319	0.179198	0.419332	0.671621	0.976682	0.504827	0.590026	0.281091	0.232938
11	0.806195	1.2446	0.119318	0.223984	0.701322	0.968835	0.634047	1.03446	0.920893	1.65304	0.264929	0.153838
12	0.416142	0.512422	0.375733	0.849821	0.490149	0.413365	0.953257	0.958026	0.226869	0.118418	0.254143	0.142625
13	0.259976	0.318988	0.214504	0.460452	0.850457	1.29387	0.696801	0.720175	0.370619	0.523401	0.270816	0.20033
14	0.19107	0.230615	0.075408	0.228858	0.598681	0.905542	0.92045	0.837866	0.819534	1.38876	0.546297	0.385849
15	0.455542	0.641652	0.51188	0.841271	0.697355	1.43136	0.54813	0.452685	0.660835	0.514184	0.337826	0.346719
16	0.468008	0.762028	0.269602	0.381732	0.0862095	0.195725	0.268869	0.184056	0.368677	0.597264	0.61457	0.554078
17	0.281693	0.298621	0.794273	1.38698	0.488205	1.14457	1.41413	1.69938	0.508811	0.747575	0.306677	0.325843
18	0.512065	0.829943	0.31189	0.627512	0.203763	0.345422	0.801125	0.874106	0.412152	0.434931	0.295336	0.315602
19	0.155857	0.293168	0.782232	1.44988	0.548319	0.943424	0.814555	1.2976	0.331336	0.471248	0.609084	0.343561
20	0.685225	0.717697	0.748187	1.05804	0.303108	0.555157	1.14901	1.58771	1.00875	0.932295	0.586558	0.416545
21	0.266264	0.625156	0.530238	0.738786	0.465287	0.795201	0.917621	1.20564	0.674993	0.966386	0.120573	0.0965952
22	0.662158	1.13962	0.199625	0.803989	0.75187	0.932221	1.1852	1.52315	1.33024	0.711892	0.221968	0.15534
23	0.50032	0.735412	0.240692	0.205127	0.440454	1.30126	1.08803	1.83654	0.506929	0.457228	0.0636291	0.0445175
24	0.411204	0.597514	0.525709	0.893497	0.898182	1.56927	0.888457	1.91215	0.537927	0.762122	0.192643	0.166152
25	0.769315	0.98736	0.577466	0.859362	0.758801	1.68557	0.461668	0.715228	0.28038	0.37876	0.160069	0.138
26	0.195852	0.320493	0.320797	0.307018	0.0912117	0.489122	0.677286	0.741981	0.469145	0.838083	0.460636	0.171766
27	0.326183	0.349632	0.622135	1.05775	0.629503	1.03073	0.552869	0.80738	0.582552	0.612753	0.346687	0.351015
28	0.239575	0.425082	0.349768	0.556162	1.08915	2.07917	0.996247	1.26687	0.739648	0.983307	0.128249	0.12271
29	0.873732	1.3899	0.711849	0.989711	0.358467	1.04014	0.548757	0.710409	0.863372	1.08269	0.194413	0.145735
30	0.607994	0.82791	0.922862	1.52161	0.339794	0.416913	0.993035	1.27259	0.62985	1.23679	0.233577	0.330208
31	0.421588	0.658324	0.550829	1.00419	0.621593	0.846696	0.776253	1.0847	0.58379	0.34502	0.314527	0.338819
32	0.726469	0.940043	0.483826	0.613101	0.488221	1.13187	1.05256	1.26218	0.716424	0.993556	0.210464	0.0926071
33	0.13406	0.163376	0.292183	0.367254	0.460648	0.790591	0.838641	0.875054	0.546523	0.87032	0.152676	0.0885983
34	0.479972	0.863634	0.709912	1.30016	0.725641	1.54985	1.20459	1.50507	1.52534	2.19719	0.384257	0.377713
35	0.731671	0.756624	0.233558	0.291928	0.726367	1.76926	0.592886	0.618865	1.30257	2.28461	0.0547451	0.0597833
36	0.883164	1.08394	0.793123	1.12234	0.318721	0.634699	1.1219	1.64353	1.41181	2.46825	0.280214	0.398852
37	0.143385	0.294629	0.327715	0.345728	0.351761	0.719836	0.835346	0.972044	1.15493	1.70338	0.140357	0.155689
38	0.140858	0.267702	0.286148	0.54065	0.741311	1.79043	0.388117	0.480994	0.716112	1.15089	0.294425	0.299147
39	0.213685	0.485324	0.677923	1.26709	0.319871	0.477627	0.858584	0.870301	0.241855	0.231597	0.372089	0.239344
40	0.127946	0.166175	0.621916	1.26206	0.534763	0.739642	0.198277	0.430455	0.745145	1.04898	0.309811	0.270321
41	0.695611	0.828407	0.430018	0.618723	0.632582	1.06923	0.363971	0.34794	0.48533	0.709708	0.492528	0.445187
42	0.103608	0.146507	0.222	0.64713	0.0437994	0.12616	0.791161	1.05046	0.934915	1.3615	0.277664	0.308203
43	0.124375	0.326623	0.40098	0.567496	0.418654	0.83664	0.749203	0.595188	0.660129	0.70062	0.223119	0.166622
44	0.104641	0.171781	0.127427	0.455514	0.952751	1.92032	0.728629	0.853117	0.548726	0.861055	0.0673719	0.0527472
45	0.23431	0.551029	0.0275785	0.0794526	0.385099	1.02126	0.356249	0.83372	0.437653	0.561366	0.216343	0.22312
46	0.123665	0.23976	0.929378	1.27272	0.142729	0.201049	0.277559	0.302053	0.163715	0.134593	0.144327	0.0966702
47	0.183618	0.312432	0.23586	0.654232	0.509584	1.4803	0.654885	0.779528	0.25396	0.280066	0.25487	0.27294
48	0.0814899	0.155623	0.287275	0.749959	0.185442	0.301911	0.294076	0.170428	0.275193	0.360991	0.116085	0.102267
49	0.13427	0.133287	0.174055	0.4696	1.23972	2.01887	1.02252	1.36764	0.737617	1.58823	0.143696	0.133935
50	0.297002	0.850852	0.109444	0.34655	0.878416	1.8563	0.255872	0.460355	0.540325	0.902188	0.137385	0.0868685
51	0.25308	0.645679	0.093027	0.145721	0.424079	0.451528	0.19676	0.212608	0.402324	0.500539	0.134807	0.065544
52	0.141783	0.16002	0.590567	1.02272	0.625679	0.877966	0.737613	0.948185	0.615925	0.977332	0.0657367	0.0631951
53	0.819926	1.05091	0.162149	0.601444	0.535801	1.30393	1.20505	1.67484	0.817261	1.24812	0.429972	0.419117
54	0.252056	0.637729	0.164033	0.474229	0.593931	0.790883	0.799823	1.04423	0.171616	0.172715	0.489796	0.360378
55	0.826619	1.25416	0.12795	0.701732	0.918458	1.95203	0.858093	1.04967	0.766831	0.883603	0.152313	0.11381
56	0.282456	0.631297	0.991889	1.24108	1.1096	1.54061	1.44186	1.64646	0.54651	0.578794	0.429987	0.41513
57	0.137505	0.162046	0.145444	0.703152	0.512443	0.948364	1.17828	1.08099	0.317147	0.0579733	0.299965	0.310312
58	0.085542	0.152079	0.805468	1.02413	0.43485	0.637237	0.4958	0.432713	0.71851	0.954008	0.140591	0.173176
59	1.27231	1.86079	0.753193	1.27371	0.882141	1.89821	1.06243	0.823801	0.886158	1.19092	0.167136	0.21128
60	0.129122	0.138975	0.239683	0.856816	0.121892	0.112201	0.890845	1.12613	1.29471	1.43574	0.343981	0.210351
61	0.180338	0.24814	0.0926214	0.0891311	1.18689	1.25436	0.653295	0.411105	0.278946	0.342889	0.459432	0.322772
62	0.0854916	0.0462082	0.180137	0.364042	0.713541	0.958619	0.292771	0.202915	0.325586	0.327328	0.211721	0.222147
63	0.0355493	0.105482	0.383606	0.818607	0.304675	0.577784	0.363332	0.455451	0.284628	0.491959	0.0634253	0.041684
64	0.0252457	0.0157852	0.601154	1.49296	0.685807	1.02931	0.236568	0.145796	0.530706	0.618108	0.19926	0.259739
65	0.320961	0.39483	0.273635	0.338107	0.737682	1.53436	0.124434	0.113423			0.25418	0.126304
66	0.359516	0.338539	0.384903	0.637425	0.0812942	0.170413	0.166424	0.137571			0.294181	0.280772
67	0.375947	0.37408	0.263226	0.776221	0.916313	1.5389	0.765122	0.670264			0.173931	0.145015
68	0.379745	0.446606	0.119244	0.288762	0.608283	0.884008	0.746764	0.713883			0.18985	0.135763
69	0.356265	0.504377	1.14159	2.71112	0.883358	1.43355	0.922037	1.33676			0.103637	0.0645606
70	1.04058	0.779967	0.976902	2.52646	0.837468	1.36538	0.232374	0.190109			0.131501	0.0555682
71	0.593683	0.484976	0.293552	1.14369	1.32267	1.80868	2.16256	2.60089			0.241732	0.216772
72	0.796296	0.913596	0.122747	0.328714	0.506436	0.937782	1.03008	1.54305
73	0.683008	0.701706	0.40325	0.780555	0.567803	1.50475	0.79705	1.04197
74	0.0180586	0.0933045	0.389379	0.928569	0.749197	1.61698	0.441814	0.578727
75	1.16485	1.08236	0.914319	1.5874	0.760497	1.21449	0.699531	0.921936
76	0.072817	0.313487	0.827886	2.38271	1.20652	1.89878	0.16504	0.18393
77	0.75327	0.732564	0.943796	2.67477	0.753323	1.39274	0.198067	0.175164
78	0.204171	0.63466	0.926839	1.27403	0.973404	1.45355	1.27276	1.20912
79	0.1322	0.17747	0.603222	1.01063	0.190436	0.285838	1.43628	1.66849
80	0.275017	0.672006	0.689704	1.27116	0.456442	0.664618	0.998091	1.12671
81	0.539612	0.523003	1.05309	1.25998	0.655974	1.37702	0.622214	0.784583
82	0.417417	0.748855	0.23862	0.463395	0.879707	1.28169	1.31621	1.04997
83	0.277954	0.528563	0.767664	1.22406	0.992306	1.72364	0.232997	0.379283
84	0.20118	0.310252	0.678316	0.846044	0.312001	0.511387	1.35215	1.56865
85	0.040238	0.185327	0.699255	1.25073	0.729255	1.26299	0.302664	0.27038
86	0.126273	0.282087	1.06099	2.00111	0.806818	1.40468	0.879021	1.09938
87	0.113178	0.229121	0.605574	0.831184	0.966884	0.862399	1.0898	1.06392
88	0.222427	0.462408	0.0159775	0.0406163	0.116562	0.137431	0.910955	0.80312
89	0.00900201	0.0629755	0.0418317	0.118702	0.395686	0.557435	0.566582	0.716553
90	0.0315338	0.0903605	1.14014	2.11817	0.702555	0.917877	0.510727	0.251256
91	0.213107	0.36287	1.34278	1.51469	1.52385	1.93143	0.285523	0.633521
92	0.768473	0.741546	0.636039	1.28022	0.824147	1.20496	0.910487	0.476064
93			0.719437	1.4498	1.44019	1.98321	0.19014	0.241073
94			0.389864	0.74364	1.83115	1.8785
95			1.03585	1.01749	0.489463	1.53368
96			0.541187	0.899865	0.682548	1.30851
97			0.652708	0.849454	0.772714	1.30661
98			0.588966	1.13203	0.728045	1.12774
99			0.239531	0.296936	0.541141	0.652991
100			0.500513	0.621275	0.670229	1.20852
101			0.611248	1.47393	0.928481	1.18033
102			0.245588	0.592588	0.91644	1.08328
103			0.191383	0.457868	0.710571	0.959483
104			0.478439	0.497839	0.104092	0.486364
105			0.622488	1.01889	0.685377	0.994164
106			0.464302	0.919253	0.251821	0.417585
107			1.00065	1.02815	0.304993	0.745062
108			1.06297	1.10044	0.942141	1.32239
109			1.35095	2.89568	0.225225	0.311082
110			1.38064	3.07999	0.143148	0.200031
111			1.5048	3.2595	1.29502	1.86828
112			0.841834	1.03806	0.887153	1.25776
113			0.436186	1.00099	0.365898	0.449475
114			0.88051	1.29924	0.0495305	0.233053
115			1.08203	1.98472	0.665777	0.86647
116			1.05059	0.946676	0.903052	1.13429
117			0.324735	0.309856	1.60778	1.68565
118			0.739502	0.685526	0.61607	0.965233
119			0.532355	0.582689	0.375956	0.695748
120			0.448287	0.735268	0.200921	0.451883
121			1.11618	0.922494	0.250745	0.541207
122			0.700629	0.626879	0.650243	0.690929
123			0.613527	0.726278	0.162505	0.220442
124			0.530631	0.608507	0.834769	0.6178
125			1.22696	1.19172	0.587119	1.36069
126			0.309064	0.273364	0.654144	0.701174
127			1.29216	1.07387	1.03651	1.24634
128			0.159046	0.241865	0.533355	0.868114
129			0.199353	0.384347	0.600608	0.959441
130			0.303186	0.324801	0.362034	0.458446
131			0.152659	0.214018	0.399507	0.524601
132			0.613104	1.27388	0.574479	1.00655
133			0.542438	1.14366	0.499912	0.537989
134			0.660705	1.09453	0.470688	1.10885
135			0.432071	0.840735	0.643708	1.37329
136			0.805658	1.41819	0.359853	0.914054
137			0.186946	0.35041	0.91112	1.3975
138			0.124615	0.113924	0.761086	1.37237
139			0.673509	0.96007	0.598797	1.16831
140			0.633498	0.871869	0.297197	0.492043
141			0.454617	0.861712	1.51799	1.69233
142			0.689719	1.10444	0.91017	1.29518
143			0.872734	0.996865	0.775109	0.988116
144			0.888503	1.23906	1.14375	1.33025
145			0.78004	1.31804
146			0.568536	0.759111
147			0.299347	0.79903
148			0.725791	1.15042

## Sheet: Fig_2c_info_mean_OF
	Toroidal	Spatial
R1	0.501461	0.361686
R1_SEM	0.0357858	0.0290916
R2	0.90618	0.54731
R2_SEM	0.0486663	0.0268992
R3	0.983986	0.608779
R3_SEM	0.0429547	0.0288063
Q1	0.924615	0.770482
Q1_SEM	0.0552409	0.0413425
Q2	0.880921	0.640422
Q2_SEM	0.0685192	0.0403942
S1	0.225261	0.260415
S1_SEM	0.0141854	0.0155896

## Sheet: Fig_2c_info_WW
	R1_WW_physical_space	R1_WW_torus	R2_WW_physical_space	R2_WW_torus	R3_WW_physical_space	R3_WW_torus	Q1_WW_physical_space	Q1_WW_torus	Q2_WW_physical_space	Q2_WW_torus	S1_WW_physical_space	S1_WW_torus
0	0.813659	0.276818	1.18469	1.04791	0.574555	0.500991	0.672139	1.0864	0.642025	0.883409	0.206233	0.175478
1	1.53855	0.976996	0.72864	0.578621	0.196557	0.195225	0.92242	1.40765	0.642743	1.18609	0.161817	0.125615
2	0.298124	0.294077	1.1866	1.62029	0.257209	0.321288	1.11424	1.50578	0.402997	0.614825	0.149704	0.116045
3	0.817548	0.685691	0.319894	0.153885	0.221228	0.0883246	0.210239	0.418061	1.9585	2.78993	0.320621	0.261854
4	0.263908	0.12646	0.336639	0.134303	0.348438	0.225399	0.297734	0.221663	1.08688	1.95508	0.195659	0.180413
5	0.194841	0.300562	1.01657	1.23864	0.53437	0.327267	0.741652	1.02464	1.42152	1.6914	0.34835	0.141645
6	0.573003	0.552206	0.752293	1.59739	0.234261	0.244968	0.66696	0.599655	0.789418	0.943385	0.271182	0.144443
7	0.408047	0.171203	0.83843	1.53311	0.743466	0.41049	1.03321	1.75938	0.463077	0.489601	0.160045	0.192556
8	0.797446	0.593687	0.569755	0.751795	0.614819	0.363587	1.21622	2.40163	0.3124	0.451024	0.407176	0.242469
9	0.619205	0.319731	0.531018	0.446067	0.432343	0.321687	1.00187	1.93001	0.437361	0.474247	0.227337	0.198737
10	0.358162	0.308637	0.561669	0.259902	0.45967	0.192556	0.41741	0.799784	0.514573	0.641274	0.250379	0.12742
11	1.18827	1.3767	0.235281	0.238557	0.660481	0.359453	0.625511	1.20857	0.917197	1.67355	0.15455	0.102131
12	0.626688	0.646621	0.430806	0.828466	0.664581	0.401542	0.766536	0.888911	0.176747	0.16563	0.338751	0.186826
13	0.319883	0.332334	0.371103	0.519299	0.693219	0.570088	0.596061	0.563412	0.308221	0.507442	0.333062	0.152003
14	0.269027	0.222036	0.236678	0.278807	0.630636	0.782705	0.771937	0.657862	0.579938	1.33779	0.494553	0.296579
15	0.607316	0.715576	0.767708	1.07071	0.473094	0.785577	0.382055	0.314416	0.428413	0.316508	0.380573	0.339224
16	0.731252	0.875303	0.496766	0.574605	0.098196	0.145979	0.165673	0.161459	0.242121	0.410555	0.610183	0.392832
17	0.395847	0.30075	1.21031	1.40903	0.712182	0.798841	0.839963	1.21888	0.395537	0.658342	0.18256	0.134867
18	0.821286	1.06335	0.376014	0.577505	0.207002	0.267477	0.839707	0.958631	0.341784	0.459887	0.303072	0.236624
19	0.226055	0.26382	0.693147	1.18469	0.930958	0.83637	0.904656	1.5219	0.308591	0.538633	0.457164	0.229381
20	0.723999	0.688796	0.871156	0.74287	0.528214	0.594039	1.03164	1.46945	0.585944	0.851154	0.528377	0.28568
21	0.399628	0.648943	0.683244	0.892334	0.645911	0.644465	0.561379	0.986707	0.526223	1.02404	0.121079	0.098939
22	0.959785	1.3051	0.304659	0.584935	0.618824	0.591883	1.34953	1.7194	0.956653	0.71941	0.248167	0.175956
23	0.613437	0.805081	0.264051	0.181761	0.6764	0.806281	1.32077	2.36103	0.286278	0.34662	0.0427936	0.0217159
24	0.684311	0.643427	0.616037	1.00418	0.693203	0.852915	1.15846	2.46352	0.403956	0.729186	0.140397	0.177015
25	1.1293	1.25012	1.01194	1.29526	1.3158	1.14296	0.359812	0.743115	0.275615	0.476457	0.298217	0.215535
26	0.294009	0.309404	0.493989	0.488545	0.224635	0.273898	0.596369	0.72765	0.498569	0.99314	0.543238	0.313815
27	0.473299	0.301035	0.730906	1.07201	0.721021	0.862003	0.555859	0.732759	0.388868	0.598927	0.349045	0.362751
28	0.439689	0.478319	0.357152	0.610763	1.2981	1.1843	0.875352	1.30538	0.641478	0.967331	0.181942	0.241737
29	1.75749	1.71908	0.716553	0.991006	0.428509	0.7307	0.413651	0.765183	0.417246	0.68061	0.391156	0.35944
30	0.794449	0.821431	0.961925	1.53856	0.362176	0.305792	0.892993	1.29146	0.675404	1.52437	0.349575	0.383978
31	0.771801	0.774428	0.727425	1.15946	0.669408	0.884714	0.514352	0.934855	0.582669	0.206202	0.347129	0.404244
32	0.9689	0.953792	0.418471	0.56831	0.495598	1.04062	1.02567	1.30695	0.490726	0.844295	0.271245	0.170867
33	0.129849	0.125293	0.31776	0.336214	0.662105	0.814862	0.74476	0.730352	0.639897	0.896636	0.190449	0.11865
34	0.586079	0.882512	0.766754	1.37655	0.744088	1.21695	1.04772	1.27282	1.36181	2.47802	0.474287	0.417447
35	1.04757	0.507871	0.259293	0.402424	0.923711	1.73291	0.473056	0.688102	1.20007	2.40449	0.0763703	0.0526825
36	1.20892	1.03468	0.697262	0.97274	0.469483	0.676384	1.16556	1.64417	1.16239	2.58652	0.216677	0.231457
37	0.202727	0.248279	0.474295	0.492904	0.371374	0.618491	0.710098	1.23995	0.583446	1.52752	0.135907	0.10881
38	0.216463	0.296038	0.379659	0.546107	1.36472	1.88656	0.42433	0.563528	0.426789	0.677623	0.238149	0.164846
39	0.308758	0.399583	0.778261	1.16832	0.494769	0.55082	0.598608	0.916225	0.208208	0.263131	0.290733	0.179594
40	0.294051	0.20119	0.824823	1.45556	0.869287	0.653708	0.135455	0.321041	1.00566	1.49692	0.289573	0.188128
41	0.793244	0.626149	0.547949	0.777027	0.566933	0.807927	0.274895	0.35372	0.545701	0.729456	0.379007	0.287097
42	0.194231	0.190614	0.227261	0.53654	0.0671345	0.117917	0.762848	1.10439	0.558006	1.3633	0.219506	0.158122
43	0.275608	0.342348	0.610608	0.731698	0.601465	0.405988	0.679449	0.709005	0.495157	0.74387	0.211469	0.0790509
44	0.222416	0.187283	0.174382	0.452215	0.890852	1.75743	0.601829	0.768413	0.425516	0.76048	0.0841147	0.0776678
45	0.339262	0.501794	0.0596782	0.1153	0.624336	0.65906	0.194028	0.620757	0.356407	0.491953	0.273854	0.167225
46	0.238752	0.219039	0.994769	1.31548	0.190343	0.271203	0.177278	0.336878	0.0961262	0.121528	0.115661	0.0588242
47	0.267423	0.295483	0.276771	0.59257	0.826539	1.12282	0.469408	0.586538	0.14283	0.279717	0.228159	0.168724
48	0.0985085	0.0952301	0.235273	0.858823	0.196659	0.299639	0.133481	0.088686	0.170245	0.355049	0.0960313	0.0910686
49	0.229149	0.137355	0.181752	0.397356	1.19275	1.18947	0.655185	1.14861	0.723019	1.4473	0.139099	0.114043
50	0.68253	1.17563	0.0946733	0.263261	1.01261	1.27701	0.19563	0.408801	0.31995	0.662365	0.151663	0.0727724
51	0.466321	0.797084	0.159526	0.202574	0.559623	0.304884	0.189926	0.235706	0.361717	0.547624	0.147114	0.0685042
52	0.288203	0.176904	0.553643	0.942948	0.551109	0.695957	0.77934	0.941788	0.59512	1.18379	0.0646403	0.0417535
53	0.857935	0.929889	0.247795	0.538456	0.615778	1.3692	1.12408	1.60802	0.879345	1.5443	0.408822	0.227171
54	0.461306	0.789133	0.177416	0.444853	0.53987	0.5317	0.838864	1.10499	0.20844	0.310034	0.350224	0.227737
55	0.977342	1.26815	0.887846	0.548266	0.898641	1.32778	0.579585	0.783205	1.03823	1.2763	0.176456	0.110728
56	0.310245	0.441383	0.937346	1.47355	1.10596	1.4111	1.21059	1.37679	0.555632	0.806697	0.300624	0.20727
57	0.392892	0.332119	0.179166	0.424255	0.474881	0.951281	0.790648	1.20104	0.404613	0.10157	0.242884	0.131935
58	0.184295	0.15943	0.747276	1.11676	0.551715	0.581865	0.308872	0.35403	0.46359	0.837602	0.13173	0.100135
59	1.64881	1.91288	0.838294	1.38132	0.913876	1.31617	0.735465	0.699228	0.733779	1.12831	0.149202	0.11108
60	0.218795	0.12915	0.324905	0.722015	0.149429	0.104945	0.941491	1.24783	0.859887	1.3205	0.270611	0.103298
61	0.626773	0.546157	0.236768	0.101059	0.944044	1.14733	0.626449	0.373475	0.21307	0.343233	0.320096	0.156142
62	1.46027	1.30169	0.252196	0.474466	0.744703	1.25746	0.235884	0.16252	0.155424	0.239481	0.270595	0.134927
63	0.0863981	0.130643	0.414001	0.691767	0.484519	0.579954	0.35925	0.275503	0.241698	0.49248	0.0767587	0.0386043
64	0.0874388	0.0301227	0.678715	1.35844	0.821025	1.18964	0.180268	0.159757	0.427062	0.661133	0.147858	0.103088
65	0.566684	0.532302	0.332058	0.342189	0.784422	1.57145	0.116038	0.0838668			0.315807	0.0492242
66	0.703839	0.435752	0.424127	0.501422	0.168363	0.266575	0.0986796	0.0934203			0.27692	0.202536
67	0.521611	0.52428	0.294084	0.811231	1.01129	1.43674	0.797856	0.69874			0.139203	0.106916
68	0.740793	0.588706	0.118543	0.38867	0.71061	0.892292	0.595781	0.718667			0.286995	0.147807
69	0.57675	0.645892	1.84814	2.7555	0.908448	1.00143	0.971872	1.55598			0.110408	0.0604408
70	1.05377	0.833183	1.03661	2.30622	0.916152	1.23729	0.225513	0.1882			0.193514	0.0557403
71	0.824531	0.425901	0.464337	0.980088	1.13397	1.04421	1.78073	2.6711			0.72666	0.175868
72	1.09924	0.918292	0.263092	0.437575	0.561081	0.685323	1.07582	1.64947
73	1.0978	0.7452	0.675721	0.843878	0.543162	1.31172	0.57313	1.0007
74	0.0714614	0.086328	0.429955	0.932807	0.758119	1.38348	0.425984	0.476302
75	1.42686	1.22427	1.01908	1.66768	0.832361	1.32194	0.337972	0.572321
76	0.246566	0.32974	0.962061	2.23769	1.10435	1.40164	0.214814	0.275111
77	0.935221	0.746357	0.895414	2.35088	0.903388	1.41378	0.219482	0.30138
78	0.375112	0.592413	0.932828	1.17035	0.908269	1.43596	1.13475	1.0907
79	0.203518	0.219245	0.831005	1.23844	0.18294	0.271614	1.49592	1.75937
80	0.416231	0.618535	0.880487	1.26666	0.514272	0.577924	1.20967	1.3043
81	0.871031	0.618546	1.25477	0.969314	0.536367	1.19553	0.531921	0.736175
82	0.613005	0.793399	0.409179	0.75449	0.849832	1.23045	0.768212	0.779058
83	0.499611	0.471458	0.766676	1.42972	1.15206	1.33233	0.154929	0.377962
84	0.352166	0.205023	0.794543	1.00267	0.43525	0.512945	1.48662	1.74099
85	0.195366	0.304721	0.699453	1.13609	0.705953	1.26132	0.142936	0.155511
86	0.249616	0.337589	1.01651	1.86429	0.856993	1.13612	0.937335	1.31657
87	0.174314	0.229926	0.685129	0.846339	1.22324	0.792873	0.557771	0.613066
88	0.293442	0.421552	0.0494282	0.0743229	0.116955	0.168803	0.974332	0.841179
89	0.0665922	0.0732549	0.111611	0.154986	0.469869	0.658591	0.509921	0.856585
90	0.146761	0.164901	1.24899	1.87583	0.777716	0.615926	0.4872	0.248296
91	0.626811	0.590813	1.38584	1.86863	1.47492	1.52683	0.232571	0.378587
92	1.34285	1.59705	0.844236	1.36626	1.03145	1.65986	0.704137	0.398701
93			0.762677	1.37293	1.29529	1.37946	0.204124	0.268626
94			0.535035	0.977447	1.66101	1.65875
95			1.29114	1.36114	0.678095	1.93046
96			0.506846	0.98894	0.742823	1.07254
97			0.846632	0.890065	1.16327	1.39315
98			0.617167	1.04936	0.775835	0.8902
99			0.369689	0.424368	0.50929	0.59248
100			0.529579	0.667817	0.79458	1.33296
101			0.679833	1.39495	0.950332	0.807875
102			0.397194	0.678549	1.06747	1.06466
103			0.22722	0.376573	0.837606	0.793769
104			0.702406	0.574458	0.224845	0.39764
105			0.562346	0.870014	0.610891	0.741192
106			0.541298	1.00333	0.242969	0.395879
107			1.24521	1.08106	0.387612	0.738405
108			1.24227	1.35979	0.840983	0.994845
109			1.39566	2.73649	0.245066	0.199393
110			1.381	2.79381	0.140584	0.12351
111			2.24389	3.32358	1.29222	1.40193
112			0.909112	1.25762	0.90517	1.11912
113			0.626983	1.41576	0.50102	0.42126
114			1.17752	1.54901	0.0794945	0.235795
115			0.980971	1.86683	0.472631	0.662588
116			1.42708	1.28437	1.00553	1.31054
117			0.402595	0.492791	1.41348	1.55562
118			1.09023	0.71921	0.680355	0.912292
119			0.687992	0.830176	0.671232	0.892305
120			0.656459	1.02257	0.176991	0.320722
121			1.14238	1.1212	0.259415	0.30972
122			0.763031	0.721833	0.511902	0.618455
123			0.602681	0.793649	0.187062	0.224795
124			0.721535	0.624635	0.636017	0.360601
125			1.16162	1.28199	0.719432	1.14314
126			0.691612	0.444142	0.551493	0.71141
127			1.42779	0.847277	0.889343	1.16458
128			0.311012	0.347139	0.932175	0.996329
129			0.323062	0.385139	0.525143	0.855385
130			0.700505	0.620505	0.393207	0.368088
131			0.236051	0.251217	0.386449	0.417332
132			0.745482	1.32455	0.819818	0.778755
133			0.681215	1.25564	0.452264	0.493782
134			0.596604	0.92831	0.795224	1.09398
135			0.704747	0.986494	1.03263	1.36287
136			1.00059	1.73627	0.351535	0.701386
137			0.2719	0.338278	1.64134	2.10346
138			0.158849	0.1235	0.795612	1.41303
139			0.640344	0.791651	0.563813	1.10011
140			0.58742	0.881089	0.435782	0.475275
141			0.529734	0.781088	1.47121	2.19792
142			0.927915	1.19346	0.654808	1.40934
143			0.922104	0.994969	0.686601	0.928686
144			0.867706	1.61571	0.986876	1.24631
145			0.850095	1.36125
146			0.90788	0.969358
147			0.491241	1.16555
148			0.928881	1.354

## Sheet: Fig_2c_info_mean_WW
	Toroidal	Spatial
R1	0.567605	0.576047
R1_SEM	0.0408768	0.0401272
R2	0.963507	0.672091
R2_SEM	0.0472019	0.0301951
R3	0.855461	0.678669
R3_SEM	0.0390525	0.027919
Q1	0.900351	0.661196
Q1_SEM	0.0594655	0.0381935
Q2	0.895835	0.563977
Q2_SEM	0.0753536	0.0426045
S1	0.173416	0.259488
S1_SEM	0.0111251	0.0156947

## Sheet: Fig_2c_expl_dev_OF
	R1_OF_physical_space	R1_OF_torus	R3_OF_physical_space	R3_OF_torus	R4_OF_physical_space	R4_OF_torus	Q1_OF_physical_space	Q1_OF_torus	Q2_OF_physical_space	Q2_OF_torus	S1_OF_physical_space	S1_OF_torus
0	0.00657746	0.0207117	0.0310547	0.0695006	0.00198774	0.00418182	0.11588	0.227798	0.0819942	0.164514	0.00583765	0.0113413
1	0.0138818	0.0269733	0.00959731	0.0103818	0.0138502	0.0232165	0.0877605	0.217752	0.104988	0.242808	0.00642276	0.00974388
2	0.0208179	0.027092	0.00565157	0.00448728	0.0331526	0.0707875	0.195578	0.206393	0.0555511	0.0884741	0.0182767	0.0463055
3	0.141508	0.148587	0.0331316	0.0305132	0.0203757	0.00979032	0.0468684	0.076573	0.102079	0.299514	0.0279668	0.0629686
4	0.0180651	0.0189455	0.0279288	0.029658	-0.0202905	0.0333192	0.0624253	0.0651529	0.168014	0.346854	0.00330159	0.00535481
5	0.00921142	0.0428529	0.129554	0.181198	0.030342	0.0760288	0.115569	0.187456	0.199639	0.329438	0.0678002	0.0390514
6	0.0968164	0.145194	0.100362	0.259038	0.0227572	0.0519769	0.074825	0.124336	0.143426	0.215392	0.0428705	0.0708724
7	0.0365795	0.0303914	0.114303	0.195288	0.0651493	0.0842089	0.197531	0.314139	0.0386406	0.0669024	0.0390598	0.100296
8	0.0659995	0.0755446	0.0854442	0.141656	0.0713751	0.0977599	0.153811	0.325164	0.0471713	0.0847968	0.0530938	0.0625839
9	0.0776876	0.0851398	0.0493176	0.061583	0.0210848	0.0401863	0.156415	0.322326	0.111666	0.12736	0.0257321	0.0283767
10	0.0256261	0.0417226	0.0660244	0.0589798	0.0234138	0.0660777	0.133571	0.220533	0.0974696	0.130065	0.0444056	0.051244
11	0.146609	0.252992	0.0176382	0.0402057	0.122016	0.181966	0.0931365	0.19016	0.171608	0.348909	0.0535238	0.0351539
12	0.0697932	0.101953	0.0753293	0.16294	0.0689215	0.0914924	0.0883385	0.147336	0.0352685	0.0155875	0.0344925	0.027979
13	0.0436751	0.0637881	0.0423912	0.0942595	0.138696	0.207964	0.0182269	0.0737862	0.0785924	0.129002	0.0453725	0.0442117
14	0.046543	0.0628982	0.00373166	0.0108501	0.11831	0.201794	0.116981	0.157526	0.157456	0.298461	0.0978968	0.0868239
15	0.0905425	0.147569	0.0921307	0.175514	0.136569	0.289346	0.0360476	0.0534858	0.13238	0.114171	0.0192955	0.037178
16	0.0732756	0.142197	0.0390755	0.0819534	0.00942461	0.0311001	0.0555848	0.0429128	0.0409544	0.103843	0.0844038	0.105694
17	0.0612419	0.074375	0.130821	0.241466	0.104008	0.273991	0.267657	0.355062	0.080721	0.156486	0.0381184	0.0639187
18	0.104729	0.20143	0.054877	0.115483	0.0310116	0.0696546	0.106328	0.14684	0.0824608	0.0979728	0.0205586	0.0405734
19	0.0361174	0.0796577	0.152417	0.281465	0.107535	0.20391	0.115357	0.220682	0.0786837	0.13116	0.0954674	0.0689296
20	0.128432	0.154236	0.126415	0.17315	0.0500233	0.11337	0.196553	0.312151	0.162225	0.16778	0.0922375	0.0830711
21	0.0376848	0.109875	0.0956723	0.158934	0.0863676	0.198638	0.193289	0.281005	0.126548	0.208317	0.0060131	0.00717487
22	0.131439	0.257917	0.0258646	0.104663	0.165838	0.222444	0.203727	0.301751	0.244052	0.138317	0.00931525	0.0061357
23	0.0951745	0.158254	0.0318334	0.0309829	0.0758138	0.227103	0.146326	0.305631	0.0969954	0.098564	0.00957521	0.00837282
24	0.0764715	0.124413	0.0891907	0.161304	0.147911	0.268405	0.0892901	0.263537	0.115502	0.186965	0.0174306	0.0211384
25	0.105791	0.170029	0.119906	0.207947	0.134	0.296294	0.0554533	0.111515	0.0345488	0.0694335	0.00550685	0.00830785
26	0.0487076	0.0934626	0.0220082	0.025197	0.0137322	0.105171	0.0875486	0.131349	0.101004	0.220415	0.0497297	0.0202133
27	0.0686753	0.0813592	0.125648	0.247222	0.107383	0.197464	0.117438	0.194199	0.0663944	0.0926377	0.0157915	0.036159
28	0.0385006	0.0857953	0.0479501	0.0864214	0.164074	0.315002	0.201338	0.293257	0.12578	0.192553	0.0050918	0.0077822
29	0.0671076	0.17011	0.161186	0.243613	0.049786	0.172043	0.0900145	0.140007	0.171216	0.241409	0.00968437	0.00909573
30	0.133432	0.196007	0.13173	0.229498	0.0335217	0.0399456	0.215066	0.311873	0.125008	0.289886	0.00877618	0.0362154
31	0.0847928	0.153384	0.1043	0.198825	0.12443	0.177548	0.159391	0.244102	0.0225212	0.0326155	0.0140368	0.0313937
32	0.125233	0.190982	0.112887	0.135412	0.0815842	0.198876	0.172828	0.249234	0.168753	0.257858	0.0108498	0.00487171
33	0.0295245	0.0418563	0.0548138	0.0735651	0.0774564	0.151575	0.0932392	0.13558	0.107581	0.206518	0.00608134	0.00651474
34	0.0898543	0.186031	0.126394	0.242336	0.122959	0.258893	0.221605	0.307353	0.240495	0.411538	0.0321565	0.058156
35	0.154254	0.176688	0.0388343	0.0747799	0.0924414	0.24787	0.0614083	0.090243	0.139217	0.322711	-0.000799202	0.00406517
36	0.189832	0.257806	0.159421	0.190482	0.0395768	0.115671	0.217223	0.360818	0.131379	0.33167	0.0446446	0.0867663
37	0.0151771	0.045143	0.0432346	0.0497446	0.051719	0.10822	0.182043	0.24008	0.190767	0.31813	0.0168387	0.0275325
38	0.0213696	0.051352	0.0497566	0.109851	0.0938775	0.276528	0.0604148	0.0973459	0.116366	0.222889	0.0538044	0.0685185
39	0.032707	0.100082	0.134236	0.234819	0.035997	0.0636024	0.176263	0.203034	0.0452325	0.0525158	0.0660306	0.0513311
40	0.0289172	0.045565	0.120813	0.261167	0.0761448	0.127852	0.0131145	0.0774227	0.153321	0.244645	0.0221337	0.0306294
41	0.144871	0.1961	0.0864128	0.13814	0.123142	0.249182	0.0352523	0.052906	0.0880582	0.157775	0.0612851	0.0773615
42	0.0127857	0.0232981	0.0385968	0.120259	0.00379249	0.0196438	0.136178	0.219	0.164908	0.278969	0.0512035	0.0716501
43	0.0278151	0.0892549	0.0587266	0.0963451	0.0865774	0.210567	0.149459	0.131355	0.14213	0.170724	0.0391041	0.0351955
44	0.0117498	0.0247106	0.0115807	0.0506035	0.19016	0.399295	0.166671	0.214458	0.11252	0.203529	0.00123129	0.000931268
45	0.0529541	0.142315	0.00262226	0.0157095	0.0566763	0.165543	0.0424272	0.161758	0.0947395	0.136499	0.0493999	0.0617899
46	0.0185614	0.0481157	0.181644	0.236156	0.0284069	0.0502713	0.0321134	0.0558053	0.0185217	0.0186509	0.0197661	0.0154908
47	0.0421101	0.0833579	0.0468656	0.143459	0.079713	0.25976	0.137929	0.189599	0.0238127	0.0359344	0.0402019	0.0576712
48	0.0159704	0.0378477	0.0409415	0.158949	0.0353904	0.0701958	0.0399351	0.0297476	0.0518361	0.0815121	0.00749672	0.0125729
49	0.0261468	0.0307557	0.0247967	0.067854	0.218407	0.373902	0.169774	0.276631	0.114144	0.302194	0.0236834	0.0278649
50	-0.000688901	0.0857626	0.015677	0.0496079	0.163444	0.338228	0.0261224	0.0845435	0.0769454	0.160868	0.0234383	0.0177788
51	0.0556626	0.167999	0.0140956	0.0310792	0.0961639	0.119068	0.0209423	0.0324463	0.0967153	0.132598	0.0143014	0.00815304
52	0.0220236	0.0327291	0.100312	0.182334	0.0959683	0.16144	0.137764	0.197288	0.127358	0.224994	0.00812361	0.0106032
53	0.184915	0.261023	0.0184904	0.0768403	0.0865614	0.234011	0.225048	0.344317	0.162082	0.286124	0.078407	0.10007
54	0.0554725	0.166126	0.0247185	0.0780118	0.103333	0.154219	0.174421	0.246638	0.0368728	0.0472355	0.0570181	0.0603577
55	0.175847	0.304366	0.0047419	0.0810677	0.161326	0.336806	0.165359	0.224777	0.188702	0.249673	0.0154612	0.0146472
56	0.0616505	0.157658	0.208587	0.276083	0.213964	0.309246	0.275253	0.347793	0.108811	0.130541	0.0760575	0.093929
57	0.0121446	0.0210495	0.0262181	0.121974	0.101694	0.190732	0.140755	0.174737	0.0464912	-0.0021664	0.054368	0.0719405
58	0.00781176	0.022447	0.180085	0.253247	0.0908609	0.150413	0.0717794	0.0753978	0.12782	0.194036	0.00866045	0.0200766
59	0.222073	0.371192	0.143898	0.284682	0.169035	0.328323	0.194946	0.175788	0.142282	0.228713	0.0224553	0.0384345
60	0.0174648	0.0233474	0.0389855	0.128975	0.0238488	0.0248907	0.179165	0.252521	0.0616963	0.122671	0.0519744	0.0423912
61	0.00946247	0.024595	0.0143598	0.0125399	0.260828	0.281607	0.0944964	0.063539	0.0335219	0.0505801	0.0752655	0.0681068
62	-0.0225663	-0.00116748	0.0271845	0.0781456	0.108426	0.192536	0.0484916	0.0403278	0.0219679	0.0305864	0.0381845	0.051923
63	0.000829683	0.0154161	0.0643579	0.141469	0.0567155	0.112436	0.041837	0.0685749	0.0452271	0.101917	0.0033	0.00457485
64	-0.00629722	0.00142768	0.0884091	0.221667	0.11883	0.210638	0.0425407	0.0312727	0.0829512	0.117777	0.0285349	0.0568338
65	0.0407324	0.0692002	0.0454537	0.0603352	0.13001	0.284058	0.0230423	0.0273918			0.0195109	0.0183554
66	0.0686869	0.0687838	0.0883568	0.12426	0.00884434	0.025093	0.041057	0.0399176			0.0407668	0.0532364
67	0.0669012	0.0699121	0.0406082	0.162862	0.165314	0.285475	0.0748421	0.0936095			0.0260704	0.0280167
68	0.0737168	0.0941822	0.0276766	0.113251	0.0763526	0.118901	0.0563814	0.0756935			0.0245312	0.0232354
69	0.0502275	0.0833024	0.0489506	0.215281	0.133422	0.18583	0.147232	0.252933			0.000251843	0.00314469
70	0.177539	0.138815	0.159506	0.452291	0.144099	0.237358	0.0445447	0.0452375			0.00386093	0.00189337
71	0.124901	0.107918	0.0363811	0.190755	0.185776	0.24937	0.0843418	0.231086			0.0146389	0.0259987
72	0.143376	0.185063	0.0192183	0.0550446	0.10364	0.221385	0.155038	0.274391
73	0.131958	0.145073	0.0665848	0.132173	0.0854634	0.258499	0.0224524	0.0702888
74	0.00172224	0.0238884	0.0797216	0.199449	0.131934	0.321531	0.0350722	0.0733785
75	0.186867	0.192187	0.187285	0.307956	0.154042	0.289317	0.083868	0.137657
76	0.00465389	0.0461611	0.113831	0.36483	0.208448	0.350702	0.0174251	0.0299547
77	0.135514	0.141888	0.0573795	0.265561	0.158079	0.324492	0.0320216	0.0371159
78	0.0251309	0.110668	0.198632	0.283139	0.183535	0.295216	0.122887	0.165585
79	0.0268745	0.0436845	0.133599	0.237995	0.0300994	0.0556652	0.20307	0.283855
80	0.0409537	0.127894	0.129068	0.23804	0.119844	0.187226	0.122987	0.182319
81	0.10711	0.112249	0.177381	0.175364	0.0965015	0.22875	0.116195	0.167442
82	0.0484789	0.117606	0.0201161	0.0456397	0.196472	0.326263	0.0591915	0.065479
83	0.0309847	0.0875703	0.142003	0.256256	0.172535	0.296561	0.0256743	0.0696059
84	0.0311064	0.0640173	0.121268	0.192749	0.0610226	0.10404	0.24555	0.317869
85	0.00235203	0.0326996	0.0999563	0.177081	0.126126	0.237503	0.0314534	0.0427555
86	0.0159371	0.0488405	0.169769	0.334161	0.107769	0.225044	0.145992	0.209662
87	0.0163984	0.0432501	0.134591	0.19659	0.18896	0.160393	0.1224	0.148763
88	0.0318798	0.0821506	-0.000301837	0.00841602	0.024104	0.0327862	0.0886784	0.105941
89	-0.000807512	0.0158248	0.00364878	0.00979421	0.0748378	0.136258	0.0549687	0.0988151
90	0.000234063	0.00988757	0.199996	0.385045	0.142844	0.199127	0.0615991	0.0289913
91	0.0146717	0.0389194	0.251324	0.302559	0.224038	0.303041	0.0321951	0.129316
92	0.00884981	0.0114733	0.108977	0.228345	0.146205	0.27168	0.0758509	0.0534042
93			0.134293	0.283401	0.280449	0.387812	0.0111166	0.0278784
94			0.0597492	0.12762	0.367146	0.401385
95			0.213234	0.229683	0.0396485	0.181867
96			0.103149	0.158299	0.0963315	0.208252
97			0.111861	0.152936	0.0999647	0.199019
98			0.107873	0.210205	0.121544	0.208074
99			0.0309251	0.0493462	0.135423	0.181326
100			0.0939968	0.133449	0.143413	0.293841
101			0.104287	0.246309	0.16695	0.230405
102			0.0242539	0.0584437	0.216618	0.280082
103			0.0320466	0.062882	0.119412	0.178155
104			0.108189	0.119814	0.0142489	0.10144
105			0.120237	0.175424	0.146686	0.2079
106			0.0832298	0.166265	0.0410936	0.0923937
107			0.206968	0.224622	0.0428268	0.132488
108			0.20043	0.214544	0.199197	0.304777
109			0.211359	0.453819	0.0445187	0.0612868
110			0.0526538	0.227672	0.0310262	0.0449992
111			0.12692	0.332745	0.207783	0.304814
112			0.163874	0.227196	0.196096	0.294074
113			0.0326913	0.105318	0.0778755	0.0984334
114			0.166318	0.243498	0.00781576	0.0602468
115			0.199444	0.384944	0.129498	0.187523
116			0.220585	0.22402	0.162195	0.213746
117			0.0633522	0.0718695	0.263142	0.290935
118			0.146286	0.127204	0.119842	0.204997
119			0.103048	0.13582	0.0394898	0.120061
120			0.0902553	0.16084	0.0370133	0.0899965
121			0.223856	0.188806	0.0455456	0.110361
122			0.141247	0.124683	0.135146	0.14442
123			0.121553	0.132682	0.0242423	0.0410542
124			0.111974	0.137437	0.11118	0.0918464
125			0.229165	0.218172	0.0842627	0.225754
126			0.0153467	0.0352735	0.115331	0.165114
127			0.237356	0.204989	0.22584	0.295722
128			0.0170928	0.0213057	0.0845296	0.15692
129			0.029414	0.0495503	0.0988137	0.161442
130			0.0161743	0.0190114	0.0313714	0.0449026
131			0.0193593	0.0420343	0.0619169	0.0983731
132			0.121466	0.247412	0.0883087	0.192954
133			0.124871	0.263487	0.067871	0.0992396
134			0.0994416	0.158198	0.0708821	0.168904
135			0.078274	0.188503	0.149887	0.352721
136			0.0932368	0.192081	0.0511063	0.169795
137			0.0298389	0.0481978	0.0764305	0.127645
138			0.0289255	0.0315009	0.148226	0.292006
139			0.127423	0.194209	0.0980754	0.212977
140			0.10933	0.169085	0.0345567	0.0618465
141			0.0792035	0.154217	0.193883	0.22046
142			0.0869876	0.156843	0.182439	0.280894
143			0.132173	0.16696	0.152139	0.220698
144			0.0415991	0.103072	0.177181	0.223476
145			0.138205	0.258293
146			0.0697441	0.0962027
147			0.0399001	0.124604
148			0.0789966	0.152892

## Sheet: Fig_2c_expl_dev_mean_OF
	Toroidal	Spatial
R1	0.0998193	0.0606892
R1_SEM	0.00771078	0.0056752
R2	0.157279	0.0903344
R2_SEM	0.00768533	0.00502122
R3	0.18528	0.105202
R3_SEM	0.00802656	0.00550549
Q1	0.164941	0.109332
Q1_SEM	0.010141	0.0068603
Q2	0.173246	0.105597
Q2_SEM	0.0121261	0.00663455
S1	0.0386983	0.0319081
S1_SEM	0.00332411	0.00297334

## Sheet: Fig_2c_expl_dev_WW
	R1_WW_physical_space	R1_WW_torus	R3_WW_physical_space	R3_WW_torus	R4_WW_physical_space	R4_WW_torus	Q1_WW_physical_space	Q1_WW_torus	Q2_WW_physical_space	Q2_WW_torus	S1_WW_physical_space	S1_WW_torus
0	0.111724	0.0433866	0.161035	0.176245	-0.00197019	-0.00552435	0.102465	0.202145	0.0899173	0.127438	0.00563351	0.00188566
1	0.124025	0.121601	0.0531449	0.0594528	0.014582	0.0106162	0.0889289	0.183969	0.135637	0.270446	0.00202164	0.00103664
2	0.0120061	0.0103167	-0.00902092	-0.00232928	0.0148382	0.0268535	0.183106	0.268325	0.0788276	0.133772	0.011074	0.011445
3	0.133249	0.143733	0.0215054	0.00797566	0.0369398	0.00807781	0.0267095	0.0820234	0.115832	0.238464	0.0309345	0.0366313
4	0.0353668	0.0185858	0.0466797	0.011363	0.0527293	0.0245391	0.0458404	0.0361245	0.158954	0.339273	0.00750627	0.00670933
5	0.00626399	0.0251237	0.113762	0.202967	0.108465	0.0628543	0.134535	0.202737	0.285548	0.342346	0.0310159	0.0180739
6	0.0977325	0.121388	0.0981249	0.254857	0.0211099	0.0217264	0.0705099	0.0797069	0.15956	0.200099	0.0294575	0.0200062
7	0.0158058	0.00517517	0.11613	0.262483	0.141749	0.0659239	0.131072	0.296826	0.0592168	0.0489177	0.00712971	0.03823
8	0.0403652	0.0581254	0.0981873	0.160561	0.107303	0.0541399	0.111944	0.307425	0.0525589	0.0854567	0.0585789	0.0470607
9	0.0822191	0.0514683	0.0706722	0.0727052	0.0494281	0.0383551	0.139837	0.324284	0.115495	0.125704	0.019922	0.0196732
10	0.0250817	0.0404247	0.108311	0.0489151	0.0920403	0.0249104	0.0757604	0.180482	0.117266	0.154723	0.0275412	0.0219237
11	0.119132	0.230306	0.0233361	0.03942	0.102294	0.0474934	0.0827232	0.193107	0.181272	0.356041	0.0209274	0.0159754
12	0.0745323	0.112626	0.0576304	0.151521	0.117857	0.064263	0.104344	0.15122	0.0289344	0.0263623	0.0531828	0.0362029
13	0.0389663	0.0625218	0.0601003	0.111715	0.0971734	0.0852229	0.0443477	0.0717431	0.0660395	0.118719	0.0662368	0.0314688
14	0.0492932	0.0543053	0.00458274	0.0150479	0.0672802	0.112113	0.11321	0.120917	0.104053	0.278112	0.0682362	0.0577448
15	0.0849992	0.14458	0.0986274	0.191425	0.0744783	0.150848	0.0434458	0.0434166	0.0903926	0.0681246	0.0200061	0.0266171
16	0.0726715	0.139603	0.0779436	0.107804	0.00400673	0.00914002	0.0324241	0.0370982	0.0524445	0.0974292	0.0685349	0.0629542
17	0.0787251	0.0744065	0.166377	0.23189	0.128319	0.146931	0.202487	0.315791	0.0494149	0.113264	0.0174678	0.0242975
18	0.125951	0.230018	0.0435904	0.100827	0.0222971	0.0379564	0.135758	0.168976	0.0722203	0.104304	0.0229386	0.026804
19	0.0400531	0.0644067	0.123802	0.254756	0.172325	0.15424	0.1349	0.252878	0.0617229	0.130687	0.0661321	0.0405848
20	0.0708705	0.127077	0.143713	0.127348	0.0752347	0.0878911	0.144376	0.253081	0.14493	0.215216	0.0692021	0.0521759
21	0.0426306	0.104519	0.116294	0.1701	0.0966172	0.0941733	0.129457	0.254627	0.0947477	0.211207	0.0056719	0.00493312
22	0.138451	0.253283	0.041264	0.110969	0.128588	0.122624	0.217032	0.303871	0.266825	0.2105	0.0136359	0.0123621
23	0.0732719	0.159498	0.0146892	0.0042173	0.087692	0.111531	0.141246	0.319282	0.0725025	0.0925281	0.00633201	0.00186465
24	0.088914	0.110071	0.0976909	0.188394	0.101057	0.136002	0.101862	0.278716	0.10842	0.210281	0.00398036	0.0134667
25	0.0778388	0.182282	0.11121	0.208709	0.213923	0.187341	0.0375415	0.099956	0.0506026	0.107974	0.0178895	0.00719978
26	0.0637307	0.0878599	0.0200442	0.0214572	0.0254493	0.0372721	0.0834476	0.13709	0.108239	0.2476	0.0385987	0.0182959
27	0.0753915	0.0633971	0.142413	0.247739	0.0828417	0.119078	0.10881	0.163293	0.0530563	0.0942637	0.012965	0.0177719
28	0.0516906	0.0821637	0.0307593	0.0749009	0.219954	0.199152	0.15856	0.264146	0.124774	0.203663	0.00296262	0.0114396
29	0.087751	0.11671	0.133383	0.220322	0.0497764	0.100577	0.0677645	0.162073	0.120892	0.21195	0.00681938	0.00494177
30	0.120948	0.17151	0.111588	0.233058	0.023679	0.00674275	0.198785	0.314289	0.127564	0.321447	0.0180748	0.0337222
31	0.101273	0.140294	0.126204	0.229497	0.117557	0.165635	0.0999162	0.21666	0.0736493	0.0164754	0.00979827	0.0245619
32	0.111667	0.170803	0.0681714	0.110767	0.0533279	0.153695	0.197615	0.279701	0.123516	0.232553	0.0116178	0.00502342
33	0.0207504	0.0292979	0.0426632	0.0524575	0.110112	0.143937	0.096259	0.116865	0.132504	0.198482	0.0107785	0.00415537
34	0.0809161	0.1743	0.104286	0.234734	0.0882388	0.198148	0.211278	0.277521	0.221018	0.450691	0.0198042	0.0296367
35	0.178928	0.107011	0.0274108	0.0584513	0.0843992	0.20429	0.0524191	0.100164	0.131567	0.31504	0.00203762	0.000225803
36	0.166514	0.200874	0.107099	0.177162	0.0573492	0.0825833	0.244559	0.370482	0.137796	0.404039	0.0242987	0.0442735
37	0.00707238	0.0238714	0.0626284	0.0747314	0.0535874	0.106173	0.143605	0.281126	0.108804	0.325979	0.0123459	0.0158786
38	0.0158745	0.0416161	0.0626806	0.101639	0.159669	0.253655	0.0555413	0.0912803	0.101515	0.17556	0.0374132	0.0313
39	0.0372294	0.071176	0.128039	0.242405	0.0516108	0.069239	0.10869	0.204877	0.0443387	0.0603712	0.0505835	0.0396909
40	0.0670542	0.0533403	0.12702	0.286499	0.131928	0.0911669	0.00687625	0.0511391	0.161594	0.276004	0.0188134	0.0116541
41	0.117172	0.13226	0.0940044	0.16451	0.0992371	0.144864	0.0189711	0.0506186	0.106686	0.153923	0.0329305	0.0439013
42	0.0087604	0.0180835	0.0263732	0.0870342	0.00102982	0.0120492	0.111234	0.210172	0.0985286	0.286699	0.0309513	0.0319803
43	0.0565538	0.09423	0.0598766	0.10394	0.106587	0.0699393	0.103108	0.125132	0.115299	0.189696	0.0397229	0.011211
44	0.00931214	0.0115172	0.00377704	0.0498346	0.144311	0.326576	0.110972	0.156877	0.0961757	0.190916	0.000738436	0.00173042
45	0.0598213	0.127467	0.00477817	0.0141507	0.0832976	0.0908672	0.0220872	0.119325	0.0745779	0.112758	0.0529936	0.0381665
46	0.0296601	0.0363184	0.177901	0.272023	0.0117768	0.0358287	0.0214526	0.0632898	0.00967456	0.0192805	0.00892984	0.00416727
47	0.0489888	0.0737094	0.0526798	0.138655	0.151378	0.23068	0.105936	0.151832	0.0122902	0.038891	0.0276725	0.0264858
48	0.0103266	0.0162608	0.0224372	0.150921	0.0279292	0.0525367	0.017251	0.0143831	0.0316272	0.0796456	0.000889467	0.0050728
49	0.037928	0.026497	0.0134717	0.0584729	0.174113	0.194414	0.115975	0.239765	0.133314	0.292047	0.0127691	0.0181321
50	0.0277936	0.128937	0.00781779	0.0436795	0.168526	0.233659	0.0266135	0.0718468	0.0674286	0.153149	0.0251415	0.0105889
51	0.074322	0.184195	0.0205324	0.0332668	0.0932183	0.0415645	0.0200766	0.0335635	0.0964053	0.159674	0.0145378	0.00551086
52	0.040633	0.0308279	0.0895958	0.190187	0.0395523	0.0760215	0.141509	0.18617	0.0930156	0.217654	0.00594073	0.00233016
53	0.171978	0.230806	0.0222064	0.0772177	0.0785172	0.215306	0.213658	0.329748	0.154138	0.308997	0.0672271	0.0504647
54	0.0734896	0.182382	0.0223505	0.0861789	0.0732985	0.0746891	0.161977	0.228057	0.0424563	0.0769479	0.0355751	0.03117
55	0.149547	0.26748	0.0447818	0.039191	0.160575	0.267489	0.113592	0.172973	0.211459	0.28299	0.0166806	0.0125933
56	0.0557545	0.108956	0.166132	0.306631	0.15449	0.246524	0.168798	0.241114	0.0981121	0.16703	0.036883	0.0346897
57	0.0147993	0.0126625	0.0259125	0.0951089	0.0737986	0.174132	0.149426	0.276352	0.0635193	0.00212086	0.0412745	0.0276197
58	0.0131639	0.014056	0.137512	0.242146	0.0843738	0.0981394	0.0536123	0.0748615	0.0956331	0.188159	0.00581752	0.00483406
59	0.196983	0.323292	0.154088	0.290042	0.162225	0.255758	0.132183	0.145251	0.0970592	0.180767	0.016028	0.0143237
60	0.0188363	0.0128328	0.0424149	0.137248	0.0195447	0.0147362	0.187971	0.266501	0.0681789	0.13675	0.0375997	0.0178621
61	0.00418414	0.0173163	0.0337292	0.0147218	0.176336	0.212406	0.0987302	0.059906	0.0216369	0.0461572	0.0451976	0.0273268
62	0.00180962	0.00383019	0.028132	0.0825095	0.083786	0.176052	0.0408136	0.0305079	0.00899104	0.0197122	0.0327591	0.0223423
63	0.00188777	0.00789933	0.0557246	0.120419	0.0786676	0.108457	0.0411397	0.0356539	0.0476792	0.116104	0.00147485	0.00105784
64	-0.00547701	-0.000436585	0.0854117	0.213667	0.122579	0.201101	0.0366586	0.0365656	0.0771891	0.14248	0.0156184	0.0173696
65	0.0460476	0.0803155	0.0390379	0.0588157	0.0938764	0.247434	0.0278033	0.0208734			0.0438151	0.00286101
66	0.117727	0.0782778	0.0829971	0.118509	0.0104591	0.024257	0.0229634	0.0280268			0.0320241	0.0319743
67	0.0789573	0.0963404	0.0373887	0.149732	0.150898	0.235489	0.111146	0.105354			0.00877312	0.0142431
68	0.110002	0.101042	0.0164555	0.0946991	0.0616937	0.0952653	0.0407495	0.0697461			0.0313964	0.0198611
69	0.0503621	0.0840637	0.024474	0.23706	0.119443	0.15748	0.150243	0.277095			0.00487707	0.000164329
70	0.148141	0.1381	0.14935	0.423675	0.129664	0.190545	0.0483664	0.0461511			0.0131343	0.00178647
71	0.131326	0.0783674	0.061226	0.174743	0.202615	0.194854	0.0752497	0.192083			0.124832	0.0208557
72	0.202513	0.194544	0.0411887	0.0800444	0.098908	0.130405	0.161074	0.28097
73	0.167483	0.139196	0.0898675	0.149761	0.0638051	0.215654	0.0285851	0.0714825
74	0.0114347	0.0166162	0.0863021	0.217706	0.115374	0.267899	0.0404764	0.0583413
75	0.238172	0.235524	0.173685	0.335572	0.149755	0.267765	0.0360787	0.0834403
76	0.0102346	0.0268523	0.0912596	0.302217	0.173361	0.257099	0.0239512	0.0395974
77	0.133109	0.13775	0.0265981	0.298937	0.151215	0.27092	0.0303605	0.0518027
78	0.027158	0.0793124	0.136096	0.201318	0.143669	0.254979	0.116563	0.134204
79	0.0332334	0.0489009	0.146803	0.263211	0.0163412	0.0366516	0.20712	0.268447
80	0.0419426	0.096722	0.126185	0.216943	0.112336	0.135874	0.136897	0.186386
81	0.127688	0.110551	0.227981	0.188983	0.0350729	0.164565	0.101378	0.157255
82	0.0477207	0.107019	0.0148156	0.0553373	0.163336	0.256311	0.0993616	0.123665
83	0.0458103	0.0691118	0.0994886	0.247994	0.196099	0.240168	0.018684	0.0745759
84	0.0474826	0.0329069	0.103315	0.183847	0.0747377	0.0993521	0.235709	0.305489
85	0.0128844	0.0385638	0.0838149	0.174774	0.0567278	0.176228	0.0128551	0.0183587
86	0.0211587	0.0472504	0.157027	0.344465	0.120355	0.193583	0.131788	0.221605
87	0.0194314	0.0395348	0.115777	0.17586	0.171804	0.126756	0.0569534	0.0991399
88	0.0285355	0.0656836	-0.00119916	0.00526987	0.0105772	0.027138	0.122289	0.127034
89	0.00689206	0.0141748	0.005582	0.0119168	0.0583839	0.108081	0.099873	0.194242
90	0.00523781	0.00651492	0.210338	0.362512	0.128343	0.106305	0.0278566	0.0110958
91	0.0148932	0.0186667	0.205222	0.338176	0.215485	0.246196	0.0403637	0.0808681
92	0.00125495	0.00072526	0.122399	0.246578	0.146296	0.281567	0.0371805	0.0246039
93			0.132544	0.278904	0.216408	0.247486	0.021946	0.041359
94			0.0367578	0.111965	0.276931	0.299077
95			0.214279	0.247117	0.0314239	0.172799
96			0.0667074	0.174623	0.0967793	0.156674
97			0.113107	0.151801	0.16339	0.217358
98			0.103459	0.218941	0.121	0.162547
99			0.0201769	0.0507985	0.0943861	0.116356
100			0.0619349	0.119117	0.152952	0.276117
101			0.0977415	0.259782	0.20867	0.181402
102			0.0275824	0.0647103	0.179591	0.195029
103			0.0312217	0.0736021	0.126249	0.124348
104			0.1251	0.125467	0.0317123	0.0744309
105			0.0915572	0.169518	0.11998	0.158706
106			0.0755119	0.183952	0.0365283	0.0730202
107			0.210283	0.200445	0.0466363	0.121972
108			0.215927	0.255768	0.178758	0.215444
109			0.191669	0.469769	0.0336078	0.0314446
110			0.193025	0.483159	0.0209356	0.016822
111			0.17884	0.409288	0.212976	0.247644
112			0.171676	0.264365	0.161306	0.217152
113			0.045649	0.174254	0.109562	0.0967187
114			0.184102	0.277123	0.0105827	0.0561143
115			0.172875	0.382498	0.09649	0.141981
116			0.238999	0.249742	0.174385	0.234408
117			0.0604567	0.0933695	0.238697	0.283178
118			0.198057	0.137868	0.129636	0.188433
119			0.112593	0.150945	0.0914805	0.154964
120			0.108695	0.200779	0.0185229	0.0573013
121			0.218852	0.235459	0.0437082	0.0619489
122			0.135645	0.145026	0.0667724	0.111196
123			0.10387	0.159312	0.0197169	0.0315361
124			0.105432	0.0997744	0.0686128	0.0368945
125			0.193389	0.242165	0.0921263	0.175584
126			0.0446903	0.0435313	0.0492863	0.0964906
127			0.233213	0.149601	0.194537	0.265993
128			0.0246693	0.035573	0.156509	0.184599
129			0.0300355	0.0572575	0.068327	0.131851
130			0.0130632	0.010382	0.0261596	0.013726
131			0.0230404	0.0313201	0.0568743	0.0594449
132			0.120468	0.249797	0.108947	0.101868
133			0.130128	0.282447	0.0430531	0.0516592
134			0.0796575	0.149057	0.105364	0.157297
135			0.112804	0.187565	0.174104	0.243596
136			0.115203	0.246133	0.0441967	0.106507
137			0.0383261	0.0641487	0.0891351	0.172226
138			0.0292323	0.0274462	0.119004	0.24966
139			0.119828	0.168611	0.0543035	0.160589
140			0.0875026	0.153166	0.0363505	0.0435631
141			0.0777778	0.14497	0.0799494	0.200203
142			0.0687853	0.136146	0.109097	0.279811
143			0.0911801	0.157824	0.102742	0.154605
144			0.00425034	0.0793659	0.100633	0.161695
145			0.142257	0.256514
146			0.101477	0.12316
147			0.0536898	0.183257
148			0.102581	0.176045

## Sheet: Fig_2c_expl_dev_mean_WW
	Toroidal	Spatial
R1	0.0910437	0.0665805
R1_SEM	0.00732146	0.00559877
R2	0.162955	0.0906071
R2_SEM	0.00822142	0.00492229
R3	0.138936	0.0990669
R3_SEM	0.00682369	0.00488494
Q1	0.157162	0.0966766
Q1_SEM	0.0100747	0.00620066
Q2	0.176985	0.100081
Q2_SEM	0.0126202	0.0067752
S1	0.0205913	0.026282
S1_SEM	0.00180299	0.00263661

## Sheet: Fig_2d_phases_R2_separate_OFWW
	OF_coord1	OF_coord2	WW_coord1	WW_coord2
0	234.743	40.2864	233.565	44.2964
1	281.246	335.366	243.232	3.86031
2	78.6219	172.39	31.6656	150.122
3	79.1355	211.685	247.877	182.624
4	123.846	231.443	243.822	202.2
5	110.161	51.1212	115.295	32.1603
6	169.758	175.928	174.756	140.253
7	335.762	282.412	335.068	313.369
8	120.031	141.023	133.547	105.051
9	352.837	102.165	342.708	115.541
10	347.083	87.0646	1.68352	85.8177
11	109.924	339.506	110.837	3.76224
12	84.4305	296.905	75.5515	307.625
13	5.66491	284.07	7.25379	296.294
14	83.6051	246.415	67.2403	309.315
15	201.598	84.0019	209.983	63.599
16	285.898	55.7457	273.431	54.2133
17	36.8067	102.199	43.4186	96.7218
18	146.162	296.618	149.631	287.948
19	77.6695	77.0221	72.2121	86.1117
20	80.7078	343.692	95.3256	340.147
21	261.352	67.8094	263.212	74.3498
22	43.594	163.175	38.0187	188.293
23	171.04	176.058	194.77	4.48933
24	226.049	224.123	227.904	232.075
25	98.0982	300.871	96.1526	301.063
26	47.0783	277.539	53.277	268.908
27	316.421	4.08012	312.888	15.9917
28	5.25073	3.16218	0.14061	44.3982
29	12.597	1.6144	10.9269	40.8386
30	278.93	259.511	278.632	264.826
31	232.184	167.045	233.857	153.623
32	37.8386	176.322	39.0188	341.09
33	346.117	63.5496	335.845	96.5601
34	109.767	342.563	106.172	344.462
35	204.124	45.8069	223.884	18.1868
36	41.6108	133.977	33.1219	156.761
37	273.117	110.403	276.339	105.837
38	148.109	103.37	170.238	93.6498
39	58.0357	265.216	60.0124	275.65
40	119.91	346.927	118.445	335.627
41	133.139	35.9739	148.688	21.9369
42	270.731	246.869	296.583	238.248
43	133.812	37.9337	143.187	355.819
44	125.41	166.765	149.4	124.13
45	83.0577	221.274	260.41	279.141
46	294.911	141.716	286.827	158.704
47	175.279	357.324	177.508	293.936
48	279.758	264.332	287.218	282.075
49	119.359	180.652	138.38	128.976
50	109.263	188.387	126.969	142.222
51	304.42	69.9747	291.9	70.503
52	187.18	204.144	175.151	193.282
53	203.86	195.021	207.985	194.692
54	217.111	212.383	224.078	217.909
55	145.051	272.605	132.68	303.24
56	250.039	341.923	256.556	333.63
57	131.791	285.958	124.414	295.949
58	187.152	8.82271	206.931	338.815
59	169.422	62.6777	186.544	39.3544
60	52.576	176.122	70.7808	166.944
61	239.84	115.329	234.041	96.5842
62	163.61	342.005	186.408	0.961729
63	139.292	167.33	143.459	148.354
64	70.3935	150.662	68.2098	141.247
65	90.5763	152.443	117.205	148.837
66	340.869	184.267	10.2058	193.37
67	242.882	95.5716	236.487	92.8426
68	189.7	55.8202	205.092	35.506
69	131.207	152.238	143.236	126.085
70	126.932	164.253	130.618	137.558
71	10.8339	239.597	353.775	276.773
72	129.39	112.812	130.723	69.415
73	70.4558	22.4618	56.5824	38.5998
74	247.791	171.301	241.403	178.823
75	21.5971	238.821	28.6698	252.631
76	127.701	161.157	129.834	139.386
77	126.414	159.172	125.551	141.626
78	107.294	255.58	100.108	250.018
79	352.342	268.405	352.181	290.899
80	49.8325	59.9992	36.2686	91.3972
81	355.14	156.736	341.528	166.737
82	89.6203	199.094	86.8614	184.091
83	181.305	232.748	150.012	221.046
84	227.446	130.222	175.852	185.828
85	39.8628	227.738	42.1367	232.261
86	261.496	174.49	251.143	180.262
87	66.3133	75.8616	64.3094	84.7285
88	104.246	279.844	257.349	333.602
89	157.385	200.709	171.15	183.327
90	116.799	83.7269	121.548	61.6587
91	119.632	197.66	123.07	188.041
92	110.919	121.811	127.286	102.877
93	103.963	160.763	114.047	138.981
94	356.261	306.594	340.19	335.396
95	327.062	337.857	305.817	17.7326
96	50.1648	228.402	64.5313	225.647
97	79.8009	273.419	81.2736	270.457
98	224.999	230.062	219.403	219.589
99	181.821	200.513	163.487	203.474
100	9.78875	312.777	350.029	19.4039
101	30.4819	209.125	35.9685	217.699
102	37.9494	238.972	37.2238	259.276
103	151.427	243.493	130.599	244.766
104	7.74598	350.972	358.253	4.55237
105	3.80905	202.476	357.918	219.185
106	35.4611	273.531	42.5106	295.448
107	10.9978	33.0127	7.69109	52.703
108	304.968	76.604	313.057	92.3728
109	61.8631	105.959	61.9218	113.042
110	61.6966	105.827	64.571	112.816
111	65.2005	100.891	63.2955	112.844
112	179.085	166.894	191.703	130.842
113	61.9541	86.1609	32.5672	106.841
114	67.4273	85.577	44.072	94.8426
115	183.28	308.508	185.458	292.542
116	355.713	34.8138	351.756	48.2164
117	289.413	275.899	289.448	287.445
118	334.162	116.995	326.44	131.748
119	269.022	308.372	268.83	307.284
120	162.147	175.681	161.097	154.675
121	165.695	44.631	191.221	27.4472
122	250.636	320.201	258.928	290.676
123	204.107	294.038	213.567	288.006
124	190.577	183.888	160.65	179.713
125	10.2481	216.708	17.4536	240.051
126	312.088	267.373	335.945	285.071
127	27.5633	313.603	32.6187	351.189
128	358.488	166.657	340.305	178.137
129	51.1255	155.986	13.7957	160.872
130	69.7614	31.8809	57.8037	44.7356
131	158.223	97.9328	139.086	53.1284
132	70.1283	90.6447	65.4414	98.9456
133	140.818	287.063	128.91	281.519
134	277.657	171.175	275.18	181.688
135	303.797	29.5107	289.471	39.5999
136	300.615	97.7058	296.206	112.062
137	130.77	265.418	107.466	261.237
138	82.7045	52.3726	63.8187	79.4157
139	115.048	357.64	123.223	334.563
140	271.953	115.752	260.758	117.85
141	91.6773	61.9901	90.2627	56.0312
142	119.276	359.135	122.509	340.245
143	231.758	301.52	240.662	287.175
144	229.521	297.427	228.434	301.057
145	235.801	97.1768	237.447	91.8749
146	55.5916	337.76	61.1353	353.069
147	178.565	345.829	187.732	326.53
148	316.329	27.1206	312.521	43.6486

## Sheet: Fig_2d_phases_R2_common_OFWW
	box_coord1	box_coord2	maze_coord1	maze_coord2
0	115.027	278.41	112.049	266.61
1	161.151	343.236	124.809	357.711
2	317.974	147.702	294.976	145.565
3	320.514	107.337	131.005	123.113
4	3.63789	87.1171	148.11	114.918
5	350.259	267.847	354.323	275.155
6	50.1591	142.836	54.7819	152.28
7	216.044	36.5659	225.634	36.4361
8	0.284949	177.616	354.115	178.167
9	232.97	216.611	231.731	222.391
10	227.517	232.21	245.399	255.225
11	350.224	339.348	346.909	325.765
12	324.872	21.9816	316.979	22.378
13	246.126	35.045	239.426	54.4219
14	324.207	72.2817	306.467	55.1855
15	81.8705	234.88	79.5055	233.77
16	166.648	263.761	164.046	271.54
17	277.124	216.821	288.536	230.225
18	27.1368	22.6687	34.1161	20.1579
19	318.064	241.967	314.745	234.791
20	321.329	335.45	337.348	341.603
21	141.837	251.231	148.317	248.789
22	283.759	155.73	279.167	143.178
23	51.624	139.647	48.5748	291.947
24	106.524	95.0679	107.202	85.847
25	338.766	18.2265	341.956	24.1899
26	288.014	40.3086	286.947	54.9794
27	196.787	314.666	201.37	324.842
28	245.865	315.461	248.347	307.815
29	253.153	316.972	254.35	309.092
30	159.457	59.4665	155.786	57.9184
31	112.806	151.91	122.805	154.561
32	277.994	142.653	273.978	24.4986
33	226.396	255.042	228.268	245.772
34	350.12	336.411	348.77	332.455
35	84.5778	273.204	85.888	285.427
36	282.086	184.751	274.436	172.419
37	153.716	208.748	162.974	209.765
38	28.7312	215.547	21.647	199.95
39	298.597	53.6852	299.737	54.5816
40	0.2107	332.12	0.181097	335.299
41	13.1621	283.071	16.6909	277.192
42	151.32	72.0683	182.236	92.6866
43	13.8736	281.242	7.06112	288.622
44	5.60577	151.896	5.98988	153.84
45	324.205	97.6402	292.225	75.8412
46	175.511	177.21	176.877	171.29
47	55.7696	322.376	48.8796	323.446
48	160.476	54.7195	171.858	54.3452
49	359.452	137.829	4.86441	149.691
50	349.913	130.281	354.724	142.895
51	185.051	249.978	190.659	268.37
52	67.8215	114.933	65.7541	107.626
53	84.2823	123.847	87.1275	117.204
54	97.5602	106.62	102.799	106.394
55	25.3242	46.783	14.4171	16.2967
56	130.439	337.141	129.579	335.885
57	12.1161	32.8253	9.64806	20.3982
58	67.5141	310.119	71.8868	314.794
59	49.8623	256.179	51.3494	253.747
60	293.159	142.738	305.602	148.817
61	120.58	203.738	117.77	216.51
62	43.496	336.996	50.7051	310.22
63	19.797	151.368	17.7959	147.722
64	310.817	168.191	304.042	171.991
65	330.801	166.171	347.582	171.105
66	221.389	134.508	239.659	131.569
67	123.371	223.431	124.035	212.48
68	70.0069	263.295	67.7022	254.929
69	11.513	166.396	11.4712	159.396
70	7.30684	154.505	1.81239	153.038
71	251.529	79.5354	237.139	61.0356
72	9.96395	206.352	0.748477	196.892
73	310.787	296.421	304.127	296.628
74	128.262	147.751	129.178	139.714
75	262.003	80.2103	263.669	81.8264
76	8.01509	157.316	1.77397	152.765
77	6.9251	159.864	0.102087	149.23
78	348.01	63.3489	347.202	69.1897
79	232.729	50.3503	229.9	53.4308
80	290.326	259.011	285.056	247.172
81	235.615	162.371	231.632	167.823
82	330.628	119.33	325.658	118.77
83	61.835	86.246	50.0991	86.8345
84	107.886	189.595	85.5846	115.055
85	280.586	90.8205	280.606	96.3509
86	142.029	144.607	139.137	143.379
87	306.745	243.111	310.878	245.387
88	345.548	38.5934	317.285	72.2644
89	38.2611	118.58	5.13503	114.419
90	357.175	235.545	356.176	237.39
91	359.953	120.904	5.03383	115.905
92	351.439	197.044	355.787	191.597
93	344.514	158.049	343.362	155.938
94	237.076	12.4277	228.437	6.40718
95	207.335	340.903	201.752	323.062
96	290.656	90.5009	297.01	95.459
97	320.495	45.5635	322.843	53.1626
98	105.673	88.8897	105.984	92.2643
99	62.1564	118.413	61.0055	105.484
100	250.073	6.31486	243.243	345.773
101	270.959	109.642	270.151	108.438
102	278.399	79.7169	275.478	69.8999
103	31.6842	75.1976	7.93384	71.5223
104	248.131	327.801	239.278	336.472
105	244.27	116.212	241.008	113.619
106	275.845	45.3783	279.408	43.6594
107	251.716	286.271	253.134	290.661
108	185.629	242.143	199.05	246.173
109	302.189	212.936	301.229	206.315
110	302.024	213.073	303.007	205.207
111	305.571	217.444	301.404	205.862
112	59.5833	152	69.0863	155.373
113	302.541	232.853	292.805	227.376
114	307.826	233.709	296.74	236.674
115	63.7145	10.6484	61.6464	11.1621
116	236.32	284.171	235.474	297.102
117	170.031	43.4528	167.953	47.9222
118	214.855	202.074	215.218	199.955
119	149.502	10.4825	145.56	10.7443
120	42.6963	143.156	43.5813	138.931
121	46.0404	274.549	53.0647	273.752
122	131.167	358.934	131.197	21.5236
123	84.6997	24.9737	85.5146	20.8409
124	70.6482	135.183	56.334	123.644
125	250.978	102.138	246.424	91.538
126	193.105	52.6538	202.824	52.1716
127	268.244	5.94888	269.329	353.182
128	238.801	152.787	238.861	151.394
129	291.712	163.066	269.842	170.388
130	310.485	288.544	298.828	281.822
131	39.2995	220.775	7.87933	233.187
132	310.715	228.403	307.771	221.59
133	21.4187	31.761	18.6391	35.5268
134	158.096	148.077	164.999	149.691
135	184.281	289.734	181.925	293.207
136	181.091	221.032	185.046	218.413
137	11.3605	53.3863	350.059	58.9094
138	323.309	266.358	317.574	258.544
139	355.446	321.405	0.841399	333.667
140	152.633	203.142	149.401	200.293
141	331.8	256.676	331.14	259.429
142	359.283	319.992	1.36097	328.878
143	112.423	17.4697	112.463	15.8076
144	109.623	21.0089	100.563	10.8026
145	116.24	221.949	122.345	217.894
146	296.015	340.65	300.568	346.287
147	58.8706	333.219	55.0627	333.779
148	196.577	291.698	203.901	296.4

[truncated: 5 more sheets: Fig_2d_phase_R2_shuffled_OF_WW, Fig_2e_dist_R2_OFWW, Fig_2e_dist_mean_OF_WW, Fig_2f_corr_R2_OFWW, Fig_2f_corr_mean_OF_WW]
