# Supplementary material for: Toroidal topology of population activity in grid cells
Source: Nature. 2022 Jan 12;602(7895):123–8. doi: 10.1038/s41586-021-04268-7 (PMC8810387; doi:10.1038/s41586-021-04268-7)
Supplement: Supplementary file 7 — Source Data Fig. 3 [file 41586_2021_4268_MOESM7_ESM.xlsx]

## Sheet: Fig_3a_barcode_R2_REM
	Dim_0_lifetime	Dim_0_births	Dim_0_shuffled_line	Dim_1_lifetime	Dim_1_births	Dim_1_shuffled_line	Dim_2_lifetime	Dim_2_births	Dim_2_shuffled_line
0	0.194117	0	3.57665	0.770763	0.558138	3.72782	0.0751762	16.286	18.7735
1	0.194496	0	3.57665	1.27836	0.335579	3.50526	0.742762	15.0271	17.5146
2	0.198825	0	3.57665	0.793762	0.330983	3.50066	0.0206261	14.8441	17.3315
3	0.198987	0	3.57665	1.7738	0.284812	3.45449	0.32778	14.7564	17.2439
4	0.200869	0	3.57665	0.86309	0.28329	3.45297	0.0940781	14.6258	17.1133
5	0.202499	0	3.57665	1.14637	0.264745	3.43442	0.0156727	14.5231	17.0106
6	0.204437	0	3.57665	0.969622	0.262157	3.43184	0.0772877	14.4251	16.9126
7	0.204459	0	3.57665	1.09101	0.256731	3.42641	0.459666	14.1806	16.668
8	0.206144	0	3.57665	0.902755	0.254046	3.42373	1.07974	13.9205	16.4079
9	0.2074	0	3.57665	1.10197	0.2497	3.41938	0.607302	13.1102	15.5977
10	0.208425	0	3.57665	1.84246	0.248989	3.41867	0.296245	13.0012	15.4886
11	0.208573	0	3.57665	0.826895	0.240256	3.40994	0.564475	12.9249	15.4123
12	0.209615	0	3.57665	0.761165	0.22829	3.39797	0.672782	12.8737	15.3612
13	0.20975	0	3.57665	1.4809	0.225314	3.39499	2.0186	12.7455	15.233
14	0.210045	0	3.57665	0.864439	0.214251	3.38393	0.0412521	11.7004	14.1879
15	0.210549	0	3.57665	1.787	0.213171	3.38285	1.61541	11.6434	14.1308
16	0.211441	0	3.57665	1.55907	0.212824	3.3825	0.42909	11.1836	13.6711
17	0.211702	0	3.57665	2.25107	0.210144	3.37982	1.07888	10.9849	13.4723
18	0.213925	0	3.57665	1.30943	0.206178	3.37586	0.314564	10.3988	12.8863
19	0.214368	0	3.57665	0.804661	0.201088	3.37077	10.6396	4.05508	6.54254
20	0.215709	0	3.57665	0.76952	0.193736	3.36342	0.0343001	1.69508	4.18254
21	0.223404	0	3.57665	10.3181	0.192515	3.36219	0.0123099	0.774718	3.26218
22	0.226767	0	3.57665	1.07787	0.191656	3.36134	0.0736557	0.742018	3.22948
23	0.228128	0	3.57665	9.72888	0.190123	3.3598	0.0121621	0.647062	3.13452
24	0.235753	0	3.57665	0.865683	0.181931	3.35161	0.0555446	0.504043	2.9915
25	0.240364	0	3.57665	0.96718	0.1787	3.34838	0.0641128	0.425463	2.91292
26	0.246985	0	3.57665	1.04281	0.172436	3.34211	0.00853854	0.425409	2.91287
27	0.2522	0	3.57665	1.39271	0.166498	3.33618	0.0126333	0.366176	2.85363
28	0.264031	0	3.57665	2.19225	0.160333	3.33001	0.00714099	0.328179	2.81564
29	17.9973	0	3.57665	0.837022	0.124152	3.29383	0.0193418	0.280794	2.76825

## Sheet: FIg_3a_barcode_R2_SWS
	Dim_0_lifetime	Dim_0_births	Dim_0_shuffled_line	Dim_1_lifetime	Dim_1_births	Dim_1_shuffled_line	Dim_2_lifetime	Dim_2_births	Dim_2_shuffled_line
0	0.215365	0	5.78019	0.749043	0.826544	3.94732	0.310674	15.221	17.7664
1	0.216281	0	5.78019	0.701444	0.486167	3.60695	0.178489	14.2815	16.8269
2	0.21746	0	5.78019	0.845668	0.329127	3.44991	0.21826	14.1131	16.6585
3	0.217704	0	5.78019	1.55929	0.325811	3.44659	0.14682	13.3281	15.8735
4	0.219879	0	5.78019	0.670488	0.302272	3.42305	0.0684366	13.0079	15.5533
5	0.2233	0	5.78019	0.674886	0.297886	3.41866	0.168056	12.9055	15.4509
6	0.225771	0	5.78019	0.77395	0.278658	3.39944	0.338706	12.8429	15.3883
7	0.226075	0	5.78019	0.743103	0.270406	3.39118	0.58115	12.6184	15.1638
8	0.22668	0	5.78019	0.779843	0.264026	3.3848	0.183698	12.5861	15.1315
9	0.226786	0	5.78019	1.80094	0.263133	3.38391	0.388236	12.3254	14.8708
10	0.231905	0	5.78019	1.67949	0.262487	3.38327	0.897882	11.9034	14.4488
11	0.231921	0	5.78019	0.679032	0.257324	3.3781	0.142328	11.8949	14.4403
12	0.236973	0	5.78019	0.672093	0.257311	3.37809	1.6708	11.6853	14.2307
13	0.237717	0	5.78019	0.699675	0.246365	3.36714	0.387795	11.53	14.0754
14	0.242511	0	5.78019	1.35125	0.238598	3.35938	0.326116	11.4194	13.9648
15	0.248423	0	5.78019	0.739199	0.228617	3.3494	1.35834	11.2249	13.7703
16	0.253853	0	5.78019	0.738139	0.227323	3.3481	0.338411	9.7533	12.2987
17	0.254932	0	5.78019	0.978817	0.22136	3.34214	0.635118	9.6104	12.1558
18	0.268307	0	5.78019	1.99123	0.218093	3.33887	9.73185	3.71908	6.26448
19	0.272249	0	5.78019	0.802941	0.212532	3.33331	0.117986	1.4402	3.9856
20	0.28208	0	5.78019	0.980799	0.209758	3.33054	0.215297	0.796376	3.34177
21	0.28223	0	5.78019	0.83532	0.203173	3.32395	0.0745085	0.756332	3.30173
22	0.301913	0	5.78019	0.783088	0.199216	3.31999	0.051771	0.746691	3.29209
23	0.312468	0	5.78019	1.13259	0.197926	3.3187	0.0665657	0.698223	3.24362
24	0.332426	0	5.78019	0.772734	0.197567	3.31835	0.116224	0.655862	3.20126
25	0.337415	0	5.78019	7.73923	0.197257	3.31804	0.0740538	0.580977	3.12637
26	0.349294	0	5.78019	1.44479	0.193763	3.31454	0.0463008	0.515866	3.06126
27	0.366842	0	5.78019	9.06291	0.193021	3.3138	0.0443653	0.385609	2.93101
28	0.36753	0	5.78019	2.37044	0.190846	3.31162	0.0460044	0.274152	2.81955
29	17.3534	0	5.78019	0.670537	0.188218	3.309	0.070622	0.226591	2.77199

## Sheet: Fig_3c_phases_R2_OF2REM
	OF2_coord1	OF2_coord2	REM_coord1	REM_coord2
0	4.86571	295.24	22.5155	300.323
1	144.482	153.528	113.197	175.564
2	284.662	76.49	283.297	70.7061
3	248.777	275.59	169.842	296.786
4	320.838	337.621	29.5438	15.4751
5	353.717	308.023	3.25956	309.044
6	298.835	197.563	269.872	215.778
7	194.076	95.327	191.965	83.3749
8	104.522	276.061	102.889	279.29
9	196.48	270.543	177.618	277.518
10	174.302	192.887	182.546	177.486
11	235.143	241.567	225.578	257.807
12	276.54	284.294	277.533	275.941
13	297.662	149.571	282.949	206.03
14	300.151	279.316	302.382	279.456
15	305.663	87.337	276.921	116.29
16	167.087	244.502	190.824	256.784
17	28.0028	233.934	35.8052	236.522
18	137.405	218.827	161.032	204.849
19	273.012	89.6615	266.417	99.5641
20	171.568	49.3977	192.892	63.3679
21	320.535	79.1882	317.636	84.9872
22	255.233	246.42	235.315	263.079
23	308.676	133.167	298.596	160.93
24	42.8084	32.9169	31.6738	49.6972
25	21.9126	53.1031	32.0975	66.3413
26	266.642	231.693	243.223	258.757
27	261.811	144.863	269.748	160.556
28	213.395	172.392	224.726	212.415
29	100.097	226.208	122.49	219.819
30	202.821	41.4171	191.749	284.055
31	316.074	66.8349	316.577	71.7686
32	190.89	296.865	187.91	275.001
33	258.718	95.7724	238.62	43.6847
34	281.003	85.3754	288.38	87.9723
35	158.822	170.901	179.002	156.068
36	206.255	176.442	210.411	177.306
37	157.901	263.136	162.688	263.446
38	100.011	77.2911	92.7549	61.3584
39	250.897	320.278	230.174	321.186
40	224.769	309.54	204.382	316.472
41	333.053	245.838	329.539	244.518
42	28.859	195.368	40.6596	195.192
43	301.678	128.971	280.674	164.041
44	170.69	239.638	171.551	240.101
45	303.334	126.95	290.8	162.354
46	222.352	190.226	242.809	189.685
47	314.306	143.737	302.183	180.347
48	327.496	176.167	309.941	187.043
49	244.243	62.1706	243.466	52.0209
50	30.7259	308.054	35.9994	314.882
51	90.222	64.7885	123.687	48.7979
52	300.471	316.679	297.309	326.669
53	27.507	216.597	30.7187	230.541
54	126.742	313.122	114.514	320.415
55	126.375	310.966	115.723	320.007
56	353.746	207.842	354.889	214.692
57	76.7074	333.334	95.3192	331.58
58	59.1221	83.8615	54.2379	88.6967
59	48.1442	94.8627	39.9533	111.388
60	15.7798	152.252	16.379	139.729
61	78.8681	143.239	80.9838	140.03
62	143.183	306.758	178.162	269.697
63	351.836	359.606	354.949	0.227057
64	320.372	309.188	326.783	303.464
65	305.952	87.0742	297.109	110.507
66	307.336	93.7551	297.409	107.267
67	319.615	127.208	300.942	109.637
68	153.509	189.18	173.988	182.505
69	4.61513	143.509	350.153	174.768
70	77.7707	253.078	75.5366	250.95
71	55.9991	246.792	88.2095	229.967
72	282.533	351.139	274.051	349.744
73	140.574	2.85721	134.027	1.20289
74	285.981	345.083	267.456	310.998
75	248.406	303.392	233.647	311.871
76	14.7749	202.987	22.0324	215.128
77	295.295	37.7348	294.087	32.6067
78	311.787	294.176	308.777	301.173
79	310.532	300.413	308.31	296.513
80	310.071	307.006	307.628	288.181
81	298.007	223.351	288.245	238.133
82	198.313	96.4788	197.108	74.5322
83	178.562	77.0359	194.635	39.605
84	242.111	176.392	239.346	201.468
85	227.448	240.466	214.017	250.56
86	224.014	33.6802	212.778	31.7297
87	310.848	298.661	309.649	296.707
88	77.8589	339.905	70.6485	351.058
89	161.492	339.783	159.132	331.199
90	221.155	26.4601	218.723	13.4633
91	267.201	95.991	253.98	114.984
92	350.572	8.46966	358.535	19.6854
93	305.86	226.828	279.911	244.078
94	310.964	257.035	301.125	266.756
95	253.729	240.815	238.93	252.092
96	251.768	68.899	266.422	40.067
97	269.016	59.3985	270.402	44.1426
98	208.228	23.3099	220.157	10.9163
99	40.2025	25.8426	29.0294	31.5794
100	171.961	22.5184	185.274	14.3755
101	280.497	39.6104	288.049	47.5315
102	295.824	300.553	289.601	299.611
103	189.179	109.351	187.39	94.0846
104	223.387	83.1378	230.707	72.6961
105	163.483	165.403	176.85	149.399
106	206.141	143.194	203.936	138.144
107	29.0737	313.539	2.63595	311.818
108	215.33	144.383	215.293	149.125
109	244.41	267.378	227.67	281.926
110	245.483	266.154	228.84	282.865
111	205.232	192.169	207.76	191.345
112	14.64	292.667	17.4425	300.509
113	40.8076	204.946	75.78	193.9
114	247.393	263.712	229.986	282.034
115	245.434	248.239	216.365	259.127
116	252.489	269.408	235.214	289.019
117	243.051	249.045	223.377	259.219
118	243.047	248.998	223.408	259.206
119	242.851	249.607	227.11	255.595
120	96.7577	228.255	126.281	226.677
121	74.4801	225.873	108.759	202.383
122	3.94259	91.8302	353.877	107.9
123	97.0789	106.151	100.974	93.584
124	193.084	193.341	191.306	189.775
125	92.7829	110.582	96.5845	105.719
126	345.829	304.411	355.582	297.93
127	161.647	276.908	158.864	283.428
128	49.4072	115.374	57.7257	113.067
129	2.93432	191.918	349.922	208.976
130	8.97531	90.0585	6.57591	101.129
131	2.18947	328.857	9.68012	337.018
132	193.004	35.1023	183.128	36.0952
133	202.452	310.398	188.923	319.172
134	228.28	222.708	245.916	225.481
135	250.013	199.506	246.943	231.879
136	108.234	290.314	121.774	277.274
137	266.293	214.193	256.145	235.713
138	106.344	342.307	102.946	341.901
139	124.407	249.366	133.704	244.966
140	63.6962	264.051	79.1071	249.232
141	316.108	323.904	311.62	328.977
142	136.035	269.184	142.055	261.632
143	185.189	142.096	193.585	204.522
144	46.0568	326.202	58.7347	322.809
145	220.684	350.423	198.067	320.164
146	318.509	135.394	301.214	161.397
147	68.392	345.549	61.3304	0.131711
148	153.366	242.075	158.247	237.21
149	129.25	176.791	153.354	172.834
150	69.0448	109.525	73.9445	106.515
151	219.12	47.2498	217.402	24.7368

## Sheet: Fig_3c_phase_distr_R2_OF2SWS
	OF2_coord1	OF2_coord2	SWS_coord1	SWS_coord2
0	26.3727	320.215	22.5155	300.323
1	114.499	144.828	113.197	175.564
2	297.52	73.9793	283.297	70.7061
3	244.144	246.694	169.842	296.786
4	32.0946	53.3136	29.5438	15.4751
5	10.0774	334.988	3.25956	309.044
6	291.744	194.414	269.872	215.778
7	166.223	86.8552	191.965	83.3749
8	103.249	284.884	102.889	279.29
9	176.497	234.81	177.618	277.518
10	141.566	178.403	182.546	177.486
11	226.408	214.105	225.578	257.807
12	273.214	293.208	277.533	275.941
13	315.778	142.824	282.949	206.03
14	319.031	284.438	302.382	279.456
15	304.896	107.733	276.921	116.29
16	170.48	228.866	190.824	256.784
17	30.8731	241.301	35.8052	236.522
18	120.376	197.072	161.032	204.849
19	269.71	94.6155	266.417	99.5641
20	151.997	40.6918	192.892	63.3679
21	342.91	88.3421	317.636	84.9872
22	264.886	230.603	235.315	263.079
23	305.156	150.182	298.596	160.93
24	55.1027	28.9483	31.6738	49.6972
25	50.5177	112.468	32.0975	66.3413
26	265.949	222.175	243.223	258.757
27	256.9	142.975	269.748	160.556
28	190.319	141.424	224.726	212.415
29	100.947	222.394	122.49	219.819
30	179.923	18.1532	191.749	284.055
31	332.585	75.575	316.577	71.7686
32	180.716	268.434	187.91	275.001
33	236.108	35.3712	238.62	43.6847
34	284.996	92.7032	288.38	87.9723
35	142.361	155.282	179.002	156.068
36	189.521	159.782	210.411	177.306
37	148.044	263.576	162.688	263.446
38	102.425	64.1113	92.7549	61.3584
39	252.887	323.928	230.174	321.186
40	235.874	299.864	204.382	316.472
41	348.534	243.816	329.539	244.518
42	35.1644	193.137	40.6596	195.192
43	300.072	142.973	280.674	164.041
44	151.923	214.772	171.551	240.101
45	302.516	145.951	290.8	162.354
46	130.035	173.789	242.809	189.685
47	344.089	157.185	302.183	180.347
48	327.403	186.418	309.941	187.043
49	232.988	58.7531	243.466	52.0209
50	43.7667	331.362	35.9994	314.882
51	89.8747	79.21	123.687	48.7979
52	340.926	2.94235	297.309	326.669
53	45.648	204.045	30.7187	230.541
54	122.904	320.743	114.514	320.415
55	120.37	320.156	115.723	320.007
56	357.267	210.507	354.889	214.692
57	102.228	346.661	95.3192	331.58
58	63.2898	87.9433	54.2379	88.6967
59	35.519	125.981	39.9533	111.388
60	11.6682	160.11	16.379	139.729
61	75.1006	137.208	80.9838	140.03
62	120.876	175.109	178.162	269.697
63	20.8563	15.4001	354.949	0.227057
64	342.445	327.752	326.783	303.464
65	330.761	105.885	297.109	110.507
66	325.933	104.82	297.409	107.267
67	341.165	113.933	300.942	109.637
68	134.396	170.798	173.988	182.505
69	22.8705	158.385	350.153	174.768
70	79.0701	244.44	75.5366	250.95
71	73.543	275.555	88.2095	229.967
72	280.399	8.99265	274.051	349.744
73	148.842	342.549	134.027	1.20289
74	290.038	327.945	267.456	310.998
75	247.131	308.287	233.647	311.871
76	23.6307	196.531	22.0324	215.128
77	308.688	49.0646	294.087	32.6067
78	316.04	319.281	308.777	301.173
79	311.353	319.735	308.31	296.513
80	307.096	318.438	307.628	288.181
81	325.251	232.617	288.245	238.133
82	185.927	70.0666	197.108	74.5322
83	170.841	69.6157	194.635	39.605
84	243.029	176.633	239.346	201.468
85	229.024	217.526	214.017	250.56
86	225.29	21.9513	212.778	31.7297
87	313.925	318.918	309.649	296.707
88	83.0763	347.678	70.6485	351.058
89	175.029	318.05	159.132	331.199
90	215.925	18.1837	218.723	13.4633
91	258.383	93.2107	253.98	114.984
92	17.662	23.3749	358.535	19.6854
93	306.216	225.695	279.911	244.078
94	314.511	267.515	301.125	266.756
95	246.251	209.835	238.93	252.092
96	237.092	62.5749	266.422	40.067
97	261.071	53.7592	270.402	44.1426
98	208.393	20.4375	220.157	10.9163
99	51.4035	29.6281	29.0294	31.5794
100	183.902	11.8458	185.274	14.3755
101	18.3894	53.5705	288.049	47.5315
102	298.312	316.124	289.601	299.611
103	157.103	90.897	187.39	94.0846
104	204.852	71.2516	230.707	72.6961
105	143.818	147.706	176.85	149.399
106	174.189	135.383	203.936	138.144
107	50.2083	149.194	2.63595	311.818
108	197.487	134.625	215.293	149.125
109	245.907	258.305	227.67	281.926
110	244.824	258.438	228.84	282.865
111	184.792	181.919	207.76	191.345
112	30.8476	325.826	17.4425	300.509
113	59.2714	191.539	75.78	193.9
114	243.366	257.317	229.986	282.034
115	246.615	229.68	216.365	259.127
116	245.891	258.929	235.214	289.019
117	244.687	229.736	223.377	259.219
118	244.741	229.751	223.408	259.206
119	245.056	230.498	227.11	255.595
120	92.6454	206.656	126.281	226.677
121	79.2281	218.091	108.759	202.383
122	2.53432	104.217	353.877	107.9
123	87.6633	116.799	100.974	93.584
124	170.533	178.344	191.306	189.775
125	91.2266	100.61	96.5845	105.719
126	355.129	347.387	355.582	297.93
127	152.528	261.192	158.864	283.428
128	52.0616	118.456	57.7257	113.067
129	4.73283	196.103	349.922	208.976
130	16.4788	106.873	6.57591	101.129
131	22.1224	356.252	9.68012	337.018
132	188.882	25.4715	183.128	36.0952
133	206.232	285.344	188.923	319.172
134	221.887	184.339	245.916	225.481
135	257.234	219.349	246.943	231.879
136	105.392	300.131	121.774	277.274
137	277.339	198.636	256.145	235.713
138	105.216	335.438	102.946	341.901
139	107.137	257.181	133.704	244.966
140	73.7235	269.267	79.1071	249.232
141	321.971	349.76	311.62	328.977
142	121.106	262.769	142.055	261.632
143	150.734	174.059	193.585	204.522
144	63.1036	345.844	58.7347	322.809
145	174.156	353.223	198.067	320.164
146	315.595	144.271	301.214	161.397
147	75.8385	346.311	61.3304	0.131711
148	143.024	230.844	158.247	237.21
149	111.686	168.495	153.354	172.834
150	60.6356	121.818	73.9445	106.515
151	199.405	34.9588	217.402	24.7368

## Sheet: Fig_3d_dist_R2_OF2REM
	Bins	Shuffled	Original	Common_OF2	Common_REM
0	4.24264	0.00290132	0.223684	0.440789	0.434211
1	12.7279	0.0103684	0.493421	0.782895	0.822368
2	21.2132	0.0238421	0.756579	0.881579	0.901316
3	29.6985	0.0369539	0.848684	0.947368	0.947368
4	38.1838	0.0556184	0.953947	0.953947	0.953947
5	46.669	0.0746711	0.953947	0.960526	0.960526
6	55.1543	0.0980987	0.973684	0.960526	0.973684
7	63.6396	0.125605	0.980263	0.973684	0.973684
8	72.1249	0.155507	0.980263	0.973684	0.980263
9	80.6102	0.189395	0.993421	0.973684	0.986842
10	89.0955	0.227	0.993421	0.980263	0.986842
11	97.5807	0.267612	0.993421	0.986842	0.986842
12	106.066	0.311868	0.993421	0.986842	0.993421
13	114.551	0.360908	1	0.986842	0.993421
14	123.037	0.411967	1	0.986842	0.993421
15	131.522	0.466783	1	0.986842	0.993421
16	140.007	0.526947	1	0.986842	0.993421
17	148.492	0.591059	1	0.986842	0.993421
18	156.978	0.651757	1	0.986842	0.993421
19	165.463	0.720013	1	0.993421	1
20	173.948	0.784171	1	1	1
21	182.434	0.841697	1	1	1
22	190.919	0.882645	1	1	1
23	199.404	0.916243	1	1	1
24	207.889	0.943329	1	1	1
25	216.375	0.964691	1	1	1
26	224.86	0.980816	1	1	1
27	233.345	0.991	1	1	1
28	241.831	0.997664	1	1	1
29	250.316	1	1	1	1

## Sheet: Fig_3d_dist_mean_OF_REM
	Original	Shuffled
R1	26.4947	136.612
R1_SEM	2.85992	5.17845
R2	20.0474	134.784
R2_SEM	1.30207	4.09768
R3	54.0357	138.044
R3_SEM	4.23729	4.0745
Q1	26.9412	137.054
Q1_SEM	2.73164	5.27056
Q2	23.9714	132.388
Q2_SEM	3.26788	6.43767

## Sheet: Fig_3d_dist_R2_OF2SWS
	Bins	Shuffled	Original	Common_OF2	Common_SWS
0	4.24264	0.00259211	0.0986842	0.394737	0.427632
1	12.7279	0.00835526	0.256579	0.703947	0.809211
2	21.2132	0.0192763	0.506579	0.835526	0.901316
3	29.6985	0.0331711	0.710526	0.894737	0.940789
4	38.1838	0.0492237	0.848684	0.947368	0.960526
5	46.669	0.0684013	0.934211	0.960526	0.967105
6	55.1543	0.0896513	0.947368	0.960526	0.980263
7	63.6396	0.115737	0.947368	0.973684	0.986842
8	72.1249	0.148961	0.953947	0.973684	0.986842
9	80.6102	0.181145	0.960526	0.973684	0.986842
10	89.0955	0.215368	0.973684	0.980263	0.993421
11	97.5807	0.253658	0.980263	0.980263	0.993421
12	106.066	0.298	0.980263	0.980263	0.993421
13	114.551	0.347961	0.993421	0.986842	0.993421
14	123.037	0.398625	0.993421	0.993421	0.993421
15	131.522	0.452178	0.993421	0.993421	0.993421
16	140.007	0.510809	0.993421	1	0.993421
17	148.492	0.571947	0.993421	1	0.993421
18	156.978	0.639388	0.993421	1	0.993421
19	165.463	0.705954	1	1	0.993421
20	173.948	0.775145	1	1	1
21	182.434	0.831026	1	1	1
22	190.919	0.876408	1	1	1
23	199.404	0.910388	1	1	1
24	207.889	0.93852	1	1	1
25	216.375	0.962046	1	1	1
26	224.86	0.980191	1	1	1
27	233.345	0.990414	1	1	1
28	241.831	0.997783	1	1	1
29	250.316	1	1	1	1

## Sheet: Fig_3d_dist_mean_OF_SWS
	Original	Shuffled
R2	29.3043	136.838
R2_SEM	1.77894	4.11943
R3	49.7782	136.302
R3_SEM	3.9722	4.04796
Q1	17.968	137.045
Q1_SEM	2.31104	5.36466
Q2	22.5352	133.302
Q2_SEM	3.31018	6.45415

## Sheet: Fig_3e_corr_R2_OF2REM
	Bins	Shuffled	Original	Common_box_rec2	Common_rem
0	-0.966667	0	0	0	0
1	-0.9	0	0	0	0
2	-0.833333	0	0	0	0
3	-0.766667	0	0	0	0
4	-0.7	0	0	0	0
5	-0.633333	0.000394737	0	0	0
6	-0.566667	0.00180921	0	0	0
7	-0.5	0.00569079	0	0	0
8	-0.433333	0.0163289	0	0	0
9	-0.366667	0.0464079	0	0	0
10	-0.3	0.111678	0	0	0
11	-0.233333	0.256066	0	0	0
12	-0.166667	0.43123	0	0	0
13	-0.1	0.540947	0	0	0
14	-0.0333333	0.618888	0	0	0
15	0.0333333	0.677079	0	0.00657895	0
16	0.1	0.728664	0	0.00657895	0
17	0.166667	0.771013	0.00657895	0.00657895	0.00657895
18	0.233333	0.804401	0.00657895	0.00657895	0.00657895
19	0.3	0.83448	0.0197368	0.00657895	0.00657895
20	0.366667	0.862638	0.0197368	0.00657895	0.00657895
21	0.433333	0.886803	0.0197368	0.00657895	0.00657895
22	0.5	0.908118	0.0197368	0.00657895	0.0131579
23	0.566667	0.925638	0.0328947	0.00657895	0.0131579
24	0.633333	0.943684	0.0394737	0.00657895	0.0197368
25	0.7	0.958875	0.0460526	0.0197368	0.0197368
26	0.766667	0.971033	0.0789474	0.0394737	0.0460526
27	0.833333	0.983316	0.223684	0.0526316	0.0723684
28	0.9	0.99402	0.526316	0.184211	0.184211
29	0.966667	1	1	1	1

## Sheet: Fig_3e_corr_mean_OF_REM
	Original	Shuffled
R1	0.823075	0.0104695
R1_SEM	0.0239633	0.0333229
R2	0.89694	0.0145956
R2_SEM	0.00917904	0.0245048
R3	0.589075	0.00590448
R3_SEM	0.0294767	0.0212152
Q1	0.848519	0.00553348
Q1_SEM	0.0153854	0.0321543
Q2	0.881317	0.0214645
Q2_SEM	0.0201597	0.0382182

[truncated: 2 more sheets: Fig_3e_corr_R2_OF2SWS, Fig_3e_corr_mean_OF_SWS]
