# Supplementary material for: Toroidal topology of population activity in grid cells
Source: Nature. 2022 Jan 12;602(7895):123–8. doi: 10.1038/s41586-021-04268-7 (PMC8810387; doi:10.1038/s41586-021-04268-7)
Supplement: Supplementary file 8 — Source Data Fig. 4 [file 41586_2021_4268_MOESM8_ESM.xlsx]

## Sheet: Fig_4a_barcode_R1_SWS
	Dim_0_lifetime	Dim_0_births	Dim_0_shuffled_line	Dim_1_lifetime	Dim_1_births	Dim_1_shuffled_line	Dim_2_lifetime	Dim_2_births	Dim_2_shuffled_line
0	0.32813	0	2.58175	0.854888	0.486606	3.68344	3.47881	4.49111	6.76911
1	0.331695	0	2.58175	1.18213	0.478403	3.67524	0.450014	2.66719	4.94519
2	0.332911	0	2.58175	0.834005	0.455063	3.6519	6.11662	2.21521	4.49321
3	0.335411	0	2.58175	0.998278	0.442861	3.6397	0.316746	2.17431	4.45231
4	0.338602	0	2.58175	0.907704	0.434889	3.63172	5.52194	2.02038	4.29838
5	0.340027	0	2.58175	1.31606	0.4334	3.63023	7.02182	1.9933	4.2713
6	0.341486	0	2.58175	1.42785	0.374903	3.57174	7.1586	1.99043	4.26843
7	0.343555	0	2.58175	0.93521	0.365381	3.56222	0.368629	1.95699	4.23499
8	0.349577	0	2.58175	1.07305	0.345302	3.54214	1.15495	1.80732	4.08532
9	0.34964	0	2.58175	1.39069	0.342908	3.53974	0.452334	1.73841	4.01641
10	0.354793	0	2.58175	0.829881	0.334884	3.53172	0.415133	1.57241	3.85041
11	0.355814	0	2.58175	1.15479	0.332693	3.52953	0.326501	1.51794	3.79594
12	0.358356	0	2.58175	0.839348	0.328399	3.52523	0.657761	1.47607	3.75407
13	0.361359	0	2.58175	0.89603	0.315905	3.51274	0.331222	1.41334	3.69134
14	0.364023	0	2.58175	1.33032	0.311622	3.50846	0.352852	1.36731	3.64531
15	0.38207	0	2.58175	0.903609	0.3063	3.50313	0.342522	1.35722	3.63522
16	0.383689	0	2.58175	1.05683	0.304362	3.5012	0.345445	1.28312	3.56112
17	0.38797	0	2.58175	1.51796	0.29547	3.4923	0.486479	1.27633	3.55433
18	0.389394	0	2.58175	1.34994	0.293264	3.4901	0.35623	1.27364	3.55163
19	0.406888	0	2.58175	1.01067	0.286271	3.48311	0.425681	1.24937	3.52737
20	0.423071	0	2.58175	1.32856	0.286191	3.48303	0.629967	1.22228	3.50028
21	0.427497	0	2.58175	1.15304	0.278725	3.47556	0.499698	1.1573	3.4353
22	0.436862	0	2.58175	1.28319	0.277706	3.47454	0.612826	1.11455	3.39255
23	0.437578	0	2.58175	1.54337	0.266649	3.46348	0.313379	1.09474	3.37274
24	0.445846	0	2.58175	1.67128	0.26364	3.46048	0.406026	1.0757	3.3537
25	0.465249	0	2.58175	1.08706	0.260225	3.45706	0.328414	0.971887	3.24989
26	0.468852	0	2.58175	1.32242	0.251	3.44783	0.312368	0.936552	3.21455
27	0.480797	0	2.58175	0.972894	0.249089	3.44592	0.330419	0.90741	3.18541
28	0.490562	0	2.58175	1.41839	0.226218	3.42305	0.657766	0.895472	3.17347
29	10.0639	0	2.58175	0.821981	0.21181	3.40864	0.421346	0.777794	3.05579

## Sheet: Fig_4b_acorr_dist_R1
	0	1	2	3	4	5	6	7	8	9	10	11	12	13	14	15	16	17	18	19	20	21	22	23	24	25	26	27	28	29	30	31	32	33	34	35	36	37	38	39	40	41	42	43	44	45	46	47	48
0	0	0.0238152	0.0207553	0.0124941	0.0337052	0.0286905	0.0216975	0.00636007	0.0145932	0.0363225	0.0124688	0.00391452	0.00837596	0.00656957	0.022377	0.0148969	0.0164599	0.0107083	0.0260415	0.156104	0.0224816	0.0136895	0.00830374	0.0311004	0.00740212	0.0200415	0.0311855	0.0216252	0.0234635	0.00509011	0.0287139	0.0559952	0.0228548	0.015636	0.0278375	0.0530991	0.0356955	0.00993727	0.0141972	0.0163893	0.00860678	0.0156933	0.00861934	0.0134912	0.00852546	0.00958285	0.00328084	0.0108749	0.00160666
1	0.0238152	0	0.0113316	0.00301054	0.0126457	0.0170431	0.00834638	0.0121282	0.00410445	0.0423176	0.0286653	0.0439118	0.0496541	0.0512481	0.000821121	0.0193534	0.00294957	0.0368362	0.0120567	0.233273	0.00427806	0.010911	0.035497	0.0597191	0.0226714	0.0421279	0.00761935	0.0215506	0.0223168	0.016491	0.0197055	0.0735784	0.0182052	0.0219052	0.0327292	0.043144	0.0330316	0.0105257	0.0186522	0.00794703	0.00515593	0.00953266	0.0216633	0.00646529	0.049873	0.0114387	0.0201901	0.0531903	0.0207234
2	0.0207553	0.0113316	0	0.00782078	0.0167815	0.0049864	0.00439035	0.0127845	0.00317999	0.0226891	0.00857385	0.0360207	0.0314908	0.0389878	0.00863957	0.0074777	0.0056069	0.016507	0.00343886	0.171908	0.00692698	0.00255169	0.0205199	0.0341194	0.0123797	0.0177946	0.00574539	0.00898575	0.00556183	0.00846872	0.00615916	0.0755356	0.00468534	0.00692162	0.0118244	0.027934	0.0171954	0.00436331	0.0110777	0.00624001	0.00750169	0.00921781	0.00845731	0.00808946	0.0322548	0.0126054	0.0182533	0.0461003	0.0207774
3	0.0124941	0.00301054	0.00782078	0	0.0157023	0.0150611	0.00759638	0.00503135	0.00217585	0.037782	0.0178167	0.0284241	0.0329425	0.0337355	0.00240102	0.0138285	0.00237309	0.0243287	0.0115798	0.210381	0.0051686	0.00696333	0.0216006	0.0483063	0.0117975	0.0312364	0.00923344	0.0175625	0.0176044	0.00835212	0.0178939	0.0671404	0.014124	0.0126704	0.0268715	0.0437921	0.0310169	0.00589566	0.0139273	0.00668302	0.00115061	0.00686401	0.01181	0.00208594	0.0333512	0.00551445	0.0123825	0.0395654	0.0103987
4	0.0337052	0.0126457	0.0167815	0.0157023	0	0.00901386	0.00633413	0.0310208	0.0111908	0.0221229	0.0290833	0.053462	0.0564747	0.0607534	0.0107837	0.0117466	0.00787866	0.0406642	0.00952618	0.193036	0.0046043	0.0128896	0.0499723	0.0487348	0.0400689	0.0343444	0.00746184	0.0104593	0.0202704	0.0266108	0.0119734	0.0580041	0.0118112	0.0373155	0.0214493	0.0166047	0.0169181	0.0133088	0.0258502	0.00625855	0.0129554	0.00747469	0.0294604	0.0247044	0.0596991	0.0323922	0.026846	0.0511731	0.0342647
5	0.0286905	0.0170431	0.0049864	0.0150611	0.00901386	0	0.00297096	0.0254816	0.00724067	0.0100737	0.0121862	0.0449285	0.039605	0.0489862	0.0127162	0.00420795	0.00764016	0.0206698	0.00140684	0.152986	0.00609626	0.00402267	0.0322977	0.0287266	0.0259368	0.0155596	0.00439627	0.00293025	0.0055428	0.0159212	0.00105124	0.0645194	0.00255505	0.0185306	0.00598985	0.0111094	0.0064909	0.00602564	0.0140654	0.00464129	0.0121677	0.00784509	0.0162005	0.0202787	0.0416565	0.0252987	0.0222668	0.0464138	0.0310614
6	0.0216975	0.00834638	0.00439035	0.00759638	0.00633413	0.00297096	0	0.0169812	0.00350856	0.0167506	0.0127376	0.0380291	0.0373412	0.0438969	0.00604861	0.0050525	0.00330926	0.0227533	0.00277193	0.178489	0.00150282	0.00310584	0.0309987	0.0375739	0.0215615	0.0218571	0.00207502	0.00554919	0.0100831	0.0124605	0.00494405	0.0648231	0.0025444	0.0159826	0.0128786	0.0168227	0.0118382	0.00360445	0.0128997	0.00198572	0.00601225	0.00432618	0.0133757	0.0131076	0.0394078	0.0186776	0.0160803	0.0429762	0.021777
7	0.00636007	0.0121282	0.0127845	0.00503135	0.0310208	0.0254816	0.0169812	0	0.00819821	0.0454892	0.0157871	0.0159762	0.0213023	0.0205919	0.0116754	0.0188455	0.0101293	0.0171847	0.0203576	0.195786	0.0157845	0.0109312	0.0131428	0.0468653	0.00601945	0.0297532	0.0225616	0.0255935	0.0219978	0.00436656	0.0268252	0.0687179	0.0209882	0.00931707	0.0325232	0.0589216	0.0406693	0.00916799	0.0140439	0.0148623	0.00527791	0.0160755	0.0088579	0.00358187	0.0201548	0.00292387	0.00863641	0.0297952	0.00419995
8	0.0145932	0.00410445	0.00317999	0.00217585	0.0111908	0.00724067	0.00350856	0.00819821	0	0.025113	0.0126105	0.0302351	0.0306625	0.0346723	0.00245761	0.00734057	0.00072984	0.0185636	0.00423991	0.18477	0.00289977	0.00209719	0.0197757	0.0358054	0.0116857	0.0211859	0.00481753	0.00931459	0.00852995	0.00665322	0.00852985	0.0654999	0.00787716	0.0109341	0.0156368	0.0304772	0.01895	0.00240062	0.00859959	0.00261612	0.00175645	0.00457133	0.0098368	0.00433562	0.0311703	0.00739967	0.0117999	0.0375341	0.0141255
9	0.0363225	0.0423176	0.0226891	0.037782	0.0221229	0.0100737	0.0167506	0.0454892	0.025113	0	0.0170947	0.0447834	0.0360541	0.047629	0.0363058	0.00768706	0.0257401	0.0193711	0.0132913	0.0993391	0.0240867	0.0146765	0.0390655	0.0144585	0.0408438	0.00994448	0.0223922	0.00549033	0.0128973	0.0261977	0.00751306	0.0591701	0.0119189	0.0352036	0.00509766	0.00513106	0.00183117	0.0157987	0.0191424	0.0157394	0.0295625	0.0213271	0.0279298	0.0462476	0.0383998	0.0455189	0.0258997	0.0352818	0.0436041
10	0.0124688	0.0286653	0.00857385	0.0178167	0.0290833	0.0121862	0.0127376	0.0157871	0.0126105	0.0170947	0	0.0184062	0.0110308	0.0181094	0.0240682	0.00578693	0.0168236	0.00501611	0.0130607	0.125814	0.0189852	0.00651605	0.0108142	0.0179526	0.00960892	0.00679373	0.0198723	0.00895233	0.00806482	0.0071466	0.0117305	0.0689688	0.00735825	0.00845497	0.0099316	0.0298688	0.0168203	0.00654171	0.0126823	0.0128254	0.0131501	0.0143617	0.003891	0.0181184	0.012595	0.0184789	0.0127822	0.0256923	0.0152804
11	0.00391452	0.0439118	0.0360207	0.0284241	0.053462	0.0449285	0.0380291	0.0159762	0.0302351	0.0447834	0.0184062	0	0.00423923	0.00184905	0.0417777	0.0253068	0.0335305	0.0129039	0.0422727	0.136314	0.0408694	0.0260429	0.010146	0.031942	0.0136118	0.0235358	0.0512353	0.0336299	0.0349807	0.0120221	0.0430156	0.0653349	0.0363112	0.0254943	0.0373292	0.0672408	0.0476612	0.0215857	0.0225918	0.0312803	0.0223793	0.0308769	0.016993	0.028731	0.00466732	0.0212119	0.0081111	0.00630606	0.00618502
12	0.00837596	0.0496541	0.0314908	0.0329425	0.0564747	0.039605	0.0373412	0.0213023	0.0306625	0.0360541	0.0110308	0.00423923	0	0.00197734	0.045811	0.021448	0.0361462	0.00687313	0.0382759	0.110634	0.0436214	0.0236086	0.00538209	0.0189422	0.0115577	0.0136639	0.0495577	0.0280577	0.0258702	0.012671	0.0364153	0.0734681	0.0318185	0.0216305	0.0276774	0.0599623	0.0394346	0.0206322	0.0210155	0.0314498	0.0259423	0.0321801	0.0130358	0.0316585	0.000810008	0.0241617	0.0123941	0.00987023	0.0123679
13	0.00656957	0.0512481	0.0389878	0.0337355	0.0607534	0.0489862	0.0438969	0.0205919	0.0346723	0.047629	0.0181094	0.00184905	0.00197734	0	0.0485179	0.0278057	0.0392382	0.0126484	0.0469038	0.125496	0.0479243	0.0298694	0.00766446	0.0280293	0.0137349	0.0219976	0.057224	0.0359949	0.0350312	0.0153916	0.0464941	0.0688493	0.0406107	0.0276834	0.0380148	0.0725739	0.0510608	0.0254582	0.0270576	0.0360765	0.0270441	0.0350056	0.0166791	0.0325633	0.00268107	0.0245721	0.0132283	0.00791251	0.00991917
14	0.022377	0.000821121	0.00863957	0.00240102	0.0107837	0.0127162	0.00604861	0.0116754	0.00245761	0.0363058	0.0240682	0.0417777	0.045811	0.0485179	0	0.0155969	0.00172172	0.0324018	0.00867543	0.221029	0.00271204	0.00798842	0.0322869	0.0531221	0.0206015	0.0364569	0.00544937	0.0173803	0.0178338	0.014411	0.015395	0.0720639	0.0143391	0.0190814	0.0272764	0.0382048	0.0278533	0.00808051	0.0161771	0.00622781	0.00379461	0.007241	0.0190492	0.0058753	0.0462674	0.0106967	0.0187463	0.0506395	0.0197902
15	0.0148969	0.0193534	0.0074777	0.0138285	0.0117466	0.00420795	0.0050525	0.0188455	0.00734057	0.00768706	0.00578693	0.0253068	0.021448	0.0278057	0.0155969	0	0.00821693	0.0105657	0.00502851	0.129975	0.00874465	0.00277032	0.0199044	0.0171716	0.0176018	0.00711911	0.0103101	0.000890102	0.00521646	0.00902997	0.0039171	0.0522644	0.00365753	0.0162835	0.00426075	0.0139085	0.00652264	0.00273306	0.00935809	0.00338543	0.00859654	0.00580977	0.00909022	0.0187871	0.0236647	0.0203623	0.0109651	0.0246731	0.0185485
16	0.0164599	0.00294957	0.0056069	0.00237309	0.00787866	0.00764016	0.00330926	0.0101293	0.00072984	0.0257401	0.0168236	0.0335305	0.0361462	0.0392382	0.00172172	0.00821693	0	0.0229006	0.00490968	0.192036	0.0015784	0.00351795	0.0254855	0.0399574	0.0165666	0.0249735	0.00451243	0.00984079	0.0114726	0.00926036	0.00947059	0.060057	0.00910977	0.0155913	0.0178265	0.028975	0.0193957	0.00344097	0.0107857	0.00206246	0.0018806	0.00377778	0.0131258	0.00617777	0.0367776	0.00967228	0.0128709	0.0387492	0.0161001
17	0.0107083	0.0368362	0.016507	0.0243287	0.0406642	0.0206698	0.0227533	0.0171847	0.0185636	0.0193711	0.00501611	0.0129039	0.00687313	0.0126484	0.0324018	0.0105657	0.0229006	0	0.0196067	0.105647	0.0288306	0.0108473	0.00669333	0.0119188	0.0100964	0.00489612	0.0314064	0.014818	0.0117642	0.00619106	0.0176596	0.0598772	0.017577	0.0114982	0.0124782	0.0385237	0.0206093	0.0100356	0.00969987	0.0188584	0.0185909	0.0224549	0.00808319	0.0238463	0.00593833	0.0178422	0.010047	0.0159772	0.0158916
18	0.0260415	0.0120567	0.00343886	0.0115798	0.00952618	0.00140684	0.00277193	0.0203576	0.00423991	0.0132913	0.0130607	0.0422727	0.0382759	0.0469038	0.00867543	0.00502851	0.00490968	0.0196067	0	0.161076	0.00471832	0.00243519	0.0285428	0.0292269	0.0215564	0.0162327	0.00329692	0.0043266	0.00447343	0.0125705	0.00145294	0.0678803	0.004163	0.0154327	0.00727088	0.0157157	0.00817658	0.00438571	0.00970685	0.00346928	0.00942319	0.00777176	0.0154493	0.0154462	0.0392606	0.0189766	0.0188196	0.0448361	0.027548
19	0.156104	0.233273	0.171908	0.210381	0.193036	0.152986	0.178489	0.195786	0.18477	0.0993391	0.125814	0.136314	0.110634	0.125496	0.221029	0.129975	0.192036	0.105647	0.161076	0	0.198316	0.154257	0.134066	0.0703922	0.165868	0.0868566	0.198332	0.128769	0.128774	0.151818	0.139402	0.149231	0.154974	0.172751	0.104944	0.128529	0.119394	0.155401	0.145913	0.166408	0.188752	0.174496	0.149615	0.214875	0.113608	0.198166	0.151632	0.107102	0.175878
20	0.0224816	0.00427806	0.00692698	0.0051686	0.0046043	0.00609626	0.00150282	0.0157845	0.00289977	0.0240867	0.0189852	0.0408694	0.0436214	0.0479243	0.00271204	0.00874465	0.0015784	0.0288306	0.00471832	0.198316	0	0.00527332	0.0348529	0.0457392	0.0237112	0.0290342	0.00243632	0.00951753	0.0143503	0.0143041	0.00878903	0.0630668	0.00699505	0.0197843	0.0190275	0.0229996	0.0177223	0.00539451	0.0154736	0.00249597	0.00450082	0.00351621	0.0168715	0.0109133	0.0453424	0.0170407	0.0174038	0.0459467	0.0214362
21	0.0136895	0.010911	0.00255169	0.00696333	0.0128896	0.00402267	0.00310584	0.0109312	0.00209719	0.0146765	0.00651605	0.0260429	0.0236086	0.0298694	0.00798842	0.00277032	0.00351795	0.0108473	0.00243519	0.154257	0.00527332	0	0.0167844	0.0241772	0.0115417	0.0116124	0.00637041	0.00439735	0.00435893	0.00487373	0.00407519	0.0624351	0.00389068	0.00912163	0.00790602	0.0218065	0.0107893	0.000782021	0.00504785	0.00249873	0.00449699	0.00579126	0.00753678	0.00949617	0.0242149	0.0109895	0.00949434	0.0305934	0.0152274
22	0.00830374	0.035497	0.0205199	0.0216006	0.0499723	0.0322977	0.0309987	0.0131428	0.0197757	0.0390655	0.0108142	0.010146	0.00538209	0.00766446	0.0322869	0.0199044	0.0254855	0.00669333	0.0285428	0.134066	0.0348529	0.0167844	0	0.0211112	0.00355367	0.0140683	0.038219	0.0256548	0.0173755	0.0076289	0.0294773	0.0793023	0.0287042	0.0124077	0.0242723	0.0621197	0.0383598	0.0153755	0.014224	0.0252102	0.0179831	0.0265655	0.00974075	0.0176381	0.00471411	0.0113087	0.0125137	0.0194206	0.0109299
23	0.0311004	0.0597191	0.0341194	0.0483063	0.0487348	0.0287266	0.0375739	0.0468653	0.0358054	0.0144585	0.0179526	0.031942	0.0189422	0.0280293	0.0531221	0.0171716	0.0399574	0.0119188	0.0292269	0.0703922	0.0457392	0.0241772	0.0211112	0	0.0315492	0.00412592	0.0454049	0.0170227	0.0162906	0.0265772	0.0226516	0.0721537	0.0303386	0.0362072	0.0111453	0.0331231	0.0170299	0.0242599	0.0206609	0.0299164	0.0378436	0.0347249	0.0274055	0.0506679	0.0197089	0.0425256	0.0265953	0.0227116	0.0414954
24	0.00740212	0.0226714	0.0123797	0.0117975	0.0400689	0.0259368	0.0215615	0.00601945	0.0116857	0.0408438	0.00960892	0.0136118	0.0115577	0.0137349	0.0206015	0.0176018	0.0165666	0.0100964	0.0215564	0.165868	0.0237112	0.0115417	0.00355367	0.0315492	0	0.0190682	0.0268172	0.0234666	0.0163221	0.00412586	0.0253783	0.082757	0.02108	0.00508774	0.0255105	0.0585004	0.03694	0.0103599	0.0118725	0.0184598	0.0104382	0.0194588	0.00604022	0.00768693	0.0107352	0.00527992	0.0106468	0.0275401	0.00776928
25	0.0200415	0.0421279	0.0177946	0.0312364	0.0343444	0.0155596	0.0218571	0.0297532	0.0211859	0.00994448	0.00679373	0.0235358	0.0136639	0.0219976	0.0364569	0.00711911	0.0249735	0.00489612	0.0162327	0.0868566	0.0290342	0.0116124	0.0140683	0.00412592	0.0190682	0	0.0292941	0.00822502	0.00729945	0.0134765	0.0119485	0.0628191	0.0153164	0.020343	0.00414874	0.0249907	0.0117365	0.0122218	0.0124354	0.0173981	0.0233851	0.0214668	0.0138993	0.0330146	0.0148519	0.02924	0.0170957	0.0205765	0.0272467
26	0.0311855	0.00761935	0.00574539	0.00923344	0.00746184	0.00439627	0.00207502	0.0225616	0.00481753	0.0223922	0.0198723	0.0512353	0.0495577	0.057224	0.00544937	0.0103101	0.00451243	0.0314064	0.00329692	0.198332	0.00243632	0.00637041	0.038219	0.0454049	0.0268172	0.0292941	0	0.00950967	0.0125459	0.0187745	0.00659648	0.0761535	0.00617723	0.0195345	0.0170089	0.0201824	0.0151956	0.00775068	0.0166008	0.0047626	0.00923584	0.00743296	0.0204684	0.0145206	0.0513714	0.0215006	0.0242754	0.0570317	0.03049
27	0.0216252	0.0215506	0.00898575	0.0175625	0.0104593	0.00293025	0.00554919	0.0255935	0.00931459	0.00549033	0.00895233	0.0336299	0.0280577	0.0359949	0.0173803	0.000890102	0.00984079	0.014818	0.0043266	0.128769	0.00951753	0.00439735	0.0256548	0.0170227	0.0234666	0.00822502	0.00950967	0	0.00489189	0.0139716	0.00241297	0.0563787	0.00416841	0.0209943	0.00289702	0.00961738	0.00401995	0.00490645	0.0119627	0.00405198	0.0119951	0.00697045	0.0136113	0.0235081	0.0306817	0.0256717	0.0160002	0.0307784	0.0258787
28	0.0234635	0.0223168	0.00556183	0.0176044	0.0202704	0.0055428	0.0100831	0.0219978	0.00852995	0.0128973	0.00806482	0.0349807	0.0258702	0.0350312	0.0178338	0.00521646	0.0114726	0.0117642	0.00447343	0.128774	0.0143503	0.00435893	0.0173755	0.0162906	0.0163221	0.00729945	0.0125459	0.00489189	0	0.0112062	0.0035863	0.0699005	0.00827503	0.0148383	0.00327678	0.0218386	0.0104916	0.00645945	0.0101444	0.00827755	0.0137791	0.0128838	0.0113779	0.0188384	0.0272566	0.019621	0.019276	0.0368365	0.0263082
29	0.00509011	0.016491	0.00846872	0.00835212	0.0266108	0.0159212	0.0124605	0.00436656	0.00665322	0.0261977	0.0071466	0.0120221	0.012671	0.0153916	0.014411	0.00902997	0.00926036	0.00619106	0.0125705	0.151818	0.0143041	0.00487373	0.0076289	0.0265772	0.00412586	0.0134765	0.0187745	0.0139716	0.0112062	0	0.0153188	0.0597958	0.0128576	0.00626657	0.0166299	0.0402221	0.0239815	0.00389957	0.00578695	0.0096552	0.00602388	0.0122362	0.00517463	0.00827801	0.011936	0.00597276	0.0044209	0.019978	0.00616814
30	0.0287139	0.0197055	0.00615916	0.0178939	0.0119734	0.00105124	0.00494405	0.0268252	0.00852985	0.00751306	0.0117305	0.0430156	0.0364153	0.0464941	0.015395	0.0039171	0.00947059	0.0176596	0.00145294	0.139402	0.00878903	0.00407519	0.0294773	0.0226516	0.0253783	0.0119485	0.00659648	0.00241297	0.0035863	0.0153188	0	0.0650129	0.0042494	0.019122	0.00349484	0.0104656	0.00451632	0.00613345	0.0115249	0.00543026	0.0141106	0.00982542	0.0165733	0.022753	0.0381254	0.0255528	0.0210929	0.0425154	0.0317435
31	0.0559952	0.0735784	0.0755356	0.0671404	0.0580041	0.0645194	0.0648231	0.0687179	0.0654999	0.0591701	0.0689688	0.0653349	0.0734681	0.0688493	0.0720639	0.0522644	0.060057	0.0598772	0.0678803	0.149231	0.0630668	0.0624351	0.0793023	0.0721537	0.082757	0.0628191	0.0761535	0.0563787	0.0699005	0.0597958	0.0650129	0	0.0689266	0.0875895	0.0632823	0.0662524	0.0655746	0.0575395	0.0714254	0.0545077	0.0598434	0.054718	0.0634143	0.0793547	0.0741084	0.0774686	0.0566645	0.0492864	0.0636503
32	0.0228548	0.0182052	0.00468534	0.014124	0.0118112	0.00255505	0.0025444	0.0209882	0.00787716	0.0119189	0.00735825	0.0363112	0.0318185	0.0406107	0.0143391	0.00365753	0.00910977	0.017577	0.004163	0.154974	0.00699505	0.00389068	0.0287042	0.0303386	0.02108	0.0153164	0.00617723	0.00416841	0.00827503	0.0128576	0.0042494	0.0689266	0	0.0136241	0.008863	0.0140755	0.00886875	0.00495095	0.0138595	0.00550407	0.0108165	0.0085551	0.011487	0.0183026	0.0341664	0.0236415	0.0175997	0.0414788	0.0244663
33	0.015636	0.0219052	0.00692162	0.0126704	0.0373155	0.0185306	0.0159826	0.00931707	0.0109341	0.0352036	0.00845497	0.0254943	0.0216305	0.0276834	0.0190814	0.0162835	0.0155913	0.0114982	0.0154327	0.172751	0.0197843	0.00912163	0.0124077	0.0362072	0.00508774	0.020343	0.0195345	0.0209943	0.0148383	0.00626657	0.019122	0.0875895	0.0136241	0	0.0224807	0.0485587	0.0298877	0.00913096	0.0116471	0.0172785	0.0124294	0.0203832	0.00714997	0.00916811	0.0200625	0.00904368	0.0153296	0.0415812	0.0162842
34	0.0278375	0.0327292	0.0118244	0.0268715	0.0214493	0.00598985	0.0128786	0.0325232	0.0156368	0.00509766	0.0099316	0.0373292	0.0276774	0.0380148	0.0272764	0.00426075	0.0178265	0.0124782	0.00727088	0.104944	0.0190275	0.00790602	0.0242723	0.0111453	0.0255105	0.00414874	0.0170089	0.00289702	0.00327678	0.0166299	0.00349484	0.0632823	0.008863	0.0224807	0	0.0128173	0.00528603	0.00977687	0.0129762	0.0108677	0.0206534	0.0154072	0.0171422	0.0311065	0.0299104	0.0313558	0.0219377	0.0336814	0.033414
35	0.0530991	0.043144	0.027934	0.0437921	0.0166047	0.0111094	0.0168227	0.0589216	0.0304772	0.00513106	0.0298688	0.0672408	0.0599623	0.0725739	0.0382048	0.0139085	0.028975	0.0385237	0.0157157	0.128529	0.0229996	0.0218065	0.0621197	0.0331231	0.0585004	0.0249907	0.0201824	0.00961738	0.0218386	0.0402221	0.0104656	0.0662524	0.0140755	0.0485587	0.0128173	0	0.00494671	0.0234196	0.0317151	0.0182218	0.0365165	0.0237288	0.0405331	0.0556743	0.0639692	0.0604327	0.0399004	0.0564304	0.0591469
36	0.0356955	0.0330316	0.0171954	0.0310169	0.0169181	0.0064909	0.0118382	0.0406693	0.01895	0.00183117	0.0168203	0.0476612	0.0394346	0.0510608	0.0278533	0.00652264	0.0193957	0.0206093	0.00817658	0.119394	0.0177223	0.0107893	0.0383598	0.0170299	0.03694	0.0117365	0.0151956	0.00401995	0.0104916	0.0239815	0.00451632	0.0655746	0.00886875	0.0298877	0.00528603	0.00494671	0	0.0122913	0.0149763	0.0113557	0.0241624	0.0171753	0.0258834	0.0384344	0.0408844	0.0387005	0.0244664	0.0403105	0.042419
37	0.00993727	0.0105257	0.00436331	0.00589566	0.0133088	0.00602564	0.00360445	0.00916799	0.00240062	0.0157987	0.00654171	0.0215857	0.0206322	0.0254582	0.00808051	0.00273306	0.00344097	0.0100356	0.00438571	0.155401	0.00539451	0.000782021	0.0153755	0.0242599	0.0103599	0.0122218	0.00775068	0.00490645	0.00645945	0.00389957	0.00613345	0.0575395	0.00495095	0.00913096	0.00977687	0.0234196	0.0122913	0	0.00544813	0.00204411	0.00304106	0.00468333	0.00597893	0.00911344	0.0212491	0.00959705	0.00626924	0.025834	0.0116021
38	0.0141972	0.0186522	0.0110777	0.0139273	0.0258502	0.0140654	0.0128997	0.0140439	0.00859959	0.0191424	0.0126823	0.0225918	0.0210155	0.0270576	0.0161771	0.00935809	0.0107857	0.00969987	0.00970685	0.145913	0.0154736	0.00504785	0.014224	0.0206609	0.0118725	0.0124354	0.0166008	0.0119627	0.0101444	0.00578695	0.0115249	0.0714254	0.0138595	0.0116471	0.0129762	0.0317151	0.0149763	0.00544813	0	0.00959669	0.0107026	0.0157713	0.0146016	0.015596	0.0195845	0.0113822	0.00721479	0.0250281	0.0175247
39	0.0163893	0.00794703	0.00624001	0.00668302	0.00625855	0.00464129	0.00198572	0.0148623	0.00261612	0.0157394	0.0128254	0.0312803	0.0314498	0.0360765	0.00622781	0.00338543	0.00206246	0.0188584	0.00346928	0.166408	0.00249597	0.00249873	0.0252102	0.0299164	0.0184598	0.0173981	0.0047626	0.00405198	0.00827755	0.0096552	0.00543026	0.0545077	0.00550407	0.0172785	0.0108677	0.0182218	0.0113557	0.00204411	0.00959669	0	0.00399217	0.00304588	0.0117275	0.0122463	0.03314	0.0153735	0.0111764	0.0325939	0.0179023
40	0.00860678	0.00515593	0.00750169	0.00115061	0.0129554	0.0121677	0.00601225	0.00527791	0.00175645	0.0295625	0.0131501	0.0223793	0.0259423	0.0270441	0.00379461	0.00859654	0.0018806	0.0185909	0.00942319	0.188752	0.00450082	0.00449699	0.0179831	0.0378436	0.0104382	0.0233851	0.00923584	0.0119951	0.0137791	0.00602388	0.0141106	0.0598434	0.0108165	0.0124294	0.0206534	0.0365165	0.0241624	0.00304106	0.0107026	0.00399217	0	0.00409876	0.00876646	0.00392309	0.0267517	0.00607982	0.00793609	0.0300113	0.00806138
41	0.0156933	0.00953266	0.00921781	0.00686401	0.00747469	0.00784509	0.00432618	0.0160755	0.00457133	0.0213271	0.0143617	0.0308769	0.0321801	0.0350056	0.007241	0.00580977	0.00377778	0.0224549	0.00777176	0.174496	0.00351621	0.00579126	0.0265655	0.0347249	0.0194588	0.0214668	0.00743296	0.00697045	0.0128838	0.0122362	0.00982542	0.054718	0.0085551	0.0203832	0.0154072	0.0237288	0.0171753	0.00468333	0.0157713	0.00304588	0.00409876	0	0.0120401	0.0125222	0.0346187	0.0166763	0.0144693	0.0334049	0.0165993
42	0.00861934	0.0216633	0.00845731	0.01181	0.0294604	0.0162005	0.0133757	0.0088579	0.0098368	0.0279298	0.003891	0.016993	0.0130358	0.0166791	0.0190492	0.00909022	0.0131258	0.00808319	0.0154493	0.149615	0.0168715	0.00753678	0.00974075	0.0274055	0.00604022	0.0138993	0.0204684	0.0136113	0.0113779	0.00517463	0.0165733	0.0634143	0.011487	0.00714997	0.0171422	0.0405331	0.0258834	0.00597893	0.0146016	0.0117275	0.00876646	0.0120401	0	0.0109429	0.0137051	0.0114666	0.0113467	0.0266156	0.00988022
43	0.0134912	0.00646529	0.00808946	0.00208594	0.0247044	0.0202787	0.0131076	0.00358187	0.00433562	0.0462476	0.0181184	0.028731	0.0316585	0.0325633	0.0058753	0.0187871	0.00617777	0.0238463	0.0154462	0.214875	0.0109133	0.00949617	0.0176381	0.0506679	0.00768693	0.0330146	0.0145206	0.0235081	0.0188384	0.00827801	0.022753	0.0793547	0.0183026	0.00916811	0.0311065	0.0556743	0.0384344	0.00911344	0.015596	0.0122463	0.00392309	0.0125222	0.0109429	0	0.0309062	0.00287918	0.0154187	0.0439854	0.011005
44	0.00852546	0.049873	0.0322548	0.0333512	0.0596991	0.0416565	0.0394078	0.0201548	0.0311703	0.0383998	0.012595	0.00466732	0.000810008	0.00268107	0.0462674	0.0236647	0.0367776	0.00593833	0.0392606	0.113608	0.0453424	0.0242149	0.00471411	0.0197089	0.0107352	0.0148519	0.0513714	0.0306817	0.0272566	0.011936	0.0381254	0.0741084	0.0341664	0.0200625	0.0299104	0.0639692	0.0408844	0.0212491	0.0195845	0.03314	0.0267517	0.0346187	0.0137051	0.0309062	0	0.0217813	0.0120195	0.0105446	0.013046
45	0.00958285	0.0114387	0.0126054	0.00551445	0.0323922	0.0252987	0.0186776	0.00292387	0.00739967	0.0455189	0.0184789	0.0212119	0.0241617	0.0245721	0.0106967	0.0203623	0.00967228	0.0178422	0.0189766	0.198166	0.0170407	0.0109895	0.0113087	0.0425256	0.00527992	0.02924	0.0215006	0.0256717	0.019621	0.00597276	0.0255528	0.0774686	0.0236415	0.00904368	0.0313558	0.0604327	0.0387005	0.00959705	0.0113822	0.0153735	0.00607982	0.0166763	0.0114666	0.00287918	0.0217813	0	0.0106577	0.0337399	0.00878608
46	0.00328084	0.0201901	0.0182533	0.0123825	0.026846	0.0222668	0.0160803	0.00863641	0.0117999	0.0258997	0.0127822	0.0081111	0.0123941	0.0132283	0.0187463	0.0109651	0.0128709	0.010047	0.0188196	0.151632	0.0174038	0.00949434	0.0125137	0.0265953	0.0106468	0.0170957	0.0242754	0.0160002	0.019276	0.0044209	0.0210929	0.0566645	0.0175997	0.0153296	0.0219377	0.0399004	0.0244664	0.00626924	0.00721479	0.0111764	0.00793609	0.0144693	0.0113467	0.0154187	0.0120195	0.0106577	0	0.0115343	0.00556143
47	0.0108749	0.0531903	0.0461003	0.0395654	0.0511731	0.0464138	0.0429762	0.0297952	0.0375341	0.0352818	0.0256923	0.00630606	0.00987023	0.00791251	0.0506395	0.0246731	0.0387492	0.0159772	0.0448361	0.107102	0.0459467	0.0305934	0.0194206	0.0227116	0.0275401	0.0205765	0.0570317	0.0307784	0.0368365	0.019978	0.0425154	0.0492864	0.0414788	0.0415812	0.0336814	0.0564304	0.0403105	0.025834	0.0250281	0.0325939	0.0300113	0.0334049	0.0266156	0.0439854	0.0105446	0.0337399	0.0115343	0	0.0168681
48	0.00160666	0.0207234	0.0207774	0.0103987	0.0342647	0.0310614	0.021777	0.00419995	0.0141255	0.0436041	0.0152804	0.00618502	0.0123679	0.00991917	0.0197902	0.0185485	0.0161001	0.0158916	0.027548	0.175878	0.0214362	0.0152274	0.0109299	0.0414954	0.00776928	0.0272467	0.03049	0.0258787	0.0263082	0.00616814	0.0317435	0.0636503	0.0244663	0.0162842	0.033414	0.0591469	0.042419	0.0116021	0.0175247	0.0179023	0.00806138	0.0165993	0.00988022	0.011005	0.013046	0.00878608	0.00556143	0.0168681	0
49	0.0299443	0.00740052	0.0302127	0.0117417	0.0168758	0.0336353	0.0204236	0.020866	0.0167342	0.0598682	0.048115	0.0502793	0.0655059	0.0614708	0.0100274	0.0328579	0.0123264	0.0556588	0.0287806	0.260744	0.0125079	0.0261892	0.0548375	0.083077	0.0401394	0.0628633	0.0221251	0.036589	0.0442201	0.0291962	0.0379312	0.0637608	0.0338741	0.0428553	0.0531985	0.0575021	0.0515617	0.023499	0.0352632	0.0181896	0.0133083	0.0172513	0.0372518	0.0183246	0.066222	0.0242626	0.0272536	0.0566088	0.0259288
50	0.00828902	0.0536523	0.0471205	0.0378743	0.0576728	0.0523422	0.0470189	0.026531	0.0385523	0.0460517	0.0259483	0.00326833	0.00693493	0.00311125	0.0514604	0.0291133	0.0409264	0.0176426	0.0504038	0.120212	0.0494353	0.0336996	0.0149784	0.0284151	0.0230084	0.0249515	0.0613073	0.0366619	0.0401753	0.0201675	0.0492598	0.056603	0.0459614	0.0397927	0.0401502	0.0696133	0.0507241	0.0284115	0.0294817	0.0365655	0.0296166	0.0352306	0.0244175	0.0400637	0.007972	0.0305922	0.013266	0.00227033	0.0128389
51	0.00308847	0.0369071	0.0334949	0.0239236	0.0491027	0.0423397	0.0346304	0.0119364	0.0261285	0.0443434	0.0198813	0.00212712	0.00820574	0.00550009	0.0354644	0.0247198	0.0284104	0.0125275	0.0386264	0.148047	0.0358515	0.0233312	0.0117884	0.03499	0.0132345	0.0259769	0.04674	0.0330592	0.0345515	0.00969253	0.0407466	0.0582359	0.0349536	0.023277	0.03829	0.0657177	0.0455158	0.0186134	0.0194223	0.0279651	0.0187926	0.0279219	0.0160813	0.0243262	0.00686345	0.0160356	0.00577243	0.00754029	0.00519569
52	0.012108	0.0223222	0.021813	0.0181884	0.0206229	0.0209289	0.0174158	0.0163711	0.0144181	0.024348	0.0197047	0.0195579	0.024867	0.0255635	0.0203905	0.0113805	0.0134587	0.0169926	0.0176476	0.145309	0.0165881	0.0117638	0.0244746	0.0285101	0.0216751	0.019074	0.0257004	0.0150969	0.0199271	0.010617	0.0194897	0.0464155	0.0198591	0.0264156	0.0206939	0.03452	0.0224053	0.0100536	0.0120734	0.0114973	0.0118345	0.0128246	0.0171889	0.0220502	0.0243955	0.0188801	0.00812036	0.0162447	0.0153372
53	0.0317625	0.0200557	0.0119609	0.0212535	0.010705	0.00539773	0.0073182	0.0296376	0.0117781	0.0115184	0.0198789	0.0454583	0.0434038	0.052291	0.0168799	0.00811717	0.0114995	0.0249741	0.00458965	0.146691	0.00964932	0.00822408	0.038205	0.0316304	0.0322404	0.0191002	0.0102096	0.00653555	0.00958471	0.0181816	0.00435624	0.0635377	0.00847534	0.027477	0.0086882	0.0116371	0.00908262	0.00978216	0.0151164	0.00721925	0.0170633	0.0120694	0.0239976	0.0278362	0.0454668	0.0307454	0.0220706	0.0428951	0.0332842
54	0.00870491	0.0420171	0.0403278	0.0317479	0.0489241	0.0469511	0.0405429	0.0197798	0.0313021	0.0450308	0.0277491	0.00685459	0.0137355	0.0101312	0.0412729	0.0269853	0.0325115	0.0184939	0.0415496	0.134357	0.0407207	0.0280588	0.0176286	0.0330002	0.0220719	0.0263556	0.0531411	0.034199	0.0357556	0.0155929	0.0432106	0.0548396	0.0422246	0.0361696	0.037742	0.0659532	0.0472319	0.0240875	0.023382	0.0308662	0.0246725	0.0311631	0.0242197	0.0328124	0.013086	0.0235831	0.0105698	0.0057112	0.0116821
55	0.0218364	0.028742	0.0076029	0.021819	0.0240886	0.0068393	0.0113781	0.0239336	0.0123538	0.0100208	0.00495936	0.0305852	0.021388	0.0311869	0.0234399	0.00474668	0.0160378	0.00849001	0.00676401	0.116374	0.0174225	0.00582177	0.0172444	0.0137999	0.0165096	0.004668	0.0158871	0.00496773	0.00292447	0.0110542	0.00479546	0.0708759	0.00687045	0.0130273	0.00289069	0.0197735	0.0088756	0.00720739	0.0111343	0.0110717	0.0166063	0.0142174	0.0110267	0.0232021	0.0226783	0.0232121	0.0177724	0.0332135	0.0257684
56	0.0140331	0.00460582	0.00342035	0.00174296	0.0164765	0.0103626	0.0057607	0.00604222	0.000762143	0.0303042	0.0126491	0.0293827	0.0295476	0.0333774	0.00311635	0.0103001	0.00220342	0.0183221	0.00658051	0.192709	0.00531834	0.00331452	0.0175378	0.0384109	0.00895528	0.0233441	0.00687212	0.0130414	0.0103124	0.00607485	0.0117369	0.0720262	0.0100183	0.00772988	0.0192114	0.0376101	0.0233456	0.00341333	0.00883245	0.00525096	0.00216055	0.00747628	0.00896119	0.00241391	0.0293363	0.00476554	0.0120073	0.039785	0.0131852
57	0.0238815	0.0140012	0.0367063	0.015422	0.024042	0.0396977	0.0256042	0.019334	0.0213958	0.0584628	0.0482749	0.0390185	0.0568225	0.0512982	0.0164828	0.0339695	0.0165023	0.0495133	0.0343938	0.244398	0.0183165	0.028414	0.0512087	0.0784391	0.0395995	0.0605593	0.0302306	0.0391402	0.0488359	0.0267068	0.0427241	0.0549778	0.0383375	0.0438524	0.0553696	0.0607808	0.0527677	0.0239742	0.0329692	0.021597	0.0153992	0.0211906	0.0376381	0.0230747	0.0564641	0.0237028	0.0205676	0.0423047	0.0209142
58	0.0112949	0.0174538	0.032647	0.0124875	0.0314768	0.0405934	0.0291225	0.0115839	0.018354	0.0580707	0.0353353	0.0207378	0.0334503	0.0268538	0.0180655	0.0294161	0.0169791	0.0348266	0.035387	0.212637	0.0228179	0.0245441	0.0275564	0.0592258	0.0226688	0.0456903	0.0349873	0.0361363	0.0393421	0.0177804	0.0422978	0.0571808	0.0388976	0.0354086	0.048177	0.0700747	0.054287	0.0210476	0.0272733	0.0225291	0.0112753	0.0182945	0.0260028	0.0154444	0.0336325	0.0139912	0.0154075	0.0265745	0.00896993
59	0.0517985	0.0974254	0.0676196	0.0837915	0.0795661	0.0567818	0.0686318	0.0748213	0.0689077	0.0284362	0.0429372	0.0452316	0.0353849	0.0436363	0.0901408	0.0403662	0.0719746	0.026089	0.0585751	0.0389829	0.0781185	0.0515203	0.0461152	0.0144564	0.0629937	0.0208648	0.0825121	0.0416919	0.0437094	0.0486156	0.0479284	0.062258	0.0590355	0.0680554	0.0316739	0.0512389	0.0376854	0.0506017	0.0433828	0.0585397	0.0697594	0.0644565	0.0541339	0.0887482	0.0349313	0.0748179	0.0456116	0.0268324	0.0646553
60	0.0170334	0.0122344	0.00239525	0.00709647	0.0181673	0.00750811	0.00591614	0.0105201	0.00417095	0.025204	0.00852932	0.0310523	0.0287233	0.0345061	0.0094131	0.00865914	0.00637154	0.0156206	0.00699549	0.172334	0.00801229	0.00393676	0.0197755	0.036565	0.0117562	0.0194159	0.00923726	0.0111059	0.00894453	0.00739557	0.00994758	0.0677511	0.00629281	0.0079575	0.0150762	0.0317332	0.0211265	0.0050072	0.013783	0.00715245	0.00683495	0.00901062	0.00751904	0.00761586	0.0294452	0.0121066	0.016447	0.0419792	0.0170704
61	0.01947	0.0127088	0.00544541	0.0109836	0.00869124	0.00243765	0.00283274	0.0180451	0.00426477	0.00999351	0.0108694	0.0332353	0.0307374	0.0377596	0.00967587	0.00214898	0.0043836	0.0151703	0.00126821	0.148885	0.00483864	0.00158541	0.0245942	0.0233045	0.0196343	0.012261	0.00549793	0.00214084	0.00472528	0.00972246	0.0019652	0.0575468	0.00423927	0.0161272	0.00587338	0.0139751	0.0063167	0.00219701	0.00723563	0.00157848	0.00738616	0.00563989	0.012663	0.0159776	0.0318347	0.0176017	0.0125652	0.0329548	0.0220094
62	0.00520043	0.0365038	0.0271034	0.023436	0.0493681	0.0361641	0.0306752	0.0112367	0.0236899	0.0378916	0.0138933	0.00462505	0.0068643	0.00761869	0.034259	0.0216955	0.027103	0.00722289	0.0329679	0.140979	0.0340802	0.0189099	0.00940062	0.0302381	0.0104673	0.020875	0.0417196	0.0292772	0.0284483	0.00711586	0.0341716	0.0649605	0.0287059	0.0157931	0.0323421	0.0594306	0.0386227	0.0155635	0.0150533	0.0263724	0.0188812	0.0283772	0.0126673	0.0227346	0.00484657	0.0144399	0.00613395	0.011814	0.00758886
63	0.0258649	0.00220447	0.0108302	0.00303016	0.0143848	0.0176495	0.00869662	0.0130857	0.00559351	0.0468575	0.0277734	0.0467626	0.0517763	0.0536125	0.00228422	0.0214245	0.00485519	0.0402991	0.0143817	0.246155	0.00520036	0.0127843	0.0375268	0.0662714	0.022603	0.0458645	0.00752202	0.023914	0.025103	0.0189406	0.0222872	0.0831025	0.016833	0.0200965	0.0362285	0.0467613	0.0372937	0.012679	0.0236778	0.0106446	0.00597761	0.0107315	0.0212103	0.00566761	0.052864	0.0133607	0.0242997	0.0604487	0.0218771
64	0.00692005	0.0213319	0.0114853	0.0121466	0.0339154	0.019967	0.0184122	0.0077141	0.00948021	0.0284726	0.00867641	0.0134632	0.0108131	0.0140461	0.0186487	0.0117153	0.0130823	0.00503554	0.0157305	0.143742	0.0206824	0.00735303	0.00344337	0.0196553	0.00343347	0.0114905	0.0238358	0.0161706	0.0104428	0.0028424	0.017918	0.0678797	0.0185615	0.00768697	0.0168517	0.0464247	0.0253993	0.00648672	0.00538112	0.0135008	0.00921282	0.0166377	0.0069083	0.0103808	0.00930872	0.00531147	0.00682386	0.0201377	0.00974683
65	0.00878341	0.00721248	0.00817432	0.0016939	0.0175408	0.0161833	0.00867574	0.00472093	0.00380566	0.0368555	0.0134853	0.0222498	0.0256472	0.0258279	0.00651625	0.0116976	0.00463748	0.0209201	0.0137667	0.19677	0.00745037	0.00745778	0.0176701	0.0442903	0.00901936	0.0270736	0.0122486	0.0161791	0.0169775	0.00711868	0.018995	0.0636391	0.0129338	0.0118023	0.0251677	0.0437668	0.0317746	0.00572975	0.0157432	0.00718564	0.00149917	0.0063581	0.00735335	0.00319483	0.0271743	0.00721085	0.0110502	0.0335462	0.00701638
66	0.00758365	0.0114463	0.00886273	0.00420603	0.0282875	0.0198791	0.0138494	0.00286555	0.00531911	0.037974	0.0111125	0.0180488	0.0185155	0.0202785	0.00976961	0.0146251	0.00828108	0.0141956	0.0155507	0.186539	0.0138985	0.00737474	0.00892091	0.0366203	0.00332919	0.0230905	0.0172367	0.0196401	0.0152484	0.00416286	0.0207356	0.0760479	0.016778	0.00668508	0.0253743	0.0517545	0.0323966	0.00658071	0.00992544	0.011964	0.00409053	0.0129122	0.00722771	0.00267046	0.017819	0.00215195	0.00912389	0.0308544	0.00681491
67	0.0147124	0.0233996	0.0122272	0.0176333	0.0148196	0.00728247	0.00876966	0.0214458	0.0104745	0.00668694	0.00850013	0.0229942	0.0200711	0.0260177	0.0196277	0.00131235	0.0110418	0.00974252	0.00750783	0.118813	0.0123501	0.00497251	0.0198628	0.0135364	0.0196579	0.00591461	0.0146408	0.00194787	0.00679786	0.0097759	0.00553937	0.0489404	0.00754108	0.0201202	0.00425453	0.0144351	0.00661296	0.00421141	0.00856098	0.00510715	0.0111419	0.00830222	0.0123331	0.0234638	0.0220144	0.0223753	0.00932958	0.019059	0.0192845
68	0.0334213	0.0280562	0.0163709	0.0225321	0.0282241	0.0192869	0.0205247	0.0277221	0.017842	0.0352599	0.0213523	0.0473267	0.0424149	0.0493763	0.0244703	0.0214993	0.0205187	0.0303324	0.0194894	0.177819	0.0229005	0.0172866	0.0331039	0.0444785	0.025698	0.0292613	0.0223182	0.0220454	0.0193041	0.0217218	0.0229095	0.0867413	0.0187198	0.0241492	0.0255235	0.0421068	0.0318007	0.0199692	0.027957	0.0205386	0.0221041	0.0252515	0.0245586	0.0223919	0.0432827	0.0283818	0.032101	0.0558528	0.0346036
69	0.0209073	0.0809297	0.0574231	0.0593715	0.0852203	0.0652338	0.0643141	0.0421415	0.0565736	0.0522823	0.0264822	0.00974034	0.00438199	0.00506312	0.0764042	0.040176	0.0630991	0.0173177	0.0646577	0.0902949	0.0725908	0.0461344	0.0157505	0.0250835	0.0280106	0.0242186	0.0805726	0.0480119	0.0462187	0.0300057	0.0601036	0.083196	0.0558134	0.0427282	0.0448925	0.0822436	0.0596112	0.0418147	0.040033	0.0554095	0.0495263	0.0557269	0.0299123	0.0577527	0.00531773	0.0460548	0.0270538	0.0119933	0.0272664
70	0.0714654	0.136501	0.103108	0.118592	0.118641	0.0942065	0.106341	0.101679	0.103391	0.0569588	0.0687319	0.0564858	0.0467777	0.0526992	0.129411	0.0693817	0.107646	0.0454803	0.0946679	0.0277535	0.11726	0.0833035	0.0628291	0.0296201	0.0859301	0.040375	0.124575	0.072312	0.0727229	0.0729909	0.0827166	0.0837842	0.0946243	0.0980899	0.0589937	0.0868698	0.069913	0.081041	0.0701156	0.091718	0.101883	0.0988164	0.080359	0.122256	0.0461984	0.103097	0.0671599	0.0347936	0.0860074
71	0.120332	0.193031	0.155532	0.175536	0.167737	0.140948	0.157788	0.156269	0.155682	0.0911521	0.116795	0.101423	0.0902153	0.0973922	0.185119	0.113773	0.159457	0.0853719	0.141358	0.0229506	0.169842	0.131264	0.109927	0.0605431	0.138549	0.0772787	0.177628	0.11561	0.116737	0.120323	0.126268	0.111085	0.14424	0.1513	0.097749	0.123204	0.107276	0.129054	0.113026	0.140004	0.155572	0.14915	0.131005	0.180625	0.0883638	0.156702	0.112427	0.0695332	0.1384
72	0.0320196	0.0969607	0.0797089	0.0771505	0.102386	0.0851007	0.0849823	0.0558984	0.073455	0.0644185	0.048134	0.0181887	0.017425	0.0158267	0.0932357	0.0566998	0.0782434	0.0273637	0.0816339	0.0853159	0.0909448	0.0620557	0.0292232	0.0324394	0.0456201	0.0369197	0.102462	0.0650983	0.0635417	0.0420254	0.0771429	0.0768394	0.0791415	0.0635405	0.0606011	0.0987373	0.0726623	0.0569013	0.0477209	0.0710864	0.0657185	0.0737748	0.0504822	0.0765779	0.0152027	0.0577297	0.0346629	0.0116417	0.0409374
73	0.00975974	0.0576295	0.0423638	0.0399861	0.0649891	0.0506498	0.0470996	0.0260107	0.0388467	0.0440504	0.0190821	0.0029978	0.00145802	0.00103197	0.0543066	0.0287667	0.0439173	0.0115727	0.0485174	0.109723	0.0525928	0.0318982	0.00894459	0.0233072	0.0170313	0.0195946	0.061102	0.0363579	0.0353085	0.0175029	0.0467612	0.0710628	0.0425575	0.0306076	0.0362918	0.070264	0.048662	0.0276805	0.0269035	0.0389218	0.0321397	0.0391627	0.0200628	0.039265	0.00197466	0.0294513	0.0144445	0.00668918	0.0142889
74	0.0401151	0.103708	0.0866462	0.0859733	0.102783	0.0870088	0.0884129	0.0651048	0.0800432	0.0611515	0.0556865	0.0263028	0.0274117	0.0267252	0.0997894	0.0596434	0.0832854	0.0321649	0.0840134	0.0767026	0.0943002	0.0665297	0.041623	0.035731	0.0580568	0.040523	0.106817	0.0672932	0.0691226	0.0481087	0.0784013	0.0696774	0.082371	0.0730145	0.0624389	0.0930283	0.0704246	0.0615311	0.0511358	0.0746244	0.0731774	0.0785028	0.0596302	0.0878455	0.0244732	0.0680227	0.0389384	0.0142232	0.0503193
75	0.0176143	0.0716204	0.0609031	0.0545703	0.0712197	0.062922	0.0601705	0.0388294	0.0531123	0.0485243	0.0348628	0.00874287	0.0127423	0.00953873	0.0687057	0.037712	0.0551058	0.0210029	0.0616049	0.0981915	0.06401	0.0442956	0.0252231	0.0304423	0.0364684	0.0287789	0.077326	0.045607	0.0501616	0.0286749	0.0583103	0.0511224	0.0567696	0.0520201	0.0463679	0.074517	0.0562429	0.038976	0.0372453	0.0485615	0.0441756	0.0495718	0.0355493	0.0576382	0.0126899	0.0449185	0.0205377	0.00265061	0.0243547
76	0.0218171	0.0792105	0.0642217	0.0613962	0.078193	0.0658951	0.0651114	0.0449958	0.0578205	0.047631	0.0357339	0.0112895	0.012071	0.0106397	0.0755126	0.0400127	0.0609773	0.0202759	0.0642767	0.084774	0.070438	0.0472241	0.0248444	0.0251789	0.0381384	0.0265508	0.0820961	0.047279	0.0502894	0.0317497	0.0598094	0.0601975	0.0600447	0.0537508	0.0455974	0.0756652	0.0555558	0.0421937	0.0378652	0.0530193	0.0499739	0.0545716	0.038394	0.0636873	0.0116853	0.0490919	0.0237644	0.0039623	0.0298358
77	0.0241253	0.077682	0.0609124	0.0613546	0.0766183	0.0612947	0.0618584	0.0454305	0.0559247	0.0409581	0.0341189	0.0147789	0.0140614	0.0151673	0.0736839	0.037971	0.0591036	0.0170522	0.0594097	0.0814551	0.0681875	0.0439025	0.0259292	0.0219582	0.0385201	0.024054	0.0776891	0.0445051	0.0472647	0.0301933	0.0546526	0.0609347	0.0560077	0.0497895	0.0419654	0.0686692	0.047994	0.0396009	0.0325447	0.0510486	0.0501469	0.0549187	0.0384494	0.0636296	0.0121303	0.0477941	0.0225275	0.00638328	0.0331812
78	0.0160673	0.0596496	0.0382368	0.0437086	0.0614613	0.0412498	0.0436736	0.0306758	0.0377954	0.0294171	0.0168938	0.0107821	0.00599976	0.0098566	0.0545386	0.0239397	0.0426215	0.00550497	0.0397807	0.0838736	0.0504999	0.0271632	0.0120991	0.0131316	0.0221246	0.0113934	0.0564758	0.0295943	0.0273864	0.0169958	0.035852	0.0622637	0.0371368	0.0292266	0.025363	0.0553099	0.034681	0.0249377	0.0208163	0.0365197	0.0350672	0.0400693	0.0221292	0.0437929	0.00483082	0.0324039	0.0159124	0.00931229	0.0229412
79	0.0150406	0.0656814	0.0472924	0.0484628	0.0654747	0.0500519	0.0498515	0.0342139	0.0442616	0.0360007	0.0218887	0.00716137	0.00522594	0.00625181	0.061519	0.0281862	0.0482657	0.0106334	0.0491367	0.0857265	0.0562596	0.0339014	0.0156846	0.0179194	0.0261219	0.0165198	0.065075	0.0348058	0.0363248	0.0211374	0.045009	0.0600377	0.043721	0.0375753	0.0329354	0.0617408	0.0425301	0.03006	0.0274411	0.040896	0.0384856	0.0426446	0.0255118	0.0497989	0.00512347	0.038058	0.016724	0.0039515	0.0220617
80	0.0426726	0.108838	0.08214	0.0889112	0.100597	0.0799627	0.085201	0.0710398	0.0798716	0.0506099	0.046736	0.0279991	0.0216104	0.0244426	0.102953	0.0531003	0.0848053	0.0282663	0.0797493	0.0522611	0.0946839	0.0637081	0.0375718	0.0225275	0.0565076	0.0298153	0.103042	0.0586502	0.0601755	0.0496571	0.0711423	0.0778726	0.0750772	0.0710469	0.0512784	0.0819825	0.0612168	0.0599896	0.0514666	0.072548	0.0746131	0.0764744	0.0557052	0.0908306	0.0211044	0.0732532	0.0423674	0.0154614	0.0542719
81	0.0176822	0.0599392	0.05171	0.0474294	0.0609657	0.0521817	0.0500949	0.033951	0.0438513	0.0382144	0.03241	0.0124574	0.0166853	0.0159784	0.0572971	0.031654	0.0451214	0.0164574	0.048866	0.103494	0.0531941	0.0351942	0.0253412	0.0263856	0.0335887	0.0248375	0.0643072	0.0382732	0.0423558	0.0225957	0.0468602	0.0488765	0.0483223	0.0438253	0.0389014	0.0616622	0.042973	0.0308245	0.0254425	0.0397715	0.0380138	0.0431558	0.0335221	0.0509165	0.0143086	0.0370604	0.0150751	0.00461707	0.0247398
82	0.0809838	0.148521	0.108234	0.129339	0.130965	0.0994778	0.113387	0.11107	0.112171	0.0588498	0.0707299	0.0645846	0.0506544	0.06015	0.14017	0.0759473	0.118073	0.0475465	0.100472	0.0241327	0.127091	0.0891728	0.0678995	0.0311001	0.0911632	0.0432551	0.131099	0.0785052	0.0778759	0.0795679	0.087314	0.102721	0.0981076	0.0990975	0.0633148	0.0905942	0.0715601	0.0877304	0.0740192	0.101264	0.112257	0.109593	0.0862424	0.131552	0.0490418	0.111097	0.0747184	0.0445179	0.0966032
83	0.0152182	0.0702698	0.0550091	0.0515303	0.0772723	0.062292	0.0596442	0.0339998	0.0501747	0.0510202	0.0285902	0.00547823	0.00571277	0.00426239	0.0667672	0.0379388	0.0548574	0.0157658	0.0597191	0.100905	0.0649257	0.0416509	0.0152331	0.0272222	0.0263399	0.0255074	0.0754343	0.0462715	0.0453483	0.0243584	0.0571116	0.0686972	0.0548191	0.0413501	0.0447092	0.0805252	0.0575273	0.0369641	0.0335058	0.0496596	0.0424867	0.0504178	0.0300479	0.0510652	0.00521254	0.037873	0.0195714	0.00587891	0.0208829
84	0.0982986	0.163499	0.135919	0.148312	0.143533	0.123187	0.136287	0.13013	0.131934	0.0802473	0.103105	0.0822759	0.0770785	0.0812887	0.156947	0.0971938	0.134185	0.0719046	0.121811	0.0382894	0.144814	0.111422	0.0935112	0.0535847	0.118966	0.0671575	0.155035	0.10004	0.101885	0.0996034	0.109883	0.0898644	0.127238	0.132784	0.0857115	0.110844	0.0943356	0.108838	0.0932992	0.11842	0.130461	0.126731	0.114182	0.15406	0.0746925	0.130992	0.0906999	0.0526377	0.114243
85	0.157812	0.240733	0.183324	0.217214	0.209328	0.168009	0.193212	0.197214	0.192564	0.113441	0.137558	0.135976	0.113513	0.126289	0.229206	0.142295	0.199958	0.108006	0.17174	0.00830427	0.21089	0.162574	0.133326	0.0733864	0.166743	0.09363	0.212518	0.142242	0.138942	0.154384	0.15243	0.160956	0.171208	0.176245	0.116781	0.149411	0.131329	0.163	0.145064	0.177216	0.195558	0.186928	0.159315	0.21871	0.112524	0.195136	0.152007	0.105558	0.179308
86	0.180332	0.261101	0.204	0.239861	0.230696	0.188373	0.214887	0.219112	0.212868	0.130375	0.160455	0.157874	0.134842	0.148585	0.250087	0.16297	0.220351	0.126268	0.189969	0.0161167	0.232616	0.182231	0.152742	0.0880701	0.18711	0.11123	0.233263	0.162352	0.156785	0.173571	0.170636	0.179678	0.19358	0.196669	0.134458	0.167309	0.147616	0.1832	0.159882	0.197236	0.217937	0.209732	0.182361	0.240766	0.132282	0.214388	0.17117	0.124193	0.203103
87	0.0803975	0.139331	0.101366	0.123138	0.120918	0.0909536	0.10581	0.107257	0.1049	0.0524672	0.0697008	0.0671126	0.0543579	0.0645279	0.131163	0.0707905	0.109829	0.045971	0.0912245	0.026762	0.118347	0.0827491	0.0683239	0.0293447	0.0900369	0.0404389	0.121924	0.0724198	0.0714959	0.0757582	0.0788324	0.0957602	0.0921919	0.0957933	0.0568755	0.081593	0.0638941	0.0822873	0.0675067	0.0939141	0.106783	0.103541	0.0850335	0.126028	0.0522099	0.106391	0.0718441	0.0455816	0.0959649
88	0.0246052	0.0808447	0.0631442	0.0628675	0.0868703	0.0681894	0.0682902	0.0430064	0.058924	0.0515519	0.0366472	0.0142207	0.0138943	0.0141394	0.0769599	0.0447097	0.0632063	0.0176065	0.0649885	0.0900071	0.0742552	0.0476859	0.0233653	0.0279689	0.0358857	0.0286839	0.084405	0.0527614	0.051134	0.0300966	0.0614316	0.068249	0.0624333	0.0476963	0.0488435	0.0828574	0.0581983	0.043513	0.0350557	0.0574957	0.0529629	0.0614007	0.0390452	0.0623013	0.0107655	0.0452547	0.0250775	0.0100734	0.032645
89	0.0398393	0.10366	0.0707436	0.0793146	0.12105	0.0864653	0.0885454	0.0542038	0.075495	0.0761559	0.0404326	0.026687	0.0171455	0.0210487	0.0979678	0.0643899	0.0856587	0.0249503	0.0832192	0.10234	0.0989032	0.0634289	0.0223775	0.0405511	0.0353043	0.0396771	0.103144	0.0737809	0.0614122	0.0420758	0.0797089	0.119765	0.0765097	0.0450644	0.0645281	0.114634	0.0819815	0.0609236	0.0515088	0.0817112	0.0717191	0.0850699	0.0449518	0.0704362	0.0136787	0.0541256	0.0458994	0.0366526	0.046323
90	0.0469485	0.118464	0.0827803	0.0943457	0.121219	0.0902236	0.0944294	0.0697504	0.0867714	0.0672772	0.0456298	0.0288981	0.0188253	0.0235096	0.112255	0.0640208	0.095528	0.0299128	0.089015	0.0661361	0.106982	0.0701551	0.0328486	0.0333775	0.0504906	0.0363966	0.112733	0.0715774	0.0647238	0.051221	0.0815593	0.113321	0.080534	0.0631638	0.0609844	0.103633	0.0777405	0.0674058	0.0578423	0.085271	0.0823908	0.0907804	0.0544984	0.0902623	0.0181372	0.0731139	0.0497278	0.0287725	0.0553284
91	0.0763957	0.138289	0.100132	0.12053	0.123597	0.0937061	0.108879	0.10399	0.103437	0.0596337	0.0689078	0.0635312	0.050017	0.0578293	0.130851	0.0718637	0.109248	0.0448763	0.0938131	0.0263946	0.120172	0.0835469	0.0608183	0.0285344	0.0839434	0.0394311	0.125206	0.0742386	0.069685	0.0739135	0.081918	0.0926785	0.0960877	0.0948717	0.0577161	0.0910245	0.0711465	0.0830213	0.0701573	0.0945557	0.104959	0.101521	0.0804606	0.120776	0.0481875	0.102077	0.0731866	0.0440051	0.091885
92	0.0277284	0.0820172	0.0531254	0.05966	0.100797	0.0703855	0.0684255	0.0381226	0.058349	0.0678234	0.0268278	0.018382	0.0104507	0.0139733	0.0774737	0.0509922	0.0679163	0.0193501	0.0680038	0.12361	0.0780223	0.0489776	0.0155257	0.0412262	0.022535	0.0346259	0.0823964	0.0606056	0.050693	0.030018	0.0662492	0.113503	0.0580045	0.0298644	0.0557901	0.100432	0.0716655	0.0462447	0.0427361	0.0650256	0.0540361	0.0664696	0.0291791	0.0517391	0.00856821	0.0408343	0.0348086	0.0338266	0.0313964
93	0.0106223	0.0592432	0.0456226	0.0418812	0.0724445	0.0566371	0.0512982	0.0245228	0.0420118	0.0512427	0.023463	0.00348346	0.00435498	0.00346873	0.0568676	0.0348161	0.0470567	0.0128942	0.0532779	0.121306	0.0564968	0.0351733	0.0113709	0.0314171	0.0180079	0.0262518	0.0660495	0.0438925	0.0419348	0.0177925	0.0526493	0.0749041	0.0472296	0.0296922	0.0441214	0.078962	0.0551474	0.0304297	0.027301	0.0437608	0.035004	0.0448859	0.022485	0.0399509	0.00296148	0.028153	0.0145347	0.00924213	0.0147401
94	0.0261849	0.0853874	0.0689928	0.0677426	0.0821389	0.0701717	0.0696602	0.0508775	0.0630775	0.0496871	0.0388087	0.0142884	0.0141209	0.0130519	0.0816037	0.0431312	0.0666539	0.024076	0.0686385	0.0782067	0.0756736	0.0517261	0.028617	0.0267217	0.0433278	0.0285397	0.0875352	0.0501679	0.0532326	0.0365409	0.0634334	0.0645205	0.0641029	0.0604791	0.0476079	0.0776922	0.0588101	0.0470341	0.0431234	0.0575676	0.0556022	0.0587804	0.0428087	0.0702907	0.0146151	0.0560777	0.0286235	0.00582439	0.0339109
95	0.0456131	0.116714	0.085658	0.0945755	0.109554	0.0858666	0.0915635	0.0743706	0.0856739	0.0573635	0.0480179	0.0293704	0.0214276	0.0242383	0.110581	0.057891	0.0917518	0.0302662	0.0862488	0.0487698	0.102164	0.0689505	0.0380112	0.0262009	0.0578413	0.0323297	0.110633	0.0642337	0.0637025	0.0531371	0.0771301	0.0844314	0.0796729	0.0731297	0.0553366	0.0903742	0.0691473	0.0653414	0.0581427	0.0792492	0.0802732	0.082429	0.0566177	0.0948052	0.0215091	0.07786	0.048026	0.0193647	0.056795
96	0.0357784	0.104158	0.0789771	0.0822333	0.104418	0.0832101	0.0860832	0.0616118	0.076378	0.0611568	0.0436445	0.0208856	0.0155037	0.0161014	0.0986194	0.0555458	0.0827912	0.0264504	0.0818254	0.0696492	0.0940894	0.0631137	0.0287162	0.0277799	0.0462841	0.0324517	0.103702	0.0630609	0.0607915	0.0446947	0.0753444	0.0836915	0.0766712	0.0637201	0.0564345	0.0955897	0.0707243	0.0591106	0.0520683	0.0738522	0.0697637	0.0747332	0.0496865	0.0806451	0.014618	0.0639418	0.0402593	0.0154499	0.0451304
97	0.0407419	0.11275	0.0817546	0.087949	0.122442	0.0934231	0.0950822	0.063314	0.0834935	0.0757757	0.0449135	0.0240664	0.0151637	0.0170265	0.107359	0.0656519	0.0927137	0.0296399	0.0914157	0.0832599	0.105594	0.0701733	0.026813	0.0365027	0.0436795	0.0394676	0.112853	0.0746833	0.0668143	0.0486297	0.0857074	0.110995	0.0833098	0.0598259	0.0662735	0.113931	0.0843796	0.0665345	0.0583592	0.0850368	0.0772355	0.0868543	0.050368	0.0821603	0.0140199	0.0654267	0.0478914	0.0274155	0.0487558
98	0.0460115	0.104079	0.077338	0.0875557	0.0954048	0.0742303	0.0781652	0.0711043	0.0768064	0.0446447	0.0441649	0.0335962	0.0262342	0.0314497	0.0983685	0.0492801	0.0819667	0.0282552	0.0732319	0.0561963	0.0885136	0.0600701	0.0430798	0.0240633	0.0585598	0.0295154	0.0947469	0.0548966	0.0586273	0.0493744	0.0651367	0.0770754	0.0677561	0.0670962	0.0485913	0.0715959	0.0529165	0.0568288	0.0474342	0.0684235	0.0731258	0.0738176	0.0545101	0.0905701	0.0254219	0.0750993	0.0423509	0.0215473	0.0572732
99	0.0246279	0.0843517	0.0607181	0.0644169	0.0871638	0.0658968	0.0672586	0.0458789	0.0592487	0.0481341	0.0306379	0.0130943	0.00819261	0.00990476	0.0796444	0.0415009	0.0651024	0.0158148	0.0643444	0.0769704	0.0754692	0.0470465	0.019241	0.021447	0.0331604	0.0229566	0.0835602	0.0487592	0.0466779	0.0308434	0.0592458	0.0759149	0.058859	0.0463255	0.0436201	0.0793271	0.0558538	0.0432295	0.0371669	0.0570697	0.0537436	0.0598875	0.0352238	0.0633152	0.00713549	0.0483825	0.0272411	0.0103317	0.0328876
100	0.022836	0.0837801	0.0649559	0.0641386	0.0834273	0.0683681	0.0675017	0.04638	0.0606676	0.0500099	0.0331537	0.0111077	0.00917023	0.0085292	0.07955	0.0416743	0.0650797	0.0200099	0.0674974	0.083195	0.0744505	0.049319	0.0233363	0.025251	0.037024	0.0267058	0.085239	0.049337	0.0511899	0.0333243	0.0623978	0.0678181	0.0604285	0.0524305	0.0473843	0.079557	0.0583629	0.0442882	0.04148	0.0565657	0.0525594	0.0578621	0.036433	0.0650091	0.00922971	0.0510752	0.0263701	0.00660839	0.0306521
101	0.0759361	0.155809	0.115193	0.131899	0.14411	0.112462	0.122854	0.109191	0.118498	0.0735098	0.0708512	0.0547702	0.0411341	0.0476562	0.147729	0.0833084	0.126337	0.0495722	0.11351	0.031112	0.137102	0.0967322	0.0611234	0.0369409	0.0864122	0.0486658	0.143106	0.0884144	0.0859499	0.0811826	0.100718	0.114626	0.106853	0.100954	0.0741485	0.110344	0.0879774	0.0939998	0.082135	0.110259	0.115079	0.115592	0.0850403	0.131834	0.0410122	0.111192	0.0758354	0.040767	0.0895873
102	0.0116463	0.062016	0.0476394	0.0445597	0.0658048	0.0526853	0.0506816	0.0298126	0.0426499	0.0422492	0.0235724	0.00445616	0.00479294	0.0037597	0.0585349	0.0301702	0.0463822	0.0120646	0.0509013	0.0998184	0.0555057	0.0344107	0.0135252	0.0223638	0.0233185	0.0200928	0.0655642	0.0376318	0.0385544	0.0197961	0.0483281	0.0599	0.0461826	0.0367227	0.0372286	0.068928	0.0479398	0.0300111	0.0277364	0.0410036	0.0355334	0.0418551	0.0249584	0.0451798	0.00436691	0.0333414	0.014976	0.00314703	0.0178468
103	0.0475285	0.121826	0.0868986	0.0973332	0.121305	0.0920285	0.0971836	0.0744285	0.0894228	0.0662922	0.0475203	0.0298688	0.0194105	0.0231239	0.115328	0.0641033	0.0976957	0.030811	0.0918186	0.0573859	0.109159	0.072735	0.0345924	0.0302905	0.0542394	0.0358015	0.115879	0.0714252	0.0668912	0.054507	0.0832221	0.103427	0.0836365	0.0690201	0.0612597	0.102762	0.0773439	0.0694383	0.0610592	0.0865034	0.0842023	0.0894604	0.0565066	0.094415	0.0189985	0.0770326	0.051845	0.02606	0.0577666
104	0.0221197	0.0730848	0.0520187	0.0566409	0.0714781	0.0530507	0.0554357	0.0420927	0.0498205	0.0347318	0.0263099	0.0134354	0.00935304	0.0124464	0.0685498	0.0318544	0.0542221	0.0122442	0.0515426	0.074136	0.0629762	0.0374953	0.0192466	0.0145967	0.0319581	0.0162299	0.0701478	0.0373205	0.0374468	0.0257544	0.0463551	0.0672676	0.0483097	0.0425227	0.032793	0.061808	0.0414204	0.0345041	0.0277154	0.0457771	0.0458943	0.050148	0.0327103	0.0578578	0.00839941	0.0438539	0.0209045	0.00717626	0.0308175
105	0.0359636	0.100941	0.0728452	0.0802053	0.100907	0.0762581	0.079804	0.0599527	0.0727098	0.0523881	0.0390899	0.0218144	0.014728	0.0180411	0.0955129	0.0505775	0.0791763	0.0217628	0.0748414	0.0635653	0.0897329	0.0575972	0.0280122	0.0230029	0.0447668	0.027414	0.0970565	0.0573931	0.0551883	0.0415068	0.0679345	0.0861463	0.0693669	0.0574026	0.0497441	0.0853743	0.0613569	0.0541155	0.045132	0.0691374	0.0679574	0.0733436	0.0466166	0.0791964	0.0133243	0.0620384	0.0369607	0.016062	0.0458815
106	0.0162484	0.069674	0.049134	0.0505241	0.075665	0.0566603	0.0558183	0.0344252	0.0473387	0.0453932	0.0224091	0.0071469	0.00272734	0.00390778	0.0653711	0.0339653	0.0533262	0.0122531	0.0548359	0.0936408	0.0630264	0.0378433	0.0112585	0.0205763	0.022427	0.0196379	0.0704769	0.0412849	0.0385313	0.022926	0.0513661	0.077428	0.0489457	0.0358521	0.0383186	0.0746791	0.0513135	0.0341763	0.0306262	0.0471404	0.0415153	0.0486362	0.0257155	0.0489301	0.00268314	0.0368359	0.0203174	0.00893516	0.0223334
107	0.0632081	0.14102	0.10325	0.116843	0.134311	0.103085	0.111696	0.0934136	0.1059	0.0690721	0.0611573	0.0441239	0.0326318	0.0378497	0.133513	0.0749341	0.113413	0.0397567	0.103758	0.0411416	0.124625	0.0859257	0.050588	0.0340826	0.0733837	0.0431268	0.131464	0.0811935	0.0784721	0.0687917	0.0927797	0.102674	0.0967935	0.0864695	0.0688443	0.106197	0.0821287	0.0826921	0.071999	0.0998349	0.101633	0.104437	0.0725641	0.115818	0.0312704	0.095572	0.064361	0.0334028	0.0761024
108	0.014463	0.0685315	0.0485056	0.0487028	0.0732998	0.0555601	0.0547505	0.0324285	0.046561	0.0469346	0.0219115	0.00605193	0.0036501	0.00355764	0.0642438	0.0332641	0.0518854	0.0126584	0.0547951	0.0963693	0.0609654	0.0374171	0.0125205	0.0236775	0.0226363	0.0202628	0.070186	0.0409503	0.039659	0.0222518	0.0514711	0.0706795	0.047914	0.0359323	0.0385949	0.0751255	0.0531551	0.0338773	0.032504	0.0462863	0.0397696	0.0458975	0.0244174	0.0472469	0.00384768	0.0368117	0.020605	0.00833671	0.0204049
109	0.0600716	0.121094	0.10615	0.107136	0.111827	0.100734	0.103967	0.0872186	0.0979157	0.0681914	0.0769242	0.0463862	0.0494546	0.0492843	0.11761	0.0735571	0.0991543	0.0497531	0.0972806	0.0741008	0.109658	0.08277	0.0652995	0.0470459	0.0829888	0.0542999	0.122926	0.0793458	0.0847085	0.0668458	0.0907677	0.0728211	0.09857	0.0975747	0.0736845	0.0975956	0.0783549	0.0783122	0.0656034	0.0885683	0.0922938	0.0944718	0.08307	0.111314	0.0458881	0.0895722	0.0548518	0.0258376	0.072421
110	0.0482823	0.11119	0.0759115	0.0911924	0.113009	0.0809835	0.0870953	0.0686004	0.0805774	0.0572055	0.043344	0.033613	0.0226291	0.0294925	0.105222	0.0586523	0.0888385	0.0254406	0.0789164	0.0595238	0.0990233	0.0635927	0.0344306	0.0281624	0.0500616	0.0314303	0.104188	0.0648353	0.0577887	0.0468672	0.0715824	0.103113	0.0742709	0.0587677	0.0531843	0.0906801	0.0660165	0.0615124	0.0510077	0.0784651	0.0794606	0.0841767	0.0520232	0.0876942	0.0200086	0.0701056	0.0476483	0.0301355	0.0579842
111	0.0418296	0.108628	0.0778616	0.0875354	0.101514	0.0769833	0.0829241	0.0692347	0.0782646	0.0491511	0.042246	0.0273034	0.0189635	0.0230319	0.102237	0.0512957	0.0841658	0.0252312	0.0774467	0.0492171	0.0936505	0.0615578	0.0344838	0.0213588	0.0530176	0.0271188	0.100872	0.0569376	0.0569171	0.0475719	0.0684755	0.0818486	0.0713354	0.0656643	0.0482727	0.0807836	0.0599837	0.0581541	0.0506048	0.0718276	0.0737293	0.0754553	0.0514716	0.088442	0.0187253	0.0718411	0.0424482	0.0176484	0.0530023
112	0.0193501	0.0677264	0.0459064	0.0504603	0.0751978	0.0523627	0.0531789	0.0336627	0.045465	0.040339	0.0223307	0.0111813	0.00668802	0.0102978	0.0630768	0.0333786	0.0512642	0.00899535	0.0497717	0.0921686	0.0606713	0.0346334	0.0133975	0.0196828	0.023225	0.0185961	0.0666619	0.0401961	0.0360057	0.0207412	0.046214	0.0772305	0.0460013	0.0315699	0.0357526	0.0692643	0.0452842	0.0318485	0.0250654	0.0457474	0.0419711	0.0499683	0.0267758	0.048631	0.00464684	0.0347433	0.0192197	0.012327	0.0258959
113	0.144173	0.249119	0.198657	0.217182	0.249354	0.207827	0.220574	0.182662	0.204138	0.16591	0.143372	0.11329	0.0940855	0.0979228	0.239966	0.170055	0.217517	0.11443	0.206045	0.065602	0.235668	0.182172	0.112969	0.100272	0.146196	0.118	0.242693	0.178786	0.163648	0.153063	0.193476	0.197277	0.200376	0.172318	0.157137	0.218354	0.183418	0.179404	0.162309	0.203682	0.199883	0.204808	0.156625	0.207317	0.0922171	0.181342	0.153456	0.104821	0.15921
114	0.0564112	0.121455	0.0949837	0.1036	0.109556	0.0895316	0.0971017	0.0873817	0.0918882	0.0557929	0.0601808	0.0419954	0.0346115	0.0379395	0.115801	0.0622635	0.0961823	0.0388148	0.0895944	0.0422751	0.106501	0.0747498	0.0508477	0.0267441	0.0725503	0.0370186	0.115335	0.0666735	0.0685559	0.0626743	0.0795529	0.0773408	0.0878334	0.0887901	0.0572128	0.0864728	0.0675525	0.0716513	0.0615011	0.0821934	0.088157	0.0863568	0.0696136	0.106917	0.0342799	0.0887145	0.0552269	0.0232579	0.0698994
115	0.0467774	0.108179	0.0743184	0.088947	0.0995905	0.0726316	0.0808178	0.0711448	0.076974	0.0456328	0.041453	0.0327381	0.0223599	0.028836	0.101234	0.0502713	0.0834689	0.0252213	0.0726552	0.0434245	0.0920627	0.059462	0.0360364	0.0195172	0.0537281	0.0247604	0.0981301	0.0547109	0.0517559	0.0472786	0.0633202	0.0890499	0.0686162	0.0644176	0.0436858	0.0755858	0.0558788	0.0575567	0.0490576	0.070709	0.0752442	0.0757101	0.0520106	0.0892898	0.0221205	0.0733326	0.0452867	0.0231311	0.0573156
116	0.0290588	0.0882207	0.0641961	0.0687983	0.0914063	0.0685504	0.0710881	0.0504659	0.0624144	0.0486056	0.0341918	0.017219	0.0110361	0.0139074	0.083102	0.0445274	0.0684931	0.0175172	0.0660955	0.0748599	0.0796106	0.0494775	0.0210211	0.0195901	0.0360548	0.0238074	0.0863842	0.0510148	0.0478116	0.0340813	0.0606818	0.0838122	0.0625964	0.0489582	0.0446127	0.0811544	0.0557311	0.0459358	0.0367047	0.060225	0.0577076	0.0646454	0.0400088	0.0674638	0.00925694	0.0505875	0.0294994	0.01291	0.0381425
117	0.0259415	0.0809291	0.0516123	0.0610842	0.0842517	0.0572742	0.0602026	0.0438718	0.0544195	0.0412571	0.0228821	0.0163144	0.00731892	0.0125889	0.0752978	0.0367592	0.0614229	0.0110601	0.0565484	0.0769781	0.0703454	0.0409717	0.0168296	0.0179382	0.0287672	0.018122	0.0747855	0.0432467	0.0395931	0.0278774	0.050946	0.0846531	0.0495359	0.0363397	0.037029	0.0712162	0.0476395	0.0383991	0.0325139	0.0534209	0.0512635	0.0570192	0.0295638	0.058775	0.00596279	0.0453634	0.0273057	0.0168234	0.0340456
118	0.0238818	0.0802829	0.0591034	0.0614306	0.0899766	0.0677792	0.0671618	0.040872	0.0573541	0.0537855	0.0317508	0.0127484	0.00926997	0.010893	0.0760437	0.0448218	0.0637255	0.0161351	0.0641237	0.0937607	0.0743478	0.0466709	0.0180018	0.0280344	0.0295061	0.027615	0.0825635	0.0528907	0.0481425	0.0281792	0.0609262	0.0837311	0.060084	0.0416823	0.0481957	0.0859746	0.0600135	0.0426807	0.0357361	0.0582734	0.0522757	0.0606845	0.0341925	0.0585795	0.00675615	0.042704	0.0259727	0.013845	0.0299964
119	0.0318007	0.0932007	0.0626317	0.0719234	0.096182	0.0687207	0.0727986	0.0522334	0.0647841	0.0503391	0.0316239	0.0191624	0.0105038	0.014701	0.0873329	0.0456731	0.0722507	0.0168409	0.0673489	0.068685	0.0829873	0.0507528	0.0203832	0.0206266	0.0354334	0.022788	0.0885857	0.0524679	0.0471829	0.0351058	0.0612351	0.0908435	0.0617917	0.04676	0.0439219	0.0832755	0.0581645	0.0482717	0.0401117	0.0637957	0.0611294	0.0674501	0.0388887	0.068882	0.00931608	0.0536172	0.0344405	0.0180792	0.0405572
120	0.0378418	0.0995865	0.0632299	0.0774839	0.0968702	0.0668285	0.0735169	0.0599242	0.0682749	0.0462941	0.0299684	0.0256215	0.0126186	0.0189589	0.0925548	0.0447391	0.0762914	0.0182407	0.0676953	0.0564001	0.0855839	0.052461	0.0240545	0.0175172	0.0400647	0.0204469	0.0893463	0.0503251	0.0455365	0.0400329	0.0595323	0.0926863	0.0600484	0.0497821	0.0406924	0.0777094	0.0550777	0.0506051	0.044996	0.0654839	0.0657303	0.0690069	0.0394514	0.0750295	0.0127436	0.061715	0.0407403	0.0234671	0.047544
121	0.0112167	0.0583996	0.0401238	0.0392757	0.0713081	0.0524624	0.0483891	0.0235643	0.0393691	0.0508052	0.0172192	0.00481338	0.00160383	0.00210982	0.0548662	0.0324008	0.0457949	0.0119545	0.0505216	0.122866	0.0547073	0.0328487	0.00738765	0.0295306	0.0137087	0.0232146	0.0618467	0.0408157	0.0365897	0.0174088	0.0495292	0.0839517	0.0425741	0.0251024	0.0405145	0.0781583	0.0545579	0.0291377	0.029329	0.0425745	0.0331029	0.0426382	0.0176975	0.0360806	0.00178621	0.027287	0.0177265	0.0145638	0.0142904
122	0.0144903	0.0631168	0.0384351	0.0437527	0.0705188	0.0479435	0.0474801	0.0282135	0.0405213	0.0416546	0.0145957	0.0077837	0.00177285	0.00472924	0.0586451	0.0288328	0.0472185	0.0077841	0.0469636	0.100185	0.0555416	0.0310371	0.0083481	0.0216249	0.0160229	0.0162761	0.0609999	0.0363496	0.0323349	0.0174848	0.0441283	0.0797881	0.0390197	0.0244903	0.0332191	0.0686863	0.0463784	0.0284233	0.0268006	0.0420015	0.0363631	0.043504	0.0178687	0.04068	0.00154544	0.0316327	0.0190753	0.0142429	0.0195611
123	0.0531895	0.124813	0.0855342	0.0983957	0.134996	0.098187	0.10224	0.0754251	0.0922985	0.0794991	0.0480044	0.0376845	0.0219983	0.0276201	0.11825	0.0725488	0.103399	0.0348531	0.0974884	0.0825785	0.116151	0.0773251	0.0322635	0.0396735	0.0503747	0.0436955	0.118824	0.08061	0.0702089	0.0585741	0.0904543	0.132474	0.0875661	0.0623278	0.0699095	0.118537	0.0879152	0.07431	0.0665587	0.0946446	0.0884312	0.0975813	0.0553561	0.0914531	0.0209849	0.0750171	0.0603341	0.0436818	0.0619027
124	0.0275512	0.0896051	0.0602552	0.0672795	0.0951843	0.0690153	0.0705867	0.0471089	0.0624466	0.0545097	0.0283756	0.0149741	0.00701296	0.0100129	0.0840966	0.0453349	0.0703516	0.0171066	0.0680058	0.0815684	0.0804011	0.0499367	0.01766	0.0255961	0.0309112	0.0250278	0.0867822	0.0532097	0.0479944	0.0328401	0.0628436	0.0927314	0.0596493	0.0431261	0.0468115	0.0870583	0.0621871	0.0468433	0.042012	0.0628447	0.0573543	0.0646577	0.0340723	0.0636182	0.00667644	0.0503892	0.0327161	0.0181901	0.0343818
125	0.0268048	0.0808644	0.0477466	0.0594363	0.0871114	0.0571875	0.0597863	0.0419793	0.0536871	0.0470123	0.0196797	0.0175184	0.00649995	0.0122674	0.0749201	0.038168	0.0623047	0.0123969	0.0570231	0.0864288	0.0707382	0.0412613	0.0143482	0.0226815	0.0243078	0.0195703	0.0740472	0.0451378	0.0384393	0.0275891	0.052073	0.0967868	0.0478325	0.0312811	0.0382975	0.0766128	0.0528981	0.0393129	0.0362323	0.0550196	0.0510167	0.0574865	0.0258438	0.0548975	0.00623683	0.044639	0.0311538	0.0246082	0.03314
126	0.0213744	0.0745295	0.0461689	0.0547122	0.0780513	0.0529328	0.0550299	0.03818	0.048943	0.0405283	0.0187918	0.0125036	0.00420138	0.00854944	0.0692186	0.0327531	0.0558907	0.00952996	0.0524055	0.081364	0.0645371	0.0368838	0.0129774	0.0178388	0.023651	0.0158616	0.0695939	0.0393885	0.0353743	0.0236987	0.0475127	0.0815108	0.0449483	0.0324759	0.0339261	0.0691145	0.0467658	0.0344509	0.0310076	0.0484238	0.0454703	0.0510082	0.0242813	0.0521502	0.00382005	0.0409168	0.0244989	0.0148793	0.0283128
127	0.0628441	0.138923	0.0999545	0.114957	0.130356	0.0991477	0.108158	0.0941719	0.103176	0.0652723	0.0580675	0.0441582	0.0306351	0.0367398	0.131194	0.0711934	0.111167	0.03954	0.100279	0.0373645	0.121762	0.0833003	0.0482824	0.0292942	0.0713538	0.0391761	0.127197	0.0764579	0.0738601	0.0686165	0.0887968	0.108857	0.0931082	0.0854717	0.0637109	0.101007	0.0780192	0.0805109	0.0701157	0.0963146	0.099511	0.100689	0.0705917	0.114336	0.030752	0.0957185	0.0641209	0.033519	0.075726
128	0.0739415	0.154988	0.107384	0.128067	0.146725	0.109563	0.119928	0.104369	0.115813	0.0765465	0.062124	0.0532796	0.0358859	0.0436263	0.146513	0.0817866	0.125754	0.0462534	0.112107	0.0373314	0.136269	0.0941731	0.0547275	0.0386295	0.0780748	0.046509	0.140014	0.0877518	0.0822124	0.0781574	0.0995729	0.125646	0.100944	0.0902934	0.0727875	0.113865	0.0906139	0.0922679	0.0838209	0.110416	0.112891	0.11475	0.0764228	0.124839	0.0366125	0.107705	0.0779513	0.0473123	0.0864652
129	0.0292476	0.0903541	0.0631846	0.0701266	0.0885571	0.0659556	0.069339	0.0520405	0.0631958	0.04534	0.0315045	0.016944	0.0103629	0.0133301	0.0848818	0.0418182	0.0690722	0.0171266	0.0655698	0.0645462	0.0786979	0.0491952	0.0229856	0.0195047	0.0383017	0.021711	0.0862272	0.0483268	0.0467841	0.0346491	0.058831	0.0761099	0.0594451	0.0508062	0.041699	0.0760153	0.0543534	0.0460247	0.0402074	0.0595038	0.0583862	0.0624407	0.0381886	0.0697193	0.0100406	0.0551534	0.0314845	0.0120778	0.0381681
130	0.0613161	0.142123	0.113967	0.118552	0.13831	0.114822	0.120014	0.0929102	0.110743	0.0816364	0.0725341	0.0407975	0.0364407	0.0367599	0.136258	0.082917	0.116531	0.0471453	0.113292	0.0567585	0.129461	0.0932727	0.0546306	0.0439399	0.0776136	0.053118	0.140976	0.0907111	0.0897476	0.0716364	0.104259	0.0964186	0.108936	0.0961067	0.0807248	0.120095	0.0947079	0.0884369	0.0764102	0.104862	0.103249	0.108238	0.0802982	0.118289	0.0344271	0.0958463	0.0634411	0.0281285	0.0735339
131	0.0624841	0.137091	0.107541	0.115612	0.133071	0.107792	0.114277	0.091768	0.105446	0.0742901	0.0687079	0.0433814	0.0364362	0.0395066	0.130812	0.078931	0.112012	0.0437626	0.105371	0.0552583	0.124432	0.0878385	0.0522059	0.0388363	0.0741414	0.048682	0.132541	0.0853272	0.0829281	0.0684529	0.0964945	0.102015	0.102771	0.0907091	0.0743488	0.111775	0.0859492	0.084333	0.0699428	0.100529	0.100715	0.10511	0.0792591	0.114773	0.0337246	0.0921463	0.0620005	0.0304525	0.0745707
132	0.0225227	0.0800056	0.0615825	0.0616597	0.0833536	0.0663967	0.0663817	0.0425933	0.0576462	0.0501837	0.0337007	0.0114373	0.0105208	0.0103635	0.0759509	0.0418031	0.0621314	0.0179149	0.0640267	0.0846076	0.0724539	0.0465755	0.0215356	0.0259093	0.0351873	0.0261433	0.0833877	0.0495674	0.0484033	0.030117	0.0599678	0.0686928	0.0603036	0.0495524	0.0457963	0.0805294	0.0579448	0.0427335	0.0368744	0.0556808	0.0512024	0.0579272	0.0371446	0.0615648	0.00949955	0.0464829	0.0251745	0.00746145	0.0297308
133	0.00916404	0.0515572	0.0366939	0.0359826	0.0576627	0.0428865	0.0413853	0.0225925	0.0333309	0.0362474	0.0166855	0.00492163	0.00298134	0.00385935	0.0479474	0.0238174	0.0374231	0.00729813	0.0405098	0.105338	0.0465391	0.0259326	0.00829802	0.0180883	0.0164986	0.0152005	0.0543601	0.0302696	0.0285352	0.014128	0.0388644	0.0628103	0.0371962	0.0272408	0.0296833	0.0618427	0.0400696	0.0224913	0.0209615	0.0332324	0.0281405	0.0356244	0.0179199	0.0354448	0.00220222	0.0245615	0.0115537	0.00579081	0.0145075
134	0.0506327	0.119145	0.0916577	0.0990308	0.118225	0.0930615	0.0986802	0.0764946	0.0897739	0.0636611	0.0573369	0.0345409	0.0286284	0.0316093	0.113594	0.0659955	0.0955981	0.0330274	0.0903021	0.057896	0.108008	0.0731889	0.0420049	0.0308759	0.0617047	0.0387772	0.116544	0.0727068	0.0697579	0.0553266	0.0827433	0.0901025	0.0886322	0.0755826	0.0625811	0.0994312	0.0736171	0.0697319	0.0557624	0.0851907	0.0854799	0.091106	0.0650009	0.0982332	0.0255205	0.0769741	0.0493244	0.0232642	0.0625067
135	0.0204811	0.0720008	0.0507058	0.0544632	0.077306	0.0559435	0.0568546	0.0370474	0.0493417	0.0412595	0.0256219	0.0117301	0.00820962	0.0110139	0.0675077	0.0352378	0.054607	0.0106719	0.0534233	0.08733	0.0642401	0.0378149	0.0164283	0.0200073	0.0272448	0.0197424	0.071372	0.0422811	0.0399574	0.0232487	0.0497095	0.0730654	0.0495634	0.0361358	0.0379393	0.0706988	0.046732	0.0347043	0.0270599	0.0484798	0.0451377	0.0525592	0.0300873	0.0532597	0.00572483	0.0385514	0.020375	0.0103541	0.0281639
136	0.0195571	0.0740407	0.0550388	0.0561001	0.0801387	0.0611559	0.0604422	0.0378655	0.0521779	0.0462294	0.0285733	0.00978319	0.00765126	0.00875628	0.0702358	0.0381081	0.0572756	0.0134203	0.0584149	0.0902964	0.0672871	0.0414134	0.017203	0.0233435	0.0286022	0.0231536	0.0761118	0.0458329	0.0441899	0.0251172	0.0549146	0.0718657	0.0540058	0.0402346	0.042487	0.0761222	0.0523217	0.0373598	0.0307448	0.0509585	0.0465679	0.0542112	0.0314797	0.0552226	0.00567197	0.0402863	0.0207771	0.00830148	0.0267814
137	0.0149906	0.0637846	0.0426544	0.0464635	0.0654523	0.0469848	0.0479018	0.0318978	0.0415452	0.0349877	0.0185904	0.00763115	0.00372818	0.00600179	0.0592925	0.0268044	0.0465081	0.0079511	0.0457359	0.0845305	0.054885	0.0312021	0.0119784	0.0158092	0.0221749	0.0137605	0.0621909	0.0331835	0.0317515	0.0186897	0.0417947	0.0649458	0.0409896	0.0325961	0.0297516	0.0613347	0.0410075	0.0282271	0.025142	0.0397266	0.0371874	0.0421665	0.0227171	0.0462412	0.00343239	0.0349721	0.0168605	0.00660617	0.0215912
138	0.0267281	0.0863852	0.064399	0.0673591	0.0850258	0.0664538	0.0686461	0.0494793	0.061467	0.0463038	0.0342274	0.0151296	0.0117741	0.0128848	0.0815172	0.0416892	0.0661653	0.0180776	0.0651994	0.070749	0.0760083	0.0487739	0.0240065	0.0212602	0.0389512	0.0236728	0.0854603	0.0484832	0.0484632	0.0335961	0.0593985	0.0677946	0.0609261	0.0527299	0.0435057	0.0764095	0.0548194	0.0448989	0.0390206	0.0574919	0.0556199	0.0600042	0.0392818	0.0679275	0.0109151	0.0526114	0.0285484	0.00841031	0.0355464
139	0.0364132	0.0989106	0.0744824	0.0800935	0.0932337	0.0735297	0.0775171	0.0625032	0.0718659	0.0474191	0.0418972	0.0231336	0.0181528	0.0204528	0.0936803	0.0476501	0.0765076	0.0239038	0.0726761	0.0576053	0.0860889	0.0570202	0.0327419	0.0214336	0.049811	0.0267026	0.0950822	0.0535246	0.054557	0.0427166	0.0651043	0.0717755	0.0687461	0.0637404	0.0468897	0.0774476	0.05718	0.0530426	0.045521	0.0651645	0.066695	0.0689083	0.0487044	0.0819699	0.0175481	0.0652406	0.0361214	0.0121586	0.0468859
140	0.0510534	0.121701	0.0809945	0.0964976	0.117238	0.0848819	0.093047	0.077802	0.086887	0.0610245	0.0427018	0.0353482	0.0201305	0.0262389	0.113884	0.059821	0.0960986	0.0307908	0.0865835	0.0509819	0.106421	0.0697965	0.033423	0.0252619	0.0532178	0.0305727	0.109945	0.0654242	0.0596609	0.0558969	0.0767853	0.110743	0.0777393	0.0666226	0.0534662	0.0954584	0.0720185	0.0679241	0.0617624	0.0838007	0.0836182	0.0860922	0.0540585	0.0933943	0.0215666	0.0794825	0.056427	0.0328575	0.0615094
141	0.0344703	0.0969179	0.0675039	0.0766686	0.0938418	0.0697451	0.0746826	0.057473	0.0683529	0.0473619	0.0351878	0.0215679	0.0141554	0.0176983	0.0909993	0.0456116	0.0744365	0.0192407	0.0692023	0.0581353	0.0842201	0.0532777	0.0268461	0.0202203	0.0430644	0.0233476	0.0919299	0.0519819	0.049585	0.0387584	0.061851	0.078036	0.0639848	0.0550763	0.0439348	0.0788242	0.0566927	0.050516	0.0439214	0.0644797	0.0642854	0.0676311	0.0424495	0.075612	0.0132791	0.0602469	0.0362989	0.01541	0.0441935
142	0.0672179	0.142103	0.10864	0.12036	0.134217	0.106243	0.114589	0.0968793	0.109055	0.069513	0.0694175	0.0484815	0.0403992	0.0448467	0.135492	0.0781638	0.114835	0.0438469	0.105899	0.042805	0.126392	0.0888521	0.0583982	0.038227	0.0814145	0.0478928	0.134752	0.084512	0.0833312	0.0718625	0.0953039	0.0938293	0.101767	0.093657	0.0725626	0.105462	0.0826619	0.0855024	0.0721096	0.101314	0.10509	0.108595	0.080345	0.121362	0.0380005	0.0992666	0.0649978	0.0334514	0.0809296
143	0.0137349	0.0608245	0.043737	0.0447497	0.0638208	0.0477085	0.0477283	0.0303805	0.0404693	0.0359981	0.0213704	0.0072909	0.00571794	0.00683802	0.0569344	0.0273383	0.0445066	0.00871593	0.0454706	0.0904491	0.0532371	0.0310747	0.0131403	0.0172381	0.0227793	0.0156326	0.061739	0.033798	0.0333495	0.0180669	0.0423363	0.0600587	0.0426578	0.0335113	0.0313705	0.0621236	0.0412395	0.0274391	0.0237503	0.0385179	0.0355758	0.0406799	0.0237463	0.0450368	0.0045154	0.0326424	0.0148069	0.00480144	0.0205871
144	0.047839	0.12196	0.0932194	0.0992783	0.120999	0.0960537	0.0999699	0.0754612	0.0920156	0.0675555	0.0547406	0.0299076	0.0241864	0.0259925	0.116152	0.0670341	0.0984611	0.0334565	0.0947321	0.0599625	0.109963	0.0755698	0.0406651	0.0344578	0.0603271	0.0406135	0.119653	0.0749072	0.0730911	0.0557547	0.0867868	0.0906554	0.0889164	0.0754608	0.066085	0.103802	0.0789188	0.0712637	0.0611905	0.0877633	0.0856742	0.0909437	0.0622383	0.0985184	0.0224185	0.0786993	0.0500086	0.0218699	0.0584688
145	0.0760193	0.147339	0.110862	0.125777	0.129904	0.104387	0.115028	0.108282	0.112439	0.0699535	0.0698356	0.0592776	0.0466745	0.0520743	0.138914	0.0770735	0.118786	0.0536204	0.107588	0.0341568	0.126801	0.0931201	0.0666657	0.0418941	0.0913068	0.0495893	0.133797	0.081861	0.0822037	0.0822382	0.094953	0.0941412	0.100781	0.107676	0.069961	0.100919	0.0853402	0.0914254	0.0857136	0.103417	0.108958	0.104342	0.0833005	0.128857	0.0494307	0.114392	0.0792899	0.0422025	0.0870365
146	0.0398964	0.108346	0.0797443	0.085001	0.120471	0.093811	0.0905541	0.0588971	0.0821649	0.0786452	0.0430003	0.0231305	0.0165537	0.0188246	0.104293	0.0665328	0.091301	0.0325801	0.0917213	0.106327	0.101226	0.0690118	0.0319237	0.0487973	0.0433636	0.0462129	0.109251	0.0769496	0.071788	0.0471726	0.0876784	0.120262	0.0787472	0.0568803	0.0724974	0.11337	0.0866321	0.065394	0.0595638	0.084504	0.0756524	0.0858839	0.0481614	0.07934	0.0155564	0.0654849	0.0460909	0.0307388	0.0448768
147	0.0390095	0.100971	0.0699068	0.0802385	0.106663	0.0770484	0.0814437	0.0579001	0.0723662	0.0575263	0.0388572	0.0248892	0.0163758	0.020759	0.0949301	0.0537265	0.0803024	0.0213648	0.0744415	0.0672299	0.091205	0.0577711	0.0264122	0.0273548	0.04241	0.0292793	0.0977558	0.0613682	0.0535425	0.0402704	0.0684415	0.0929432	0.0708995	0.0535295	0.0510984	0.0920218	0.0662483	0.0555737	0.0457439	0.072458	0.0696025	0.0761459	0.0456387	0.0767698	0.0144949	0.0601949	0.0411815	0.0235152	0.0468682
148	0.0360512	0.102773	0.0736977	0.0800893	0.108925	0.0816102	0.0840231	0.0568868	0.0746891	0.0619333	0.0402624	0.0212049	0.0149919	0.0178457	0.0970809	0.0566591	0.0822332	0.0226894	0.0798045	0.0790502	0.0936877	0.0605171	0.0266715	0.0321152	0.0420133	0.0337382	0.100912	0.0652567	0.0603045	0.0411405	0.0743016	0.0951635	0.0728398	0.0539031	0.0577248	0.0977645	0.0706834	0.0574216	0.0480885	0.0752864	0.0696467	0.0782803	0.0471493	0.0763655	0.0125737	0.0591545	0.0393752	0.0212714	0.0442289
149	0.068178	0.125005	0.0944449	0.109224	0.0975615	0.0799011	0.0921519	0.0996467	0.0936576	0.0442973	0.0625948	0.0570869	0.0479114	0.0537109	0.11757	0.0573105	0.0960194	0.0459794	0.0830719	0.0281318	0.101903	0.0748436	0.0653351	0.0264114	0.0861836	0.0349769	0.109271	0.0584353	0.0642659	0.0704208	0.0704644	0.0677519	0.0815708	0.0981628	0.0482006	0.066879	0.0576849	0.072702	0.0682353	0.0785629	0.0920136	0.0829259	0.0745329	0.116799	0.0502565	0.103185	0.0640144	0.0324336	0.0819003
150	0.159635	0.243129	0.192302	0.221476	0.208545	0.175114	0.197875	0.201319	0.197714	0.118989	0.146853	0.136496	0.118871	0.128517	0.233229	0.146589	0.203333	0.1164	0.178537	0.0108099	0.21385	0.168977	0.141674	0.0819097	0.175236	0.101065	0.219294	0.147019	0.146759	0.158917	0.159416	0.148857	0.178585	0.189371	0.123318	0.152559	0.138819	0.168346	0.151892	0.179512	0.199049	0.189001	0.166161	0.225702	0.119168	0.202662	0.153981	0.102067	0.180067
151	0.0326638	0.0993996	0.0724224	0.0776311	0.0994113	0.0768098	0.0795723	0.0572969	0.0716117	0.0553733	0.0383494	0.0184767	0.0126043	0.0141886	0.0940967	0.0501372	0.0778891	0.0223678	0.075978	0.0669457	0.088697	0.0577306	0.0260087	0.0250897	0.0428239	0.028166	0.0974836	0.0575271	0.0554851	0.0406245	0.0693485	0.082119	0.0695678	0.0578545	0.050688	0.0884972	0.065045	0.0539437	0.0474508	0.0685105	0.0655608	0.0708076	0.0443818	0.076366	0.012146	0.0605182	0.0365095	0.0139754	0.0417831
152	0.025403	0.0846022	0.0650413	0.0657931	0.0877722	0.0691894	0.0697056	0.0464093	0.0612383	0.050516	0.0359961	0.0138873	0.0122664	0.0126606	0.0805411	0.0442575	0.0658022	0.0182035	0.0668111	0.0819498	0.0764666	0.0492496	0.0236609	0.0253222	0.0372449	0.0270247	0.0864166	0.0519313	0.0513991	0.032193	0.0622561	0.0696743	0.0628537	0.050383	0.0478298	0.0814924	0.057976	0.0449094	0.0374648	0.0583912	0.0549357	0.0618917	0.0393513	0.0656751	0.0101892	0.0492188	0.026552	0.00873323	0.0339415
153	0.0596793	0.130511	0.11112	0.111848	0.120104	0.106193	0.111041	0.0911595	0.103258	0.0722032	0.0750144	0.0426027	0.042547	0.0417564	0.125221	0.0758517	0.106158	0.049444	0.104474	0.0605789	0.117459	0.0874717	0.0605221	0.0425641	0.082264	0.0522525	0.130826	0.0822372	0.0858581	0.0701348	0.0963717	0.0773259	0.103285	0.101281	0.0753793	0.105302	0.0846297	0.0827143	0.0716402	0.0943138	0.0958861	0.0985695	0.0826931	0.115399	0.0410281	0.0944366	0.0582413	0.0234687	0.0719638
154	0.0301844	0.0984575	0.0752178	0.0752838	0.0966073	0.0802786	0.0764602	0.0546527	0.0742053	0.0615144	0.0394131	0.0165195	0.0167879	0.0157648	0.0943226	0.0519229	0.0788272	0.0293019	0.0815826	0.0981165	0.0853365	0.0610902	0.0368326	0.0443817	0.0473687	0.0399565	0.0968661	0.0621108	0.068805	0.0431473	0.0765795	0.077605	0.0657821	0.0575114	0.0628362	0.0890976	0.0710011	0.0550071	0.0552577	0.0692902	0.063847	0.0703876	0.0434944	0.0765885	0.0174622	0.0651129	0.0345942	0.0171694	0.0372181
155	0.0421518	0.111306	0.0868869	0.0905628	0.112786	0.0906594	0.0935682	0.0669209	0.0840215	0.0653426	0.05284	0.026206	0.0231211	0.0238714	0.106524	0.0627806	0.0895756	0.0303095	0.0880226	0.0683259	0.101804	0.0693236	0.0369148	0.0341289	0.0549816	0.0388398	0.112382	0.0708183	0.0684473	0.0492537	0.0817243	0.0829063	0.084574	0.0702756	0.0629669	0.100679	0.0755021	0.0651435	0.0544676	0.0806746	0.0779962	0.0847825	0.0582119	0.0894901	0.0204829	0.0697192	0.0435583	0.0181076	0.0521529
156	0.0248169	0.0817352	0.058443	0.0625694	0.086103	0.0636358	0.0652925	0.0446884	0.0569919	0.0460765	0.0296462	0.0143112	0.00863505	0.0112765	0.076868	0.0405294	0.0628929	0.0142506	0.0614561	0.0802967	0.073434	0.0447931	0.0181599	0.0194785	0.0315228	0.0219259	0.0803408	0.0473689	0.0446877	0.0295911	0.0566383	0.0789245	0.0572005	0.0431755	0.0422224	0.0774971	0.0524993	0.0412242	0.0336181	0.0555116	0.052223	0.0588577	0.034495	0.0611257	0.00668054	0.0452982	0.026022	0.0115571	0.0334169
157	0.0535433	0.127006	0.0942543	0.104266	0.123449	0.0971791	0.10293	0.0790351	0.0960703	0.0701186	0.0578561	0.036551	0.0307983	0.032728	0.121163	0.069349	0.102228	0.0362615	0.0969848	0.0534771	0.11366	0.0786818	0.0469189	0.0395359	0.0666406	0.0428844	0.12466	0.0778101	0.0747993	0.0594356	0.0888341	0.0843456	0.0907048	0.079053	0.0672694	0.104952	0.0822862	0.075408	0.0671489	0.0912009	0.09086	0.0958439	0.0644191	0.10306	0.0291146	0.0851128	0.056915	0.0286596	0.0646176
158	0.0250693	0.0856378	0.0609101	0.0644776	0.0957882	0.0711512	0.0708531	0.0436304	0.0609001	0.0576154	0.0307899	0.0129022	0.00725034	0.00915825	0.0811321	0.0468848	0.0683767	0.017281	0.068452	0.0922315	0.0795473	0.0495068	0.0164949	0.0272796	0.0291766	0.027467	0.0867534	0.0552764	0.0500552	0.0312772	0.064676	0.0942131	0.0619464	0.0418904	0.0498663	0.0911166	0.063713	0.0459524	0.0384662	0.0621809	0.0551895	0.0647172	0.0350041	0.0606051	0.00568495	0.0455835	0.0293312	0.0163597	0.0320511
159	0.0393634	0.104347	0.0743698	0.0834705	0.0986939	0.0745121	0.0797655	0.0655021	0.0745661	0.0477142	0.0396257	0.0256312	0.0170015	0.0211832	0.0981229	0.0490146	0.0804831	0.023027	0.0742891	0.0553268	0.0902651	0.0583944	0.0314402	0.0196699	0.048763	0.0255687	0.0965112	0.0546846	0.0544574	0.0446076	0.0661278	0.0837298	0.0682991	0.0607375	0.046957	0.0794534	0.0572921	0.0548682	0.0469341	0.0688334	0.0700518	0.0728833	0.0481104	0.0836593	0.0161421	0.0668916	0.0393812	0.0168547	0.0503795
160	0.0539778	0.126562	0.0855008	0.101832	0.125425	0.0902514	0.0980558	0.0785415	0.0918489	0.0641834	0.0467126	0.037031	0.0233494	0.0299071	0.11915	0.0652984	0.100952	0.0299424	0.0908637	0.0507151	0.111743	0.0732477	0.0377176	0.0302741	0.0567457	0.0349487	0.11632	0.0720818	0.0656744	0.0564015	0.0813597	0.107959	0.082246	0.0668882	0.0595666	0.100366	0.0751822	0.0710599	0.0621765	0.0891912	0.0890099	0.0936516	0.0570865	0.0979625	0.022148	0.0809749	0.0570151	0.0341373	0.0648723
161	0.0497742	0.0164269	0.0455071	0.0211392	0.0293117	0.05079	0.034169	0.0360834	0.0308862	0.0882767	0.069367	0.075826	0.0933494	0.0875094	0.0193464	0.0539133	0.0254461	0.084216	0.047065	0.324211	0.0234808	0.0451872	0.0790745	0.118289	0.0583693	0.0932524	0.032477	0.0577351	0.0676797	0.0510625	0.0591133	0.0901118	0.0501491	0.0589335	0.0799577	0.0807443	0.0766693	0.0418012	0.0600788	0.0348092	0.0257784	0.0300474	0.0548564	0.0283813	0.0952245	0.0395278	0.0498917	0.0887554	0.0426439
162	0.0508461	0.0132512	0.0406599	0.0185748	0.0358859	0.051928	0.0350706	0.0303136	0.0282859	0.0947143	0.0686212	0.0768562	0.092966	0.0885062	0.0166003	0.0574978	0.0245734	0.082427	0.0456646	0.334958	0.0248327	0.0434371	0.073657	0.121731	0.0517291	0.0947272	0.0320186	0.0620587	0.064688	0.0471711	0.0595988	0.105738	0.0514646	0.0513681	0.0814603	0.0900823	0.0816141	0.0417436	0.0561088	0.0369227	0.0256977	0.0343891	0.0532057	0.0220094	0.0933959	0.032378	0.0509987	0.0952851	0.0418726
163	0.0466213	0.017216	0.0506213	0.0231175	0.0377224	0.058917	0.0404308	0.0311509	0.033214	0.0934082	0.0744036	0.0694476	0.0907078	0.0834201	0.0214447	0.0592314	0.0275326	0.0809802	0.0513272	0.322369	0.0288213	0.0471345	0.0764188	0.119455	0.0572342	0.0957617	0.0404849	0.0648123	0.0717602	0.0472641	0.0649638	0.0861981	0.0583874	0.0596401	0.0857005	0.0910058	0.0821272	0.0432623	0.05524	0.0387837	0.0278445	0.0370618	0.0579817	0.0289974	0.0896142	0.0342663	0.0444205	0.080571	0.0394635
164	0.024359	0.0158001	0.0377772	0.0140983	0.0405818	0.0525012	0.034292	0.0154037	0.0245317	0.0821979	0.0495905	0.0396861	0.0548419	0.0482004	0.0193586	0.0460858	0.0229219	0.0555452	0.0461871	0.283905	0.0276006	0.0352443	0.0445319	0.0926204	0.0303935	0.0727074	0.0381343	0.0540397	0.0568115	0.029322	0.0573759	0.0890985	0.0462929	0.0372097	0.0719307	0.0889904	0.0728874	0.0310799	0.0396553	0.0320267	0.0174811	0.0306188	0.03541	0.0153499	0.0542222	0.0177415	0.0270398	0.0563554	0.0190648
165	0.0473983	0.0128031	0.0371838	0.0167606	0.0356081	0.0495691	0.032722	0.0275003	0.0265866	0.0921297	0.0630413	0.0729972	0.0876111	0.0836499	0.0160276	0.0546401	0.0236118	0.0778312	0.0440105	0.3302	0.0237683	0.0410673	0.0693012	0.118354	0.0473634	0.0909535	0.0303618	0.0595916	0.0621892	0.0441493	0.0575273	0.104809	0.047402	0.045866	0.0789624	0.0881688	0.07915	0.0391644	0.054617	0.0354413	0.0237654	0.0328635	0.048144	0.0193315	0.0880086	0.0299834	0.0485516	0.0932519	0.038891
166	0.0266652	0.0165171	0.0432081	0.0178109	0.0261373	0.0464254	0.0300839	0.0233983	0.0256852	0.0673405	0.052969	0.0420275	0.0601957	0.05287	0.0193865	0.038871	0.0205178	0.0584292	0.041883	0.259523	0.0218085	0.0344383	0.0560997	0.0856741	0.044308	0.0682915	0.0351243	0.0442655	0.0556468	0.0335262	0.0504996	0.061276	0.0439422	0.0522365	0.0636511	0.0684508	0.0611748	0.0293976	0.0414793	0.0254972	0.0175964	0.0233699	0.041068	0.0261877	0.0615167	0.0289962	0.0257358	0.0460047	0.0226654
167	0.0504041	0.0142288	0.0426877	0.0204967	0.0322029	0.051139	0.0342405	0.0311723	0.029181	0.0895786	0.0690427	0.0745867	0.092373	0.0877519	0.0174794	0.0556861	0.024668	0.081419	0.0445894	0.324585	0.0239009	0.0432941	0.0761521	0.119949	0.0545929	0.0932746	0.0322518	0.06007	0.0642879	0.0464331	0.057814	0.0953436	0.0505658	0.0545879	0.079667	0.0840277	0.0783421	0.0409397	0.0563493	0.0355488	0.0262756	0.0340957	0.0546319	0.0256558	0.0930675	0.0351235	0.0481336	0.0896912	0.0410087
168	0.0440743	0.0105452	0.0377641	0.016104	0.0266173	0.044846	0.0287692	0.0278185	0.0243114	0.0803883	0.0623481	0.0684513	0.0852865	0.0809176	0.0137072	0.0479724	0.0195905	0.0740406	0.0391903	0.311558	0.0191997	0.0371209	0.0699641	0.108627	0.0500983	0.0843224	0.0269902	0.0522465	0.058945	0.0419154	0.0514752	0.0880745	0.0442272	0.0494812	0.0719331	0.0755461	0.0686644	0.0350301	0.047912	0.0294	0.0209717	0.0282935	0.049414	0.0216866	0.0857423	0.0305875	0.0418053	0.081378	0.0373233
169	0.0488692	0.0396191	0.0648145	0.0401425	0.0573748	0.0752461	0.0544751	0.0401274	0.0511492	0.104065	0.0777889	0.0634421	0.086284	0.0774257	0.0433556	0.0670489	0.0468972	0.0859111	0.0690457	0.29824	0.0461468	0.0608528	0.0827821	0.126682	0.0666009	0.10003	0.0621784	0.0762916	0.0854709	0.0564723	0.0808129	0.0924949	0.0675179	0.0694778	0.095002	0.103938	0.0977117	0.055244	0.0686328	0.0532939	0.0414863	0.0513965	0.0619464	0.0462157	0.0885901	0.0528182	0.0497459	0.0781638	0.0411714
170	0.0388115	0.0156075	0.043845	0.0177184	0.0399549	0.0568904	0.0373831	0.0236596	0.029433	0.0946683	0.0638788	0.0594002	0.0781832	0.0710343	0.0194499	0.0560048	0.0261518	0.0742843	0.0503034	0.321033	0.0276321	0.043459	0.0646321	0.116193	0.0450649	0.0904705	0.0383939	0.0628974	0.0673646	0.0407901	0.0640046	0.0957271	0.052781	0.0485323	0.0832287	0.0945369	0.0837611	0.0396667	0.0531496	0.0374262	0.0232713	0.0342131	0.0479775	0.0210603	0.0782339	0.0281275	0.0406905	0.0777814	0.030419
171	0.0493251	0.016638	0.045488	0.0205119	0.0401638	0.0580381	0.0387919	0.0309668	0.0321471	0.100396	0.0700701	0.0738009	0.0910379	0.0850785	0.020444	0.06089	0.0285568	0.0850873	0.0521328	0.341663	0.0287703	0.0477003	0.0744756	0.126157	0.0524802	0.098962	0.037188	0.0664792	0.0708419	0.0493486	0.0662747	0.107775	0.0548922	0.0538069	0.0878914	0.0965537	0.0878122	0.0447697	0.0607459	0.0405287	0.0273328	0.0371986	0.0540619	0.0240323	0.0920008	0.0344372	0.0509436	0.0938569	0.0401144
172	0.0419243	0.0138358	0.0416017	0.0170968	0.0374793	0.0534966	0.0353735	0.0244454	0.0278876	0.0921389	0.0647348	0.0643081	0.0826524	0.0766091	0.0173746	0.0552146	0.0241766	0.0747607	0.0468097	0.322686	0.025436	0.0418225	0.0669717	0.116363	0.0466328	0.0902833	0.0350033	0.0613392	0.0651433	0.0410434	0.0605753	0.0953228	0.0510439	0.0476898	0.0809664	0.0908764	0.0805832	0.0387428	0.051579	0.0359609	0.023153	0.033861	0.0489663	0.0206237	0.0821755	0.02794	0.0421922	0.0819427	0.0336408
173	0.0264216	0.0132675	0.0391919	0.0138507	0.0283478	0.0459773	0.0292151	0.0207077	0.0232007	0.0730954	0.0523351	0.0440752	0.0614437	0.0542846	0.0163243	0.040839	0.019109	0.0592706	0.0413773	0.275366	0.0207766	0.0340859	0.0530655	0.0907098	0.0392581	0.0712155	0.032466	0.0465083	0.0552374	0.0325779	0.0511374	0.0710052	0.043314	0.0460359	0.0656868	0.0741085	0.0653167	0.0289296	0.0421506	0.025959	0.0156928	0.0223254	0.0387654	0.0203028	0.0625867	0.0244275	0.0274602	0.0536588	0.0214227
174	0.0250823	0.0123005	0.03576	0.0119144	0.0334546	0.0472107	0.0297762	0.0148073	0.0219436	0.0774505	0.0496981	0.0420979	0.0592865	0.0525819	0.015392	0.0428182	0.0190532	0.0560102	0.0411865	0.282973	0.0217929	0.0327171	0.0491584	0.0939694	0.0335878	0.0717803	0.032875	0.0500012	0.0551496	0.0283915	0.052645	0.0776131	0.0427732	0.0380663	0.0681613	0.0811453	0.0687126	0.0285823	0.0395334	0.0281372	0.0152505	0.0257818	0.0357992	0.0152291	0.0587564	0.0190489	0.0266484	0.0565657	0.0192979
175	0.0508888	0.0150474	0.0413088	0.0199853	0.0350623	0.0513887	0.034606	0.0320359	0.0299079	0.0924686	0.0675425	0.0774155	0.0931814	0.0892988	0.0188502	0.0569099	0.0257668	0.0824313	0.0463656	0.334994	0.0254506	0.043968	0.0756066	0.121572	0.0539503	0.0947103	0.0317535	0.0609072	0.0662414	0.0488006	0.0594611	0.105923	0.0495432	0.0515526	0.081459	0.087143	0.0797546	0.0418147	0.0576783	0.037357	0.0267427	0.0355039	0.0538909	0.023864	0.0935309	0.0341389	0.0505974	0.0952554	0.04306
176	0.0460966	0.0220674	0.0581611	0.0264712	0.0419655	0.0660732	0.046033	0.0344429	0.038499	0.0995072	0.0791217	0.0671163	0.0905479	0.08098	0.0266553	0.0633424	0.0323584	0.0858166	0.0591916	0.32455	0.0339244	0.0529798	0.0786416	0.123161	0.061074	0.100335	0.0476527	0.0695343	0.0788517	0.0516142	0.0724735	0.0865241	0.0647927	0.0670973	0.0917922	0.0977164	0.0893884	0.0479347	0.0606964	0.0429205	0.0306023	0.0398684	0.0620918	0.0337293	0.0906872	0.0387571	0.0457913	0.0776423	0.0389974
177	0.0573563	0.0177374	0.0501061	0.0240877	0.0392107	0.0600024	0.0416246	0.0381898	0.0350757	0.102929	0.079021	0.0845574	0.102797	0.0969237	0.0216656	0.0652352	0.0303326	0.0933927	0.053784	0.351624	0.0300903	0.0517779	0.083775	0.132077	0.0610936	0.105479	0.0380806	0.0695507	0.0748453	0.0558848	0.0683649	0.108503	0.0596701	0.0618763	0.091426	0.0966116	0.089396	0.049134	0.0647051	0.0428218	0.0313049	0.0396438	0.0628262	0.0291179	0.103504	0.0399018	0.0570443	0.101815	0.0483143
178	0.0754922	0.0324393	0.0708465	0.0409819	0.0537474	0.07985	0.0587034	0.0533697	0.0537147	0.12419	0.102184	0.1029	0.126399	0.118661	0.0380976	0.085341	0.0468313	0.116264	0.0740717	0.379692	0.0460053	0.070996	0.109798	0.161519	0.0850948	0.131136	0.0576128	0.0908042	0.098156	0.0744343	0.0894158	0.11376	0.078493	0.0854726	0.115246	0.115095	0.111798	0.0681649	0.0848337	0.0596588	0.0489164	0.060026	0.0827071	0.04775	0.127188	0.0600586	0.0735878	0.119153	0.0646838
179	0.028824	0.0203195	0.0490823	0.020466	0.0392146	0.0579608	0.0392129	0.0222966	0.0311528	0.0840194	0.0611457	0.0435567	0.0650952	0.055923	0.024044	0.0504612	0.0266865	0.0638485	0.0514766	0.283062	0.0296099	0.0419167	0.0581875	0.10058	0.0440359	0.0800203	0.0441228	0.0580579	0.0664558	0.0354296	0.0626929	0.0722701	0.0540066	0.051993	0.0775208	0.0877944	0.0767777	0.0363553	0.0463304	0.0350321	0.0223604	0.0320944	0.0461769	0.0261525	0.0646153	0.027683	0.0293677	0.0532087	0.0233351
180	0.0272435	0.00800645	0.0304655	0.00944451	0.0242647	0.0388679	0.0233495	0.0165244	0.0175155	0.0693913	0.0469802	0.0463972	0.0617598	0.0568519	0.0103853	0.0374561	0.0144941	0.0562335	0.0336464	0.278445	0.0154534	0.0284345	0.0504353	0.0899506	0.0344543	0.0677031	0.0246463	0.0427213	0.0483587	0.0281555	0.044497	0.0769917	0.0363306	0.0378059	0.0604086	0.0697366	0.0606174	0.0252444	0.0379122	0.0226856	0.0127102	0.0200933	0.0353714	0.0140314	0.0624471	0.0201426	0.0275189	0.0594783	0.0211839
181	0.0362776	0.0222653	0.0541414	0.0238865	0.0424362	0.063623	0.0446304	0.0267659	0.035408	0.0938159	0.0702193	0.0533239	0.0764676	0.066399	0.0263945	0.0579898	0.0302902	0.0734541	0.0564994	0.301348	0.0333131	0.0480846	0.0666069	0.112396	0.0513453	0.0901228	0.0481742	0.0655182	0.072923	0.0422678	0.0688362	0.0757482	0.0611045	0.0592089	0.085638	0.0963564	0.0857568	0.0429098	0.0542159	0.0406075	0.0268937	0.0372432	0.0538777	0.0292482	0.0758405	0.0319749	0.0373809	0.0637875	0.0296739
182	0.0643816	0.0226563	0.0471135	0.0283649	0.0504494	0.0580225	0.042993	0.0390136	0.0374429	0.101122	0.0763574	0.0922468	0.106288	0.104551	0.0252513	0.0686235	0.0342057	0.0871518	0.0530451	0.343086	0.0339743	0.0511238	0.0857751	0.133712	0.0627101	0.105362	0.0399415	0.0734583	0.0743139	0.0546566	0.0663769	0.106421	0.0588875	0.0548509	0.0916945	0.0972695	0.0875195	0.0503303	0.0630042	0.0475578	0.0374518	0.0468033	0.060606	0.0316581	0.103722	0.0408264	0.0625917	0.112336	0.0564034
183	0.0414302	0.0179644	0.049376	0.0214213	0.0423608	0.0614047	0.0415788	0.0264542	0.0329525	0.0970678	0.0705709	0.0616223	0.0829107	0.0750167	0.0223852	0.0599625	0.0286488	0.077426	0.0535578	0.323054	0.0307585	0.0469704	0.0693701	0.119412	0.0500963	0.0946591	0.0425973	0.066876	0.0720354	0.0433145	0.0675597	0.0928218	0.0582242	0.0539704	0.0873378	0.0973301	0.0863289	0.0426755	0.0542049	0.040308	0.0266062	0.0382011	0.0538509	0.025363	0.0819273	0.030328	0.0411848	0.0771275	0.0333434
184	0.0546907	0.0206128	0.0570361	0.0272161	0.0394746	0.0647659	0.0455125	0.0391627	0.0385833	0.103464	0.0829998	0.0797451	0.101438	0.0929811	0.0251802	0.0661642	0.0323211	0.0937402	0.0583354	0.341556	0.0326932	0.0548389	0.0859444	0.131084	0.0652525	0.106305	0.0445125	0.0711584	0.0791836	0.0567787	0.0723148	0.0932536	0.0648557	0.0695952	0.0940115	0.0979699	0.0916321	0.0508649	0.0665192	0.0438938	0.0325953	0.0398876	0.0650491	0.0339252	0.102012	0.0424176	0.0546019	0.0917896	0.0464888
185	0.0513572	0.029939	0.0683828	0.0338376	0.0520237	0.078512	0.0555044	0.0393019	0.0479816	0.112977	0.0879155	0.0711138	0.0971293	0.0857703	0.0355457	0.0738723	0.0416737	0.0949526	0.0713722	0.34161	0.0429462	0.0631434	0.0874883	0.13807	0.0682314	0.112964	0.0584915	0.0817104	0.0921886	0.0587634	0.0856201	0.0910031	0.0744867	0.0747637	0.106056	0.111128	0.103195	0.0571304	0.0714666	0.0528322	0.0383887	0.049279	0.0690566	0.0408132	0.0970935	0.0462661	0.0521877	0.0837819	0.0429846
186	0.0362292	0.0200741	0.0528093	0.0219954	0.0410847	0.0627246	0.0426184	0.0271755	0.0339866	0.0939466	0.0687653	0.0541656	0.0756131	0.0659716	0.0243506	0.0570205	0.0293074	0.0750743	0.0558555	0.307641	0.0317525	0.0475517	0.0657577	0.111865	0.0500509	0.0904401	0.045482	0.0639584	0.0718255	0.0434434	0.068281	0.083053	0.059597	0.0585381	0.0852003	0.0953429	0.0850605	0.0419052	0.0548596	0.0389104	0.0252986	0.0352388	0.0522225	0.0278246	0.076052	0.031765	0.0377548	0.0659856	0.0291515
187	0.0364922	0.0143103	0.0424597	0.0165842	0.0356514	0.0535258	0.0343015	0.0233341	0.0276302	0.0886342	0.0611979	0.0565612	0.0750959	0.0681005	0.0182128	0.0517087	0.0238805	0.071624	0.0474401	0.31166	0.0249708	0.040796	0.0631655	0.110495	0.044453	0.0860461	0.0356774	0.0582003	0.064314	0.0391809	0.0600634	0.0900431	0.0495327	0.0483961	0.0786691	0.0877116	0.0782926	0.0367411	0.050034	0.0337143	0.0211688	0.0310572	0.0459222	0.021169	0.0757336	0.0281033	0.037397	0.0724115	0.0287979
188	0.0449293	0.0141755	0.0404897	0.0175067	0.0371257	0.0528722	0.0351677	0.0264234	0.0282294	0.0943407	0.065035	0.0689383	0.0860112	0.0803823	0.0176695	0.0559481	0.0246621	0.077819	0.0469296	0.328476	0.0253804	0.0427477	0.0691553	0.119332	0.0477666	0.0920469	0.0341601	0.0616118	0.0650205	0.0436332	0.06067	0.0999162	0.0504532	0.0481189	0.0813827	0.0914453	0.082227	0.040041	0.0553183	0.0365894	0.0239601	0.0335378	0.0488441	0.0204729	0.0862739	0.029852	0.0464881	0.0881047	0.036339
[truncated: 140 more columns]

## Sheet: Fig_4c_barcode_R1_SWS_Bursty
	Dim_0_lifetime	Dim_0_births	Dim_0_shuffled_line	Dim_1_lifetime	Dim_1_births	Dim_1_shuffled_line	Dim_2_lifetime	Dim_2_births	Dim_2_shuffled_line
0	0.290817	0	1.66576	1.11584	1.17942	4.26847	0.166135	11.1789	14.2658
1	0.291662	0	1.66576	1.13958	0.815983	3.90503	0.0999956	10.8197	13.9066
2	0.29266	0	1.66576	0.9386	0.537115	3.62616	0.151773	10.2815	13.3684
3	0.293049	0	1.66576	1.36298	0.516337	3.60538	0.184719	9.60358	12.6905
4	0.295185	0	1.66576	0.903685	0.482369	3.57141	0.085619	9.58099	12.6679
5	0.299898	0	1.66576	0.769188	0.459094	3.54814	1.56769	9.30169	12.3886
6	0.304419	0	1.66576	0.990201	0.393006	3.48205	1.98176	8.80699	11.8939
7	0.30988	0	1.66576	0.872513	0.377351	3.46639	0.2625	8.33086	11.4178
8	0.323901	0	1.66576	1.72872	0.369843	3.45889	1.5545	8.16	11.2469
9	0.326508	0	1.66576	0.796453	0.358521	3.44756	2.21972	7.7898	10.8767
10	0.333566	0	1.66576	0.9745	0.324368	3.41341	7.18343	3.72931	6.81624
11	0.334924	0	1.66576	0.822517	0.321451	3.41049	0.0736976	1.21953	4.30646
12	0.336543	0	1.66576	1.19455	0.319568	3.40861	0.1862	1.09014	4.17707
13	0.336748	0	1.66576	0.983768	0.300104	3.38915	0.107544	0.892567	3.9795
14	0.337403	0	1.66576	1.36169	0.293815	3.38286	0.165599	0.849962	3.93689
15	0.341995	0	1.66576	1.1128	0.278927	3.36797	0.0999095	0.833046	3.91998
16	0.369146	0	1.66576	0.782464	0.278519	3.36756	0.278759	0.759959	3.84689
17	0.372778	0	1.66576	2.33265	0.277922	3.36696	0.0724014	0.759425	3.84635
18	0.372965	0	1.66576	1.71314	0.27643	3.36547	0.168795	0.741812	3.82874
19	0.376541	0	1.66576	2.28871	0.273101	3.36214	0.166957	0.731255	3.81818
20	0.405534	0	1.66576	1.13651	0.271811	3.36085	0.151123	0.657355	3.74428
21	0.407733	0	1.66576	0.752847	0.250697	3.33974	0.147632	0.652626	3.73956
22	0.4121	0	1.66576	1.55022	0.248163	3.3372	0.0980457	0.646293	3.73322
23	0.443255	0	1.66576	1.15626	0.244851	3.33389	0.0937206	0.634309	3.72124
24	0.447173	0	1.66576	2.12165	0.243703	3.33274	0.260353	0.615874	3.7028
25	0.486543	0	1.66576	0.714422	0.239273	3.32832	0.102779	0.612829	3.69976
26	0.554534	0	1.66576	1.02138	0.229953	3.319	0.152483	0.544217	3.63115
27	0.618534	0	1.66576	0.927963	0.22046	3.3095	0.0814658	0.523	3.60993
28	0.727931	0	1.66576	4.76308	0.218718	3.30776	0.107198	0.482607	3.56954
29	12.4795	0	1.66576	7.44213	0.21658	3.30562	0.0697669	0.366363	3.45329

## Sheet: Fig_4d_class_distribution
	R1_pure	R1_conjunctive	R2_pure	R2_conjunctive	R3_pure	R3_conjunctive	Q1_pure	Q1_conjunctive	Q2_pure	Q2_conjunctive	S1_pure	S1_conjunctive
Bursty	0.567568	0.0769231	0.861842	0	0.848485	0.444444	0.87234	0.333333	0.984615	0	0.180556	0.220588
Theta-Modulated	0.18018	0.923077	0.0986842	1	0.133333	0.555556	0.0638298	0.666667	0.0153846	1	0.0972222	0.779412
Non-Bursty	0.252252	0	0.0394737	0	0.0181818	0	0.0638298	0	0	0	0.722222	0

## Sheet: Fig_4e_mean_acorr_classes
	mean_bursty	std_bursty	mean_theta-modulated	std_theta-modulated	mean_non-bursty	std_non-bursty
0	0.0147056	0.000720245	0.010398	0.000502449	0.00105653	4.73247e-05
1	0.0151215	0.000726141	0.0110391	0.00052286	0.001113	4.80232e-05
2	0.0158656	0.000736115	0.0122407	0.00056097	0.00122491	4.97869e-05
3	0.0167884	0.000747023	0.0138584	0.000611773	0.00139028	5.32391e-05
4	0.0177207	0.000755382	0.0157118	0.000669026	0.0016064	5.90283e-05
5	0.0185156	0.000758563	0.0176164	0.000726664	0.00186985	6.7561e-05
6	0.0190778	0.000755591	0.0194115	0.000779944	0.00217636	7.88616e-05
7	0.0193722	0.000747166	0.0209777	0.00082592	0.00252054	9.26111e-05
8	0.0194149	0.000735008	0.0222432	0.000863269	0.0028956	0.000108264
9	0.0192542	0.000720974	0.0231797	0.000891773	0.00329322	0.00012516
10	0.0189491	0.000706412	0.0237931	0.000911801	0.00370377	0.000142593
11	0.0185543	0.000691976	0.0241111	0.000923969	0.00411682	0.000159871
12	0.0181121	0.000677794	0.024173	0.000928988	0.00452188	0.000176359
13	0.017651	0.000663766	0.024022	0.000927641	0.00490923	0.000191523
14	0.0171891	0.000649805	0.0236999	0.000920786	0.0052707	0.000204962
15	0.0167359	0.000635913	0.0232446	0.000909324	0.0056002	0.000216437
16	0.0162968	0.000622182	0.0226891	0.000894166	0.00589404	0.000225877
17	0.0158746	0.000608764	0.022061	0.00087618	0.00615082	0.000233366
18	0.0154703	0.000595793	0.0213827	0.000856139	0.00637116	0.0002391
19	0.0150835	0.000583339	0.0206718	0.000834684	0.00655727	0.000243343
20	0.0147131	0.000571422	0.0199416	0.000812323	0.0067123	0.000246372
21	0.0143575	0.000560002	0.0192023	0.000789427	0.00683984	0.000248449
22	0.0140144	0.000548992	0.0184617	0.000766241	0.00694351	0.000249805
23	0.013682	0.000538312	0.0177255	0.00074292	0.00702674	0.000250638
24	0.0133588	0.000527905	0.0169984	0.000719556	0.00709261	0.00025111
25	0.0130443	0.000517743	0.0162843	0.000696211	0.00714385	0.00025135
26	0.012738	0.000507824	0.0155864	0.000672934	0.00718279	0.000251443
27	0.0124402	0.000498158	0.0149073	0.000649777	0.00721136	0.000251427
28	0.012151	0.000488752	0.0142489	0.000626794	0.00723102	0.000251295
29	0.0118706	0.000479601	0.0136126	0.000604034	0.00724271	0.000251012
30	0.0115991	0.000470695	0.0129992	0.000581544	0.00724691	0.000250531
31	0.0113366	0.000462016	0.0124092	0.000559367	0.00724372	0.000249809
32	0.0110829	0.000453546	0.0118425	0.000537545	0.00723315	0.000248821
33	0.0108382	0.000445275	0.011299	0.000516116	0.00721526	0.00024756
34	0.0106023	0.000437202	0.0107782	0.000495119	0.00719044	0.000246035
35	0.010375	0.000429337	0.0102795	0.000474592	0.00715952	0.000244271
36	0.0101562	0.000421699	0.00980205	0.000454569	0.00712373	0.000242304
37	0.00994579	0.000414321	0.00934493	0.000435087	0.00708462	0.00024018
38	0.00974359	0.000407242	0.00890726	0.000416181	0.00704379	0.000237952
39	0.00954959	0.000400504	0.0084884	0.000397887	0.00700269	0.000235672
40	0.00936395	0.000394149	0.0080881	0.00038024	0.00696231	0.000233389
41	0.00918704	0.000388207	0.00770651	0.000363272	0.00692321	0.000231141
42	0.00901932	0.000382694	0.00734401	0.000347011	0.00688545	0.000228955
43	0.00886135	0.000377612	0.00700104	0.000331485	0.00684878	0.000226845
44	0.00871356	0.000372953	0.00667777	0.000316714	0.00681278	0.000224819
45	0.0085762	0.000368702	0.00637396	0.000302719	0.00677711	0.000222886
46	0.00844927	0.000364846	0.00608889	0.000289508	0.00674159	0.00022106
47	0.00833247	0.00036137	0.00582155	0.000277083	0.00670619	0.000219366
48	0.00822529	0.000358264	0.00557091	0.000265431	0.00667108	0.000217831
49	0.00812711	0.000355514	0.00533613	0.000254525	0.00663657	0.00021648
50	0.00803728	0.000353108	0.00511681	0.000244333	0.0066031	0.000215321
51	0.00795516	0.000351031	0.00491298	0.000234821	0.00657125	0.000214345
52	0.00788018	0.000349262	0.00472503	0.000225961	0.00654169	0.000213519
53	0.00781184	0.000347775	0.00455338	0.000217741	0.00651515	0.000212791
54	0.00774967	0.000346535	0.00439837	0.000210163	0.00649224	0.000212095
55	0.00769329	0.000345506	0.00425997	0.000203247	0.00647338	0.000211355
56	0.00764244	0.000344653	0.00413775	0.000197023	0.00645863	0.000210499
57	0.00759702	0.000343945	0.00403093	0.000191525	0.00644777	0.00020947
58	0.00755712	0.000343358	0.00393849	0.000186779	0.00644029	0.000208242
59	0.00752303	0.000342876	0.00385945	0.000182797	0.00643559	0.000206835
60	0.00749515	0.000342496	0.00379294	0.000179574	0.00643309	0.000205311
61	0.00747387	0.000342221	0.00373832	0.000177085	0.00643236	0.000203773
62	0.00745943	0.00034206	0.00369523	0.000175296	0.00643318	0.000202342
63	0.00745187	0.000342022	0.0036635	0.000174171	0.00643558	0.000201137
64	0.00745084	0.000342113	0.00364303	0.000173681	0.00643986	0.000200252
65	0.00745574	0.000342334	0.0036338	0.000173813	0.00644651	0.000199746
66	0.0074657	0.000342683	0.00363574	0.000174572	0.00645619	0.000199635
67	0.00747983	0.000343161	0.00364873	0.000175974	0.00646951	0.000199899
68	0.0074973	0.000343773	0.00367258	0.000178047	0.00648697	0.000200486
69	0.00751757	0.000344525	0.00370701	0.000180821	0.00650878	0.000201328
70	0.00754042	0.000345425	0.00375164	0.000184322	0.00653477	0.000202349
71	0.00756596	0.000346481	0.00380604	0.000188562	0.00656437	0.000203477
72	0.00759456	0.000347699	0.00386976	0.000193538	0.00659665	0.000204654
73	0.00762669	0.000349086	0.00394239	0.000199226	0.00663045	0.000205831
74	0.00766287	0.000350645	0.00402371	0.000205586	0.00666458	0.000206969
75	0.00770352	0.000352379	0.00411365	0.000212564	0.00669801	0.000208034
76	0.00774891	0.000354285	0.00421232	0.0002201	0.00673009	0.000208991
77	0.00779911	0.000356351	0.00431987	0.000228132	0.00676064	0.000209812
78	0.00785396	0.000358553	0.00443639	0.000236599	0.00679002	0.000210479
79	0.00791314	0.000360858	0.00456168	0.000245439	0.00681896	0.000210994
80	0.00797614	0.000363221	0.00469521	0.000254591	0.0068484	0.000211382
81	0.00804242	0.000365604	0.00483611	0.000263998	0.00687922	0.000211687
82	0.00811141	0.000367976	0.00498331	0.000273601	0.00691207	0.000211965
83	0.0081827	0.000370329	0.00513575	0.000283351	0.00694725	0.000212278
84	0.00825599	0.00037268	0.00529266	0.000293211	0.00698475	0.000212687
85	0.00833121	0.000375068	0.00545366	0.000303157	0.00702438	0.000213241
86	0.00840841	0.000377542	0.00561887	0.000313181	0.00706595	0.000213978
87	0.0084877	0.000380146	0.00578873	0.000323284	0.0071094	0.000214922
88	0.00856915	0.000382911	0.00596378	0.000333468	0.00715486	0.00021608
89	0.00865266	0.000385844	0.00614441	0.000343733	0.0072026	0.000217452
90	0.0087379	0.000388928	0.00633062	0.000354063	0.00725293	0.000219033
91	0.0088243	0.000392127	0.00652198	0.000364432	0.00730607	0.000220813
92	0.0089112	0.000395385	0.00671764	0.000374795	0.00736202	0.000222786
93	0.00899794	0.000398638	0.00691655	0.0003851	0.00742049	0.000224934
94	0.00908409	0.000401821	0.00711763	0.000395294	0.00748092	0.000227223
95	0.00916956	0.000404881	0.00732002	0.00040534	0.00754254	0.000229604
96	0.00925456	0.000407781	0.00752314	0.00041522	0.00760448	0.000232008
97	0.00933957	0.000410511	0.00772664	0.000424933	0.00766587	0.000234355
98	0.00942506	0.000413077	0.00793034	0.000434488	0.00772599	0.000236564
99	0.0095114	0.000415503	0.0081341	0.000443884	0.0077843	0.000238568
100	0.00959862	0.000417817	0.00833773	0.000453097	0.00784051	0.000240324
101	0.00968647	0.000420051	0.008541	0.000462086	0.00789458	0.000241828
102	0.00977443	0.000422229	0.00874369	0.000470801	0.00794662	0.000243118
103	0.00986188	0.000424375	0.00894559	0.000479198	0.00799688	0.000244262
104	0.00994826	0.0004265	0.00914647	0.000487254	0.00804566	0.000245346
105	0.0100331	0.000428612	0.00934599	0.000494969	0.00809323	0.000246445
106	0.010116	0.00043071	0.00954359	0.000502351	0.00813975	0.000247611
107	0.0101965	0.000432793	0.00973834	0.000509413	0.00818521	0.000248861
108	0.0102742	0.000434857	0.00992903	0.000516156	0.00822935	0.00025018
109	0.0103484	0.000436901	0.0101143	0.000522568	0.00827167	0.000251528
110	0.0104186	0.000438921	0.0102927	0.000528629	0.00831146	0.000252852
111	0.010484	0.000440908	0.0104632	0.000534307	0.00834798	0.000254097
112	0.0105441	0.000442838	0.0106252	0.000539565	0.00838056	0.000255222
113	0.0105987	0.000444677	0.0107783	0.000544366	0.0084088	0.000256208
114	0.0106477	0.000446382	0.0109227	0.000548671	0.00843267	0.00025706
115	0.0106914	0.000447906	0.0110586	0.000552457	0.0084524	0.00025781
116	0.01073	0.000449208	0.0111862	0.000555707	0.00846849	0.000258505
117	0.0107638	0.000450258	0.0113052	0.000558425	0.00848149	0.000259194
118	0.0107926	0.000451044	0.011415	0.000560625	0.00849199	0.000259909
119	0.0108165	0.000451565	0.0115148	0.000562333	0.00850048	0.000260653
120	0.0108349	0.000451841	0.0116036	0.000563579	0.00850734	0.000261387
121	0.0108471	0.0004519	0.0116805	0.000564389	0.00851277	0.000262038
122	0.0108524	0.000451781	0.0117447	0.000564783	0.00851673	0.000262511
123	0.0108501	0.000451522	0.0117957	0.000564769	0.00851887	0.000262718
124	0.0108398	0.000451155	0.0118331	0.000564346	0.00851847	0.000262606
125	0.0108213	0.000450696	0.0118563	0.000563502	0.00851461	0.000262173
126	0.010795	0.000450139	0.011865	0.000562227	0.00850635	0.000261477
127	0.0107617	0.000449463	0.0118587	0.000560513	0.00849309	0.000260623
128	0.0107223	0.000448631	0.0118376	0.000558362	0.00847476	0.000259733
129	0.0106779	0.000447608	0.0118019	0.000555783	0.00845189	0.000258924
130	0.0106293	0.000446364	0.0117528	0.000552797	0.00842552	0.000258277
131	0.0105767	0.000444881	0.0116914	0.000549435	0.00839685	0.00025782
132	0.0105204	0.00044315	0.0116192	0.000545733	0.00836683	0.000257524
133	0.0104598	0.000441167	0.0115372	0.000541729	0.00833589	0.000257316
134	0.0103945	0.000438936	0.0114459	0.000537455	0.00830376	0.000257093
135	0.0103243	0.000436461	0.0113454	0.000532932	0.00826968	0.000256753
136	0.010249	0.00043375	0.0112353	0.000528165	0.00823266	0.000256213
137	0.010169	0.000430813	0.0111153	0.000523146	0.00819183	0.000255421
138	0.0100848	0.000427664	0.0109854	0.000517862	0.00814685	0.000254372
139	0.00999754	0.00042432	0.0108465	0.000512304	0.00809802	0.000253096
140	0.00990803	0.000420811	0.0106998	0.000506476	0.00804624	0.000251652
141	0.00981726	0.000417174	0.0105468	0.000500401	0.00799284	0.00025011
142	0.00972599	0.000413457	0.0103891	0.000494109	0.00793923	0.000248523
143	0.00963473	0.000409711	0.0102278	0.00048763	0.00788659	0.000246915
144	0.00954366	0.000405975	0.0100634	0.000480984	0.00783562	0.000245273
145	0.00945269	0.000402272	0.00989608	0.000474172	0.00778645	0.000243558
146	0.00936154	0.000398604	0.00972575	0.000467186	0.00773857	0.000241723
147	0.00926994	0.000394958	0.00955229	0.000460016	0.00769106	0.000239731
148	0.0091778	0.000391314	0.00937588	0.000452663	0.0076428	0.000237576
149	0.00908531	0.000387661	0.00919701	0.000445147	0.00759279	0.00023528
150	0.00899302	0.000384	0.00901645	0.000437504	0.00754041	0.000232899
151	0.00890178	0.000380345	0.00883508	0.000429781	0.00748556	0.000230504
152	0.00881253	0.00037672	0.00865369	0.000422021	0.00742861	0.000228173
153	0.00872618	0.000373153	0.00847293	0.000414252	0.00737026	0.000225975
154	0.00864343	0.000369671	0.00829325	0.000406482	0.0073113	0.000223966
155	0.00856462	0.000366295	0.00811505	0.0003987	0.00725241	0.000222185
156	0.00848972	0.00036304	0.00793877	0.000390899	0.00719407	0.000220652
157	0.00841836	0.00035992	0.00776503	0.000383083	0.00713652	0.000219366
158	0.00834988	0.000356944	0.00759449	0.000375281	0.00707988	0.000218302
159	0.00828348	0.00035412	0.00742779	0.000367536	0.00702425	0.000217404
160	0.0082184	0.000351454	0.00726535	0.000359897	0.00696978	0.000216597
161	0.00815404	0.000348942	0.00710725	0.000352406	0.00691666	0.000215788
162	0.00809012	0.000346573	0.00695325	0.00034508	0.00686511	0.000214894
163	0.00802668	0.000344323	0.00680289	0.000337915	0.00681531	0.000213853
164	0.00796409	0.000342163	0.00665573	0.000330886	0.00676737	0.000212644
165	0.0079029	0.000340059	0.00651157	0.000323964	0.00672134	0.000211287
166	0.00784374	0.000337987	0.00637054	0.000317123	0.00667728	0.000209832
167	0.00778721	0.000335934	0.00623308	0.000310353	0.00663525	0.000208345
168	0.00773376	0.0003339	0.00609987	0.000303662	0.00659539	0.000206878
169	0.00768367	0.000331903	0.00597155	0.000297068	0.00655778	0.000205465
170	0.00763706	0.000329968	0.00584862	0.000290597	0.00652239	0.000204106
171	0.00759392	0.000328121	0.0057313	0.000284277	0.00648897	0.000202785
172	0.00755404	0.000326385	0.00561962	0.000278142	0.00645703	0.000201474
173	0.00751712	0.000324775	0.00551346	0.000272233	0.006426	0.000200154
174	0.00748274	0.000323299	0.0054127	0.000266606	0.0063954	0.000198818
175	0.00745048	0.000321964	0.0053173	0.000261324	0.00636514	0.000197473
176	0.00741995	0.000320774	0.00522725	0.000256444	0.00633556	0.000196136
177	0.00739094	0.000319735	0.00514256	0.000252006	0.00630736	0.000194829
178	0.00736342	0.000318844	0.0050631	0.000248022	0.00628138	0.000193578
179	0.00733758	0.000318089	0.00498863	0.000244479	0.00625821	0.000192409
180	0.0073137	0.000317442	0.00491876	0.000241344	0.00623802	0.000191343
181	0.00729204	0.000316861	0.00485314	0.00023858	0.00622047	0.000190396
182	0.00727278	0.000316297	0.00479158	0.000236157	0.0062049	0.000189571
183	0.00725593	0.000315703	0.00473416	0.000234062	0.0061906	0.000188857
184	0.00724136	0.000315052	0.00468127	0.000232299	0.00617715	0.000188234
185	0.00722888	0.000314342	0.00463363	0.000230887	0.00616446	0.000187681
186	0.0072183	0.000313603	0.00459204	0.000229857	0.00615285	0.000187177
187	0.00720949	0.000312884	0.00455726	0.000229238	0.00614277	0.000186705
188	0.00720238	0.000312242	0.00452976	0.000229057	0.00613455	0.000186251
189	0.0071969	0.000311719	0.00450961	0.000229329	0.00612817	0.000185799
190	0.00719299	0.000311329	0.0044964	0.000230056	0.00612313	0.000185338
191	0.00719055	0.000311062	0.00448936	0.00023122	0.00611854	0.000184866
192	0.00718944	0.000310892	0.00448743	0.000232781	0.00611335	0.000184398
193	0.00718949	0.000310789	0.00448944	0.000234676	0.00610668	0.00018397
194	0.00719049	0.000310737	0.00449422	0.000236808	0.00609817	0.000183634
195	0.00719219	0.00031073	0.00450062	0.000239045	0.00608811	0.000183433
196	0.00719424	0.000310767	0.00450755	0.000241215	0.00607743	0.000183383
197	0.00719627	0.000310838	0.00451394	0.000243114	0.00606752	0.000183455
198	0.0071979	0.000310917	0.00451884	0.000244532	0.00605986	0.000183577
199	0.00719881	0.000310969	0.00452149	0.000245292	0.00605568	0.000183667

## Sheet: Fig_4f_mean_waveforms
Time	B_mean	B_sem	T_mean	T_sem	N_mean	N_sem
0.0333333	-0.0953103	0.00631636	-0.0738379	0.00796426	0.0692871	0.0190723
0.0353353	-0.0824345	0.00636736	-0.0636556	0.00808757	0.078028	0.0189728
0.0373373	-0.0705566	0.00639901	-0.0507349	0.0082803	0.0846288	0.0188214
0.0393393	-0.0576569	0.00644028	-0.0383386	0.00829219	0.093811	0.0189162
0.0413413	-0.0451608	0.00658245	-0.0281097	0.00834814	0.102937	0.0189413
0.0433433	-0.0349953	0.00661033	-0.015602	0.00844156	0.11311	0.0187341
0.0453453	-0.0229242	0.00656342	-0.0013514	0.00857089	0.120275	0.0188377
0.0473473	-0.0116738	0.00651378	0.0102414	0.00872927	0.129967	0.0189276
0.0493493	-0.000572541	0.00648372	0.0233705	0.0089216	0.140215	0.0187922
0.0513514	0.0104814	0.00646077	0.0338764	0.00901663	0.150489	0.0187994
0.0533534	0.0219663	0.0063453	0.0455681	0.00902506	0.158428	0.0189334
0.0553554	0.0347856	0.00626972	0.0584495	0.00902574	0.169119	0.01884
0.0573574	0.047172	0.00627084	0.068141	0.00902343	0.179024	0.018797
0.0593594	0.0577325	0.00618371	0.0791603	0.00910448	0.191736	0.0187785
0.0613614	0.065891	0.00615409	0.0870505	0.00919583	0.200116	0.01876
0.0633634	0.0714195	0.0061168	0.0956413	0.00913971	0.212143	0.0185564
0.0653654	0.0770252	0.00604202	0.0986913	0.00913226	0.218285	0.0189168
0.0673674	0.081484	0.00601957	0.102894	0.00902988	0.225261	0.0188724
0.0693694	0.0852096	0.00598984	0.107912	0.00913889	0.229789	0.0189063
0.0713714	0.0887343	0.00601237	0.11008	0.00915326	0.233491	0.0187854
0.0733734	0.0905423	0.00599027	0.112579	0.00921094	0.235339	0.0186936
0.0753754	0.09242	0.00595553	0.11438	0.00919023	0.238034	0.0189032
0.0773774	0.0936491	0.0059562	0.116984	0.00916831	0.241191	0.0189957
0.0793794	0.094831	0.00598267	0.117819	0.00906313	0.243739	0.0191561
0.0813814	0.0952768	0.00597523	0.118374	0.00899816	0.244753	0.0191621
0.0833834	0.0952591	0.0059913	0.118771	0.00900786	0.248434	0.0192249
0.0853854	0.0960526	0.00600286	0.119923	0.00890618	0.253619	0.0192271
0.0873874	0.0954069	0.00602674	0.120023	0.00890074	0.25412	0.019225
0.0893894	0.0954387	0.00610546	0.120225	0.00884203	0.255988	0.0192152
0.0913914	0.0955483	0.00611715	0.119623	0.00881453	0.257034	0.0192483
0.0933934	0.095733	0.00614079	0.119696	0.00877534	0.26014	0.01951
0.0953954	0.0958773	0.00622805	0.119831	0.00872524	0.261527	0.019363
0.0973974	0.0959078	0.00624498	0.120588	0.00867236	0.263178	0.0195194
0.0993994	0.0957368	0.00627622	0.120494	0.00865168	0.264119	0.0194299
0.101401	0.0959015	0.00630017	0.120207	0.00863129	0.265139	0.0193416
0.103403	0.0963811	0.00632336	0.119949	0.00861627	0.265844	0.0193167
0.105405	0.097102	0.00635841	0.119939	0.0086056	0.266651	0.0192938
0.107407	0.097468	0.00639177	0.120182	0.00862189	0.268124	0.0192344
0.109409	0.0978937	0.00642714	0.120568	0.00860911	0.269023	0.0192227
0.111411	0.0984462	0.00646401	0.120747	0.00860562	0.271548	0.0192752
0.113413	0.0993783	0.00648838	0.121082	0.0086037	0.272763	0.019228
0.115415	0.100549	0.0065231	0.121667	0.0085986	0.273524	0.0192293
0.117417	0.101544	0.00655692	0.122595	0.00859368	0.274285	0.0192354
0.119419	0.102392	0.00659963	0.124303	0.00857367	0.275025	0.0192467
0.121421	0.103346	0.00664316	0.124809	0.00858734	0.275725	0.0192634
0.123423	0.104418	0.00669098	0.125324	0.0086021	0.276371	0.0192857
0.125425	0.105082	0.0067568	0.125827	0.00861732	0.277126	0.0193043
0.127427	0.105871	0.00680873	0.126303	0.00863252	0.277575	0.0193405
0.129429	0.106608	0.00686321	0.127006	0.00866144	0.27794	0.0193823
0.131431	0.107374	0.00692132	0.127338	0.00867296	0.278218	0.0194299
0.133433	0.107995	0.00697945	0.127616	0.00868313	0.278863	0.0194729
0.135435	0.108557	0.00704845	0.127851	0.00869105	0.279055	0.0195395
0.137437	0.109022	0.00711362	0.128042	0.00869631	0.279168	0.0196129
0.139439	0.109412	0.00718119	0.128722	0.00868711	0.279352	0.0197067
0.141441	0.10975	0.00725193	0.128714	0.00868952	0.279398	0.0197991
0.143443	0.110012	0.0073244	0.128643	0.00868929	0.279392	0.0198973
0.145445	0.110305	0.0073967	0.128511	0.00868632	0.279342	0.0200004
0.147447	0.110483	0.0074729	0.128324	0.00868063	0.279258	0.0201075
0.149449	0.110617	0.00755109	0.128086	0.00867245	0.279153	0.0202179
0.151451	0.110718	0.00763114	0.127864	0.00865975	0.278919	0.0203311
0.153453	0.110894	0.00771273	0.127513	0.00864915	0.278779	0.0204452
0.155455	0.110911	0.00779536	0.127239	0.00863395	0.278652	0.0205594
0.157457	0.110901	0.0078797	0.12677	0.00862275	0.278551	0.0206717
0.159459	0.110889	0.00796465	0.126278	0.00861075	0.278482	0.0207799
0.161461	0.110884	0.0080499	0.125768	0.00859841	0.278453	0.020882
0.163463	0.110892	0.00813497	0.125241	0.00858623	0.278473	0.0209763
0.165465	0.110935	0.0082189	0.124705	0.0085745	0.278543	0.0210606
0.167467	0.111016	0.00830121	0.124187	0.00856317	0.278669	0.0211334
0.169469	0.111139	0.00838158	0.123706	0.00855218	0.278852	0.0211927
0.171471	0.111306	0.0084599	0.123265	0.00854185	0.279094	0.0212367
0.173473	0.111595	0.00853352	0.12286	0.00853257	0.279395	0.021264
0.175475	0.111916	0.00860297	0.122489	0.00852475	0.279756	0.0212727
0.177477	0.1122	0.00867404	0.122149	0.00851883	0.280177	0.0212615
0.179479	0.112581	0.00874117	0.122263	0.00833906	0.280657	0.0212289
0.181481	0.112936	0.00880696	0.122071	0.00830266	0.281195	0.0211735
0.183483	0.113351	0.0088689	0.121895	0.00827075	0.281789	0.021094
0.185485	0.11374	0.00892938	0.122295	0.00799551	0.282437	0.0209894
0.187487	0.114135	0.00898711	0.122554	0.00792385	0.283137	0.0208589
0.189489	0.114533	0.00904206	0.122563	0.00786944	0.283884	0.020704
0.191491	0.114927	0.00909421	0.122515	0.00782409	0.284671	0.0205276
0.193493	0.115312	0.00914359	0.122407	0.00778621	0.285493	0.0203324
0.195495	0.115683	0.00919029	0.122233	0.00775461	0.286344	0.0201215
0.197497	0.116047	0.00923424	0.121989	0.00772827	0.287218	0.019898
0.199499	0.116416	0.00927528	0.12169	0.00770597	0.288109	0.0196651
0.201502	0.116786	0.00931353	0.121353	0.0076867	0.289014	0.019426
0.203504	0.117155	0.00934933	0.120988	0.00767003	0.289928	0.0191842
0.205506	0.11752	0.00938316	0.120596	0.00765574	0.290849	0.0189431
0.207508	0.11788	0.00941555	0.120177	0.00764372	0.291774	0.0187059
0.20951	0.118234	0.00944706	0.119737	0.00763403	0.292701	0.0184763
0.211512	0.118627	0.00947746	0.119283	0.00762678	0.293627	0.0182574
0.213514	0.118975	0.00950879	0.118821	0.00762182	0.29455	0.0180525
0.215516	0.119393	0.00953634	0.118357	0.00761864	0.295467	0.0178648
0.217518	0.119824	0.0095649	0.117894	0.00761686	0.296377	0.0176972
0.21952	0.120312	0.00959768	0.117431	0.00761622	0.297277	0.0175525
0.221522	0.12064	0.00963498	0.116966	0.00761682	0.298166	0.017433
0.223524	0.120951	0.00967547	0.116494	0.00761886	0.299039	0.017341
0.225526	0.121243	0.00971938	0.11601	0.00762256	0.299893	0.0172781
0.227528	0.121512	0.00976685	0.115509	0.00762828	0.300725	0.0172452
0.22953	0.121758	0.009818	0.114987	0.00763635	0.301533	0.0172426
0.231532	0.122003	0.0098732	0.114446	0.00764682	0.302315	0.0172701
0.233534	0.122253	0.00993236	0.113907	0.00765931	0.303069	0.0173267
0.235536	0.122505	0.00999524	0.113393	0.00767314	0.303792	0.0174108
0.237538	0.122756	0.0100615	0.112905	0.00768831	0.304481	0.0175201
0.23954	0.123003	0.0101305	0.11244	0.00770476	0.30513	0.017652
0.241542	0.123242	0.0102019	0.111997	0.00772236	0.305737	0.0178034
0.243544	0.12347	0.0102748	0.111578	0.00774118	0.306296	0.0179706
0.245546	0.123681	0.0103485	0.111184	0.00776124	0.306804	0.0181499
0.247548	0.12387	0.0104221	0.110811	0.00778238	0.307259	0.0183373
0.24955	0.124033	0.0104944	0.110456	0.0078043	0.307656	0.0185287
0.251552	0.124165	0.0105646	0.110117	0.00782641	0.307992	0.0187201
0.253554	0.124262	0.0106313	0.109792	0.00784847	0.308265	0.0189071
0.255556	0.124317	0.0106938	0.109487	0.00787031	0.308477	0.0190866
0.257558	0.124328	0.0107513	0.109195	0.00789206	0.308631	0.0192563
0.25956	0.124289	0.0108031	0.108906	0.00791393	0.308731	0.0194145
0.261562	0.124197	0.0108487	0.108614	0.00793616	0.308781	0.0195599
0.263564	0.124056	0.010888	0.108315	0.00795899	0.308783	0.0196914
0.265566	0.123897	0.0109223	0.108006	0.00798274	0.30874	0.0198083
0.267568	0.123719	0.0109513	0.107712	0.0080074	0.308654	0.0199101
0.26957	0.123523	0.0109745	0.107449	0.00803265	0.308528	0.0199964
0.271572	0.123306	0.0109916	0.107209	0.00805875	0.308367	0.0200673
0.273574	0.123064	0.0110024	0.106993	0.00808601	0.308174	0.0201229
0.275576	0.122796	0.0110065	0.106799	0.00811481	0.307953	0.0201633
0.277578	0.1225	0.0110038	0.106629	0.00814565	0.307707	0.0201892
0.27958	0.122174	0.010994	0.10648	0.0081791	0.307441	0.0202009
0.281582	0.121939	0.0109783	0.106347	0.00821561	0.307156	0.0201992
0.283584	0.121574	0.0109533	0.106224	0.00825538	0.306855	0.0201849
0.285586	0.121412	0.0109267	0.106108	0.00829833	0.306539	0.0201589
0.287588	0.121023	0.010887	0.105994	0.0083447	0.306209	0.0201223
0.28959	0.120591	0.0108387	0.105879	0.0083947	0.305863	0.0200763
0.291592	0.120115	0.0107819	0.105757	0.00844853	0.305502	0.0200223
0.293594	0.119596	0.0107167	0.105622	0.00850645	0.305123	0.0199615
0.295596	0.119032	0.0106432	0.105466	0.00856878	0.304725	0.0198952
0.297598	0.118441	0.0105637	0.105285	0.00863579	0.30431	0.0198247
0.2996	0.117848	0.0104807	0.10509	0.00870701	0.303878	0.0197513
0.301602	0.117253	0.0103945	0.104926	0.0087818	0.303428	0.0196763
0.303604	0.116661	0.0103056	0.104803	0.0088584	0.302961	0.019601
0.305606	0.116071	0.0102145	0.104721	0.00893609	0.302477	0.0195264
0.307608	0.115483	0.0101216	0.104679	0.00901456	0.301976	0.0194538
0.30961	0.114897	0.0100275	0.104675	0.0090937	0.301458	0.019384
0.311612	0.114314	0.00993268	0.104707	0.00917353	0.300924	0.0193181
0.313614	0.113732	0.00983765	0.104766	0.00925413	0.300373	0.0192569
0.315616	0.113153	0.00974288	0.104839	0.00933543	0.299808	0.0192012
0.317618	0.112576	0.00964881	0.104918	0.00941721	0.29923	0.0191519
0.31962	0.112002	0.00955584	0.104991	0.00949907	0.29864	0.0191095
0.321622	0.111632	0.00950624	0.105049	0.00958082	0.298043	0.0190749
0.323624	0.111043	0.0094122	0.10509	0.00966193	0.297444	0.0190486
0.325626	0.110457	0.00932054	0.105104	0.00974198	0.296847	0.0190313
0.327628	0.109876	0.00923171	0.105077	0.00982082	0.296256	0.0190234
0.32963	0.109299	0.00914633	0.104998	0.00989846	0.295676	0.0190254
0.331632	0.108742	0.00906698	0.104866	0.00997496	0.295111	0.0190376
0.333634	0.108195	0.00899547	0.104744	0.0100511	0.294565	0.0190603
0.335636	0.107687	0.00893214	0.104682	0.0101268	0.294041	0.0190935
0.337638	0.107212	0.00887792	0.104674	0.0101999	0.293541	0.0191373
0.33964	0.106771	0.00883353	0.104715	0.01027	0.293069	0.0191916
0.341642	0.106368	0.00879952	0.104797	0.0103376	0.292628	0.0192561
0.343644	0.106004	0.00877646	0.10491	0.0104033	0.292219	0.0193303
0.345646	0.1058	0.00879036	0.105048	0.0104678	0.291846	0.0194138
0.347648	0.105543	0.00879472	0.105202	0.0105315	0.291511	0.0195058
0.34965	0.105328	0.00881069	0.10536	0.0105947	0.291216	0.0196054
0.351652	0.105156	0.00883861	0.105508	0.0106574	0.290963	0.0197118
0.353654	0.105028	0.00887871	0.105631	0.0107199	0.290751	0.0198241
0.355656	0.104946	0.00893102	0.105728	0.0107818	0.29058	0.0199413
0.357658	0.104907	0.00899549	0.105791	0.0108429	0.290446	0.0200626
0.35966	0.104914	0.00907203	0.105808	0.0109034	0.290348	0.0201875
0.361662	0.104966	0.00916051	0.105767	0.0109638	0.290907	0.0201244
0.363664	0.105063	0.00926038	0.105662	0.0110251	0.290952	0.02022
0.365666	0.105198	0.0093703	0.105543	0.0110918	0.291018	0.0203179
0.367668	0.105372	0.00949034	0.105562	0.0111687	0.291105	0.0204178
0.36967	0.105588	0.00962075	0.105734	0.0112548	0.29121	0.0205194
0.371672	0.105848	0.00976172	0.106043	0.0113485	0.291334	0.0206223
0.373674	0.106155	0.00991331	0.106474	0.0114498	0.291478	0.0207261
0.375676	0.106512	0.0100753	0.107835	0.0113818	0.291641	0.0208302
0.377678	0.106919	0.0102472	0.108629	0.0114639	0.291824	0.0209341
0.37968	0.107378	0.0104287	0.109466	0.0115572	0.292026	0.0210375
0.381682	0.107891	0.0106193	0.110324	0.01166	0.292248	0.0211397
0.383684	0.108461	0.0108182	0.111176	0.0117708	0.292489	0.0212402
0.385686	0.109088	0.011025	0.111992	0.0118872	0.292751	0.0213386
0.387688	0.109774	0.0112387	0.112751	0.012007	0.293033	0.0214344
0.38969	0.110711	0.0114368	0.11343	0.0121278	0.293338	0.0215274
0.391692	0.111568	0.0116566	0.114006	0.012248	0.293665	0.0216177
0.393694	0.112486	0.0118808	0.114456	0.0123664	0.294014	0.0217054
0.395696	0.113466	0.0121082	0.11476	0.0124829	0.294387	0.0217906
0.397698	0.114489	0.0123359	0.114929	0.0126003	0.294783	0.0218736
0.3997	0.115538	0.0125614	0.11522	0.0127328	0.295201	0.0219548
0.401702	0.116616	0.0127837	0.115866	0.0128819	0.295641	0.0220343
0.403704	0.117726	0.0130017	0.116843	0.0130452	0.296102	0.0221125
0.405706	0.118873	0.0132144	0.118117	0.0132212	0.296581	0.0221899
0.407708	0.120061	0.0134211	0.119635	0.0134089	0.297076	0.0222668
0.40971	0.121295	0.0136212	0.121339	0.0136081	0.297586	0.0223436
0.411712	0.122579	0.013814	0.123173	0.0138177	0.298106	0.0224207
0.413714	0.123916	0.0139987	0.125076	0.0140364	0.298636	0.0224986
0.415716	0.125311	0.0141748	0.12698	0.0142619	0.299173	0.0225778
0.417718	0.126769	0.0143413	0.128821	0.0144907	0.299715	0.0226588
0.41972	0.128293	0.0144978	0.13053	0.0147186	0.300261	0.0227422
0.421722	0.129888	0.0146437	0.132046	0.0149413	0.300814	0.0228285
0.423724	0.131559	0.0147792	0.133301	0.0151552	0.301372	0.022918
0.425726	0.133312	0.014904	0.134241	0.0153573	0.301938	0.0230112
0.427728	0.13515	0.0150183	0.134808	0.0155472	0.30251	0.0231083
0.42973	0.136836	0.0151401	0.134961	0.0157272	0.303093	0.0232098
0.431732	0.13874	0.0152403	0.13488	0.0159111	0.303686	0.0233162
0.433734	0.140692	0.0153319	0.135276	0.0161152	0.304291	0.0234282
0.435736	0.142706	0.0154154	0.136413	0.0163332	0.304911	0.0235464
0.437738	0.144791	0.0154918	0.138235	0.0165654	0.305546	0.0236712
0.43974	0.146952	0.015562	0.140652	0.0168104	0.306199	0.0238032
0.441742	0.149196	0.0156275	0.143537	0.0170695	0.306873	0.023943
0.443744	0.151528	0.0156896	0.146769	0.0173436	0.30757	0.0240912
0.445746	0.153949	0.01575	0.150223	0.017633	0.308292	0.0242484
0.447748	0.156464	0.0158097	0.153755	0.0179366	0.309043	0.0244152
0.44975	0.159074	0.0158702	0.157225	0.0182514	0.309821	0.0245923
0.451752	0.161781	0.0159326	0.160486	0.0185711	0.310625	0.0247807
0.453754	0.164587	0.0159982	0.1634	0.0188889	0.311452	0.0249811
0.455756	0.167492	0.0160682	0.165836	0.0191989	0.312292	0.0251944
0.457758	0.170496	0.0161439	0.167663	0.0194964	0.313141	0.0254215
0.45976	0.1736	0.0162267	0.168761	0.0197792	0.31399	0.0256634
0.461762	0.176787	0.0163184	0.16901	0.0200506	0.314829	0.0259212
0.463764	0.180059	0.0164205	0.168368	0.0203232	0.315649	0.0261958
0.465766	0.183377	0.0165375	0.167505	0.0206212	0.316437	0.0264881
0.467768	0.186761	0.0166713	0.167521	0.0209403	0.31718	0.0267987
0.46977	0.190224	0.0168223	0.168701	0.0212705	0.317864	0.0271285
0.471772	0.193563	0.0170035	0.170948	0.0216135	0.318472	0.0274782
0.473774	0.197118	0.0171949	0.174083	0.0219716	0.31899	0.0278486
0.475776	0.200732	0.017405	0.177877	0.0223487	0.319399	0.0282407
0.477778	0.204383	0.0176338	0.182122	0.0227481	0.319685	0.028655
0.47978	0.208052	0.0178809	0.186582	0.0231706	0.319831	0.0290924
0.481782	0.211716	0.0181458	0.190999	0.0236161	0.319821	0.0295536
0.483784	0.215354	0.0184278	0.195114	0.024078	0.319638	0.0300394
0.485786	0.218943	0.0187259	0.198649	0.0245454	0.319268	0.0305505
0.487788	0.22246	0.0190391	0.201348	0.025009	0.318696	0.0310875
0.48979	0.225881	0.0193666	0.202986	0.0254609	0.317908	0.0316508
0.491792	0.229178	0.0197071	0.203353	0.0258957	0.316887	0.0322409
0.493794	0.232325	0.0200599	0.202262	0.0263127	0.315615	0.0328584
0.495796	0.235177	0.0204285	0.199532	0.0267198	0.314075	0.0335034
0.497798	0.237919	0.0208055	0.195243	0.027145	0.312247	0.0341764
0.4998	0.240418	0.0211979	0.190592	0.0276171	0.310109	0.0348774
0.501802	0.24269	0.0216041	0.186809	0.0281213	0.307641	0.0356065
0.503804	0.244727	0.0220222	0.184254	0.0286441	0.304819	0.0363632
0.505806	0.246496	0.0224506	0.182809	0.0291842	0.30162	0.0371468
0.507808	0.247962	0.0228876	0.18224	0.0297441	0.298017	0.0379566
0.50981	0.24908	0.0233316	0.182281	0.0303259	0.293984	0.0387917
0.511812	0.2498	0.0237818	0.182664	0.0309305	0.289492	0.0396511
0.513814	0.250069	0.0242373	0.183046	0.0315589	0.284515	0.0405334
0.515816	0.249835	0.024697	0.183081	0.0322091	0.279024	0.0414372
0.517818	0.249045	0.02516	0.182384	0.0328706	0.272992	0.042361
0.51982	0.247646	0.0256252	0.180546	0.0335299	0.266388	0.0433035
0.521822	0.245582	0.0260915	0.177144	0.0341758	0.259182	0.0442632
0.523824	0.242793	0.0265575	0.171845	0.0347978	0.251341	0.0452387
0.525826	0.239222	0.0270222	0.164378	0.0353876	0.242832	0.0462283
0.527828	0.234812	0.0274841	0.154526	0.0359432	0.23362	0.0472306
0.52983	0.229553	0.0279434	0.142102	0.0364685	0.223673	0.0482438
0.531832	0.223431	0.0284034	0.127403	0.0369925	0.212956	0.0492663
0.533834	0.216436	0.028865	0.111602	0.0375537	0.201429	0.0502959
0.535836	0.208585	0.029327	0.0959929	0.0381606	0.189053	0.0513302
0.537838	0.199845	0.0297881	0.0809606	0.0388045	0.175785	0.0523668
0.53984	0.190161	0.0302467	0.066436	0.0394799	0.161583	0.0534031
0.541842	0.179475	0.0307008	0.0522606	0.0401814	0.145925	0.0544797
0.543844	0.167718	0.0311491	0.0382664	0.040899	0.129616	0.0555118
0.545846	0.154713	0.0315953	0.0242185	0.0416231	0.112238	0.0565334
0.547848	0.14059	0.0320271	0.00979004	0.0423458	0.093745	0.0575415
0.54985	0.125166	0.0324473	-0.00538991	0.0430568	0.0740922	0.0585327
0.551852	0.108368	0.0328531	-0.0217505	0.0437397	0.0532327	0.0595028
0.553854	0.0901192	0.0332409	-0.0397979	0.0443811	0.0311209	0.060448
0.555856	0.0703283	0.0336074	-0.0601267	0.0449687	0.00771326	0.0613642
0.557858	0.0489152	0.0339491	-0.083132	0.0454922	-0.017033	0.0622475
0.55986	0.0258099	0.0342632	-0.109097	0.0459464	-0.0431602	0.0630935
0.561862	0.000952079	0.0345488	-0.138245	0.0463331	-0.0707107	0.0638978
0.563864	-0.0255845	0.03482	-0.170615	0.0466605	-0.0997254	0.0646559
0.565866	-0.0541646	0.0350985	-0.206025	0.0469438	-0.130244	0.0653631
0.567868	-0.084068	0.0353474	-0.243825	0.0471929	-0.162305	0.0660139
0.56987	-0.115617	0.0355826	-0.282932	0.0474234	-0.195942	0.0666026
0.571872	-0.148845	0.0358008	-0.322923	0.0476314	-0.231182	0.0671233
0.573874	-0.183787	0.0359981	-0.363681	0.0478179	-0.268051	0.0675695
0.575876	-0.220471	0.0361705	-0.405061	0.0479821	-0.306567	0.0679347
0.577878	-0.258937	0.0363145	-0.446894	0.048117	-0.346747	0.0682124
0.57988	-0.299227	0.0364263	-0.489113	0.0482125	-0.388605	0.0683959
0.581882	-0.341386	0.0365015	-0.531802	0.0482568	-0.432156	0.0684789
0.583884	-0.385453	0.0365351	-0.575175	0.0482378	-0.477409	0.0684551
0.585886	-0.431457	0.0365221	-0.619484	0.0481374	-0.52437	0.0683188
0.587888	-0.479426	0.0364579	-0.665194	0.0479421	-0.573038	0.068065
0.58989	-0.529402	0.036338	-0.712837	0.0476367	-0.623401	0.0676894
0.591892	-0.581389	0.036157	-0.762699	0.0472093	-0.675444	0.0671882
0.593894	-0.635385	0.0359098	-0.814978	0.0466536	-0.729145	0.0665573
0.595896	-0.69137	0.035593	-0.869823	0.045972	-0.784469	0.0657937
0.597898	-0.7493	0.03521	-0.927154	0.0452047	-0.841372	0.0648954
0.5999	-0.80914	0.0347616	-0.987655	0.0443617	-0.899789	0.0638629
0.601902	-0.870754	0.0342549	-1.05137	0.0434491	-0.959644	0.062699
0.603904	-0.933993	0.0336971	-1.11758	0.0424756	-1.02085	0.0614069
0.605906	-0.998764	0.033088	-1.18577	0.0414475	-1.08331	0.0599906
0.607908	-1.06495	0.0324273	-1.2555	0.040376	-1.14692	0.0584544
0.60991	-1.13241	0.031715	-1.32614	0.0392735	-1.21158	0.0568038
0.611912	-1.20103	0.0309518	-1.39696	0.0381443	-1.27717	0.0550454
0.613914	-1.2707	0.0301385	-1.46736	0.0369847	-1.34358	0.0531865
0.615916	-1.34127	0.0292767	-1.53701	0.0357896	-1.41068	0.0512349
0.617918	-1.41264	0.0283688	-1.6057	0.0345578	-1.47835	0.0492001
0.61992	-1.48466	0.0274178	-1.67326	0.033284	-1.54646	0.047093
0.621922	-1.55721	0.026429	-1.73979	0.0319615	-1.61487	0.044925
0.623924	-1.63015	0.0254091	-1.80543	0.0305838	-1.68344	0.0427091
0.625926	-1.70332	0.0243651	-1.87022	0.0291447	-1.75202	0.0404592
0.627928	-1.77657	0.0233059	-1.9342	0.0276378	-1.82046	0.0381912
0.62993	-1.84985	0.0222073	-1.99746	0.0260669	-1.88859	0.0359228
0.631932	-1.92312	0.0210413	-2.06064	0.0244546	-1.95626	0.0336747
0.633934	-1.99625	0.0198179	-2.12552	0.0228051	-2.02328	0.0314724
0.635936	-2.06901	0.0185729	-2.19292	0.0211372	-2.08951	0.0293456
0.637938	-2.14116	0.017332	-2.2625	0.0194807	-2.15477	0.027328
0.63994	-2.21249	0.0161167	-2.3338	0.0178741	-2.21891	0.0254581
0.641942	-2.28277	0.0149514	-2.40623	0.016373	-2.28178	0.0237775
0.643944	-2.35176	0.0138635	-2.47885	0.0150487	-2.34321	0.0223304
0.645946	-2.41924	0.0128829	-2.55041	0.0139543	-2.40305	0.0211601
0.647948	-2.48499	0.0120417	-2.62001	0.0131305	-2.46117	0.0203036
0.64995	-2.54879	0.0113707	-2.68696	0.0126071	-2.51741	0.0197846
0.651952	-2.61044	0.0108949	-2.75054	0.0123919	-2.57163	0.0196074
0.653954	-2.66975	0.0106284	-2.80999	0.0124434	-2.62371	0.0197546
0.655956	-2.72654	0.0105697	-2.86472	0.0126969	-2.67351	0.0201902
0.657958	-2.78084	0.0106434	-2.91444	0.013097	-2.72092	0.0208661
0.65996	-2.8321	0.0109238	-2.959	0.0135984	-2.76584	0.0217291
0.661962	-2.88035	0.0113364	-2.9983	0.014173	-2.80816	0.0227263
0.663964	-2.92563	0.0118342	-3.03267	0.0148189	-2.84781	0.0238093
0.665966	-2.96792	0.0123869	-3.06374	0.0155663	-2.88472	0.0249356
0.667968	-3.00722	0.012974	-3.09381	0.0164126	-2.91887	0.0260704
0.66997	-3.04352	0.0135779	-3.1241	0.0173109	-2.95022	0.0271852
0.671972	-3.07678	0.0141825	-3.15477	0.0182307	-2.97876	0.0282572
0.673974	-3.10696	0.0147747	-3.18568	0.0191578	-3.00448	0.0292679
0.675976	-3.13404	0.0153427	-3.21652	0.0200797	-3.02739	0.0302023
0.677978	-3.15796	0.015876	-3.24667	0.0209759	-3.04749	0.031049
0.67998	-3.17872	0.0163651	-3.27523	0.0218175	-3.06479	0.0317991
0.681982	-3.19629	0.0168004	-3.3016	0.0225993	-3.07932	0.0324453
0.683984	-3.21064	0.0171729	-3.32516	0.023308	-3.09109	0.0329816
0.685986	-3.2218	0.0174743	-3.34503	0.0239163	-3.10015	0.0334035
0.687988	-3.22976	0.0176976	-3.36006	0.0243795	-3.10653	0.033708
0.68999	-3.23451	0.0178354	-3.36925	0.0246661	-3.1103	0.0338939
0.691992	-3.23605	0.017884	-3.37226	0.0247532	-3.11153	0.0339625
0.693994	-3.23446	0.0178418	-3.36892	0.0246301	-3.11029	0.0339173
0.695996	-3.22981	0.0177125	-3.35916	0.0243037	-3.10667	0.0337632
0.697998	-3.22222	0.0175084	-3.34358	0.0238478	-3.10078	0.033506
0.7	-3.21186	0.0172364	-3.32391	0.0233472	-3.09272	0.0331536
0.702002	-3.19898	0.0169143	-3.30217	0.0228175	-3.0826	0.0327149
0.704004	-3.18378	0.0165542	-3.27953	0.0222539	-3.07052	0.0322002
0.706006	-3.16642	0.0161589	-3.25639	0.0216543	-3.05661	0.0316205
0.708008	-3.14703	0.0157324	-3.23297	0.0210232	-3.04097	0.0309876
0.71001	-3.12574	0.0152803	-3.20945	0.0203693	-3.02373	0.0303138
0.712012	-3.10266	0.014809	-3.18595	0.0197045	-3.00499	0.029611
0.714014	-3.07792	0.0143254	-3.16246	0.0190379	-2.98488	0.0288911
0.716016	-3.05161	0.0138375	-3.13879	0.0183781	-2.96352	0.0281664
0.718018	-3.02387	0.013354	-3.11461	0.0177319	-2.94101	0.027449
0.72002	-2.99479	0.0128845	-3.08931	0.0170979	-2.91748	0.0267513
0.722022	-2.96444	0.0124374	-3.06165	0.0164772	-2.89302	0.0260855
0.724024	-2.93285	0.0120194	-3.03078	0.0158678	-2.86775	0.0254634
0.726026	-2.90014	0.01164	-2.99644	0.0152562	-2.84176	0.0248963
0.728028	-2.8664	0.0113092	-2.95845	0.0146389	-2.81515	0.024394
0.73003	-2.83172	0.0110378	-2.9167	0.0140343	-2.788	0.0239652
0.732032	-2.79619	0.0108389	-2.87164	0.0135121	-2.7604	0.0236168
0.734034	-2.75996	0.0107267	-2.82441	0.0131356	-2.73242	0.0233535
0.736036	-2.72326	0.0107087	-2.77629	0.0129159	-2.70412	0.023178
0.738038	-2.68621	0.0107816	-2.72799	0.0128414	-2.67555	0.0230903
0.74004	-2.64888	0.0109388	-2.67982	0.0129081	-2.64678	0.0230881
0.742042	-2.61135	0.0111709	-2.63201	0.0131131	-2.61785	0.0231668
0.744044	-2.57368	0.0114673	-2.58493	0.0134456	-2.5888	0.02332
0.746046	-2.53589	0.0118165	-2.53909	0.013873	-2.55969	0.0235404
0.748048	-2.49804	0.0122067	-2.49463	0.0143551	-2.53054	0.0238201
0.75005	-2.46015	0.0126272	-2.4515	0.0148667	-2.5014	0.0241504
0.752052	-2.42224	0.0130682	-2.40956	0.0153928	-2.4723	0.0245227
0.754054	-2.38435	0.013522	-2.3684	0.0159309	-2.44328	0.0249287
0.756056	-2.3464	0.0139835	-2.32708	0.0165002	-2.41436	0.0253615
0.758058	-2.30837	0.0144468	-2.28504	0.0171027	-2.38557	0.0258158
0.76006	-2.27027	0.014907	-2.24198	0.0177315	-2.3569	0.0262873
0.762062	-2.23209	0.0153615	-2.19762	0.0183826	-2.32837	0.0267718
0.764064	-2.19383	0.0158149	-2.15172	0.019055	-2.29999	0.0272658
0.766066	-2.15546	0.016267	-2.10439	0.0197535	-2.27176	0.0277659
0.768068	-2.11706	0.0167149	-2.05615	0.0204766	-2.24369	0.0282693
0.77007	-2.0787	0.017153	-2.00756	0.0212041	-2.21577	0.028773
0.772072	-2.04041	0.0175789	-1.95886	0.0219212	-2.18802	0.0292744
0.774074	-2.00224	0.0179905	-1.91018	0.0226211	-2.16042	0.0297707
0.776076	-1.96423	0.0183861	-1.8617	0.0233039	-2.133	0.030259
0.778078	-1.92643	0.018764	-1.8138	0.0239676	-2.10575	0.0307374
0.78008	-1.88884	0.0191231	-1.76696	0.0245976	-2.07867	0.0312056
0.782082	-1.85151	0.0194616	-1.72126	0.0251875	-2.05176	0.0316627
0.784084	-1.81446	0.0197784	-1.67671	0.0257357	-2.02502	0.0321077
0.786086	-1.77771	0.0200729	-1.63336	0.0262403	-1.99846	0.0325392
0.788088	-1.74125	0.0203451	-1.59108	0.0267087	-1.97206	0.032956
0.79009	-1.70506	0.0205968	-1.5495	0.027148	-1.94584	0.0333567
0.792092	-1.66915	0.020828	-1.50834	0.0275597	-1.9198	0.0337407
0.794094	-1.63352	0.0210386	-1.46735	0.0279465	-1.89394	0.0341078
0.796096	-1.59815	0.0212312	-1.42628	0.028312	-1.86828	0.0344581
0.798098	-1.56304	0.0214119	-1.3849	0.0286615	-1.84282	0.0347919
0.8001	-1.52817	0.0215813	-1.34315	0.0290013	-1.81756	0.0351099
0.802102	-1.49358	0.0217402	-1.30128	0.0293301	-1.79251	0.0354126
0.804104	-1.45929	0.0218894	-1.25945	0.0296422	-1.76765	0.0357007
0.806106	-1.42531	0.0220291	-1.21773	0.0299333	-1.74301	0.0359752
0.808108	-1.39164	0.0221587	-1.17614	0.0302039	-1.71857	0.0362369
0.81011	-1.35832	0.0222781	-1.13486	0.0304566	-1.69434	0.0364869
0.812112	-1.32533	0.0223871	-1.09423	0.030685	-1.67031	0.0367258
0.814114	-1.29267	0.0224858	-1.05449	0.0308817	-1.64649	0.0369543
0.816116	-1.26036	0.0225732	-1.01565	0.031047	-1.62288	0.0371731
0.818118	-1.22838	0.0226493	-0.977744	0.0311821	-1.59948	0.0373828
0.82012	-1.19674	0.0227141	-0.940886	0.0312869	-1.57628	0.0375842
0.822122	-1.16544	0.022766	-0.905206	0.031368	-1.55329	0.0377783
0.824124	-1.1345	0.022804	-0.870663	0.0314191	-1.53049	0.0379655
0.826126	-1.1039	0.0228282	-0.837027	0.0314433	-1.50789	0.0381464
0.828128	-1.07365	0.0228392	-0.804072	0.0314462	-1.48548	0.0383213
0.83013	-1.0437	0.0228408	-0.771559	0.0314348	-1.46326	0.0384908
0.832132	-1.01403	0.0228363	-0.739241	0.0314185	-1.4412	0.0386552
0.834134	-0.984623	0.0228262	-0.707007	0.0314048	-1.41932	0.0388149
0.836136	-0.955495	0.0228128	-0.674883	0.0313955	-1.39761	0.0389703
0.838138	-0.92664	0.0227968	-0.642872	0.0313908	-1.37605	0.0391221
0.84014	-0.898053	0.0227784	-0.610917	0.0313911	-1.35465	0.0392705
0.842142	-0.869742	0.0227574	-0.578998	0.0314005	-1.33339	0.0394163
0.844144	-0.841712	0.0227338	-0.547265	0.0314202	-1.31227	0.0395599
0.846146	-0.813957	0.022708	-0.515924	0.0314441	-1.29129	0.0397013
0.848148	-0.786476	0.0226798	-0.485047	0.0314711	-1.27044	0.0398407
0.85015	-0.759266	0.0226492	-0.454609	0.0315029	-1.24971	0.0399783
0.852152	-0.73232	0.0226168	-0.424672	0.0315394	-1.2291	0.0401142
0.854154	-0.705634	0.0225827	-0.395447	0.0315687	-1.20859	0.0402487
0.856156	-0.679265	0.0225424	-0.367285	0.0315701	-1.1882	0.0403822
0.858158	-0.653237	0.0224946	-0.340185	0.0315376	-1.16791	0.0405155
0.86016	-0.627545	0.0224394	-0.313969	0.0314755	-1.14773	0.0406494
0.862162	-0.602173	0.0223774	-0.288457	0.0313901	-1.12765	0.0407848
0.864164	-0.577094	0.0223119	-0.26346	0.0312873	-1.10768	0.0409225
0.866166	-0.55229	0.0222441	-0.238765	0.0311746	-1.08781	0.0410633
0.868168	-0.527756	0.0221749	-0.214287	0.0310585	-1.06805	0.041208
0.87017	-0.503489	0.0221058	-0.189989	0.0309429	-1.04841	0.0413574
0.872172	-0.479476	0.0220373	-0.165814	0.0308305	-1.02887	0.0415121
0.874174	-0.455713	0.0219696	-0.141674	0.0307252	-1.00944	0.0416726
0.876176	-0.4322	0.0219025	-0.117559	0.0306321	-0.990134	0.0418394
0.878178	-0.408934	0.0218362	-0.0935703	0.0305526	-0.970942	0.0420125
0.88018	-0.385905	0.0217709	-0.0697845	0.030486	-0.95187	0.042192
0.882182	-0.363106	0.0217063	-0.0462016	0.0304353	-0.932921	0.0423774
0.884184	-0.340528	0.0216428	-0.0227863	0.0304051	-0.914101	0.0425686
0.886186	-0.318159	0.021581	0.000393119	0.030394	-0.895412	0.0427653
0.888188	-0.29601	0.0215201	0.0229915	0.0303681	-0.876857	0.0429671
0.89019	-0.274147	0.021455	0.0447094	0.0303061	-0.858438	0.0431738
0.892192	-0.252579	0.0213855	0.0655967	0.0302094	-0.840157	0.0433848
0.894194	-0.231297	0.0213118	0.0857881	0.0300838	-0.822014	0.0435996
0.896196	-0.210288	0.0212348	0.10542	0.0299365	-0.804011	0.0438174
0.898198	-0.189529	0.021156	0.124631	0.029772	-0.786148	0.0440379
0.9002	-0.16901	0.0210759	0.143578	0.0295968	-0.768425	0.0442602
0.902202	-0.148726	0.0209956	0.16232	0.0294175	-0.750842	0.0444836
0.904204	-0.128665	0.0209157	0.180904	0.0292391	-0.7334	0.0447074
0.906206	-0.108818	0.0208369	0.199406	0.0290656	-0.716098	0.0449309
0.908208	-0.0891791	0.0207592	0.217906	0.0289027	-0.698935	0.0451534
0.91021	-0.0697475	0.0206826	0.236386	0.028755	-0.681911	0.045374
0.912212	-0.0505167	0.0206072	0.254807	0.0286248	-0.665026	0.0455924
0.914214	-0.0315406	0.0205364	0.27316	0.0285146	-0.64828	0.045808
0.916216	-0.0127429	0.0204664	0.291476	0.0284281	-0.631672	0.0460204
0.918218	0.00587821	0.0203982	0.309777	0.0283693	-0.6152	0.0462291
0.92022	0.0243317	0.0203321	0.327953	0.0283293	-0.598864	0.0464337
0.922222	0.0426105	0.0202644	0.34566	0.0282756	-0.582663	0.0466335
0.924224	0.0606118	0.020196	0.362754	0.0281993	-0.566595	0.0468279
0.926226	0.0783704	0.0201251	0.379305	0.0281034	-0.550658	0.0470165
0.928228	0.0958935	0.0200519	0.395413	0.0279935	-0.53485	0.0471988
0.93023	0.113193	0.0199771	0.411164	0.0278734	-0.519171	0.0473741
0.932232	0.130284	0.0199017	0.426654	0.0277452	-0.503618	0.047542
0.934234	0.147172	0.0198259	0.441991	0.0276133	-0.488192	0.047702
0.936236	0.163863	0.0197503	0.457215	0.0274825	-0.472891	0.0478535
0.938238	0.180368	0.0196753	0.472348	0.0273553	-0.457714	0.0479962
0.94024	0.19669	0.0196016	0.487453	0.0272341	-0.442658	0.0481295
0.942242	0.212832	0.0195291	0.502565	0.0271226	-0.427722	0.0482528
0.944244	0.228792	0.0194579	0.517645	0.027023	-0.412902	0.0483659
0.946246	0.244577	0.0193884	0.532682	0.0269372	-0.398198	0.0484685
0.948248	0.260192	0.0193207	0.547674	0.0268664	-0.383605	0.0485605
0.95025	0.275642	0.0192548	0.562646	0.0268131	-0.369121	0.048642
0.952252	0.290933	0.0191912	0.577591	0.0267777	-0.354744	0.0487128
0.954254	0.306069	0.01913	0.59234	0.0267484	-0.340471	0.048773
0.956256	0.321017	0.0190686	0.606659	0.0267098	-0.326299	0.0488228
0.958258	0.335759	0.0190061	0.620506	0.0266591	-0.312226	0.0488622
0.96026	0.350297	0.0189427	0.633939	0.0265988	-0.298251	0.0488915
0.962262	0.364635	0.0188785	0.647024	0.0265326	-0.284373	0.0489108
0.964264	0.378785	0.018814	0.659808	0.0264609	-0.270589	0.0489205
0.966266	0.39276	0.0187498	0.6724	0.0263852	-0.256896	0.0489208
0.968268	0.406565	0.0186863	0.684927	0.0263108	-0.243293	0.048912
0.97027	0.420205	0.0186234	0.697418	0.0262407	-0.229777	0.0488944
0.972272	0.433685	0.0185616	0.709897	0.0261752	-0.216349	0.0488685
0.974274	0.447008	0.018501	0.722392	0.0261151	-0.203008	0.0488346
0.976276	0.460173	0.0184417	0.734896	0.0260617	-0.189754	0.0487931
0.978278	0.473179	0.0183836	0.747366	0.026016	-0.176585	0.0487444
0.98028	0.486031	0.018327	0.759792	0.0259783	-0.163502	0.0486887
0.982282	0.498729	0.0182717	0.772158	0.0259483	-0.150504	0.0486261
0.984284	0.511277	0.0182178	0.784461	0.0259262	-0.137591	0.0485569
0.986286	0.523677	0.0181654	0.796653	0.0259091	-0.124763	0.0484812
0.988288	0.535926	0.0181141	0.808561	0.0258912	-0.112019	0.0483992
0.99029	0.548002	0.0180623	0.820058	0.0258658	-0.0993576	0.0483109
0.992292	0.559897	0.0180098	0.831138	0.0258318	-0.0867781	0.0482166
0.994294	0.571615	0.0179567	0.841836	0.0257903	-0.0742776	0.0481164
0.996296	0.583158	0.0179029	0.852184	0.0257425	-0.0618546	0.0480104
0.998298	0.594534	0.0178492	0.862221	0.0256883	-0.0495076	0.0478988
1.0003	0.605758	0.0177963	0.872114	0.0256319	-0.0372348	0.0477818
1.0023	0.616833	0.0177442	0.881999	0.0255803	-0.0250341	0.0476595
1.0043	0.627764	0.017693	0.891902	0.0255353	-0.0129034	0.047532
1.00631	0.638553	0.0176426	0.901839	0.0254965	-0.00084035	0.0473994
1.00831	0.649202	0.0175931	0.911816	0.0254636	0.0111572	0.0472619
1.01031	0.65971	0.0175444	0.92179	0.025437	0.0230912	0.0471194
1.01231	0.670079	0.0174965	0.931727	0.0254166	0.0349634	0.0469723
1.01431	0.680308	0.0174492	0.941598	0.0254014	0.0467754	0.0468207
1.01632	0.690398	0.0174025	0.951374	0.0253899	0.0585287	0.0466648
1.01832	0.700349	0.0173561	0.961019	0.0253803	0.0702252	0.0465046
1.02032	0.710162	0.0173104	0.97045	0.0253689	0.0818657	0.0463405
1.02232	0.719827	0.0172645	0.979529	0.0253522	0.0934504	0.0461726
1.02432	0.729333	0.0172178	0.988187	0.0253257	0.104979	0.046001
1.02633	0.738678	0.0171703	0.996423	0.0252882	0.116452	0.045826
1.02833	0.747861	0.017122	1.00425	0.0252396	0.127867	0.0456478
1.03033	0.756884	0.017073	1.01166	0.0251794	0.139222	0.0454665
1.03233	0.765756	0.0170242	1.01877	0.0251103	0.150515	0.0452822
1.03433	0.774489	0.0169764	1.02578	0.0250399	0.161744	0.045095
1.03634	0.783086	0.0169293	1.03282	0.0249754	0.172907	0.0449051
1.03834	0.791548	0.0168832	1.03991	0.0249172	0.184001	0.0447126
1.04034	0.799874	0.0168379	1.04707	0.0248653	0.195026	0.0445175
1.04234	0.808067	0.0167933	1.05428	0.0248192	0.20598	0.0443199
1.04434	0.816123	0.0167495	1.06148	0.0247785	0.216862	0.0441198
1.04635	0.824044	0.0167063	1.06864	0.024742	0.227671	0.0439172
1.04835	0.831828	0.0166634	1.07572	0.0247074	0.238405	0.0437119
1.05035	0.839475	0.0166206	1.08268	0.0246731	0.249063	0.043504
1.05235	0.846987	0.0165777	1.08946	0.0246365	0.259644	0.0432935
1.05435	0.854362	0.0165345	1.09596	0.0245939	0.270148	0.0430803
1.05636	0.861596	0.0164903	1.10206	0.0245406	0.280574	0.0428643
1.05836	0.868682	0.0164449	1.10772	0.0244732	0.290923	0.0426455
1.06036	0.875623	0.0163979	1.11292	0.0243902	0.301194	0.0424238
1.06236	0.882418	0.0163495	1.11766	0.0242909	0.311389	0.0421991
1.06436	0.889071	0.0162996	1.12194	0.0241753	0.32151	0.0419717
1.06637	0.895596	0.0162492	1.12594	0.0240487	0.331558	0.0417416
1.06837	0.902002	0.0161987	1.1299	0.0239217	0.341535	0.0415091
1.07037	0.908292	0.0161483	1.13393	0.0238002	0.351441	0.0412743
1.07237	0.914465	0.0160981	1.13802	0.023685	0.361275	0.0410376
1.07437	0.920524	0.0160481	1.1422	0.0235762	0.371038	0.0407992
1.07638	0.926467	0.0159983	1.14644	0.0234735	0.380729	0.0405593
1.07838	0.932295	0.0159488	1.15068	0.0233764	0.390347	0.0403183
1.08038	0.938006	0.0158994	1.15489	0.0232833	0.399892	0.0400764
1.08238	0.943601	0.0158502	1.15901	0.0231924	0.409364	0.0398338
1.08438	0.94908	0.0158011	1.16302	0.0231024	0.418763	0.0395909
1.08639	0.954441	0.0157521	1.16685	0.0230108	0.42809	0.0393477
1.08839	0.959683	0.0157031	1.17039	0.0229139	0.437341	0.0391045
1.09039	0.964804	0.015654	1.17354	0.0228069	0.446515	0.0388614
1.09239	0.969801	0.0156045	1.17626	0.0226871	0.455611	0.0386187
1.09439	0.974672	0.0155546	1.17853	0.0225527	0.464627	0.0383766
1.0964	0.979418	0.0155041	1.18031	0.0224027	0.473561	0.0381353
1.0984	0.984044	0.0154533	1.18166	0.0222387	0.482411	0.0378949
1.1004	0.988561	0.0154029	1.18282	0.022067	0.491177	0.0376556
1.1024	0.992977	0.0153531	1.184	0.0218985	0.499858	0.0374176
1.1044	0.997294	0.0153039	1.18525	0.0217364	0.508454	0.037181
1.10641	1.00151	0.0152553	1.18659	0.021581	0.516966	0.0369457
1.10841	1.00563	0.0152073	1.18801	0.0214318	0.525395	0.036712
1.11041	1.00964	0.0151598	1.18946	0.0212881	0.533741	0.0364797
1.11241	1.01356	0.0151128	1.19092	0.0211488	0.542006	0.0362489
1.11441	1.01737	0.0150662	1.19234	0.0210125	0.550189	0.0360196
1.11642	1.02108	0.01502	1.19367	0.0208776	0.558293	0.0357919
1.11842	1.02468	0.0149741	1.19486	0.0207431	0.566318	0.0355658
1.12042	1.02818	0.0149284	1.19586	0.0206068	0.574268	0.0353413
1.12242	1.03156	0.0148829	1.19658	0.0204647	0.582142	0.0351185
1.12442	1.03484	0.0148374	1.19692	0.0203137	0.589946	0.0348972
1.12643	1.03801	0.0147917	1.19686	0.0201518	0.597679	0.0346776
1.12843	1.04106	0.0147458	1.19636	0.0199774	0.605344	0.0344594
1.13043	1.044	0.0146996	1.19538	0.0197897	0.612942	0.0342427
1.13243	1.04682	0.0146531	1.19405	0.019591	0.620473	0.0340274
1.13443	1.04954	0.0146068	1.19261	0.0193889	0.627937	0.0338133
1.13644	1.05216	0.0145607	1.19123	0.0191922	0.635337	0.0336002
1.13844	1.0546	0.0145147	1.18992	0.0190032	0.64267	0.0333881
1.14044	1.05703	0.0144689	1.18872	0.018822	0.649939	0.0331768
1.14244	1.05936	0.0144231	1.18761	0.0186478	0.657143	0.0329664
1.14444	1.06158	0.0143773	1.18654	0.0184801	0.664282	0.0327565
1.14645	1.06371	0.0143312	1.18548	0.0183178	0.671356	0.0325473
1.14845	1.06573	0.0142848	1.1844	0.0181601	0.678363	0.0323385
1.15045	1.06766	0.0142382	1.18325	0.0180059	0.685303	0.0321301
1.15245	1.06948	0.0141913	1.18198	0.0178547	0.692174	0.031922
1.15445	1.0712	0.014144	1.18052	0.0177042	0.698976	0.0317142
1.15646	1.07283	0.0140964	1.17881	0.0175512	0.705708	0.0315068
1.15846	1.07436	0.0140487	1.17678	0.0173939	0.712369	0.0312998
1.16046	1.07579	0.0140006	1.17439	0.0172306	0.718959	0.0310933
1.16246	1.07713	0.0139523	1.17159	0.0170599	0.725477	0.0308874
1.16446	1.07837	0.0139032	1.16839	0.016881	0.731924	0.0306822
1.16647	1.07952	0.0138537	1.16493	0.0166962	0.738299	0.0304777
1.16847	1.08058	0.0138041	1.16146	0.0165138	0.7446	0.0302742
1.17047	1.08157	0.0137545	1.15807	0.0163398	0.750826	0.0300719
1.17247	1.08248	0.0137052	1.1548	0.0161749	0.756975	0.0298708
1.17447	1.0833	0.0136562	1.15164	0.0160187	0.763042	0.029671
1.17648	1.08405	0.0136076	1.14859	0.0158699	0.769025	0.0294724
1.17848	1.08472	0.0135595	1.14561	0.0157278	0.774924	0.0292751
1.18048	1.0853	0.013512	1.14268	0.0155914	0.780736	0.029079
1.18248	1.08579	0.0134652	1.13977	0.0154604	0.786459	0.0288841
1.18448	1.08621	0.0134191	1.13682	0.015334	0.792091	0.0286902
1.18649	1.08653	0.0133738	1.13381	0.0152116	0.797631	0.0284975
1.18849	1.08676	0.0133292	1.13067	0.0150907	0.803074	0.0283058
1.19049	1.08692	0.0132853	1.12734	0.0149695	0.808418	0.0281151
1.19249	1.08699	0.0132423	1.12378	0.0148464	0.81366	0.0279254
1.19449	1.08708	0.0131725	1.11992	0.0147203	0.818797	0.0277368
1.1965	1.087	0.0131273	1.11573	0.01459	0.823827	0.0275493
1.1985	1.08683	0.0130828	1.11123	0.0144543	0.828749	0.0273632
1.2005	1.08658	0.0130391	1.10661	0.0143154	0.833561	0.0271785
1.2025	1.08625	0.0129959	1.10204	0.0141795	0.838265	0.0269955
1.2045	1.08586	0.0129534	1.09758	0.0140502	0.842861	0.0268142
1.20651	1.08538	0.0129115	1.09324	0.0139269	0.847352	0.0266351
1.20851	1.08484	0.0128701	1.089	0.013809	0.851741	0.0264584
1.21051	1.08421	0.0128294	1.08485	0.0136957	0.85603	0.0262845
1.21251	1.0835	0.0127893	1.08077	0.0135865	0.86022	0.0261135
1.21451	1.08271	0.0127498	1.07673	0.0134814	0.864313	0.0259458
1.21652	1.08183	0.012711	1.07268	0.0133802	0.86831	0.0257816
1.21852	1.08086	0.0126729	1.06859	0.0132832	0.872216	0.025621
1.22052	1.0798	0.0126354	1.06443	0.0131897	0.876032	0.025464
1.22252	1.07865	0.0125984	1.06016	0.0130993	0.879764	0.0253105
1.22452	1.07741	0.0125619	1.05574	0.0130115	0.883414	0.0251605
1.22653	1.07609	0.012526	1.05112	0.0129257	0.886988	0.025014
1.22853	1.07468	0.0124909	1.04623	0.0128417	0.890487	0.0248707
1.23053	1.07318	0.0124566	1.04105	0.0127584	0.893915	0.0247304
1.23253	1.07158	0.0124233	1.03565	0.0126745	0.897276	0.0245927
1.23453	1.0699	0.012391	1.03021	0.0125923	0.90057	0.0244574
1.23654	1.06814	0.0123592	1.02483	0.0125153	0.903798	0.024324
1.23854	1.06631	0.0123282	1.01956	0.0124447	0.906959	0.0241923
1.24054	1.0644	0.0122978	1.01439	0.0123796	0.910053	0.0240617
1.24254	1.06241	0.0122682	1.00931	0.0123192	0.91308	0.0239318
1.24454	1.06034	0.0122395	1.0043	0.0122633	0.916039	0.0238021
1.24655	1.05818	0.0122116	0.99935	0.0122116	0.91893	0.0236722
1.24855	1.05595	0.0121846	0.994436	0.0121645	0.921753	0.0235417
1.25055	1.05363	0.0121584	0.989513	0.012122	0.924507	0.0234102
1.25255	1.05123	0.0121333	0.984557	0.0120842	0.92719	0.0232774
1.25455	1.04874	0.012109	0.979551	0.0120503	0.929802	0.0231432
1.25656	1.04618	0.0120852	0.974475	0.0120205	0.932338	0.0230073
1.25856	1.04355	0.012062	0.969287	0.0119944	0.934797	0.0228697
1.26056	1.04085	0.0120394	0.963933	0.0119718	0.937175	0.0227301
1.26256	1.0381	0.0120079	0.958365	0.0119528	0.939472	0.0225886
1.26456	1.03526	0.0119848	0.952577	0.0119353	0.941682	0.0224451
1.26657	1.03235	0.0119622	0.946663	0.0119181	0.943806	0.0222997
1.26857	1.02938	0.01194	0.940773	0.0119017	0.945841	0.0221526
1.27057	1.02636	0.0119181	0.934981	0.0118873	0.947785	0.0220037
1.27257	1.02328	0.0118965	0.929295	0.0118744	0.949639	0.0218533
1.27457	1.02016	0.0118751	0.923699	0.0118625	0.951402	0.0217015
1.27658	1.01698	0.011854	0.918184	0.0118511	0.953072	0.0215485
1.27858	1.01375	0.0118332	0.91275	0.0118403	0.95465	0.0213944
1.28058	1.01047	0.0118126	0.907389	0.0118307	0.956135	0.0212396
1.28258	1.00713	0.0117921	0.902074	0.0118229	0.957526	0.0210842
1.28458	1.00375	0.0117718	0.896772	0.011817	0.958823	0.0209284
1.28659	1.00031	0.0117515	0.891469	0.0118126	0.960024	0.0207724
1.28859	0.996829	0.0117311	0.886157	0.0118096	0.96113	0.0206164
1.29059	0.993304	0.0117102	0.880819	0.0118079	0.962141	0.0204606
1.29259	0.98974	0.0116888	0.875405	0.0118081	0.963057	0.020305
1.29459	0.986137	0.0116672	0.869865	0.0118106	0.963878	0.0201499
1.2966	0.982494	0.0116452	0.864156	0.0118158	0.964605	0.0199955
1.2986	0.978811	0.0116227	0.8583	0.0118208	0.965238	0.019842
1.3006	0.975092	0.0115994	0.852399	0.0118247	0.965778	0.0196896
1.3026	0.971343	0.0115759	0.846561	0.0118272	0.966226	0.0195385
1.3046	0.967566	0.011552	0.84082	0.0118289	0.966583	0.0193888
1.30661	0.963762	0.0115279	0.835162	0.0118299	0.966848	0.0192407
1.30861	0.960395	0.0114711	0.829567	0.0118304	0.967023	0.0190943
1.31061	0.956466	0.0114526	0.824032	0.011831	0.967109	0.0189496
1.31261	0.952503	0.0114347	0.818555	0.0118326	0.967106	0.0188068
1.31461	0.948505	0.0114174	0.813128	0.0118362	0.967016	0.0186658
1.31662	0.944468	0.0114006	0.807721	0.0118425	0.966839	0.0185268
1.31862	0.940392	0.0113847	0.802315	0.0118513	0.966578	0.0183897
1.32062	0.936271	0.0113698	0.796906	0.0118618	0.966235	0.0182545
1.32262	0.932112	0.0113556	0.7915	0.011874	0.965812	0.0181212
1.32462	0.927917	0.0113421	0.78608	0.0118881	0.96531	0.0179899
1.32663	0.923685	0.0113295	0.780595	0.0119046	0.964734	0.0178605
1.32863	0.919413	0.0113178	0.774996	0.0119246	0.964083	0.0177329
1.33063	0.9151	0.011307	0.769255	0.0119469	0.963361	0.0176072
1.33263	0.910746	0.011297	0.763418	0.0119686	0.962567	0.017483
1.33463	0.906355	0.0112877	0.757593	0.0119889	0.961703	0.0173601
1.33664	0.902083	0.0112615	0.751837	0.012007	0.960768	0.0172385
1.33864	0.897662	0.0112499	0.746156	0.0120232	0.959762	0.0171179
1.34064	0.89321	0.0112393	0.740533	0.0120375	0.958685	0.0169983
1.34264	0.888729	0.0112295	0.734955	0.0120505	0.957537	0.0168792
1.34464	0.884218	0.0112205	0.729422	0.0120635	0.956317	0.0167607
1.34665	0.879677	0.0112124	0.723933	0.0120775	0.955027	0.0166424
1.34865	0.875104	0.011205	0.718476	0.0120933	0.953664	0.016524
1.35065	0.870498	0.0111984	0.713017	0.0121116	0.952231	0.0164056
1.35265	0.865859	0.0111925	0.707548	0.0121319	0.950724	0.0162866
1.35465	0.861187	0.0111873	0.702074	0.0121535	0.949143	0.0161671
1.35666	0.856488	0.0111822	0.696612	0.0121763	0.947485	0.0160467
1.35866	0.851766	0.0111772	0.691133	0.0122007	0.945749	0.0159253
1.36066	0.847019	0.0111725	0.685593	0.0122273	0.943934	0.0158026
1.36266	0.842246	0.0111681	0.679949	0.012257	0.942039	0.0156787
1.36466	0.837446	0.0111641	0.674192	0.012288	0.940065	0.0155537
1.36667	0.832624	0.0111604	0.668385	0.0123186	0.938012	0.0154279
1.36867	0.827785	0.0111567	0.662618	0.012347	0.935885	0.0153016
1.37067	0.822933	0.0111531	0.656925	0.0123728	0.933684	0.0151749
1.37267	0.818071	0.0111494	0.651303	0.0123953	0.931414	0.0150483
1.37467	0.813201	0.0111458	0.645741	0.0124148	0.929078	0.0149221
1.37668	0.808324	0.0111422	0.640237	0.0124323	0.926678	0.0147965
1.37868	0.803442	0.0111386	0.634801	0.0124492	0.924216	0.0146718
1.38068	0.798553	0.011135	0.629432	0.0124662	0.921695	0.0145482
1.38268	0.793658	0.0111315	0.624112	0.012484	0.919116	0.014426
1.38468	0.788756	0.0111279	0.618815	0.0125027	0.916482	0.0143054
1.38669	0.783847	0.0111245	0.613531	0.0125218	0.913796	0.0141866
1.38869	0.778933	0.011121	0.608274	0.0125407	0.911062	0.01407
1.39069	0.774019	0.0111171	0.603045	0.0125595	0.908284	0.0139559
1.39269	0.769107	0.0111128	0.597811	0.0125785	0.905465	0.0138447
1.39469	0.764197	0.0111081	0.592529	0.0125987	0.902608	0.0137367
1.3967	0.759286	0.0111033	0.587166	0.0126204	0.899717	0.0136322
1.3987	0.754374	0.0110982	0.581735	0.0126416	0.896793	0.0135313
1.4007	0.749466	0.0110927	0.5763	0.0126615	0.893838	0.0134341
1.4027	0.744564	0.0110868	0.570928	0.0126779	0.890855	0.0133408
1.4047	0.739669	0.0110804	0.56564	0.0126901	0.887842	0.0132514
1.40671	0.734781	0.0110737	0.560423	0.0126983	0.884801	0.0131659
1.40871	0.729899	0.0110667	0.555265	0.0127033	0.881731	0.0130846
1.41071	0.725023	0.0110592	0.550171	0.012707	0.878634	0.0130072
1.41271	0.720149	0.0110515	0.54515	0.0127108	0.875511	0.0129342
1.41471	0.715277	0.0110434	0.540192	0.0127156	0.872364	0.0128655
1.41672	0.710404	0.0110348	0.535276	0.0127221	0.869195	0.0128015
1.41872	0.705529	0.0110258	0.530383	0.0127303	0.866006	0.0127423
1.42072	0.700648	0.0110164	0.525517	0.0127393	0.862799	0.0126879
1.42272	0.695761	0.0110065	0.520686	0.0127486	0.859574	0.0126383
1.42472	0.690871	0.0109959	0.515876	0.0127584	0.856335	0.0125934
1.42673	0.685974	0.0109847	0.511047	0.0127693	0.853081	0.0125532
1.42873	0.681069	0.010973	0.506159	0.0127823	0.849814	0.0125176
1.43073	0.676154	0.0109607	0.50119	0.0127969	0.846534	0.0124863
1.43273	0.671228	0.0109476	0.496168	0.0128114	0.843241	0.0124593
1.43473	0.666295	0.010934	0.491158	0.0128242	0.839935	0.0124364
1.43674	0.661356	0.0109198	0.486208	0.0128333	0.836617	0.0124175
1.43874	0.65641	0.0109051	0.48132	0.0128384	0.833288	0.0124024
1.44074	0.651459	0.01089	0.476478	0.0128396	0.829948	0.0123909
1.44274	0.646503	0.0108745	0.471677	0.0128381	0.826598	0.0123829
1.44474	0.641542	0.0108588	0.466925	0.0128358	0.823238	0.012378
1.44675	0.636576	0.0108428	0.462228	0.0128337	0.819869	0.0123759
1.44875	0.631607	0.0108266	0.457577	0.0128325	0.81649	0.0123762
1.45075	0.626635	0.0108102	0.452951	0.0128331	0.8131	0.0123785
1.45275	0.621658	0.0107938	0.448344	0.0128354	0.809699	0.0123825
1.45475	0.616679	0.0107774	0.443772	0.0128381	0.806285	0.0123879
1.45676	0.6117	0.0107608	0.439244	0.012841	0.802855	0.0123943
1.45876	0.606727	0.010744	0.434736	0.0128444	0.799408	0.0124016
1.46076	0.601759	0.0107273	0.430213	0.012849	0.795943	0.0124098
1.46276	0.596795	0.0107107	0.425641	0.0128555	0.792458	0.0124189
1.46476	0.591837	0.010694	0.421009	0.0128626	0.788953	0.0124291
1.46677	0.586887	0.0106773	0.416352	0.0128691	0.785428	0.0124407
1.46877	0.581949	0.0106608	0.411718	0.0128732	0.781884	0.0124541
1.47077	0.577026	0.0106444	0.40713	0.0128736	0.778321	0.0124697
1.47277	0.572119	0.0106282	0.402584	0.0128698	0.774739	0.0124878
1.47477	0.567228	0.0106124	0.398064	0.0128623	0.771136	0.0125089
1.47678	0.562353	0.010597	0.393578	0.0128526	0.767515	0.0125331
1.47878	0.557493	0.0105822	0.389138	0.0128422	0.763873	0.0125607
1.48078	0.552646	0.0105679	0.384747	0.0128321	0.760211	0.0125918
1.48278	0.54781	0.0105542	0.380395	0.012823	0.75653	0.0126266
1.48478	0.542983	0.0105413	0.376072	0.0128149	0.752829	0.0126652
1.48679	0.538164	0.010529	0.371775	0.0128076	0.74911	0.0127078
1.48879	0.533353	0.0105174	0.367527	0.0128	0.745374	0.0127544
1.49079	0.528554	0.0105061	0.363327	0.0127922	0.741625	0.0128049
1.49279	0.523766	0.0104952	0.359149	0.0127851	0.737863	0.0128595
1.49479	0.518988	0.0104847	0.354964	0.0127793	0.734091	0.0129183
1.4968	0.514219	0.0104746	0.350748	0.0127749	0.73031	0.012981
1.4988	0.509456	0.0104649	0.346509	0.0127704	0.726523	0.0130474
1.5008	0.5047	0.0104554	0.342281	0.0127652	0.722728	0.0131173
1.5028	0.499954	0.0104462	0.338089	0.012758	0.718928	0.0131905
1.5048	0.495219	0.0104373	0.333942	0.0127484	0.715124	0.0132668
1.50681	0.490492	0.0104286	0.329827	0.0127361	0.711317	0.0133459
1.50881	0.485775	0.0104201	0.325733	0.0127221	0.707508	0.0134278
1.51081	0.481069	0.0104119	0.321674	0.0127081	0.7037	0.0135123
1.51281	0.476372	0.0104038	0.31766	0.0126953	0.699892	0.0135994
1.51481	0.471686	0.0103958	0.313684	0.0126849	0.696088	0.0136887
1.51682	0.467009	0.0103879	0.309734	0.0126769	0.692288	0.0137802
1.51882	0.462341	0.0103801	0.305803	0.0126712	0.688493	0.0138733
1.52082	0.45768	0.0103722	0.301898	0.0126665	0.684705	0.0139676
1.52282	0.453031	0.0103641	0.29804	0.0126618	0.680921	0.0140624
1.52482	0.448393	0.0103558	0.294219	0.0126574	0.677143	0.0141569
1.52683	0.443766	0.0103471	0.290407	0.0126539	0.673369	0.0142503
1.52883	0.439149	0.0103381	0.286579	0.0126516	0.669599	0.0143419
1.53083	0.434542	0.010329	0.282725	0.0126499	0.665833	0.0144312
1.53283	0.429943	0.0103196	0.278857	0.0126479	0.66207	0.0145177
1.53483	0.425355	0.01031	0.275006	0.0126447	0.658311	0.0146011
1.53684	0.42078	0.0102998	0.271191	0.0126393	0.654556	0.014681
1.53884	0.416219	0.0102892	0.267409	0.0126313	0.650803	0.0147571
1.54084	0.411674	0.010278	0.263647	0.0126208	0.647053	0.0148288
1.54284	0.407144	0.0102663	0.259903	0.0126089	0.643306	0.0148959
1.54484	0.402632	0.010254	0.256193	0.0125971	0.639562	0.014958
1.54685	0.398137	0.0102411	0.252525	0.0125863	0.63582	0.0150149
1.54885	0.393659	0.0102277	0.248892	0.012577	0.632081	0.0150664
1.55085	0.389197	0.0102137	0.245281	0.0125694	0.628343	0.0151122
1.55285	0.384752	0.0101993	0.24169	0.012563	0.624608	0.0151526
1.55485	0.380325	0.0101845	0.238141	0.0125563	0.620877	0.0151881
1.55686	0.375917	0.0101691	0.234645	0.0125488	0.617152	0.0152194
1.55886	0.371489	0.0101501	0.231185	0.0125409	0.613433	0.0152475
1.56086	0.367116	0.0101335	0.227737	0.0125329	0.609722	0.015273
1.56286	0.362765	0.0101167	0.224277	0.0125251	0.606019	0.015297
1.56486	0.358434	0.0100998	0.220793	0.012517	0.602324	0.01532
1.56687	0.35408	0.0100792	0.217299	0.0125085	0.59864	0.0153428
1.56887	0.350035	0.0100256	0.213819	0.0124988	0.594964	0.0153658
1.57087	0.345735	0.0100133	0.210363	0.0124873	0.591299	0.0153896
1.57287	0.341459	0.0100012	0.20692	0.0124741	0.587643	0.0154148
1.57487	0.337109	0.00999326	0.20348	0.0124596	0.583998	0.0154418
1.57688	0.332859	0.00998251	0.200054	0.0124449	0.580361	0.0154709
1.57888	0.328634	0.00997194	0.196657	0.0124311	0.576734	0.0155025
1.58088	0.324433	0.00996156	0.193292	0.0124189	0.573115	0.0155366
1.58288	0.320192	0.00994788	0.189953	0.0124085	0.569505	0.0155734
1.58488	0.316046	0.00993845	0.186627	0.0124001	0.565904	0.015613
1.58689	0.311919	0.00992918	0.183317	0.0123928	0.562309	0.0156552
1.58889	0.307811	0.00991997	0.180042	0.0123857	0.558719	0.0156997
1.59089	0.303723	0.00991068	0.176801	0.0123786	0.555134	0.0157463
1.59289	0.299654	0.0099013	0.173576	0.0123716	0.551551	0.0157946
1.59489	0.295602	0.0098918	0.170346	0.012365	0.547972	0.0158445
1.5969	0.291568	0.00988209	0.167097	0.0123585	0.544397	0.0158957
1.5989	0.287775	0.00983199	0.163835	0.0123514	0.540826	0.015948
1.6009	0.283718	0.00983309	0.160583	0.0123434	0.537258	0.0160014
1.6029	0.279682	0.00983396	0.157355	0.0123342	0.533694	0.0160557
1.6049	0.275666	0.0098346	0.154158	0.0123231	0.530134	0.0161107
1.60691	0.271669	0.00983492	0.150981	0.0123101	0.526579	0.0161665
1.60891	0.267693	0.00983471	0.147824	0.0122956	0.523028	0.0162227
1.61091	0.263738	0.00983378	0.144703	0.0122807	0.519482	0.0162794
1.61291	0.259802	0.00983194	0.141632	0.0122662	0.515941	0.0163363
1.61491	0.255899	0.0098284	0.138612	0.0122528	0.512404	0.0163934
1.61692	0.252004	0.00982406	0.135632	0.0122408	0.508871	0.0164506
1.61892	0.248128	0.00981818	0.132684	0.0122304	0.505343	0.0165079
1.62092	0.244798	0.00975949	0.129774	0.0122209	0.501819	0.0165653
1.62292	0.241032	0.00974578	0.126915	0.0122119	0.498301	0.0166226
1.62492	0.237227	0.00973024	0.124093	0.0122036	0.494788	0.0166799
1.62693	0.233482	0.00971359	0.121292	0.0121963	0.49128	0.0167369
1.62893	0.2297	0.00969631	0.118493	0.0121901	0.487775	0.0167937
1.63093	0.225903	0.0096784	0.11569	0.0121847	0.484273	0.0168504
1.63293	0.222204	0.00965331	0.112896	0.0121793	0.480772	0.016907
1.63493	0.218555	0.00962726	0.110128	0.012174	0.477272	0.0169638
1.63694	0.214926	0.00959851	0.107385	0.0121686	0.473772	0.0170209
1.63894	0.211297	0.00956599	0.104667	0.0121627	0.47027	0.0170786
1.64094	0.207714	0.00953217	0.101965	0.012156	0.466766	0.0171371
1.64294	0.204153	0.00949602	0.0992843	0.0121492	0.46326	0.0171969
1.64494	0.200615	0.00945771	0.0966408	0.0121431	0.459752	0.0172582
1.64695	0.197099	0.00941746	0.094045	0.012138	0.456242	0.0173212
1.64895	0.193604	0.00937546	0.0914953	0.0121339	0.45273	0.0173863
1.65095	0.190131	0.00933192	0.0889834	0.012131	0.449217	0.0174536
1.65295	0.186636	0.00928666	0.0865016	0.012129	0.445703	0.0175235
1.65495	0.183212	0.00924084	0.0840634	0.0121271	0.442188	0.0175962
1.65696	0.17981	0.00919412	0.0816671	0.0121247	0.438673	0.0176717
1.65896	0.176413	0.00914629	0.079299	0.0121219	0.435158	0.0177505
1.66096	0.173049	0.00909834	0.0769443	0.0121184	0.431644	0.0178324
1.66296	0.169707	0.00905021	0.0744423	0.0121017	0.428133	0.0179177
1.66496	0.166339	0.00900069	0.0721027	0.0120979	0.424626	0.0180064
1.66697	0.163029	0.0089526	0.0697647	0.0120926	0.421124	0.0180983
1.66897	0.159744	0.00890508	0.0674415	0.0120853	0.417628	0.0181933
1.67097	0.156482	0.00885838	0.0651354	0.0120756	0.414141	0.018291
1.67297	0.153244	0.0088128	0.0628303	0.0120635	0.410664	0.018391
1.67497	0.15003	0.00876858	0.0605491	0.0120485	0.407196	0.0184929
1.67698	0.146838	0.00872595	0.0582823	0.0120319	0.403741	0.018596
1.67898	0.14367	0.00868514	0.0560448	0.0120141	0.400296	0.0186999
1.68098	0.140524	0.0086463	0.0538443	0.0119954	0.396864	0.018804
1.68298	0.137401	0.00860958	0.0516769	0.0119759	0.393445	0.0189077
1.68498	0.134299	0.00857502	0.0495353	0.0119556	0.390039	0.0190106
1.68699	0.131218	0.00854266	0.0474202	0.0119343	0.386648	0.019112
1.68899	0.128157	0.00851247	0.0453459	0.0119116	0.38327	0.0192115
1.69099	0.125117	0.00848433	0.0433038	0.0118876	0.379907	0.0193087
1.69299	0.122096	0.00845815	0.0412804	0.0118626	0.376559	0.0194031
1.69499	0.119094	0.00843376	0.0392617	0.0118368	0.373225	0.0194945
1.697	0.116109	0.00841103	0.0372329	0.0118106	0.369906	0.0195826
1.699	0.113111	0.00839104	0.0351855	0.0117843	0.366601	0.0196671
1.701	0.110154	0.00837094	0.033123	0.0117583	0.36331	0.019748
1.703	0.107211	0.00835172	0.0310524	0.0117319	0.360033	0.0198251
1.70501	0.104282	0.00833301	0.0289791	0.0117051	0.35677	0.0198987
1.70701	0.101366	0.00831449	0.0268937	0.0116781	0.353522	0.0199687
1.70901	0.0984455	0.00829542	0.0245744	0.0116235	0.350289	0.0200354
1.71101	0.0955525	0.00827633	0.0224577	0.0115956	0.347072	0.0200988
1.71301	0.0926722	0.00825662	0.0203625	0.0115696	0.343871	0.020159
1.71502	0.0898035	0.00823606	0.0182956	0.0115454	0.340686	0.0202162
1.71702	0.0869452	0.00821446	0.0162559	0.0115234	0.337519	0.0202704
1.71902	0.0840964	0.00819164	0.0142446	0.011503	0.33437	0.0203216
1.72102	0.0812565	0.00816747	0.0122739	0.0114841	0.33124	0.0203701
1.72302	0.0784247	0.00814186	0.0103577	0.0114658	0.328129	0.020416
1.72503	0.0755793	0.00811427	0.00849462	0.0114481	0.325038	0.0204593
1.72703	0.0727597	0.00808535	0.00697664	0.0115183	0.321969	0.0205002
1.72903	0.0699486	0.00805478	0.0051505	0.0114899	0.318921	0.0205389
1.73103	0.0670685	0.00802518	0.00334468	0.0114615	0.315896	0.0205755
1.73303	0.0642345	0.00799261	0.00155176	0.0114335	0.312895	0.0206103
1.73504	0.061456	0.00796119	-0.000228625	0.0114062	0.309917	0.0206434
1.73704	0.0585783	0.00792347	-0.00200167	0.0113795	0.306963	0.0206751
1.73904	0.0557665	0.00788727	-0.00377538	0.0113535	0.304032	0.0207053
1.74104	0.052965	0.0078502	-0.00564909	0.0113196	0.301125	0.0207344
1.74304	0.0501755	0.00781258	-0.00744814	0.0112944	0.29824	0.0207623
1.74505	0.0473994	0.00777472	-0.00923476	0.0112707	0.295378	0.0207894
1.74705	0.0446374	0.00773695	-0.011	0.0112486	0.292537	0.0208156
1.74905	0.0418903	0.00769958	-0.0127431	0.0112281	0.289718	0.0208413
1.75105	0.0391587	0.00766292	-0.0144637	0.0112088	0.286918	0.0208665
1.75305	0.0364427	0.00762727	-0.0161589	0.0111902	0.284137	0.0208913
1.75506	0.0337429	0.0075929	-0.0178189	0.0111718	0.281374	0.0209159
1.75706	0.0310605	0.00756003	-0.019432	0.0111527	0.278629	0.0209404
1.75906	0.028396	0.00752889	-0.0210017	0.0111325	0.275899	0.0209649
1.76106	0.0257837	0.00749772	-0.0225364	0.0111111	0.273183	0.0209895
1.76306	0.0231188	0.00747116	-0.0240451	0.0110885	0.27048	0.021014
1.76507	0.0205203	0.00744696	-0.0255298	0.0110644	0.267789	0.0210385
1.76707	0.0177981	0.00742576	-0.0269894	0.0110388	0.26511	0.021063
1.76907	0.0152402	0.00740648	-0.0284319	0.0110121	0.262443	0.0210875
1.77107	0.0127028	0.00738969	-0.0298705	0.0109845	0.259787	0.0211119
1.77307	0.0100315	0.00737195	-0.0313104	0.0109561	0.257142	0.0211362
1.77508	0.00749565	0.00735931	-0.0327581	0.0109273	0.254509	0.0211603
1.77708	0.00495347	0.00734918	-0.0342091	0.0108984	0.251888	0.0211839
1.77908	0.00246366	0.00734078	-0.0356543	0.0108696	0.249278	0.021207
1.78108	-6.18826e-06	0.00733416	-0.0370933	0.0108412	0.24668	0.0212292
1.78308	-0.00245699	0.007329	-0.0385301	0.0108131	0.244093	0.0212504
1.78509	-0.00488968	0.00732497	-0.0399669	0.0107853	0.241518	0.0212704
1.78709	-0.00728807	0.00732171	-0.0414012	0.0107573	0.238955	0.021289
1.78909	-0.00963111	0.00731836	-0.0428254	0.010729	0.236404	0.021306
1.79109	-0.0119928	0.00731534	-0.0442368	0.0107	0.233865	0.0213212
1.79309	-0.0144601	0.00731333	-0.0456453	0.0106706	0.231341	0.0213344
1.7951	-0.01683	0.00730876	-0.0470595	0.0106407	0.228831	0.0213454
1.7971	-0.019153	0.00730327	-0.0484822	0.0106104	0.226336	0.0213544
1.7991	-0.021457	0.0072962	-0.0499041	0.0105797	0.223855	0.0213613
1.8011	-0.0236678	0.00728802	-0.0513165	0.0105488	0.221388	0.0213662
1.8031	-0.0258977	0.00727714	-0.0527199	0.0105176	0.218934	0.0213691
1.80511	-0.0281043	0.00726374	-0.0541148	0.0104861	0.216491	0.0213702
1.80711	-0.0302882	0.00724774	-0.0555004	0.0104543	0.21406	0.0213695
1.80911	-0.0324495	0.00722918	-0.0568814	0.0104227	0.21164	0.0213673
1.81111	-0.0345982	0.00720803	-0.0582515	0.0103915	0.209229	0.0213636
1.81311	-0.0365791	0.00718504	-0.0596054	0.0103611	0.206827	0.0213586
1.81512	-0.0386393	0.00715946	-0.060945	0.0103316	0.204434	0.0213526
1.81712	-0.0407114	0.00713091	-0.0623507	0.0103033	0.20205	0.0213456
1.81912	-0.0427287	0.00710117	-0.0636941	0.0102758	0.199676	0.0213379
1.82112	-0.0447607	0.00707038	-0.065028	0.0102488	0.197311	0.0213297
1.82312	-0.0468151	0.00703606	-0.066344	0.0102218	0.194956	0.0213211
1.82513	-0.0487407	0.00700138	-0.0676451	0.0101947	0.19261	0.0213126
1.82713	-0.0510673	0.00700862	-0.0690381	0.0101707	0.190272	0.0213044
1.82913	-0.0530081	0.0069732	-0.0703583	0.0101441	0.187943	0.0212967
1.83113	-0.0548179	0.00693363	-0.0716829	0.0101174	0.185623	0.0212896
1.83313	-0.0566338	0.00689822	-0.0730648	0.0100902	0.183311	0.0212835
1.83514	-0.0584216	0.0068594	-0.0742657	0.0100637	0.181008	0.0212785
1.83714	-0.0602092	0.00681968	-0.0754812	0.0100371	0.178716	0.0212749
1.83914	-0.0619057	0.00677934	-0.0767104	0.0100097	0.176433	0.0212729
1.84114	-0.0636272	0.00673968	-0.0779527	0.0099814	0.174161	0.0212726
1.84314	-0.0653166	0.00670011	-0.0792019	0.00995229	0.171901	0.0212742
1.84515	-0.0669912	0.00666113	-0.0804473	0.00992267	0.169652	0.0212778
1.84715	-0.0686162	0.00662575	-0.0816827	0.00989279	0.167414	0.0212834
1.84915	-0.070245	0.00658883	-0.0829068	0.00986281	0.165186	0.0212913
1.85115	-0.0718544	0.00655308	-0.0841224	0.00983301	0.162968	0.0213014
1.85315	-0.073313	0.00651505	-0.0853169	0.00980365	0.160291	0.0213234
1.85516	-0.0748771	0.00648228	-0.0865073	0.00977411	0.158026	0.0213398
1.85716	-0.0763901	0.00645248	-0.0876743	0.00974397	0.155775	0.021358
1.85916	-0.0779115	0.00642473	-0.0888146	0.00971284	0.153536	0.021378
1.86116	-0.0793547	0.00640012	-0.0900062	0.00967795	0.151308	0.0213994
1.86316	-0.0808626	0.00637817	-0.0911077	0.0096444	0.149092	0.0214222
1.86517	-0.0823764	0.00635922	-0.092117	0.00960722	0.146888	0.0214462
1.86717	-0.0838641	0.00634397	-0.0932145	0.00957435	0.144695	0.0214711
1.86917	-0.0853703	0.00633138	-0.0942759	0.00953971	0.142515	0.0214968
1.87117	-0.0868029	0.00632303	-0.0954378	0.00950513	0.140347	0.0215229
1.87317	-0.0882574	0.00631845	-0.0965129	0.00947084	0.138193	0.0215492
1.87518	-0.0897285	0.00631715	-0.0977267	0.00943712	0.13592	0.0215918
1.87718	-0.0911635	0.00632032	-0.0987857	0.00940317	0.133783	0.021619
1.87918	-0.0925812	0.00632722	-0.0998297	0.00936918	0.131667	0.0216449
1.88118	-0.0939373	0.0063392	-0.100853	0.0093351	0.129573	0.0216692
1.88318	-0.0953373	0.00635249	-0.101851	0.00930078	0.127504	0.0216916
1.88519	-0.0967513	0.00636706	-0.102828	0.00926662	0.125458	0.021712
1.88719	-0.09734	0.00661768	-0.103783	0.00923263	0.123451	0.0217294
1.88919	-0.0986414	0.00665728	-0.104713	0.00919869	0.121473	0.0217445
1.89119	-0.0999474	0.00669363	-0.105617	0.00916465	0.119526	0.0217572
1.89319	-0.101225	0.00673065	-0.106546	0.00913147	0.11761	0.0217676
1.8952	-0.102483	0.00676627	-0.10737	0.00909613	0.115737	0.0217748
1.8972	-0.10379	0.00679874	-0.108186	0.00906122	0.113863	0.0217816
1.8992	-0.10501	0.00683046	-0.108893	0.00902953	0.112016	0.021786
1.9012	-0.106219	0.00685978	-0.109469	0.00900406	0.109842	0.021815
1.9032	-0.107401	0.00688701	-0.110091	0.00898056	0.107934	0.0218228
1.90521	-0.108538	0.00690806	-0.110801	0.00895761	0.106101	0.0218197
1.90721	-0.109727	0.00692665	-0.111574	0.0089337	0.104318	0.0218175
1.90921	-0.110904	0.00694145	-0.1124	0.00890816	0.10255	0.0218131
1.91121	-0.112097	0.00695179	-0.113262	0.00888081	0.100793	0.0218067
1.91321	-0.113282	0.00695818	-0.114147	0.00885167	0.0990422	0.0217986
1.91522	-0.114249	0.00694153	-0.115046	0.00882093	0.097291	0.0217894
1.91722	-0.115405	0.0069378	-0.115951	0.00878899	0.0955342	0.0217792
1.91922	-0.116161	0.00692349	-0.116858	0.00875645	0.0937665	0.0217687
1.92122	-0.117154	0.00691527	-0.117555	0.00872184	0.0921769	0.0217507
1.92322	-0.118094	0.00690801	-0.118355	0.00868933	0.0903822	0.021741
1.92523	-0.119159	0.00689945	-0.119155	0.00865728	0.0885572	0.0217325
1.92723	-0.120273	0.00688287	-0.119853	0.00861944	0.0870789	0.0217357
1.92923	-0.121438	0.0068809	-0.120513	0.00858604	0.0852428	0.021734
1.93123	-0.122638	0.00685774	-0.121216	0.00855399	0.0835104	0.0217274
1.93323	-0.123799	0.00683209	-0.121582	0.00852265	0.0816544	0.0217261
1.93524	-0.124839	0.0068343	-0.121849	0.00849106	0.0797643	0.021726
1.93724	-0.126014	0.00681167	-0.122292	0.00846299	0.0778467	0.0217268
1.93924	-0.127193	0.00678787	-0.122819	0.00843613	0.0759094	0.0217284
1.94124	-0.128366	0.00676321	-0.123421	0.00840973	0.0739604	0.0217303
1.94324	-0.129443	0.00674202	-0.12408	0.00838326	0.0720082	0.0217321
1.94525	-0.130321	0.00671734	-0.124722	0.00835553	0.0704514	0.0217033
1.94725	-0.131286	0.00669086	-0.125441	0.00832819	0.0686151	0.0216967
1.94925	-0.132395	0.00666454	-0.126157	0.00829992	0.0670632	0.0216751
1.95125	-0.133376	0.00663982	-0.126853	0.00827051	0.0652367	0.0216681
1.95325	-0.134339	0.0066353	-0.127508	0.00823983	0.0635416	0.021652
1.95526	-0.134919	0.00660942	-0.12806	0.00820781	0.0618321	0.021638
1.95726	-0.135774	0.00658884	-0.128382	0.00817217	0.0601755	0.0216209
1.95926	-0.13631	0.00657171	-0.128634	0.00813092	0.058577	0.0216004
1.96126	-0.137105	0.0065522	-0.128808	0.00809516	0.0570396	0.0215762
1.96326	-0.13772	0.00653335	-0.128981	0.00806123	0.0555631	0.0215484
1.96527	-0.138125	0.00651797	-0.128681	0.0080215	0.054145	0.0215175
1.96727	-0.138325	0.00650659	-0.127513	0.00796585	0.0527803	0.0214838
1.96927	-0.138611	0.00649134	-0.127043	0.00793465	0.0515965	0.0214422
1.97127	-0.138741	0.00646974	-0.126834	0.00791073	0.0503919	0.021401
1.97327	-0.138936	0.0064588	-0.126285	0.00788978	0.0492155	0.0213579
1.97528	-0.138727	0.0064556	-0.126024	0.00787375	0.0480581	0.0213133
1.97728	-0.138967	0.00645163	-0.125854	0.00785872	0.0472931	0.0213096
1.97928	-0.139232	0.00644916	-0.125777	0.00784388	0.0469521	0.0212097
1.98128	-0.139377	0.00644672	-0.125792	0.00782861	0.0460554	0.0211587
1.98328	-0.139536	0.0064425	-0.125897	0.00781253	0.0451184	0.0211072
1.98529	-0.139687	0.00643338	-0.125935	0.00777519	0.0441318	0.0210551
1.98729	-0.139814	0.00642719	-0.126049	0.00776666	0.0430374	0.0210064
1.98929	-0.13988	0.00641922	-0.126395	0.00774234	0.0419178	0.0209527
1.99129	-0.140356	0.0064222	-0.126783	0.00771674	0.0406476	0.0209002
1.99329	-0.140659	0.00641835	-0.127283	0.00769253	0.0395627	0.0208536
1.9953	-0.140468	0.00640708	-0.127604	0.00766129	0.0382963	0.0207992
1.9973	-0.140969	0.0064087	-0.126844	0.0076798	0.0369551	0.0207418
1.9993	-0.141308	0.00640876	-0.125927	0.00762814	0.0357026	0.0206764
2.0013	-0.141853	0.00640447	-0.122867	0.00750371	0.0345133	0.0206011
2.0033	-0.141923	0.00640015	-0.120856	0.00739897	0.033727	0.0205907
2.00531	-0.141801	0.00639046	-0.119735	0.00733412	0.0330031	0.0204953
2.00731	-0.142069	0.00638631	-0.119141	0.007318	0.0322431	0.0204153
2.00931	-0.14212	0.00636946	-0.118228	0.00733843	0.0316421	0.0203185
2.01131	-0.14224	0.00635367	-0.117669	0.00737355	0.0316198	0.0201452
2.01331	-0.142102	0.00634647	-0.116727	0.00744868	0.0300327	0.0200661
2.01532	-0.140999	0.00632218	-0.116085	0.00748592	0.0289509	0.0200223
2.01732	-0.139696	0.00629262	-0.114772	0.00754187	0.0275466	0.0199515
2.01932	-0.137987	0.00626448	-0.113821	0.00755546	0.0282698	0.0197384
2.02132	-0.13587	0.00622075	-0.11211	0.00754986	0.0300408	0.0197437
2.02332	-0.132718	0.00616762	-0.109494	0.00749751	0.0336232	0.0196048
2.02533	-0.128984	0.00615413	-0.106474	0.00748959	0.0382217	0.0192014
2.02733	-0.123452	0.00618003	-0.101911	0.00760198	0.0422051	0.0191941
2.02933	-0.117976	0.00617683	-0.0969273	0.00769619	0.0484928	0.0191545
2.03133	-0.11199	0.00621644	-0.0910148	0.00778573	0.0540272	0.0191954
2.03333	-0.104584	0.00627268	-0.0848833	0.00783066	0.0617457	0.0191144

## Sheet: Fig_4g_spkwidth_acorrlag
	bursty_acorr_peak	bursty_spk_width	theta_acorr_peak	theta_spk_width	nonbursty_acorr_peak	nonbursty_spk_width	pure_acorr_peak	pure_spk_width	conj_acorr_peak	conj_spk_width
0	16	0.47047	13.8	0.434434	17.6	0.600601	14.9	0.368368	13.8	0.434434
1	14.8	0.484484	16.2	0.458458	21	0.616617	18.5	0.356356	16.2	0.458458
2	5	0.424424	13.7	0.25025	18.5	0.578579	14.1	0.366366	13.7	0.25025
3	15	0.36036	14.8	0.396396	21.1	0.558559	14.3	0.39039	14.8	0.396396
4	15.1	0.364364	13.3	0.42042	19.6	0.538539	5	0.424424	13.3	0.42042
5	14.5	0.376376	15.7	0.398398	21.1	0.586587	15	0.36036	15.7	0.398398
6	15.3	0.37037	14.6	0.364364	12.3	0.664665	14	0.37037	14.6	0.364364
7	9.5	0.474474	14.9	0.368368	19.4	0.562563	15.2	0.366366	11.3	0.394394
8	4.6	0.476476	11.3	0.394394	26.6	0.522523	15.3	0.37037	12	0.398398
9	7.3	0.548549	12	0.398398	32.6	0.538539	14.8	0.462462	15.3	0.404404
10	5.2	0.44044	15.3	0.404404	24.8	0.580581	14.4	0.554555	14	0.448448
11	10.8	0.454454	14	0.448448	24.5	0.608609	7	0.448448	16	0.47047
12	4.6	0.574575	14.5	0.466466	17.2	0.568569	9.5	0.474474	14.5	0.466466
13	6.7	0.422422	14.7	0.396396	22.4	0.556557	4.6	0.476476	14.7	0.396396
14	11.2	0.202202	13.8	0.4004	22.5	0.584585	7.3	0.548549	13.8	0.4004
15	11.6	0.148148	13.1	0.38038	25.8	0.646647	5.2	0.44044	14.8	0.484484
16	5	0.532533	14.3	0.404404	22.6	0.570571	10.8	0.454454	13.1	0.38038
17	6.4	0.510511	12.7	0.402402	19.9	0.578579	7.5	0.45045	14.3	0.404404
18	6.4	0.47047	14.6	0.426426	30.3	0.584585	17.6	0.600601	12.7	0.402402
19	5.2	0.510511	15.4	0.408408	26.8	0.636637	4.6	0.574575	14.6	0.426426
20	8.3	0.398398	13.6	0.398398	29.8	0.582583	6.7	0.422422	15.4	0.408408
21	5.6	0.484484	15.5	0.404404	22.4	0.586587	11.2	0.202202	13.6	0.398398
22	4	0.47047	18.5	0.356356	23.3	0.510511	9.9	0.304304	15.5	0.404404
23	4.6	0.546547	14.1	0.366366	25.1	0.506507	11.6	0.148148	14.2	0.412412
24	6.7	0.438438	14.2	0.412412	16.3	0.646647	21	0.616617	15.9	0.404404
25	5.8	0.548549	15.9	0.404404	20.1	0.552553	5	0.532533	13.9	0.424424
26	5.5	0.488488	13.9	0.424424	26.9	0.608609	6.4	0.510511	15.2	0.39039
27	5.5	0.510511	14.3	0.39039	27.1	0.580581	6.4	0.47047	16	0.368368
28	4.3	0.458458	15.2	0.39039	18.7	0.602603	5.2	0.510511	12.2	0.394394
29	5.2	0.442442	16	0.368368	23.7	0.560561	8.3	0.398398	14.6	0.394394
30	6.1	0.424424	12.2	0.394394	28.5	0.644645	18.5	0.578579	14.3	0.406406
31	6.4	0.548549	14.6	0.394394	27.1	0.304304	5.6	0.484484	14.3	0.442442
32	8.6	0.464464	14.3	0.406406	23.4	0.586587	4	0.47047	13.6	0.408408
33	3.4	0.474474	14.3	0.442442	24.3	0.594595	4.6	0.546547	14.1	0.402402
34	4.9	0.482482	13.6	0.408408	24.9	0.664665	6.7	0.438438	14.6	0.368368
35	4.1	0.502503	14.1	0.402402	12.5	0.550551	21.1	0.558559	13.9	0.436436
36	11.4	0.412412	14.6	0.368368	30.4	0.590591	5.8	0.548549	14	0.398398
37	6.5	0.446446	13.9	0.436436	31.4	0.572573	19.6	0.538539	13.9	0.416416
38	4.3	0.48048	14	0.37037	18.9	0.594595	5.5	0.488488	13.1	0.408408
39	6.5	0.482482	14	0.398398	29.8	0.536537	5.5	0.510511	15.2	0.376376
40	5	0.482482	15.2	0.366366	23.6	0.604605	4.3	0.458458	15	0.356356
41	5.4	0.494494	13.9	0.416416	30.6	0.516517	5.2	0.442442	14	0.36036
42	6.1	0.516517	13.1	0.408408	36.1	0.48048	6.1	0.424424	14.5	0.44044
43	7.9	0.530531	15.2	0.376376	0.1	0.638639	6.4	0.548549	15.1	0.364364
44	7.9	0.48048	15	0.356356	32.5	0.674675	8.6	0.464464	12.5	0.392392
45	18.3	0.568569	14	0.36036	24.7	0.690691	21.1	0.586587	14.5	0.376376
46	9.7	0.13013	14.5	0.44044	0.1	0.644645	11.3	0.474474	10.8	0.422422
47	15.2	0.338338	12.5	0.392392	19.4	0.640641	12.3	0.664665	14	0.364364
48	7	0.504505	10.8	0.422422	39	0.684685	3.4	0.474474	14.3	0.364364
49	10.7	0.660661	14	0.364364	28.3	0.660661	4.9	0.482482	14.5	0.366366
50	10.6	0.15015	14.3	0.364364	35.2	0.652653	4.1	0.502503	13.3	0.424424
51	12.5	1.04705	14.8	0.462462	0.1	0.592593	7.5	0.462462	15	0.402402
52	7.1	0.504505	14.5	0.366366	31	0.626627	11.4	0.412412	14.3	0.384384
53	24.3	0.580581	13.3	0.424424	24.7	0.564565	19.4	0.562563	13.4	0.374374
54	6.2	0.504505	15	0.402402	35	0.626627	6.5	0.446446	14	0.394394
55	8.6	0.466466	14.3	0.384384	49.5	0.686687	4.3	0.48048	12.7	0.402402
56	14.9	0.382382	13.4	0.374374	38.1	0.664665	6.5	0.482482	14.5	0.462462
57	13.7	0.382382	14	0.394394	14.9	0.704705	26.6	0.522523	13.8	0.448448
58	10.3	0.526527	12.7	0.402402	23.8	0.682683	7.7	0.646647	12.9	0.538539
59	12	0.362362	14.5	0.462462	0.1	0.646647	5	0.482482	13.6	0.438438
60	12.6	0.258258	13.8	0.448448	23.9	0.592593	5.4	0.494494	12.6	0.502503
61	15	0.402402	12.9	0.538539	31.9	0.656657	6.1	0.516517	19.3	0.442442
62	15.5	0.414414	13.6	0.438438	40.9	0.646647	7.7	0.498498	15	0.482482
63	6.3	0.426426	12.6	0.502503	31.1	0.516517	32.6	0.538539	13.5	0.464464
64	4.3	0.582583	14.4	0.554555	15.6	0.656657	8.9	0.524525	15.1	0.456456
65	5.8	0.522523	19.3	0.442442	30.4	0.690691	7.9	0.530531	14.3	0.492492
66	5.3	0.616617	15	0.482482	50.9	0.730731	12.2	0.296296	13	0.366366
67	7.1	0.522523	13.5	0.464464	48.2	0.662663	6.8	0.542543	13.3	0.386386
68	15	0.510511	7	0.448448	33.6	0.662663	24.8	0.580581	14.3	0.376376
69	11.6	0.138138	7.5	0.45045	15.4	0.700701	7.9	0.48048	14.2	0.436436
70	5	0.664665	9.9	0.304304	38.5	0.678679	18.3	0.568569	13.9	0.41041
71	5	0.456456	11.3	0.474474	44.4	0.624625	24.5	0.608609	13.2	0.438438
72	5.6	0.436436	7.5	0.462462	52.8	0.600601	9.7	0.13013	14.3	0.402402
73	5.3	0.446446	7.7	0.646647	32.1	0.738739	17.2	0.568569	13.6	0.392392
74	5.8	0.472472	7.7	0.498498	28.2	0.704705	22.4	0.556557	13.4	0.412412
75	4.9	0.502503	8.9	0.524525	54.7	0.610611	15.2	0.338338	15.5	0.414414
76	5.1	0.476476	12.2	0.296296	6	0.736737	7	0.504505	14.1	0.418418
77	5.2	0.524525	6.8	0.542543	36.3	0.730731	10.7	0.660661	15	0.510511
78	6.6	0.620621	15.1	0.456456	33.4	0.664665	22.5	0.584585	13.1	0.396396
79	6.8	0.494494	14.3	0.492492	40.9	0.710711	10.6	0.15015	14.7	0.424424
80	4.8	0.544545	13	0.366366	48.1	0.578579	25.8	0.646647	14.3	0.442442
81	5.3	0.44044	13.3	0.386386	23.3	0.664665	12.5	1.04705	11.6	0.49049
82	8.2	0.44044	14.3	0.376376	0.1	0.620621	22.6	0.570571	15.3	0.394394
83	7.4	0.49049	14.2	0.436436	0.1	0.584585	19.9	0.578579	13.5	0.384384
84	7.7	0.458458	13.9	0.41041	41.8	0.646647	30.3	0.584585	12.9	0.412412
85	5.7	0.458458	13.2	0.438438	33.1	0.654655	7.1	0.504505	14.4	0.428428
86	5.4	0.692693	14.3	0.402402	25.7	0.732733	24.3	0.580581	14.4	0.530531
87	15	0.532533	13.6	0.392392	24.8	0.718719	26.8	0.636637	14.2	0.414414
88	5.4	0.492492	13.4	0.412412	32.5	0.662663	29.8	0.582583	17	0.394394
89	5.9	0.506507	14.1	0.418418	20	0.726727	22.4	0.586587	9.9	0.454454
90	5	0.518519	7.3	0.534535	32.4	0.652653	6.2	0.504505	12.7	0.424424
91	6.5	0.548549	7.5	0.472472	27.8	0.670671	23.3	0.510511	14.7	0.458458
92	6.2	0.488488	13.1	0.396396	18.1	0.662663	8.6	0.466466	13.5	0.442442
93	6.7	0.488488	14.7	0.424424	18.9	0.668669	25.1	0.506507	14.4	0.45045
94	5.9	0.562563	14.3	0.442442	47.7	0.612613	14.9	0.382382	16.9	0.484484
95	4.4	0.494494	11.6	0.49049			13.7	0.382382	12.9	0.388388
96	5.5	0.616617	15.3	0.394394			10.3	0.526527	13.3	0.438438
97	5.6	0.466466	13.5	0.384384			12	0.362362	15.8	0.484484
98	5.2	0.548549	12.9	0.412412			12.6	0.258258	9.8	0.452452
99	4.6	0.494494	14.4	0.428428			15	0.402402	14.4	0.48048
100	6.7	0.506507	14.4	0.530531			7.3	0.534535	13.2	0.462462
101	5.5	0.464464	14.2	0.414414			6.3	0.426426	12.1	0.422422
102	4.8	0.612613	17	0.394394			16.3	0.646647	11.6	0.482482
103	4	0.600601	9.9	0.454454			4.3	0.582583	11.8	0.452452
104	6	0.584585	12.7	0.424424			5.8	0.522523	7	0.484484
105	5.5	0.502503	14.7	0.458458			5.3	0.616617	5.8	0.484484
106	5.4	0.546547	12.4	0.412412			20.1	0.552553	7.4	0.562563
107	5.3	0.542543	13.5	0.442442			7.1	0.522523	5.4	0.496496
108	7.1	0.484484	14.4	0.45045			26.9	0.608609	7.3	0.534535
109	6.6	0.576577	16.9	0.484484			7.5	0.472472	6	0.592593
110	4.4	0.504505	14.3	0.434434			27.1	0.580581	6	0.48048
111	8.8	0.616617	12.9	0.388388			11.6	0.138138	5.1	0.500501
112	5.7	0.660661	13.3	0.438438			12.4	0.412412	7	0.578579
113	4.9	0.468468	15.8	0.484484			14.3	0.434434	9.6	0.128128
114	6.7	0.472472	9.9	0.582583			5	0.664665	6.9	0.566567
115	5.1	0.46046	7.5	0.558559			9.9	0.582583	4.9	0.524525
116	6.5	0.494494	7.1	0.488488			5	0.456456	0.1	0.192192
117	7.7	0.614615	8.3	0.594595			5.6	0.436436	7.6	0.394394
118	7.6	0.604605	9.5	0.116116			5.3	0.446446	16	0.376376
119	5.2	0.486486	7.8	0.484484			5.8	0.472472	11.8	0.19019
120	14.2	0.408408	7.8	0.492492			4.9	0.502503	17.1	0.516517
121	9.9	0.550551	6.5	0.438438			5.1	0.476476	0.1	0.434434
122	4.9	0.584585	8.5	0.530531			5.2	0.524525	10.1	0.37037
123	5.1	0.576577	8.2	0.534535			6.6	0.620621	12.4	0.468468
124	5.8	0.650651	7.3	0.49049			6.8	0.494494	17.9	0.614615
125	4.9	0.496496	8.5	0.484484			4.8	0.544545	14.4	0.372372
126	5.6	0.542543	9.6	0.578579			5.3	0.44044	15.5	0.442442
127	7.4	0.444444	9.8	0.452452			8.2	0.44044	12.4	0.424424
128	5	0.522523	8.4	0.484484			7.4	0.49049	15.7	0.444444
129	5.1	0.502503	8.4	0.536537			7.7	0.458458	13.1	0.496496
130	4.5	0.466466	13.2	0.462462			5.7	0.458458	15.1	0.436436
131	6	0.494494	12.1	0.422422			5.4	0.692693	13.2	0.45045
132	5	0.496496	0.1	0.518519			15	0.532533	14.6	0.48048
133	5.9	0.494494	7.5	0.192192			5.4	0.492492	17.2	0.388388
134	4.4	0.25025	11.6	0.482482			5.9	0.506507	15.8	0.454454
135	4.9	0.704705	11.8	0.452452			5	0.518519	13.1	0.46046
136	7.8	0.566567	9.2	0.482482			6.5	0.548549	11.9	0.452452
137	5.4	0.538539	6.5	0.414414			6.2	0.488488	12.7	0.456456
138	4.9	0.534535	6.6	0.484484			6.7	0.488488	11.4	0.434434
139	4.9	0.524525	7	0.484484			5.9	0.562563	9	0.458458
140	5.7	0.504505	9.2	0.47047			4.4	0.494494	11.8	0.44044
141	4.6	0.484484	11.3	0.41041			5.5	0.616617	14.6	0.402402
142	4.9	0.484484	5.8	0.484484			5.6	0.466466	19.2	0.45045
143	6.5	0.522523	7.4	0.562563			5.2	0.548549	11.6	0.46046
144	6.3	0.456456	5.4	0.496496			18.7	0.602603	20.3	0.506507
145	8.8	0.578579	6	0.518519			4.6	0.494494	13.3	0.434434
146	4.8	0.500501	9.2	0.46046			6.7	0.506507	17.8	0.42042
147	4.9	0.568569	8.5	0.516517			5.5	0.464464	14.4	0.46046
148	5.2	0.496496	7.2	0.572573			4.8	0.612613	12.3	0.372372
149	5.3	0.502503	7.3	0.496496			4	0.600601	7.8	0.526527
150	5.5	0.498498	6.7	0.534535			6	0.584585	12.3	0.452452
151	5.7	0.638639	5.6	0.468468			5.5	0.502503	13.5	0.438438
152	4.7	0.536537	4.6	0.49049			5.4	0.546547	12.8	0.506507
153	5.6	0.494494	8	0.540541			5.3	0.542543	14	0.412412
154	5.1	0.538539	7.1	0.552553			7.1	0.484484	12.4	0.4004
155	6.8	0.466466	7.8	0.506507			6.6	0.576577	14.4	0.398398
156	5.1	0.494494	9.6	0.128128			4.4	0.504505	13.9	0.398398
157	6.6	0.600601	5.7	0.554555			8.8	0.616617	12.7	0.392392
158	4.8	0.498498	5.5	0.486486			5.7	0.660661	13.8	0.444444
159	5.5	0.558559	0.1	0.192192			4.9	0.468468	12.6	0.444444
160	4.8	0.476476	8.3	0.438438			6.7	0.472472	22.8	0.406406
161	6.3	0.502503	7.8	0.42042			5.1	0.46046	12.1	0.454454
162	8.7	0.458458	7.8	0.444444			6.5	0.494494	15.8	0.426426
163	6.2	0.666667	15	0.396396			7.5	0.558559	18.7	0.406406
164	5.9	0.590591	16	0.376376			7.1	0.488488	14.8	0.422422
165	5.5	0.382382	10.3	0.48048			7.7	0.614615	14.4	0.408408
166	5.1	0.524525	8.3	0.472472			7.6	0.604605	13.6	0.4004
167	7.5	0.584585	8.1	0.462462			5.2	0.486486	18.4	0.414414
168	5.4	0.396396	11.8	0.19019			23.7	0.560561	15.6	0.586587
169	6	0.636637	17.1	0.516517			14.2	0.408408	13.6	0.43043
170	5	1.34134	12.4	0.468468			9.9	0.550551	18	0.422422
171	5	0.698699	17.9	0.614615			4.9	0.584585	19.3	0.438438
172	22.4	0.272272	15.5	0.442442			5.1	0.576577	21	0.438438
173	6.4	0.522523	12.4	0.424424			5.8	0.650651	13.4	0.41041
174	4.8	0.538539	13.1	0.496496			4.9	0.496496	14.6	0.462462
175	7	0.500501	15.1	0.436436			5.6	0.542543	12.1	0.438438
176	4.6	0.466466	13.2	0.45045			8.3	0.594595	13.2	0.464464
177	5	0.466466	9.8	0.46046			7.4	0.444444	12.9	0.43043
178	4.8	0.462462	14.6	0.48048			9.5	0.116116	13.3	0.44044
179	4.8	0.49049	13.2	0.426426			5	0.522523	14	0.462462
180	5.1	0.464464	15.8	0.454454			7.8	0.484484	12.3	0.424424
181	5.2	0.528529	13.1	0.46046			7.8	0.492492	15.2	0.484484
182	5	0.478478	11.9	0.452452			28.5	0.644645	13.5	0.438438
183	6.2	0.514515	12.7	0.456456			5.1	0.502503	13.9	0.422422
184	5.6	0.488488	11.4	0.434434			4.5	0.466466	14.8	0.442442
185	7.1	0.492492	9	0.458458			6	0.494494	13	0.402402
186	5.6	0.542543	11.8	0.44044			5	0.496496	12.6	0.614615
187	5.8	0.570571	19.2	0.45045			6.5	0.438438	16.2	0.598599
188	4.4	0.594595	13.3	0.434434			5.9	0.494494
189	4.2	0.558559	17.8	0.42042			4.4	0.25025
190	6.3	0.660661	6.5	0.712713			4.9	0.704705
191	5.4	0.560561	11.5	0.444444			7.8	0.566567
192	7.9	0.554555	14.4	0.46046			5.4	0.538539
193	5.5	0.492492	12.3	0.372372			4.9	0.534535
194	4.8	0.500501	7.8	0.526527			8.5	0.530531
195	5.4	0.554555	12.3	0.452452			4.9	0.524525
196	5.2	0.520521	13.5	0.438438			5.7	0.504505
197	6.5	0.498498	12.8	0.506507			4.6	0.484484
198	8.1	0.580581	12.4	0.4004			4.9	0.484484
199	5.3	0.522523	14.4	0.398398			6.5	0.522523
200	14.4	0.48048	12.7	0.392392			6.3	0.456456
201	14.6	0.398398	13.8	0.444444			8.8	0.578579
202	6.8	0.520521	22.8	0.406406			4.8	0.500501
203	3.4	0.406406	15.8	0.426426			4.9	0.568569
204	17.4	0.704705	14.8	0.422422			5.2	0.496496
205	11.2	0.532533	7.9	0.568569			5.3	0.502503
206	5.2	0.540541	14.4	0.408408			5.5	0.498498
207	5.8	0.620621	13.6	0.4004			5.7	0.638639
208	5.5	0.552553	18.4	0.414414			4.7	0.536537
209	4.9	0.582583	12.4	0.426426			5.6	0.494494
210	5.2	0.506507	15.6	0.586587			5.1	0.538539
211	5.9	0.540541	13.6	0.43043			6.8	0.466466
212	6	0.586587	18	0.422422			8.2	0.534535
213	5.8	0.504505	21	0.438438			5.1	0.494494
214	4.5	0.586587	13.4	0.41041			6.6	0.600601
215	5.5	0.47047	14.6	0.462462			4.8	0.498498
216	6.1	0.526527	12.1	0.438438			5.5	0.558559
217	14.6	0.208208	13.2	0.464464			4.8	0.476476
218	5.9	0.578579	12.9	0.43043			6.3	0.502503
219	5.8	0.534535	13.3	0.44044			8.7	0.458458
220	6.1	0.538539	12.3	0.424424			27.1	0.304304
221	6.3	0.462462	15.2	0.484484			6.2	0.666667
222	6.2	0.44044	13.5	0.438438			5.9	0.590591
223	5.2	0.570571	13.9	0.422422			5.5	0.382382
224	6.7	0.492492	14.8	0.442442			5.1	0.524525
225	6.5	0.510511	13	0.402402			7.5	0.584585
226	6.6	0.564565	9.1	0.566567			5.4	0.396396
227	7.1	0.530531	12.6	0.614615			6	0.636637
228	6	0.590591	16.2	0.598599			5	1.34134
229	8.2	0.18018					5	0.698699
230	5.1	0.570571					22.4	0.272272
231	6.4	0.466466					6.4	0.522523
232	7	0.482482					4.8	0.538539
233	5.9	0.464464					7	0.500501
234	7.9	0.126126					4.6	0.466466
235	6.3	0.464464					5	0.466466
236	8.2	0.462462					4.8	0.462462
237	7.7	0.574575					4.8	0.49049
238	7.3	0.534535					5.1	0.464464
239	6	0.618619					5.2	0.528529
240	5.2	0.572573					5	0.478478
241	6	0.592593					6.2	0.514515
242	5.7	0.694695					5.6	0.488488
243	5.5	0.568569					7.1	0.492492
244	5.5	0.522523					7.3	0.49049
245	5.6	0.502503					8.5	0.484484
246	5.7	0.630631					23.4	0.586587
247	6.1	0.662663					5.6	0.542543
248	5.3	0.492492					5.8	0.570571
249	7.5	0.492492					4.4	0.594595
250	6.1	0.532533					24.3	0.594595
251	6.3	0.646647					4.2	0.558559
252	5.7	0.744745					6.3	0.660661
253	7	0.596597					5.4	0.560561
254	4.7	0.464464					7.9	0.554555
255	5.8	0.636637					5.5	0.492492
256	6	0.550551					9.6	0.578579
257	5.2	0.606607					4.8	0.500501
258	6	0.48048					5.4	0.554555
259	6.3	0.532533					5.2	0.520521
260	6.1	0.560561					6.5	0.498498
261	7.5	0.534535					8.1	0.580581
262	7.6	0.498498					5.3	0.522523
263	6.3	0.542543					8.4	0.484484
264	5.5	0.466466					8.4	0.536537
265	8.2	1.32733					14.6	0.398398
266	6.4	0.462462					6.8	0.520521
267	6.3	0.504505					0.1	0.518519
268	5.8	0.536537					7.5	0.192192
269	5.8	0.604605					9.2	0.482482
270	6	0.488488					3.4	0.406406
271	4.3	0.552553					17.4	0.704705
272	6	0.498498					24.9	0.664665
273	7.4	0.47047					11.2	0.532533
274	7.5	0.500501					5.2	0.540541
275	5	0.502503					6.5	0.414414
276	5.6	0.610611					5.8	0.620621
277	6.1	0.494494					6.6	0.484484
278	5.6	0.500501					5.5	0.552553
279	5.6	0.624625					4.9	0.582583
280	6.1	0.510511					5.2	0.506507
281	4.8	0.508509					5.9	0.540541
282	4.9	0.580581					6	0.586587
283	5.9	0.454454					5.8	0.504505
284	5.1	0.532533					4.5	0.586587
285	4.7	0.452452					5.5	0.47047
286	5.1	0.534535					6.1	0.526527
287	5.1	0.500501					14.6	0.208208
288	5.2	0.498498					5.9	0.578579
289	5.2	0.502503					5.8	0.534535
290	4.8	0.558559					9.2	0.47047
291	4.7	0.594595					6.1	0.538539
292	7.2	0.466466					11.3	0.41041
293	5	0.550551					6.3	0.462462
294	5.5	0.454454					6.2	0.44044
295	6.3	0.642643					5.2	0.570571
296	5.9	0.448448					6.7	0.492492
297	6	0.454454					6.5	0.510511
298	6.3	0.486486					6.6	0.564565
299	4.2	0.512513					7.1	0.530531
300	5	0.476476					6	0.590591
301	5.4	0.488488					8.2	0.18018
302	6.1	0.506507					5.1	0.570571
303	5.1	0.566567					6.4	0.466466
304	6.2	0.462462					7	0.482482
305	4.8	0.482482					5.9	0.464464
306	6.6	0.522523					6	0.518519
307	5.4	0.492492					7.9	0.126126
308	5.2	0.522523					6.3	0.464464
309	6.1	0.408408					8.2	0.462462
310	6.1	0.462462					7.7	0.574575
311	5	0.488488					6	0.618619
312	5.9	0.462462					5.2	0.572573
313	6.8	0.580581					5.7	0.694695
314	7	0.578579					5.5	0.568569
315	5.6	0.496496					5.5	0.522523
316	6.3	0.502503					5.6	0.502503
317	6.1	0.530531					5.7	0.630631
318	7.4	0.516517					6.1	0.662663
319	5.8	0.534535					5.3	0.492492
320	4.8	0.558559					7.5	0.492492
321	6.8	0.556557					9.2	0.46046
322	6.5	0.584585					6.1	0.532533
323	5.3	0.614615					6.3	0.646647
324	5.1	0.568569					5.7	0.744745
325	6.1	0.668669					7	0.596597
326	7.1	0.454454					4.7	0.464464
327	7.7	0.650651					5.8	0.636637
328	7	0.566567					6	0.550551
329	5.8	0.636637					5.2	0.606607
330	5.1	0.624625					8.5	0.516517
331	5.7	0.648649					7.2	0.572573
332	5.6	0.590591					6.3	0.532533
333	6.9	0.576577					6.1	0.560561
334	6.9	0.566567					7.5	0.534535
335	4.8	0.562563					7.6	0.498498
336	4.9	0.524525					6.3	0.542543
337	5.4	0.574575					5.5	0.466466
338	6.2	0.626627					8.2	1.32733
339	5.1	0.614615					6.4	0.462462
340	5.7	0.672673					6.3	0.504505
341	5	0.570571					5.8	0.536537
342	5.7	0.508509					5.8	0.604605
343	6.2	0.658659					6	0.488488
344	4.9	0.550551					4.3	0.552553
345	6.3	0.550551					6	0.498498
346	6.2	0.630631					7.3	0.496496
347	5.8	0.590591					7.4	0.47047
348	6.2	0.434434					7.5	0.500501
349	5	0.28028					5	0.502503
350	5.3	0.47047					5.6	0.610611
351	6	0.486486					6.1	0.494494
352	4.8	0.494494					5.6	0.500501
353	5.4	0.446446					5.6	0.624625
354	8.3	0.478478					6.1	0.510511
355	5.4	0.650651					4.8	0.508509
356	5.2	0.478478					4.9	0.580581
357	4.1	0.584585					5.9	0.454454
358	4.3	0.506507					5.1	0.532533
359	6.8	0.524525					4.7	0.452452
360	5.6	0.456456					5.1	0.534535
361	4.9	0.512513					5.2	0.498498
362	5	0.422422					5.2	0.502503
363	6.3	0.454454					4.8	0.558559
364	3.7	0.428428					4.7	0.594595
365	4.7	0.46046					7.2	0.466466
366	7.4	0.598599					5	0.550551
367	5.4	0.468468					5.5	0.454454
368	5.2	0.448448					6.3	0.642643
369	6.5	0.448448					5.9	0.448448
370	12.1	0.332332					6	0.454454
371	9.5	0.238238					6.3	0.486486
372	6.4	0.508509					4.2	0.512513
373	5.5	0.522523					5	0.476476
374	6.2	0.474474					5.4	0.488488
375	5.3	0.39039					6.1	0.506507
376	7.7	0.518519					5.1	0.566567
377	5.2	0.416416					6.2	0.462462
378	7.3	0.464464					4.8	0.482482
379	7.4	0.402402					6.6	0.522523
380	9.6	0.468468					5.4	0.492492
381	4.7	0.44044					5.2	0.522523
382	5.4	0.534535					6.7	0.534535
383	5.1	0.47047					6.1	0.408408
384	4.6	0.42042					6.1	0.462462
385	6.1	0.576577					5	0.488488
386	6.2	0.38038					5.9	0.462462
387	5.6	0.492492					6.8	0.580581
388	4.5	0.452452					5.6	0.496496
389	5.2	0.464464					6.3	0.502503
390	7.7	0.472472					6.1	0.530531
391	6.6	0.426426					7.4	0.516517
392	10.6	0.444444					5.6	0.468468
393	5.5	0.446446					4.6	0.49049
394	5.1	0.478478					8	0.540541
395	20.2	0.418418					5.8	0.534535
396	6.5	0.45045					4.8	0.558559
397	7.2	0.454454					7.1	0.552553
398	4.1	0.406406					7.8	0.506507
399	5.8	0.398398					12.5	0.550551
400	4.6	0.454454					6.8	0.556557
401	5	0.452452					5.7	0.554555
402	3.4	0.446446					6.5	0.584585
403	5.6	0.426426					5.3	0.614615
404	5.5	0.454454					5.1	0.568569
405	8.5	0.45045					6.1	0.668669
406	6.9	0.446446					7.1	0.454454
407	7.6	0.394394					7.7	0.650651
408	4.5	0.532533					7	0.566567
409	6.3	0.644645					5.8	0.636637
410	4.3	0.556557					30.4	0.590591
411	8.5	0.596597					5.1	0.624625
412	5.7	0.562563					5.7	0.648649
413	6.5	0.548549					5.6	0.590591
414	7.9	0.478478					5.5	0.486486
415	7.4	0.582583					6.9	0.576577
416	8.6	0.464464					4.8	0.562563
417	5.1	0.468468					5.4	0.574575
418	6.8	0.494494					6.2	0.626627
419	8.3	0.548549					5.1	0.614615
420	8.2	0.476476					5.7	0.672673
421	5.6	0.414414					5	0.570571
422	7.4	0.406406					5.7	0.508509
423	6.6	0.508509					6.2	0.658659
424	9.5	0.448448					4.9	0.550551
425	7.2	0.44044					6.3	0.550551
426	7.4	0.508509					6.2	0.630631
427	6.9	0.594595					5.8	0.590591
428	9.1	0.516517					6.2	0.434434
429	6.4	0.500501					5	0.28028
430	9.2	0.542543					5.3	0.47047
431	6.8	0.478478					6	0.486486
432	5.9	0.452452					4.8	0.494494
433	6.5	0.566567					5.4	0.446446
434	6.8	0.246246					8.3	0.478478
435	7	0.620621					5.4	0.650651
436	7.9	0.500501					5.2	0.478478
437	6	0.498498					4.1	0.584585
438	7	0.550551					4.3	0.506507
439	7.2	0.596597					6.8	0.524525
440	4.9	0.456456					5.6	0.456456
441	6.6	0.484484					4.9	0.512513
442	8	0.538539					5	0.422422
443	7.4	0.442442					6.3	0.454454
444	5	0.446446					31.4	0.572573
445	5	0.496496					3.7	0.428428
446	7	0.524525					4.7	0.46046
447	6.2	0.486486					7.4	0.598599
448	5.9	0.528529					5.4	0.468468
449	5.6	0.474474					5.2	0.448448
450	4.3	0.462462					6.5	0.448448
451	4.3	0.506507					12.1	0.332332
452	8.5	0.508509					9.5	0.238238
453	6	0.568569					6.4	0.508509
454	6.9	0.46046					5.5	0.522523
455	6.4	0.510511					6.2	0.474474
456	7	0.506507					5.3	0.39039
457	7.3	0.554555					7.7	0.518519
458	6.7	0.47047					5.2	0.416416
459	6.3	0.48048					7.3	0.464464
460	6.1	0.458458					7.4	0.402402
461	6.1	0.534535					9.6	0.468468
462	6.3	0.506507					4.7	0.44044
463	7.5	0.398398					5.4	0.534535
464	4.3	0.424424					5.1	0.47047
465	4.8	1.28128					4.6	0.42042
466	4	1.22122					6.1	0.576577
467	8.7	0.474474					6.2	0.38038
468	9.1	0.456456					8.3	0.438438
469	6.2	0.468468					5.6	0.492492
470	4.3	0.452452					4.5	0.452452
471	6.1	0.528529					5.2	0.464464
472	7.5	0.502503					7.7	0.472472
473	6	0.446446					7.8	0.42042
474	6.4	0.492492					7.8	0.444444
475	6.7	0.512513					6.6	0.426426
476	8.2	0.618619					10.6	0.444444
477	6.8	0.546547					5.5	0.446446
478	7.2	0.506507					15	0.396396
479	6.5	0.472472					5.1	0.478478
480	7.5	0.522523					20.2	0.418418
481	5.4	0.474474					6.5	0.45045
482	6.4	0.590591					7.2	0.454454
483	6.6	0.39039					4.1	0.406406
484	6.2	0.506507					5.8	0.398398
485	6.3	0.38038					4.6	0.454454
486	6.1	0.504505					5	0.452452
487	7.9	0.44044					3.4	0.446446
488	8.4	0.572573					5.6	0.426426
489	5	0.536537					5.5	0.454454
490	14.6	0.538539					18.9	0.594595
491	6.2	0.47047					8.5	0.45045
492	6	0.570571					29.8	0.536537
493	6	0.558559					23.6	0.604605
494	6.3	0.562563					30.6	0.516517
495	1.2	0.588589					6.9	0.446446
496	0.1	0.434434					4.5	0.532533
497	12	0.608609					6.3	0.644645
498	10.1	0.37037					36.1	0.48048
499	7.8	0.602603					4.3	0.556557
500	14.4	0.372372					8.5	0.596597
501	15.7	0.444444					5.7	0.562563
502	11	0.434434					6.5	0.548549
503	17.2	0.388388					7.9	0.478478
504	10.9	0.406406					7.4	0.582583
505	14.6	0.402402					8.6	0.464464
506	11.6	0.46046					5.1	0.468468
507	20.3	0.506507					6.8	0.494494
508	14	0.412412					8.3	0.548549
509	13.9	0.398398					8.2	0.476476
510	12.6	0.444444					5.6	0.414414
511	12.1	0.454454					10.3	0.48048
512	18.7	0.406406					7.4	0.406406
513	19.3	0.438438					6.6	0.508509
514	13.9	0.422422					9.5	0.448448
515	16.4	0.394394					7.2	0.44044
516	15.7	0.388388					7.4	0.508509
517	14	0.462462					6.9	0.594595
518	19.7	0.720721					9.1	0.516517
519	11.7	0.634635					8.3	0.472472
520	16.9	0.660661					6.4	0.500501
521	11.8	0.572573					9.2	0.542543
522	15.7	0.616617					6.8	0.478478
523							5.9	0.452452
524							6.5	0.566567
525							6.8	0.246246
526							7	0.620621
527							7.9	0.500501
528							6	0.498498
529							7	0.550551
530							7.2	0.596597
531							4.9	0.456456
532							6.6	0.484484
533							8	0.538539
534							8.1	0.462462
535							7.4	0.442442
536							5	0.446446
537							5	0.496496
538							7	0.524525
539							6.2	0.486486
540							5.9	0.528529
541							5.6	0.474474
542							4.3	0.462462
543							4.3	0.506507
544							8.5	0.508509
545							6	0.568569
546							6.9	0.46046
547							6.4	0.510511
548							7	0.506507
549							7.3	0.554555
550							6.7	0.47047
551							6.3	0.48048
552							6.1	0.458458
553							6.1	0.534535
554							6.3	0.506507
555							7.5	0.398398
556							4.3	0.424424
557							4.8	1.28128
558							4	1.22122
559							8.7	0.474474
560							9.1	0.456456
561							6.2	0.468468
562							4.3	0.452452
563							6.1	0.528529
564							7.5	0.502503
565							6	0.446446
566							6.4	0.492492
567							6.7	0.512513
568							8.2	0.618619
569							6.8	0.546547
570							7.2	0.506507
571							6.5	0.472472
572							7.5	0.522523
573							5.4	0.474474
574							6.4	0.590591
575							6.6	0.39039
576							6.2	0.506507
577							6.3	0.38038
578							6.1	0.504505
579							7.9	0.44044
580							8.4	0.572573
581							5	0.536537
582							14.6	0.538539
583							6.2	0.47047
584							6	0.570571
585							6	0.558559
586							6.3	0.562563
587							1.2	0.588589
588							0.1	0.638639
589							32.5	0.674675
590							24.7	0.690691
591							0.1	0.644645
592							19.4	0.640641
593							39	0.684685
594							28.3	0.660661
595							35.2	0.652653
596							0.1	0.592593
597							31	0.626627
598							24.7	0.564565
599							35	0.626627
600							49.5	0.686687
601							38.1	0.664665
602							14.9	0.704705
603							23.8	0.682683
604							0.1	0.646647
605							23.9	0.592593
606							31.9	0.656657
607							40.9	0.646647
608							12	0.608609
609							7.8	0.602603
610							31.1	0.516517
611							11	0.434434
612							9.8	0.46046
613							13.2	0.426426
614							10.9	0.406406
615							6.5	0.712713
616							11.5	0.444444
617							7.9	0.568569
618							12.4	0.426426
619							13.9	0.422422
620							16.4	0.394394
621							15.7	0.388388
622							15.6	0.656657
623							30.4	0.690691
624							50.9	0.730731
625							48.2	0.662663
626							33.6	0.662663
627							15.4	0.700701
628							38.5	0.678679
629							44.4	0.624625
630							52.8	0.600601
631							19.7	0.720721
632							32.1	0.738739
633							28.2	0.704705
634							54.7	0.610611
635							6	0.736737
636							36.3	0.730731
637							33.4	0.664665
638							40.9	0.710711
639							48.1	0.578579
640							23.3	0.664665
641							0.1	0.620621
642							0.1	0.584585
643							41.8	0.646647
644							33.1	0.654655
645							25.7	0.732733
646							11.7	0.634635
647							24.8	0.718719
648							32.5	0.662663
649							20	0.726727
650							32.4	0.652653
651							27.8	0.670671
652							18.1	0.662663
653							9.1	0.566567
654							16.9	0.660661
655							11.8	0.572573
656							18.9	0.668669
657							47.7	0.612613
658							15.7	0.616617
