# Supplementary material for: Toroidal topology of population activity in grid cells
Source: Nature. 2022 Jan 12;602(7895):123–8. doi: 10.1038/s41586-021-04268-7 (PMC8810387; doi:10.1038/s41586-021-04268-7)
Supplement: Supplementary file 9 — Source Data Extended Data Fig. 1 [file 41586_2021_4268_MOESM9_ESM.xlsx]

## Sheet: ratQ_L
bins	count_Q1	count_Q2
760	0	0
860	0	0
960	0	0
1060	0	9
1160	0	17
1260	0	18
1360	1	12
1460	2	5
1560	10	3
1660	11	1
1760	13	0
1860	11	1
1960	12	0
2060	9	0
2160	4	0
2260	4	0
2360	0	0
2460	1	0
2560	1	0
2660	0	0
2760	0	0
2860	0	0
2960	0	0
3060	0	0
3160	0	0
3260	0	0
3360	0	0
3460	0	0
3560	0	0
3660	0	0
3760	0	0
3860	0	0
3960	0	0
4060	0	0
4160	0	0
4260	0	0
4360	0	0
4460	0	0

## Sheet: ratQ_R
bins	count_Q1
1020	0
1120	1
1220	4
1320	5
1420	5
1520	3
1620	0
1720	0
1820	0
1920	0
2020	0
2120	0
2220	0
2320	0
2420	0
2520	0
2620	0
2720	0
2820	0
2920	0
3020	0
3120	0
3220	0
3320	0
3420	0
3520	0
3620	0
3720	0
3820	0
3920	0
4020	0
4120	0
4220	0
4320	0
4420	0
4520	0
4620	0
4720	0

## Sheet: ratR_L
bins	count_R1a	count_R1b	count_R2	count_R3
260	0	0	0	0
360	0	0	0	0
460	0	0	0	0
560	0	0	0	0
660	0	0	0	0
760	0	0	0	1
860	0	0	0	0
960	0	0	0	0
1060	0	0	0	0
1160	0	0	0	1
1260	0	0	0	0
1360	0	0	0	0
1460	0	0	0	0
1560	0	0	0	0
1660	0	0	0	0
1760	0	0	0	1
1860	0	0	0	1
1960	0	0	0	0
2060	0	0	0	0
2160	0	0	0	0
2260	0	0	0	0
2360	0	0	0	0
2460	0	0	1	0
2560	1	0	4	0
2660	3	0	9	0
2760	14	0	3	0
2860	10	1	2	0
2960	18	0	0	0
3060	11	0	2	0
3160	5	3	0	0
3260	4	0	0	0
3360	0	0	0	0
3460	0	0	0	0
3560	0	0	0	0
3660	0	0	0	0
3760	0	0	0	0
3860	0	0	0	0
3960	0	0	0	0

## Sheet: ratR_R
bins	count_R1a	count_R1b	count_R2	count_R3
1020	0	0	0	2
1120	0	0	0	0
1220	0	0	0	1
1320	0	0	0	5
1420	0	0	0	9
1520	0	0	0	10
1620	0	0	1	19
1720	0	0	0	17
1820	0	0	0	33
1920	0	0	0	22
2020	0	0	6	19
2120	0	0	16	6
2220	0	0	22	1
2320	0	0	32	1
2420	1	0	30	0
2520	4	2	21	0
2620	5	7	9	0
2720	15	3	8	0
2820	6	11	1	0
2920	15	3	1	0
3020	12	1	0	0
3120	8	1	0	0
3220	2	0	0	0
3320	0	0	0	0
3420	0	0	0	0
3520	0	0	0	0
3620	0	0	0	0
3720	0	0	0	0
3820	0	0	0	0
3920	0	0	0	0
4020	0	0	0	0
4120	0	0	0	0
4220	0	0	0	0
4320	0	0	0	0
4420	0	0	0	0
4520	0	0	0	0
4620	0	0	0	0
4720	0	0	0	0

## Sheet: ratS_shank1
bins	count_S1
3790	0
3865	0
3940	1
4015	0
4090	0
4165	1
4240	2
4315	2
4390	0

## Sheet: ratS_shank2
bins	count_S1
3790	12
3865	8
3940	6
4015	3
4090	1
4165	0
4240	0
4315	0
4390	0

## Sheet: ratS_shank3
bins	count_S1
3790	9
3865	6
3940	8
4015	3
4090	2
4165	3
4240	6
4315	4
4390	4

## Sheet: ratS_shank4
bins	count_S1
3790	3
3865	5
3940	6
4015	8
4090	10
4165	12
4240	7
4315	7
4390	1
