# Supplementary material for: Toroidal topology of population activity in grid cells
Source: Nature. 2022 Jan 12;602(7895):123–8. doi: 10.1038/s41586-021-04268-7 (PMC8810387; doi:10.1038/s41586-021-04268-7)
Supplement: Supplementary file 10 — Source Data Extended Data Fig. 2 [file 41586_2021_4268_MOESM10_ESM.xlsx]

## Sheet: umap_ratQ
dim1	dim2	cluster
-0.5946	4.86335	non-grid
2.29184	3.05858	non-grid
-1.59299	2.94122	non-grid
1.45749	1.39405	non-grid
0.217956	5.30529	non-grid
-0.164873	1.35525	non-grid
-2.01909	2.48661	non-grid
3.0421	2.45368	non-grid
0.336638	4.79855	non-grid
1.3949	1.95393	non-grid
1.89812	3.56909	non-grid
-2.77902	2.06059	non-grid
0.46164	3.21181	non-grid
-1.22199	3.17235	non-grid
0.216829	5.38945	non-grid
-0.135016	-0.349363	non-grid
-2.08662	2.70878	non-grid
-0.588874	3.00458	non-grid
-2.16156	1.00957	non-grid
-1.89969	1.82606	non-grid
1.03961	1.35785	non-grid
-0.575917	1.77793	non-grid
-0.613959	2.97455	non-grid
-1.57366	2.03776	non-grid
1.14834	4.726	non-grid
-0.86207	4.46525	non-grid
0.982628	2.83076	non-grid
-0.713048	3.47372	non-grid
-0.920648	3.98157	non-grid
-0.254454	4.52719	non-grid
-1.04059	4.17207	non-grid
1.0501	4.2356	non-grid
-1.24167	3.09636	non-grid
-0.199183	4.77757	non-grid
-0.6702	2.78628	non-grid
1.08756	4.93882	non-grid
-1.10642	0.525493	non-grid
-1.06591	4.41855	non-grid
-0.102601	3.955	non-grid
0.841722	3.43809	non-grid
-1.29381	3.37166	non-grid
0.336087	-0.514509	non-grid
0.095504	3.96121	non-grid
0.886325	2.00274	non-grid
-1.93837	0.250259	non-grid
-1.07804	4.64855	non-grid
-0.304646	3.91508	non-grid
-0.682629	4.02667	non-grid
0.04149	1.14786	non-grid
-0.527339	3.38772	non-grid
2.14117	3.44513	non-grid
0.502289	4.18989	non-grid
-2.67373	3.46874	non-grid
-2.76926	2.41413	non-grid
-0.743485	-0.847441	non-grid
-1.4116	3.82055	non-grid
1.88402	3.18323	non-grid
-1.82637	3.3545	non-grid
-1.94507	3.67468	non-grid
-1.57417	1.97417	non-grid
1.20718	1.98956	non-grid
-2.25003	0.989519	non-grid
-0.309932	4.67157	non-grid
-2.13298	2.68449	non-grid
-0.292354	3.62028	non-grid
-0.477062	-1.66388	non-grid
1.72077	4.04554	non-grid
-0.538188	4.0114	non-grid
-0.52011	2.55987	non-grid
-2.68201	3.46031	non-grid
-0.839404	0.65867	non-grid
-0.113686	3.04393	non-grid
-0.461017	4.55247	non-grid
-2.4488	1.58479	non-grid
0.752934	4.44742	non-grid
-0.496776	4.38146	non-grid
0.105687	5.2399	non-grid
-0.205715	4.5775	non-grid
0.64426	4.9269	non-grid
-0.122079	4.51075	non-grid
-0.760498	2.98015	non-grid
-2.5321	1.46525	non-grid
-1.84933	1.73198	non-grid
0.018382	3.70343	non-grid
-0.823646	3.89515	non-grid
0.216593	-0.028464	non-grid
-0.139208	-1.12382	non-grid
-0.082975	-0.987595	non-grid
0.184932	-0.456347	non-grid
0.265229	4.26282	non-grid
2.76953	2.8547	non-grid
-1.54265	0.219215	non-grid
0.041678	-0.988961	non-grid
-0.456044	-1.59709	non-grid
-1.49104	-1.28334	non-grid
-0.109645	-0.950568	non-grid
0.126387	-0.752433	non-grid
-2.32029	0.964554	non-grid
0.37092	-0.418189	non-grid
-2.22762	0.156351	non-grid
-1.92906	2.20021	non-grid
-0.002339	-1.06347	non-grid
-0.411679	0.331469	non-grid
0.202266	-0.673092	non-grid
-0.491935	-0.317655	non-grid
0.53712	-0.29493	non-grid
0.257378	-0.292307	non-grid
-0.609768	3.09856	non-grid
0.406665	2.25456	non-grid
3.21079	2.81399	non-grid
-1.07789	0.29624	non-grid
-0.113853	0.05581	non-grid
0.223595	-0.707264	non-grid
0.268599	-0.238296	non-grid
-0.213994	-0.308505	non-grid
1.2955	4.10944	non-grid
-1.64323	-0.948474	non-grid
0.546644	2.60124	non-grid
-1.5428	-1.24032	non-grid
-1.61464	-1.03606	non-grid
0.010239	-0.02422	non-grid
0.643619	0.874112	non-grid
0.050307	1.97578	non-grid
0.037568	1.67807	non-grid
-0.857892	1.14228	non-grid
-2.74023	0.031892	non-grid
-2.29853	1.20578	non-grid
-2.03512	3.35374	non-grid
-0.410937	-1.39954	non-grid
0.239845	-0.504619	non-grid
-0.487365	1.33587	non-grid
0.047961	-0.029082	non-grid
-0.424468	0.253052	non-grid
0.591166	-0.060416	non-grid
1.34466	1.23687	non-grid
-0.738988	0.742694	non-grid
0.083404	-0.93789	non-grid
0.124893	-0.424369	non-grid
1.20445	1.2948	non-grid
-2.87154	0.875844	non-grid
0.149659	-0.30784	non-grid
0.894491	4.0418	non-grid
-0.20384	0.201106	non-grid
-1.64136	-0.977862	non-grid
-1.38519	5.04305	non-grid
0.081306	-0.368081	non-grid
-0.699007	5.0156	non-grid
-0.180397	-1.56688	non-grid
-1.267	2.05889	non-grid
0.157002	0.298725	non-grid
-0.069304	-1.00547	non-grid
-1.0613	0.41188	non-grid
0.426774	-0.273811	non-grid
-1.91093	1.8051	non-grid
-0.893459	-1.37857	non-grid
0.101082	-0.165739	non-grid
0.08789	4.46056	non-grid
0.306688	-0.58815	non-grid
-2.31834	2.22902	non-grid
-1.89781	0.447729	non-grid
-0.465177	4.73184	non-grid
0.144145	4.46351	non-grid
1.46513	1.93367	non-grid
0.372683	2.48635	non-grid
-1.2218	2.03646	non-grid
-0.786386	0.347517	non-grid
0.586518	0.055112	non-grid
-0.282454	-1.07885	non-grid
-0.801646	0.299337	non-grid
0.378036	-0.409748	non-grid
-0.42774	-1.40082	non-grid
-1.79089	3.22973	non-grid
2.24414	2.51307	non-grid
-0.984292	0.322915	non-grid
-1.12308	3.80554	non-grid
1.78822	-0.010599	non-grid
-1.19796	2.06664	non-grid
-0.580837	1.24208	non-grid
-0.119078	-1.1008	non-grid
-0.209008	1.42891	non-grid
-2.86291	0.222574	non-grid
-0.684406	0.884993	non-grid
-0.486027	-1.19754	non-grid
-2.01279	2.7219	non-grid
-1.62968	2.7862	non-grid
-1.69965	2.23176	non-grid
-2.72667	0.01984	non-grid
0.067117	1.61982	non-grid
-3.45309	1.76719	non-grid
-1.14464	-0.885768	non-grid
-1.80119	4.57806	non-grid
-1.11616	4.34285	non-grid
-0.053777	-1.2449	non-grid
-0.586386	1.30068	non-grid
0.391246	1.15056	non-grid
0.253056	-1.26887	non-grid
-1.23036	1.21507	non-grid
2.23045	0.348163	non-grid
1.59046	2.77061	non-grid
-1.97911	2.00752	non-grid
-1.03849	4.32248	non-grid
1.30141	3.84392	non-grid
-0.96107	4.49204	non-grid
-1.63199	2.07972	non-grid
-2.14706	0.535911	non-grid
-1.03889	2.21289	non-grid
-0.994738	0.443893	non-grid
-1.04574	-1.85078	non-grid
-3.51125	2.03616	non-grid
-0.129625	3.87115	non-grid
0.384704	1.12744	non-grid
1.39298	2.44338	non-grid
0.088912	2.97185	non-grid
2.57226	2.41013	non-grid
-1.92548	1.50767	non-grid
-1.5811	-0.957464	non-grid
-1.01553	1.55311	non-grid
-1.0424	0.297879	non-grid
-1.10026	-0.76745	non-grid
0.001633	4.86457	non-grid
-1.3671	3.84287	non-grid
0.404651	4.85285	non-grid
-1.29036	2.75798	non-grid
0.157464	5.03044	non-grid
-3.14524	0.257428	non-grid
0.365464	-0.226525	non-grid
2.54671	2.14262	non-grid
-0.73386	4.76833	non-grid
-2.14921	2.11456	non-grid
3.11417	2.96116	non-grid
-2.41601	1.86141	non-grid
-1.82293	1.73977	non-grid
-1.86641	4.7132	non-grid
-2.37358	1.82556	non-grid
-3.65812	1.95538	non-grid
-2.01774	3.84858	non-grid
-1.18085	2.05988	non-grid
2.54363	3.05967	non-grid
1.28539	1.84356	non-grid
3.09713	1.80219	non-grid
-0.221635	1.84991	non-grid
0.99627	0.404854	non-grid
-1.5455	-1.1786	non-grid
1.0993	2.59604	non-grid
-3.49234	1.60815	non-grid
2.21886	3.15567	non-grid
0.610005	-0.622631	non-grid
1.07348	2.68952	non-grid
-1.88106	0.546417	non-grid
-0.536653	5.4405	non-grid
1.03909	3.78438	non-grid
1.26615	2.57083	non-grid
2.38632	2.78879	non-grid
0.280192	1.95524	non-grid
0.226875	3.05291	non-grid
-2.47148	1.6753	non-grid
0.270898	1.9709	non-grid
-1.965	3.83552	non-grid
-2.49068	2.61414	non-grid
2.06678	-0.214706	non-grid
0.287203	-1.18051	non-grid
-0.736592	5.28366	non-grid
1.53028	2.92965	non-grid
-0.09342	0.537703	non-grid
0.229682	-1.31305	non-grid
0.341862	-1.22454	non-grid
-0.20473	0.526264	non-grid
-2.30848	2.22993	non-grid
-0.328998	-0.263461	non-grid
-0.851122	3.68214	non-grid
0.776379	0.933772	non-grid
-0.700229	0.550258	non-grid
-2.87297	0.189918	non-grid
0.62485	1.00423	non-grid
-0.968143	1.67884	non-grid
-3.42657	1.73982	non-grid
-0.975144	4.48775	non-grid
-0.794124	2.00045	non-grid
-1.7342	4.88912	non-grid
-0.209355	-0.207707	non-grid
0.843276	4.73213	non-grid
1.42892	3.97898	non-grid
-2.1528	3.84102	non-grid
0.124778	0.210118	non-grid
2.0353	4.09388	non-grid
-1.81229	4.74682	non-grid
-1.78052	3.58995	non-grid
2.34586	2.92073	non-grid
-0.857615	0.304027	non-grid
-1.7887	1.47836	non-grid
-3.03174	1.3216	non-grid
0.486846	1.06232	non-grid
-0.152602	0.464983	non-grid
-0.988974	3.38719	non-grid
1.82746	-0.533126	non-grid
-1.69997	0.211112	non-grid
-3.18013	1.86736	non-grid
-3.35695	1.48772	non-grid
-3.62153	1.95218	non-grid
-3.60083	1.95691	non-grid
-0.360985	-1.03875	non-grid
-0.917276	1.55167	non-grid
0.27708	-1.2417	non-grid
-0.398273	3.2231	non-grid
0.619807	0.994363	non-grid
2.23326	0.365021	non-grid
-0.470752	0.787215	non-grid
-1.05647	-0.869226	non-grid
0.73308	4.15651	non-grid
2.72922	3.06913	non-grid
0.253003	-0.73177	non-grid
0.096179	3.07601	non-grid
-0.48784	0.737805	non-grid
-0.013237	0.430716	non-grid
-0.702883	2.22438	non-grid
0.373681	0.747085	non-grid
-3.60744	2.06508	non-grid
-3.11704	0.303104	non-grid
-2.60687	2.54935	non-grid
0.217027	0.718482	non-grid
0.552726	0.474061	non-grid
0.19254	5.11553	non-grid
-0.739222	-0.251472	non-grid
-2.19821	0.757273	non-grid
-0.450826	1.32259	non-grid
-0.036281	0.136907	non-grid
-1.72686	4.85706	non-grid
-2.45458	3.65367	non-grid
-1.60238	2.11562	non-grid
-3.57145	2.0901	non-grid
-2.86865	1.0716	non-grid
-2.7444	0.757248	non-grid
-0.301535	1.78481	non-grid
-0.61203	0.988444	non-grid
-1.06485	-1.29892	non-grid
-1.45696	2.14239	non-grid
-0.258252	-0.651993	non-grid
-2.63346	0.736683	non-grid
-1.37985	2.52088	non-grid
0.245245	0.248223	non-grid
-0.757545	1.05087	non-grid
0.622542	1.71466	non-grid
-0.667285	-1.27426	non-grid
1.92345	3.64139	non-grid
-1.03883	3.4187	non-grid
-0.619612	1.86975	non-grid
0.035875	2.88462	non-grid
2.49777	2.21432	non-grid
-3.17085	1.85719	non-grid
-2.32659	2.35773	non-grid
0.38378	-1.15711	non-grid
-2.91418	1.36111	non-grid
-3.5423	1.80949	non-grid
1.89959	-0.480056	non-grid
-1.19005	2.01008	non-grid
0.170639	3.55678	non-grid
-1.85385	4.70787	non-grid
-1.1824	2.09705	non-grid
-2.35776	3.74193	non-grid
-1.26849	2.1294	non-grid
0.858015	-0.240396	non-grid
-0.599647	4.09215	non-grid
2.11979	0.3061	non-grid
1.42919	4.44699	non-grid
1.70973	0.196198	non-grid
1.43798	1.93895	non-grid
-2.92552	0.213219	non-grid
-2.78788	0.800525	non-grid
1.3789	1.27759	non-grid
-3.506	1.65358	non-grid
0.338588	0.65162	non-grid
-0.076993	2.62987	non-grid
0.22138	0.656843	non-grid
-3.51964	2.04071	non-grid
1.62474	-0.412875	non-grid
1.6465	1.67344	non-grid
0.31822	3.92385	non-grid
-3.47649	1.57291	non-grid
0.535466	1.799	non-grid
1.39304	0.887156	non-grid
1.58926	2.89113	non-grid
-0.692692	0.413976	non-grid
-1.16569	1.98428	non-grid
0.890044	1.28031	non-grid
-0.651014	0.512334	non-grid
-3.47116	1.89591	non-grid
0.469095	2.53874	non-grid
0.456009	4.75754	non-grid
-1.1776	4.79514	non-grid
-1.24581	4.79699	non-grid
0.928762	1.31033	non-grid
-1.04547	4.78745	non-grid
0.70272	-0.080708	non-grid
-0.649161	0.474201	non-grid
-2.55364	0.827462	non-grid
0.992653	0.991849	non-grid
-0.614234	-0.325319	non-grid
0.930328	4.60194	non-grid
-0.441538	4.42784	non-grid
-1.38249	-1.30312	non-grid
-1.39651	0.848434	non-grid
-1.43885	2.50767	non-grid
-0.667248	-1.84764	non-grid
0.258924	-1.21174	non-grid
3.07664	2.40972	non-grid
-0.559062	-1.56339	non-grid
-0.349474	2.71306	non-grid
2.10251	2.50486	non-grid
-0.161201	0.295481	non-grid
3.43227	2.81924	non-grid
2.74139	2.31407	non-grid
0.211325	4.19788	non-grid
-2.87406	0.148793	non-grid
-1.04699	0.267479	non-grid
2.38809	1.78276	non-grid
3.35446	2.8445	non-grid
-2.05492	3.71523	non-grid
-1.56182	0.214026	non-grid
-0.167984	2.59048	non-grid
2.67294	2.71861	non-grid
-0.831057	-0.21737	non-grid
3.31341	1.49145	non-grid
-1.07032	-1.91624	non-grid
-0.524448	4.68388	non-grid
-2.07371	2.03426	non-grid
0.470272	1.21475	non-grid
2.84804	2.9517	non-grid
-1.55421	3.78472	non-grid
-2.88624	0.185073	non-grid
-0.641117	4.90955	non-grid
2.29639	2.28788	non-grid
-0.792039	-0.670193	non-grid
2.83829	3.01069	non-grid
-0.015521	1.62129	non-grid
0.545289	5.02799	non-grid
1.83357	3.55513	non-grid
0.694453	4.06304	non-grid
-0.781133	-0.85327	non-grid
-0.228355	0.22978	non-grid
-1.23112	-1.43941	non-grid
-0.368499	0.430094	non-grid
-2.78025	0.523224	non-grid
1.67354	3.41585	non-grid
-1.04004	-1.08543	non-grid
2.41027	3.02926	non-grid
-0.047573	3.97976	non-grid
2.72305	2.6371	non-grid
-0.205072	2.66824	non-grid
-0.891017	-0.615082	non-grid
2.85717	3.00656	non-grid
-1.30989	3.26154	non-grid
-0.718634	5.00107	non-grid
0.493566	4.99	non-grid
1.85902	0.043327	non-grid
0.31453	0.97362	non-grid
-1.58572	0.233753	non-grid
-1.83944	3.81211	non-grid
1.88336	3.10956	non-grid
0.090865	2.85773	non-grid
-0.961591	-1.31343	non-grid
-1.46945	4.11317	non-grid
-0.973998	-1.1665	non-grid
-2.14699	0.180471	non-grid
-1.14097	4.17578	non-grid
1.45161	4.37373	non-grid
1.03019	1.92793	non-grid
-2.72614	0.982487	non-grid
-0.784726	1.96284	non-grid
2.37108	2.86635	non-grid
-2.6217	0.781309	non-grid
-0.994867	-1.8316	non-grid
1.99557	0.605366	non-grid
1.47838	0.010272	non-grid
-2.62463	1.07032	non-grid
1.41417	1.53989	non-grid
-1.35642	-1.2087	non-grid
-0.318993	5.09714	non-grid
0.651551	3.43918	non-grid
-0.958416	-1.47883	non-grid
-1.46407	3.14449	non-grid
-0.246598	4.71802	non-grid
-2.05181	0.8071	non-grid
-0.022612	4.6123	non-grid
-2.83779	0.200838	non-grid
-0.025388	5.09325	non-grid
-2.81334	0.990948	non-grid
-0.563168	2.90958	non-grid
-0.007557	2.55515	non-grid
3.10274	2.4181	non-grid
-1.78606	-0.01741	non-grid
-1.60731	3.97124	non-grid
-1.15301	-0.888972	non-grid
-0.523481	-0.996286	non-grid
-0.980023	4.46939	non-grid
0.48666	3.05452	non-grid
-2.27073	0.130718	non-grid
-1.48533	1.59792	non-grid
-0.229088	5.41381	non-grid
1.85096	0.070935	non-grid
-0.076808	4.82181	non-grid
-0.534681	-1.0885	non-grid
-1.80506	1.12263	non-grid
-0.69574	-0.040326	non-grid
-0.85424	3.40362	non-grid
-1.36827	0.579011	non-grid
0.474828	1.72211	non-grid
-2.82085	1.1637	non-grid
-1.15323	-1.51881	non-grid
-1.27592	-1.45709	non-grid
-0.371635	4.57922	non-grid
1.6965	0.204104	non-grid
3.16351	3.0165	non-grid
-0.458503	4.28011	non-grid
0.368056	-0.427401	non-grid
-0.390668	4.8542	non-grid
-0.480986	-0.750397	non-grid
-1.66307	-0.073625	non-grid
0.540274	2.62437	non-grid
-1.21871	-1.52474	non-grid
2.26215	2.97501	non-grid
-0.000714	2.60171	non-grid
-1.44935	4.81408	non-grid
-1.58135	4.20513	non-grid
-1.74265	2.76676	non-grid
-0.879505	4.41532	non-grid
2.23594	0.441427	non-grid
-0.740441	2.49936	non-grid
-1.88629	3.07907	non-grid
-1.3284	1.74384	non-grid
0.424713	3.49773	non-grid
0.431555	4.98379	non-grid
0.200729	-0.514284	non-grid
0.9683	4.78001	non-grid
-0.69596	2.3526	non-grid
-3.21955	1.74057	non-grid
1.8516	0.062775	non-grid
-1.88521	3.48985	non-grid
2.74367	1.87222	non-grid
1.32197	4.10923	non-grid
-2.68309	1.31668	non-grid
-2.16174	3.86922	non-grid
-0.166212	2.56669	non-grid
-0.578802	-0.831007	non-grid
1.31998	0.93941	non-grid
2.94213	1.87763	non-grid
-0.361068	1.23246	non-grid
-1.92311	0.220643	non-grid
1.66783	2.75311	non-grid
-0.036211	4.21436	non-grid
-0.024694	5.28401	non-grid
3.0904	2.38177	non-grid
-0.319388	2.33645	non-grid
-1.44751	3.35375	non-grid
2.91887	1.96913	non-grid
3.07724	2.4391	non-grid
0.309904	3.94048	non-grid
1.79627	3.4835	non-grid
-0.285857	4.50979	non-grid
0.463118	2.66229	non-grid
-0.9044	-0.199725	non-grid
-1.53456	-0.916581	non-grid
1.55497	0.636188	non-grid
-0.702623	1.48302	non-grid
-0.378978	4.28073	non-grid
0.47399	4.21016	non-grid
2.75585	2.0247	non-grid
-0.047366	4.29364	non-grid
-0.723459	0.923496	non-grid
0.135362	4.48352	non-grid
-0.581835	1.06858	non-grid
-0.312021	3.25619	non-grid
1.47327	3.57235	non-grid
1.93967	3.21071	non-grid
2.83067	1.94254	non-grid
1.12271	4.11363	non-grid
2.07044	0.381221	non-grid
-0.054242	-0.133299	non-grid
1.67571	2.66897	non-grid
3.29172	1.52195	non-grid
-1.07001	0.256915	non-grid
-1.40258	-0.426268	non-grid
0.340401	3.66147	non-grid
-1.34748	-1.15651	non-grid
-0.127824	3.32892	non-grid
-0.759081	4.85181	non-grid
2.01837	0.22695	non-grid
0.133429	4.08685	non-grid
-1.12884	1.90651	non-grid
-0.740968	5.00888	non-grid
2.63043	1.99984	non-grid
2.19071	2.95653	non-grid
-2.1566	1.97482	non-grid
1.09756	3.57313	non-grid
0.908809	3.40414	non-grid
0.262689	3.33751	non-grid
-1.25624	1.5799	non-grid
-0.47662	3.21041	non-grid
2.02126	3.0435	non-grid
-3.49179	1.97544	non-grid
0.603704	4.2523	non-grid
1.38197	4.46264	non-grid
-1.22136	2.46249	non-grid
-1.28435	5.00214	non-grid
0.74067	4.59833	non-grid
-1.64677	1.06748	non-grid
1.06631	1.76153	non-grid
1.99265	1.13273	non-grid
-0.95279	3.26523	non-grid
0.364316	3.9772	non-grid
1.08459	0.866332	non-grid
-1.28933	3.43289	non-grid
2.44982	2.83508	non-grid
1.56681	1.07478	non-grid
-1.13796	1.93409	non-grid
-0.434906	4.60128	non-grid
1.76829	2.25867	non-grid
-0.067016	4.14453	non-grid
-1.11252	3.90611	non-grid
-0.836415	2.61575	non-grid
1.33938	0.924091	non-grid
1.88011	4.07322	non-grid
0.550844	2.62751	non-grid
3.03551	1.92252	non-grid
-1.21331	3.97877	non-grid
0.844909	3.997	non-grid
-3.23491	1.75769	non-grid
1.91359	3.15178	non-grid
2.89388	2.63269	non-grid
-1.10378	3.31914	non-grid
-0.126093	3.88119	non-grid
0.319315	4.58823	non-grid
-1.40906	3.02878	non-grid
-1.16885	1.29433	non-grid
1.64975	0.905701	non-grid
-2.31559	1.78	non-grid
1.10661	2.17755	non-grid
1.18012	4.246	non-grid
2.507	2.44763	non-grid
1.13914	3.17916	non-grid
0.411774	1.0861	non-grid
-0.883651	4.52669	non-grid
-0.500536	3.42472	non-grid
-1.66177	4.19401	non-grid
-0.161771	4.51598	non-grid
0.734916	2.06113	non-grid
-0.268655	1.23642	non-grid
-2.42896	0.959225	non-grid
1.80959	4.1976	non-grid
1.87229	1.40584	non-grid
0.708666	3.30201	non-grid
-1.57373	0.183569	non-grid
2.93747	2.21957	non-grid
-0.412092	3.96233	non-grid
2.77104	1.9557	non-grid
-2.10472	2.8477	non-grid
0.649484	0.472148	non-grid
1.99725	1.34006	non-grid
1.97731	1.35763	non-grid
1.78814	0.078596	non-grid
2.44734	2.76998	non-grid
2.52433	1.82333	non-grid
-0.032952	3.54548	non-grid
-0.105521	2.99575	non-grid
-2.29022	1.63424	non-grid
0.108549	3.80147	non-grid
0.492387	3.14924	non-grid
1.38153	1.25176	non-grid
1.36366	2.10669	non-grid
2.53415	3.12335	non-grid
-1.97128	0.209528	non-grid
0.449244	3.91629	non-grid
-0.75855	0.804163	non-grid
0.249713	3.05426	non-grid
-3.17595	1.72348	non-grid
3.0068	1.87643	non-grid
-0.393547	3.39144	non-grid
-1.68935	1.22836	non-grid
0.100482	2.77704	non-grid
0.479399	2.65607	non-grid
2.70548	2.3004	non-grid
1.44495	1.0263	non-grid
1.50677	4.33033	non-grid
1.35052	-0.019771	non-grid
1.3281	1.32351	non-grid
2.02117	1.32844	non-grid
-1.50608	0.358658	non-grid
1.99761	1.43987	non-grid
1.59444	3.48909	non-grid
1.03195	1.17893	non-grid
-1.24724	3.62824	non-grid
1.1386	1.66741	non-grid
0.020317	4.89839	non-grid
0.058301	2.76557	non-grid
0.355306	3.91849	non-grid
0.968952	1.17668	non-grid
-1.98902	3.24925	non-grid
-1.21544	2.03494	non-grid
-0.403042	1.01031	non-grid
-0.663521	-1.23135	non-grid
-0.851206	4.50288	non-grid
1.90407	-0.451072	non-grid
1.34277	1.19092	non-grid
-2.95597	2.01448	non-grid
1.38893	1.63497	non-grid
1.60573	1.3578	non-grid
0.625482	3.33544	non-grid
-1.12283	3.73368	non-grid
2.44966	2.96764	non-grid
-1.26715	-0.579285	non-grid
2.15225	3.07927	non-grid
1.32348	1.15474	non-grid
1.87275	-0.490832	non-grid
1.8921	-0.45248	non-grid
1.37879	3.60295	non-grid
-1.80987	2.01942	non-grid
-1.57582	3.56752	non-grid
-0.13417	4.69879	non-grid
-0.83903	0.603729	non-grid
-0.126606	3.59193	non-grid
-1.89663	0.157099	non-grid
3.05004	2.96617	non-grid
-0.237754	5.06418	non-grid
0.78726	4.36748	non-grid
0.976676	3.82102	non-grid
-0.82875	3.49364	non-grid
-1.37438	3.3096	non-grid
1.77425	1.02432	non-grid
0.376669	2.51195	non-grid
-2.78259	0.081113	non-grid
1.78548	1.24177	non-grid
0.235403	3.36611	non-grid
0.873452	4.4926	non-grid
-2.17392	3.87002	non-grid
-0.050043	4.82482	non-grid
1.95395	1.57001	non-grid
-2.53995	1.13331	non-grid
-2.8261	0.992423	non-grid
-2.15995	1.29484	non-grid
-0.369452	1.85554	non-grid
0.397565	4.81556	non-grid
0.735382	3.92582	non-grid
1.73951	1.07341	non-grid
1.97857	1.50091	non-grid
1.04758	4.32357	non-grid
-0.228495	3.04441	non-grid
-0.963943	4.1862	non-grid
0.142293	4.48266	non-grid
1.431	3.97277	non-grid
1.67855	1.16604	non-grid
1.16004	1.97303	non-grid
0.45951	4.95842	non-grid
-0.494071	-1.6162	non-grid
-0.593996	2.87873	non-grid
0.70969	2.40349	non-grid
-1.08455	-1.06294	non-grid
-1.12565	3.90774	non-grid
-0.577904	4.38167	non-grid
1.46927	4.31062	non-grid
-2.66667	0.396646	non-grid
1.96835	1.50181	non-grid
1.01313	0.63086	non-grid
1.05267	1.35703	non-grid
-0.676078	1.95245	non-grid
3.28434	2.85948	non-grid
-1.37441	0.485423	non-grid
-1.31782	0.29978	non-grid
-0.033394	4.25383	non-grid
1.07607	1.33586	non-grid
2.36896	2.92942	non-grid
0.463085	4.49415	non-grid
-1.09788	1.59768	non-grid
0.329966	4.34643	non-grid
1.30431	4.58429	non-grid
1.91534	2.41226	non-grid
0.175392	1.45092	non-grid
0.599931	4.96306	non-grid
-0.25451	3.81997	non-grid
-1.79422	2.75715	non-grid
1.07872	3.45112	non-grid
1.23549	0.327129	non-grid
8e-06	3.67849	non-grid
-0.76722	2.79836	non-grid
1.68731	2.24302	non-grid
1.71333	4.64435	non-grid
-0.611209	3.08099	non-grid
0.528222	1.09686	non-grid
1.33341	1.67659	non-grid
-2.1906	2.63784	non-grid
-1.69248	2.78286	non-grid
1.34841	3.58053	non-grid
-0.509458	4.7509	non-grid
-2.35	3.73781	non-grid
-2.41491	3.67079	non-grid
0.204935	2.28954	non-grid
1.0288	3.83754	non-grid
-0.78185	1.41012	non-grid
-0.072785	5.00638	non-grid
2.0259	3.28741	non-grid
-2.5358	3.60079	non-grid
0.474127	2.36702	non-grid
-0.493878	3.67416	non-grid
-0.630106	3.6437	non-grid
-0.723801	4.37168	non-grid
-0.237135	2.58396	non-grid
0.883002	4.37592	non-grid
-0.599568	4.48015	non-grid
0.103685	3.68976	non-grid
0.868021	4.28199	non-grid
-0.000108	4.44722	non-grid
-2.21414	1.26294	non-grid
0.213957	3.14766	non-grid
1.21537	4.0434	non-grid
-0.081356	4.71313	non-grid
1.23798	0.944345	non-grid
-0.894435	0.132288	non-grid
-1.31149	3.48165	non-grid
1.76098	2.19496	non-grid
0.279995	2.45276	non-grid
-1.11435	4.62314	non-grid
0.094191	4.88488	non-grid
0.566931	3.83026	non-grid
1.41904	4.40636	non-grid
0.314232	3.96197	non-grid
-0.648721	2.6064	non-grid
0.306168	3.85556	non-grid
0.638119	4.57915	non-grid
-0.279452	5.35673	non-grid
0.346547	4.25186	non-grid
0.263648	0.906463	non-grid
0.132345	4.19855	non-grid
-0.305666	-1.5552	non-grid
-0.72766	3.99234	non-grid
0.58178	2.67719	non-grid
1.77917	3.57545	non-grid
-1.38802	3.35449	non-grid
-0.789667	3.79776	non-grid
-0.12907	3.86992	non-grid
-0.577043	4.80101	non-grid
-0.546813	-0.276084	non-grid
0.17379	4.16797	non-grid
0.10214	4.24548	non-grid
0.122468	2.78587	non-grid
1.52335	1.9163	non-grid
0.130705	4.90885	non-grid
-0.090853	3.04087	non-grid
0.287201	4.65049	non-grid
0.137644	3.4684	non-grid
0.180315	5.13611	non-grid
-2.10308	1.74648	non-grid
1.58213	3.47138	non-grid
-0.710696	4.13151	non-grid
-1.35677	2.75118	non-grid
1.10926	4.79541	non-grid
-0.693818	3.72271	non-grid
-0.788111	1.45314	non-grid
0.030842	3.76945	non-grid
-1.88904	3.90644	non-grid
0.236922	4.61073	non-grid
0.225705	3.80607	non-grid
-0.661639	3.52519	non-grid
0.259095	0.463547	non-grid
-2.52067	0.68577	non-grid
-1.21564	2.07156	non-grid
-1.51854	4.26704	non-grid
1.48764	1.96158	non-grid
-0.636802	4.72494	non-grid
-1.11134	4.63862	non-grid
0.65178	4.97587	non-grid
-1.31856	2.23622	non-grid
-0.632202	3.95116	non-grid
-0.012407	4.14337	non-grid
-0.875467	1.86401	non-grid
-1.45891	0.599367	non-grid
-1.09594	1.944	non-grid
-3.39142	1.81531	non-grid
-0.666359	3.40325	non-grid
0.220754	2.09179	non-grid
-0.830376	3.51118	non-grid
-0.565942	3.36184	non-grid
-0.364336	3.07217	non-grid
-2.22012	3.69067	non-grid
-1.08539	3.95257	non-grid
-0.238917	3.8533	non-grid
-0.291015	5.41842	non-grid
-0.728244	1.12678	non-grid
-0.842278	3.41982	non-grid
-0.666285	-0.425144	non-grid
-0.809417	3.61892	non-grid
0.921436	2.25484	non-grid
-0.636986	2.42937	non-grid
1.63482	3.46221	non-grid
-0.08194	3.60318	non-grid
1.42992	2.94897	non-grid
-0.735232	3.82426	non-grid
-1.01785	3.25955	non-grid
0.069784	5.1395	non-grid
1.19216	3.71352	non-grid
1.51709	2.36609	non-grid
-0.475007	1.45695	non-grid
-0.346979	3.58035	non-grid
-0.641075	-1.1453	non-grid
0.500311	4.25579	non-grid
1.33766	1.59799	non-grid
1.1258	5.0255	non-grid
-0.108301	-0.533639	non-grid
-1.51117	4.25909	non-grid
-0.30095	4.66062	non-grid
0.457701	4.94528	non-grid
-0.209538	3.93923	non-grid
0.137564	4.04305	non-grid
1.53256	4.38457	non-grid
0.176617	4.89448	non-grid
0.339399	3.97139	non-grid
-0.207513	-1.50352	non-grid
-0.273473	4.54039	non-grid
-1.60434	1.61465	non-grid
-0.463057	4.31419	non-grid
1.21271	1.84879	non-grid
-0.849923	3.686	non-grid
0.127056	0.992784	non-grid
0.873598	4.47998	non-grid
-0.474677	3.00896	non-grid
-2.15876	0.852236	non-grid
0.069515	3.36639	non-grid
-0.797836	3.52554	non-grid
-3.44609	1.76301	non-grid
-1.442	3.87113	non-grid
-0.811801	2.51098	non-grid
-0.608353	3.73394	non-grid
-1.75197	3.55202	non-grid
0.604523	5.01556	non-grid
-0.275605	-1.09408	non-grid
-0.784586	-1.30484	non-grid
-3.29558	1.63104	non-grid
-0.721676	0.499062	non-grid
-1.57152	1.23629	non-grid
-1.5956	2.42185	non-grid
0.323358	0.486312	non-grid
-0.863588	0.17867	non-grid
0.884493	2.42931	non-grid
-0.48373	1.48752	non-grid
0.549457	5.00517	non-grid
-1.21416	2.64711	non-grid
-1.31665	1.2369	non-grid
-2.79362	0.244135	non-grid
2.04989	-0.284594	non-grid
1.23728	2.51751	non-grid
-0.60742	4.23779	non-grid
-1.70409	4.91947	non-grid
-1.65204	4.82699	non-grid
0.114975	4.27039	non-grid
2.52705	2.66944	non-grid
1.5225	0.684894	non-grid
-1.078	-1.58615	non-grid
0.313144	-0.403825	non-grid
3.408	2.76834	non-grid
-0.749038	-0.581095	non-grid
-1.54419	4.23966	non-grid
-2.53096	0.941775	non-grid
3.22746	2.75504	non-grid
-1.02068	4.19601	non-grid
-0.656898	0.660195	non-grid
2.25337	3.12862	non-grid
1.80378	0.714165	non-grid
2.73473	1.87817	non-grid
2.21016	3.2276	non-grid
-0.440167	0.607677	non-grid
3.04684	1.96425	non-grid
2.03976	0.380303	non-grid
1.76441	0.23484	non-grid
1.09238	1.52301	non-grid
-0.869415	2.75744	non-grid
-0.390062	4.37826	non-grid
-0.18829	3.8773	non-grid
1.81764	1.49779	non-grid
1.74868	1.29259	non-grid
2.57289	2.60653	non-grid
3.27367	2.90488	non-grid
-1.39821	-0.529221	non-grid
-0.652294	4.45617	non-grid
-0.215646	3.49476	non-grid
-0.923845	-0.230287	non-grid
0.780236	2.13046	non-grid
2.03787	0.221112	non-grid
0.692194	4.68837	non-grid
-3.22012	1.88648	non-grid
-2.14181	0.816264	non-grid
-1.38385	-0.546775	non-grid
0.289593	4.21071	non-grid
-0.782404	3.40457	non-grid
-0.930566	2.86557	non-grid
0.333352	4.08752	non-grid
0.412275	1.43438	non-grid
1.14206	1.9842	non-grid
-2.13478	1.90835	non-grid
-1.62159	2.52754	non-grid
-2.19246	2.12153	non-grid
-1.73882	0.579367	non-grid
3.04905	2.03371	non-grid
0.510951	1.81199	non-grid
0.051165	4.67827	non-grid
0.572562	4.83656	non-grid
-1.25981	3.05793	non-grid
0.771218	2.15592	non-grid
-0.599699	3.89273	non-grid
-2.48932	0.910411	non-grid
0.353786	3.4674	non-grid
0.020959	2.80376	non-grid
1.27029	4.10541	non-grid
-1.63792	1.58142	non-grid
-1.93985	3.84336	non-grid
-1.90802	3.06473	non-grid
-1.8195	2.35185	non-grid
2.33034	3.04729	non-grid
-0.063542	0.285067	non-grid
0.291561	5.12111	non-grid
1.3922	2.91101	non-grid
0.774722	4.33595	non-grid
-0.899023	-1.5518	non-grid
-3.55334	2.16697	non-grid
2.10448	4.04641	non-grid
1.88337	3.53621	non-grid
0.151452	3.17247	non-grid
-2.83221	0.896854	non-grid
1.56913	0.192527	non-grid
0.160529	2.90536	non-grid
0.590124	1.15623	non-grid
-2.7033	0.57158	non-grid
-0.572925	4.26985	non-grid
-1.73774	2.79598	non-grid
-1.06759	0.510031	non-grid
1.58512	2.69184	non-grid
0.397453	4.88931	non-grid
0.397106	2.94708	non-grid
2.20946	1.28063	non-grid
-0.90373	4.68582	non-grid
-0.426957	4.85307	non-grid
0.154525	4.47623	non-grid
-0.541784	-0.528969	non-grid
-2.49337	0.848706	non-grid
0.374036	3.57891	non-grid
-2.2497	0.163054	non-grid
-0.089694	-0.246212	non-grid
-1.0742	3.95608	non-grid
-0.373461	0.646878	non-grid
-0.541007	1.13074	non-grid
0.043181	1.37153	non-grid
0.018113	-1.09587	non-grid
-0.224668	-0.33764	non-grid
0.102339	1.0858	non-grid
-0.972841	-0.97626	non-grid
1.07979	3.31973	non-grid
-0.321518	1.32866	non-grid
0.251507	1.97842	non-grid
-1.1547	4.78121	non-grid
-1.89968	0.565809	non-grid
-1.40719	4.79478	non-grid
-2.14605	0.096776	non-grid
-0.913054	2.30009	non-grid
1.40629	4.36574	non-grid
-1.42383	3.35714	non-grid
-0.821669	1.5936	non-grid
-0.050625	4.45492	non-grid
2.0418	3.7929	non-grid
-2.95642	0.162799	non-grid
0.821091	4.41098	non-grid
1.63405	3.22245	non-grid
1.02044	0.892494	non-grid
0.745464	2.13743	non-grid
-1.30225	0.853738	non-grid
-1.16898	4.73241	non-grid
-0.929611	-1.41691	non-grid
1.46559	3.08481	non-grid
-0.194944	1.76207	non-grid
-2.26573	3.68142	non-grid
-2.32406	2.32637	non-grid
-0.54441	0.883644	non-grid
-1.24904	3.26725	non-grid
0.573774	0.819044	non-grid
-1.55716	-1.13045	non-grid
2.51587	3.05968	non-grid
-2.76353	1.11184	non-grid
-3.24165	1.41507	non-grid
0.765357	1.54407	non-grid
-2.30207	2.42687	non-grid
1.08823	2.27023	non-grid
0.635115	1.00606	non-grid
-1.57031	1.76939	non-grid
-0.432066	1.97174	non-grid
0.631866	1.66071	non-grid
0.038296	1.61175	non-grid
-1.61013	4.94847	non-grid
-0.753841	1.49319	non-grid
-0.326336	1.99475	non-grid
0.67326	2.19716	non-grid
-0.076017	3.25214	non-grid
-2.72381	1.05904	non-grid
-2.02743	1.48128	non-grid
0.364563	1.37299	non-grid
-2.03017	2.74598	non-grid
-2.73435	1.14007	non-grid
0.127666	1.32857	non-grid
2.04763	-0.277556	non-grid
-0.169118	1.21917	non-grid
-0.101996	2.43034	non-grid
-0.032908	1.55865	non-grid
0.649983	2.4901	non-grid
-0.205841	1.64266	non-grid
-0.701891	0.71351	non-grid
0.080364	1.63239	non-grid
0.142091	-0.041929	non-grid
-0.575772	1.48744	non-grid
-0.546447	1.99117	non-grid
-0.323865	1.31953	non-grid
0.169214	1.20225	non-grid
-3.20959	2.28981	non-grid
-0.606406	-1.68616	non-grid
-2.00252	0.27742	non-grid
-0.107651	0.532068	non-grid
-1.54675	1.70313	non-grid
0.79417	1.39643	non-grid
0.049667	0.296538	non-grid
-0.039325	-0.05072	non-grid
-0.19821	-0.235464	non-grid
-0.726324	0.03369	non-grid
1.52531	2.4284	non-grid
-0.218739	1.30714	non-grid
-3.31363	2.21278	non-grid
-1.8699	4.05116	non-grid
-0.060577	1.61413	non-grid
-0.26184	1.11957	non-grid
-0.045293	1.75558	non-grid
-0.925497	1.95051	non-grid
-0.31391	2.05501	non-grid
0.322022	2.44691	non-grid
0.152117	2.40382	non-grid
-0.123124	3.73107	non-grid
-0.401086	2.1242	non-grid
0.81988	4.06211	non-grid
-1.15917	3.21787	non-grid
1.11974	4.54395	non-grid
-0.365616	2.65032	non-grid
-1.00297	2.65647	non-grid
-0.857226	3.71789	non-grid
0.119094	2.09096	non-grid
0.948217	4.10816	non-grid
3.0087	2.82524	non-grid
0.611768	2.61316	non-grid
-0.486697	4.02833	non-grid
0.372827	-1.22294	non-grid
-3.58485	1.97673	non-grid
-0.272044	1.78128	non-grid
-0.999845	-1.94846	non-grid
0.353717	3.90473	non-grid
-2.23058	1.83048	non-grid
0.216396	-0.233639	non-grid
0.83713	4.84073	non-grid
-0.686882	-1.51975	non-grid
-2.30084	3.81088	non-grid
-1.53133	-0.808558	non-grid
-0.979295	3.38576	non-grid
-1.77222	1.21259	non-grid
1.4587	4.27504	non-grid
1.5528	0.695059	non-grid
-0.05107	1.36511	non-grid
-0.183949	1.70965	non-grid
-0.310429	0.770381	non-grid
0.021697	1.46479	non-grid
-0.43811	1.43046	non-grid
-0.227115	2.02996	non-grid
-1.22367	0.838823	non-grid
1.00737	0.984402	non-grid
0.646602	2.97199	non-grid
0.628861	1.73894	non-grid
-0.695475	1.71215	non-grid
1.31126	3.32054	non-grid
-0.366435	4.26279	non-grid
0.977457	0.995661	non-grid
-0.460562	1.31953	non-grid
-0.790748	0.336804	non-grid
0.053789	3.69182	non-grid
-0.116798	3.84742	non-grid
1.18063	3.13977	non-grid
-1.07977	3.6795	non-grid
0.27596	4.18574	non-grid
-0.092707	0.480659	non-grid
0.066502	1.68275	non-grid
-0.069668	1.41164	non-grid
-0.614022	0.558246	non-grid
0.062454	5.12261	non-grid
-2.06385	2.11634	non-grid
-0.314913	4.35823	non-grid
-3.57779	1.97099	non-grid
0.660268	3.17957	non-grid
-0.789017	4.56107	non-grid
-1.03638	-1.48047	non-grid
0.052499	5.23417	non-grid
1.23341	3.7862	non-grid
-0.462306	2.49052	non-grid
-0.105114	1.74262	non-grid
-2.89017	0.578069	non-grid
-1.51579	4.75996	non-grid
-2.56832	2.60537	non-grid
-0.097711	2.42599	non-grid
0.642805	1.67074	non-grid
-0.809147	0.327846	non-grid
0.762613	3.90398	non-grid
0.301561	2.4646	non-grid
0.125005	2.27572	non-grid
-0.229315	4.4234	non-grid
0.542051	4.80252	non-grid
-0.309602	1.78883	non-grid
-0.323336	1.82155	non-grid
0.314384	2.38158	non-grid
-0.026001	3.65735	non-grid
-0.476815	2.14446	non-grid
-0.462668	1.38553	non-grid
-0.516275	1.47541	non-grid
-0.298818	1.30394	non-grid
-0.254794	1.5186	non-grid
-0.101391	2.3966	non-grid
0.24512	4.29624	non-grid
-0.38279	1.76779	non-grid
0.31435	2.48876	non-grid
-1.42361	0.697386	non-grid
0.587974	3.14817	non-grid
0.316446	2.4977	non-grid
-0.101379	1.34246	non-grid
-0.007052	2.48247	non-grid
-1.37098	2.18783	non-grid
-0.386141	2.64262	non-grid
-0.515227	1.43217	non-grid
0.065883	1.17545	non-grid
1.31435	3.97641	non-grid
-0.212638	1.11582	non-grid
-0.112345	1.44638	non-grid
-0.655689	1.4646	non-grid
3.1972	2.77895	non-grid
-0.582239	-1.71123	non-grid
-0.088098	3.77525	non-grid
1.88439	3.7786	non-grid
-0.438921	1.27422	non-grid
1.9114	-0.438416	non-grid
-0.683829	1.31077	non-grid
0.270534	-0.122456	non-grid
-0.387542	0.391291	non-grid
2.10369	0.35703	non-grid
1.53482	0.345821	non-grid
0.696326	2.97279	non-grid
-1.06785	3.63864	non-grid
-0.381268	-1.07285	non-grid
-0.630052	1.94152	non-grid
0.831339	4.19129	non-grid
0.661228	4.23874	non-grid
-0.293785	1.70542	non-grid
-0.47753	3.52384	non-grid
-0.552726	-1.70552	non-grid
2.45774	2.47306	non-grid
2.19387	0.361924	non-grid
-1.85145	3.53068	non-grid
-0.714648	1.70206	non-grid
-2.3106	2.2003	non-grid
-1.03021	4.46027	non-grid
0.643449	1.79344	non-grid
-0.841019	2.88519	non-grid
-3.01955	2.33841	non-grid
2.61921	2.29422	non-grid
-0.206297	2.67491	non-grid
-0.172871	2.51204	non-grid
-0.205138	3.00822	non-grid
-0.15399	2.52165	non-grid
-2.16408	0.793118	non-grid
3.04708	2.8418	non-grid
-0.58051	2.88551	non-grid
-0.55813	1.51426	non-grid
-0.544359	-0.754943	non-grid
-3.07556	0.244429	non-grid
-0.648237	1.90716	non-grid
-1.21772	2.937	non-grid
1.49201	3.8617	non-grid
1.65105	0.841538	non-grid
0.092055	5.10386	non-grid
-0.840978	3.61734	non-grid
2.05898	0.282646	non-grid
-3.19868	2.26879	non-grid
3.13328	2.4238	non-grid
-0.829595	-1.33948	non-grid
-0.16992	2.97032	non-grid
-0.379153	4.34671	non-grid
-0.428442	2.39465	non-grid
-1.22125	2.31792	non-grid
-0.534652	-0.927653	non-grid
0.102883	-0.386068	non-grid
1.78564	1.6786	non-grid
-0.548957	1.41055	non-grid
-0.6106	-1.17575	non-grid
1.76294	1.73511	non-grid
0.754067	4.75829	non-grid
1.80507	1.76165	non-grid
2.467	2.42471	non-grid
-1.07729	-1.88929	non-grid
2.72001	2.95959	non-grid
1.43932	1.97253	non-grid
3.09677	2.36583	non-grid
-0.003056	3.5782	non-grid
0.436302	2.57835	non-grid
0.496033	2.12058	non-grid
0.672399	3.21941	non-grid
-0.431353	2.18812	non-grid
3.3552	1.42462	non-grid
-2.83694	0.213654	non-grid
3.27561	2.91021	non-grid
3.30336	2.91453	non-grid
-1.6405	2.81146	non-grid
2.05882	3.70505	non-grid
-0.009227	2.34173	non-grid
-1.69275	-0.62158	non-grid
3.12109	2.76817	non-grid
0.419013	3.3077	non-grid
0.166511	2.72301	non-grid
0.29852	4.52264	non-grid
-0.226918	-1.49925	non-grid
-2.17125	0.106281	non-grid
1.72996	0.197575	non-grid
-1.00013	4.5622	non-grid
-2.33269	1.48541	non-grid
1.36332	1.36348	non-grid
0.665707	3.25637	non-grid
1.44613	1.37311	non-grid
0.306998	2.52322	non-grid
-0.153555	1.38413	non-grid
1.36341	0.019992	non-grid
-1.0304	1.68526	non-grid
1.11197	0.296382	non-grid
-1.22445	2.10829	non-grid
0.611898	-0.051691	non-grid
0.55533	4.71028	non-grid
-1.57527	3.51606	non-grid
-2.35296	3.6642	non-grid
-2.83138	0.174448	non-grid
1.80633	2.47593	non-grid
3.10099	2.41748	non-grid
3.34084	2.8998	non-grid
2.09646	0.410069	non-grid
-1.38965	4.21359	non-grid
-0.727452	3.10855	non-grid
1.25215	0.266193	non-grid
0.573247	2.60438	non-grid
-2.92557	0.188516	non-grid
-1.76778	2.10823	non-grid
0.534487	3.0646	non-grid
0.033617	-0.426642	non-grid
0.088553	0.619919	non-grid
0.42095	3.04785	non-grid
1.71288	0.174518	non-grid
-1.18469	3.14061	non-grid
-1.62121	2.76637	non-grid
-1.11336	0.228582	non-grid
1.78047	3.92692	non-grid
1.57286	4.14531	non-grid
0.202041	3.38566	non-grid
-1.52885	-0.986402	non-grid
-1.8091	3.02794	non-grid
-0.922609	3.39632	non-grid
-1.34818	3.17212	non-grid
-2.75083	0.783434	non-grid
-1.34713	3.41919	non-grid
-2.86697	1.48832	non-grid
-1.62232	4.75308	non-grid
-0.588163	3.29949	non-grid
0.991199	3.74382	non-grid
-1.36796	-1.31796	non-grid
0.867214	3.35882	non-grid
3.42766	2.81074	non-grid
1.66206	2.79042	non-grid
-1.06077	2.78189	non-grid
1.0408	2.64059	non-grid
-1.13198	-1.9381	non-grid
-1.30579	-1.39465	non-grid
-1.81879	3.57427	non-grid
0.754911	3.40294	non-grid
1.29792	1.98328	non-grid
-2.72697	0.929999	non-grid
-0.14854	0.945044	non-grid
-0.269263	5.39901	non-grid
-0.308253	-1.07643	non-grid
-0.459217	3.34495	non-grid
-1.80112	2.92821	non-grid
-1.89166	0.63404	non-grid
-1.42195	3.08077	non-grid
-1.69315	2.80256	non-grid
0.371816	3.33289	non-grid
0.204109	4.65835	non-grid
-1.63064	3.43943	non-grid
0.303242	3.40203	non-grid
3.17978	2.9698	non-grid
-0.384718	4.44602	non-grid
1.91023	3.29508	non-grid
-1.28996	4.15878	non-grid
1.42674	3.98969	non-grid
3.17374	2.9557	non-grid
-1.15796	3.54212	non-grid
2.09398	2.81078	non-grid
-0.922465	3.96845	non-grid
0.249535	0.947079	non-grid
1.80346	3.42943	non-grid
1.59486	2.77603	non-grid
-0.741054	4.24631	non-grid
2.15131	0.227987	non-grid
1.18369	2.38237	non-grid
-2.80529	1.02003	non-grid
-1.26527	3.30479	non-grid
-0.613391	4.88258	non-grid
1.03131	4.32107	non-grid
2.40321	2.92111	non-grid
1.24416	4.61911	non-grid
-0.765627	-1.74051	non-grid
2.08496	2.50068	non-grid
-1.04264	2.06706	non-grid
3.22943	2.74162	non-grid
2.05749	-0.258787	non-grid
-2.69883	3.4006	non-grid
0.98942	0.475401	non-grid
1.2432	0.303909	non-grid
-0.908149	3.27911	non-grid
1.42595	4.42306	non-grid
1.16556	0.515852	non-grid
1.33195	4.09492	non-grid
0.050849	3.87695	non-grid
0.222818	3.97789	non-grid
0.158081	0.851155	non-grid
-0.774693	0.824827	non-grid
-0.713126	3.39999	non-grid
-0.631832	3.32992	non-grid
3.15249	1.71681	non-grid
1.11187	2.94805	non-grid
-0.787899	1.1222	non-grid
-2.30158	0.85643	non-grid
-0.38281	-1.05625	non-grid
-1.67035	-1.1354	non-grid
-0.670837	4.24871	non-grid
0.173861	4.20913	non-grid
2.41132	2.01321	non-grid
2.66531	2.68386	non-grid
1.94988	2.83241	non-grid
1.47304	1.11502	non-grid
-2.92307	1.1069	non-grid
-0.600783	3.40561	non-grid
2.10569	0.255745	non-grid
1.58271	3.35721	non-grid
-0.037404	3.55251	non-grid
1.59175	3.52901	non-grid
-0.0048	2.91292	non-grid
1.71085	2.2472	non-grid
0.923719	1.10755	non-grid
0.899181	1.32511	non-grid
-1.33441	1.21169	non-grid
-2.5236	1.25562	non-grid
2.64809	2.8625	non-grid
0.828088	1.44309	non-grid
0.926645	1.12083	non-grid
-1.0518	3.45368	non-grid
0.930328	1.70896	non-grid
-1.08363	2.80567	non-grid
0.817518	3.69732	non-grid
2.70968	2.87879	non-grid
0.557075	3.61367	non-grid
2.19889	0.444336	non-grid
0.333412	4.51565	non-grid
0.934534	2.62159	non-grid
2.11187	3.32455	non-grid
-0.00668	1.69393	non-grid
0.452597	2.60884	non-grid
-1.79301	2.1446	non-grid
-1.70625	1.59704	non-grid
0.739738	4.16152	non-grid
-0.517339	-0.740112	non-grid
0.444713	4.54624	non-grid
2.03275	2.8703	non-grid
0.641966	2.26564	non-grid
0.08404	0.802084	non-grid
-0.1108	4.38893	non-grid
-2.26312	3.64578	non-grid
2.60091	2.99883	non-grid
-1.07147	3.663	non-grid
3.17916	2.60392	non-grid
-1.12344	3.15222	non-grid
-0.306545	-1.03599	non-grid
-3.54531	2.10439	non-grid
-0.914875	1.16221	non-grid
-0.988234	-1.3084	non-grid
-1.4489	1.80634	non-grid
-3.36863	2.23877	non-grid
-1.14206	-0.867059	non-grid
-0.531686	3.58944	non-grid
0.144466	4.94368	non-grid
-2.7718	1.07811	non-grid
1.52676	4.42584	non-grid
1.45003	1.16396	non-grid
1.78838	3.16643	non-grid
-0.119264	0.687422	non-grid
2.11188	0.245278	non-grid
0.956013	2.40868	non-grid
-1.13759	3.18879	non-grid
1.57546	0.177916	non-grid
-0.023688	4.11212	non-grid
-1.30264	2.24906	non-grid
0.798749	3.20158	non-grid
-2.20556	3.62487	non-grid
0.899125	3.37836	non-grid
-1.97263	1.4079	non-grid
0.541461	-0.052567	non-grid
0.739316	2.59087	non-grid
-1.31885	-0.120913	non-grid
-2.60675	3.52554	non-grid
0.71231	3.52544	non-grid
-1.52526	-0.891015	non-grid
2.07434	3.36366	non-grid
1.15229	4.65845	non-grid
-2.18376	0.780649	non-grid
2.44553	2.39141	non-grid
2.10873	0.418413	non-grid
1.47745	-0.012237	non-grid
1.76557	0.254141	non-grid
1.73475	2.18746	non-grid
-1.23746	-1.45742	non-grid
-1.25072	0.787791	non-grid
1.19929	3.66944	non-grid
-1.29727	2.16548	non-grid
-1.8102	3.24853	non-grid
2.51277	2.69502	non-grid
0.875995	3.27185	non-grid
1.51943	0.099033	non-grid
0.472798	1.66341	non-grid
-1.01537	4.43083	non-grid
-1.54911	0.600875	non-grid
-0.159982	-1.21	non-grid
-1.2786	-0.119821	non-grid
-0.631132	2.7215	non-grid
1.34288	4.06937	non-grid
0.876173	3.3939	non-grid
-1.483	1.19752	non-grid
-0.521431	-1.82952	non-grid
-0.000277	4.96984	non-grid
-1.4694	1.32564	non-grid
-0.196869	1.06986	non-grid
1.45373	3.48818	non-grid
-0.37549	2.36422	non-grid
-1.97742	3.77314	non-grid
-1.83443	1.99621	non-grid
-1.14109	3.93787	non-grid
0.775565	2.17932	non-grid
-0.762605	0.772246	non-grid
0.585335	3.74372	non-grid
1.08033	0.423994	non-grid
-0.829046	0.063377	non-grid
-0.230136	5.15621	non-grid
-0.797948	4.09956	non-grid
-0.605933	3.10618	non-grid
-1.20887	3.0434	non-grid
0.010975	4.53342	non-grid
0.385991	3.61438	non-grid
0.939236	4.61689	non-grid
-1.33373	-0.115767	non-grid
-1.01519	-0.137404	non-grid
-0.81468	2.64438	non-grid
-0.676653	1.54051	non-grid
-1.74377	4.66801	non-grid
-0.657296	1.42751	non-grid
-1.3086	-0.116968	non-grid
-0.480375	4.17569	non-grid
1.53569	0.150872	non-grid
1.03774	2.5052	non-grid
1.38988	0.093881	non-grid
0.515602	1.19609	non-grid
1.6616	2.09882	non-grid
3.21509	2.89625	non-grid
-0.244188	5.1425	non-grid
-0.821733	1.12574	non-grid
-0.97075	4.40619	non-grid
-0.538766	-1.85733	non-grid
-1.11832	-1.91274	non-grid
-1.05063	-1.83943	non-grid
-0.617475	3.58497	non-grid
2.72903	2.81105	non-grid
-1.00785	-1.8745	non-grid
-1.5222	1.22523	non-grid
-0.631465	-1.67724	non-grid
0.996885	3.10697	non-grid
0.870049	3.67816	non-grid
-1.0359	1.89726	non-grid
-0.664648	4.72236	non-grid
0.561979	0.288204	non-grid
-0.256539	5.22638	non-grid
2.41079	3.03766	non-grid
0.603601	4.13004	non-grid
-1.40742	0.719892	non-grid
-0.101619	-1.07238	non-grid
0.535745	3.62149	non-grid
1.48557	3.4524	non-grid
-0.804896	4.35931	non-grid
0.305853	3.38576	non-grid
-2.53928	1.04478	non-grid
0.424693	3.58107	non-grid
-1.19888	-0.08948	non-grid
-1.9743	0.279239	non-grid
-0.444985	-0.089133	non-grid
-2.86952	1.113	non-grid
-0.267453	3.0911	non-grid
-0.897219	-1.17965	non-grid
-0.771611	0.510352	non-grid
0.470949	4.70208	non-grid
-1.26283	3.94967	non-grid
1.76423	3.42108	non-grid
-0.619985	-1.68358	non-grid
-0.979855	0.776168	non-grid
-2.53548	0.843526	non-grid
-1.42566	0.618894	non-grid
-1.23847	1.16512	non-grid
-0.527076	2.87733	non-grid
-1.55761	2.98911	non-grid
-0.919879	4.61747	non-grid
-0.056969	3.90428	non-grid
-0.422319	-0.188191	non-grid
-0.707422	3.68709	non-grid
0.67834	3.91177	non-grid
0.355257	4.36766	non-grid
-0.515806	-1.6405	non-grid
-0.314599	4.41725	non-grid
-0.687521	-0.212773	non-grid
-3.4922	2.04168	non-grid
-1.68577	2.24092	non-grid
-2.02479	0.834079	non-grid
0.154038	-0.224517	non-grid
-0.725181	1.81329	non-grid
-0.799145	1.41378	non-grid
-0.116461	3.56291	non-grid
0.472453	3.51243	non-grid
2.50666	2.96782	non-grid
0.890417	5.07529	non-grid
2.64533	2.83382	non-grid
1.13467	3.23802	non-grid
-0.477823	3.51416	non-grid
0.668183	3.61891	non-grid
2.31158	2.54639	non-grid
0.078013	3.77399	non-grid
-1.08337	4.30077	non-grid
1.10745	3.85146	non-grid
0.593857	3.62627	non-grid
-1.15932	2.44021	non-grid
-0.323279	4.03317	non-grid
-0.498231	4.14612	non-grid
-0.535346	3.61977	non-grid
-0.532659	4.84842	non-grid
0.478533	3.48644	non-grid
0.749873	1.49574	non-grid
0.285621	0.710126	non-grid
0.559546	3.65867	non-grid
0.272895	4.6625	non-grid
-0.638704	0.962606	non-grid
1.1152	2.30057	non-grid
0.586337	4.00368	non-grid
0.202123	3.18993	non-grid
-0.056307	0.562116	non-grid
-2.28887	2.36981	non-grid
-2.13268	2.79231	non-grid
0.813805	3.85651	non-grid
-2.38248	0.977305	non-grid
-0.129011	3.82973	non-grid
-2.7953	0.380894	non-grid
-0.18976	-1.03789	non-grid
-0.894109	-1.74349	non-grid
-2.39665	1.44693	non-grid
0.397207	5.00702	non-grid
0.202996	3.58229	non-grid
0.147051	4.44303	non-grid
-1.14251	0.222876	non-grid
-0.712762	3.91864	non-grid
0.6432	0.208623	non-grid
-0.337308	4.49057	non-grid
-0.687225	2.31119	non-grid
-1.18661	4.92899	non-grid
-0.900346	2.8526	non-grid
-2.16794	1.56709	non-grid
1.02273	3.27966	non-grid
1.12157	4.28412	non-grid
-0.906609	2.8335	non-grid
-1.59036	4.66719	non-grid
0.334752	3.72669	non-grid
-1.8058	3.3197	non-grid
-0.90622	-1.61012	non-grid
0.526875	3.47422	non-grid
-0.211951	4.26092	non-grid
-0.850247	4.85922	non-grid
-0.095678	3.84688	non-grid
-0.521485	4.71806	non-grid
-0.580164	3.51253	non-grid
-0.830097	4.86676	non-grid
0.27372	4.50284	non-grid
0.580195	4.95398	non-grid
1.02296	3.8066	non-grid
1.16373	4.21327	non-grid
0.328247	4.84511	non-grid
-2.34518	0.828445	non-grid
-0.237362	4.34182	non-grid
-2.09606	2.20625	non-grid
-0.457653	3.58464	non-grid
-0.828023	3.86611	non-grid
-0.100096	3.24555	non-grid
-0.917703	3.9945	non-grid
-0.402588	2.89086	non-grid
-1.47683	0.588317	non-grid
-0.913265	3.62752	non-grid
-0.821237	3.99918	non-grid
-2.30041	2.353	non-grid
-0.830718	-1.66083	non-grid
0.195018	4.05821	non-grid
1.72452	3.54743	non-grid
-0.683724	0.794264	non-grid
-1.98669	3.05045	non-grid
1.208	3.11917	non-grid
1.47224	1.42805	non-grid
-1.39858	1.86134	non-grid
1.06229	3.62307	non-grid
-0.004294	3.55297	non-grid
-1.12213	3.62666	non-grid
-0.424198	3.84501	non-grid
-0.803904	-1.59695	non-grid
0.402724	4.93223	non-grid
-0.279138	1.94584	non-grid
-0.499693	2.21171	non-grid
-0.244676	3.55801	non-grid
-0.903936	0.876832	non-grid
0.287992	4.64796	non-grid
0.106863	3.98256	non-grid
-0.327546	0.599188	non-grid
-1.77422	1.47006	non-grid
0.561242	4.49938	non-grid
-0.526103	3.80421	non-grid
-0.082899	3.96495	non-grid
-0.438494	-0.391737	non-grid
-1.1371	4.67268	non-grid
0.570446	4.03118	non-grid
-2.08509	2.84238	non-grid
-0.160292	3.1756	non-grid
1.2769	3.0156	non-grid
-0.56347	4.41994	non-grid
-2.02651	1.49475	non-grid
0.08645	5.08447	non-grid
-1.384	0.957846	non-grid
-0.612401	4.48317	non-grid
1.06492	1.76966	non-grid
1.04528	4.91218	non-grid
0.113151	3.37721	non-grid
-0.451838	4.03006	non-grid
-1.13139	3.23771	non-grid
0.171626	1.86442	non-grid
-1.28314	1.1539	non-grid
0.315872	0.540725	non-grid
0.285188	4.57058	non-grid
0.022555	1.01815	non-grid
-1.16115	3.94311	non-grid
-2.851	1.00942	non-grid
-1.8864	1.4572	non-grid
-0.453382	3.73177	non-grid
-2.46089	2.32395	non-grid
1.13016	1.79317	non-grid
-1.07761	4.64864	non-grid
-1.05802	-1.90903	non-grid
0.157975	5.28271	non-grid
-1.7939	2.65122	non-grid
0.034252	2.74236	non-grid
-1.20304	3.21612	non-grid
-0.373819	1.8033	non-grid
-0.573399	1.24861	non-grid
-2.01399	3.03405	non-grid
-1.06232	2.75228	non-grid
-2.01039	2.71744	non-grid
-1.80014	3.8245	non-grid
1.3865	2.89784	non-grid
0.168163	3.34229	non-grid
-0.50284	2.16122	non-grid
1.40189	3.52538	non-grid
-2.33476	1.62428	non-grid
1.08422	3.7525	non-grid
-0.546488	-0.393857	non-grid
-0.198854	3.48942	non-grid
0.637875	4.30647	non-grid
-0.534339	4.03106	non-grid
1.36867	3.6391	non-grid
0.340363	4.47228	non-grid
-1.57735	4.01185	non-grid
-0.271513	0.756372	non-grid
-1.73406	1.17841	non-grid
2.58655	2.02094	non-grid
-0.567536	-0.535922	non-grid
-1.25306	2.8167	non-grid
-2.39977	1.69173	non-grid
-1.57503	3.68238	non-grid
0.739801	3.76437	non-grid
0.083414	1.31377	non-grid
-0.989291	4.06761	non-grid
1.1505	2.65004	non-grid
0.372454	3.69026	non-grid
1.74145	4.69261	non-grid
-0.877081	-1.60398	non-grid
2.22052	4.54072	non-grid
-0.852863	-1.43662	non-grid
-1.98104	3.03249	non-grid
2.19541	4.55338	non-grid
2.18932	4.56092	non-grid
-0.836099	-1.55848	non-grid
-0.64386	3.57563	non-grid
-1.99973	3.05686	non-grid
0.628596	4.65654	non-grid
-0.411771	4.30591	non-grid
-0.812545	1.42743	non-grid
1.38912	3.91465	non-grid
0.489626	4.01999	non-grid
0.448872	4.90273	non-grid
-1.3654	4.30364	non-grid
0.764659	4.85149	non-grid
1.52518	4.76267	non-grid
1.63437	4.75892	non-grid
1.74786	4.55805	non-grid
-0.140628	4.47177	non-grid
1.72115	4.67802	non-grid
0.950881	4.83684	non-grid
-0.01853	4.40257	non-grid
-2.78701	1.10986	non-grid
-0.684339	0.37851	non-grid
-0.431876	4.42323	non-grid
-3.20278	2.29677	non-grid
-1.35208	-5.2e-05	non-grid
0.619137	3.07627	non-grid
1.11403	0.939439	non-grid
-0.45826	3.93086	non-grid
0.120582	1.60677	non-grid
-2.64379	3.35941	non-grid
0.509336	4.26614	non-grid
-0.545535	-0.898601	non-grid
-2.26799	0.183735	non-grid
2.51133	2.97328	non-grid
-0.424632	-1.56738	non-grid
-0.081861	3.37435	non-grid
2.61359	2.13515	non-grid
-1.1676	2.82602	non-grid
-0.887565	3.45512	non-grid
-0.34965	2.17644	non-grid
2.15636	0.21051	non-grid
0.642646	3.60697	non-grid
0.022336	4.87532	non-grid
-0.896391	-1.26526	non-grid
1.86685	0.066996	non-grid
0.610215	3.74067	non-grid
1.00897	2.38077	non-grid
1.06621	2.97404	non-grid
0.252055	3.55125	non-grid
-0.27519	3.28873	non-grid
-2.73504	0.78235	non-grid
-1.52069	1.25068	non-grid
0.722871	3.81367	non-grid
-0.843986	0.61466	non-grid
-1.43877	0.416348	non-grid
-2.14744	0.143257	non-grid
-2.13932	0.202113	non-grid
-0.106864	-1.08332	non-grid
-0.465446	2.13139	non-grid
-0.498822	3.66439	non-grid
1.01753	2.77705	non-grid
-0.491664	3.34225	non-grid
-0.656673	3.87513	non-grid
-3.01418	1.22146	non-grid
-0.051146	4.39133	non-grid
-1.16773	3.12818	non-grid
-1.04335	1.92115	non-grid
-0.521651	-1.64502	non-grid
-1.3203	3.32827	non-grid
-0.07914	3.35626	non-grid
-0.094947	4.51531	non-grid
-0.990842	3.57492	non-grid
0.957392	3.66967	non-grid
2.15604	2.93189	non-grid
-2.46362	1.45066	non-grid
-0.737284	4.7231	non-grid
1.20094	3.1599	non-grid
-0.509296	4.25484	non-grid
0.161908	0.926674	non-grid
0.489554	1.17773	non-grid
1.45352	2.00884	non-grid
-1.98453	3.81675	non-grid
-1.80548	1.21369	non-grid
0.255553	3.24756	non-grid
0.852185	0.966113	non-grid
-2.29612	3.669	non-grid
-2.91166	0.211888	non-grid
0.438824	3.74995	non-grid
-0.300938	2.49342	non-grid
-3.27606	1.44996	non-grid
1.73584	0.206572	non-grid
-1.13175	3.19702	non-grid
1.60289	0.256834	non-grid
1.77756	1.57676	non-grid
3.16265	2.70904	non-grid
-0.537801	4.73943	non-grid
-1.0797	3.04049	non-grid
-1.05977	3.20947	non-grid
0.066451	-0.220593	non-grid
2.75383	2.01299	non-grid
0.750634	3.80044	non-grid
0.097149	4.23883	non-grid
-1.29178	4.69069	non-grid
-0.581711	3.68801	non-grid
-1.38541	0.69497	non-grid
-0.523201	3.64984	non-grid
-2.13704	3.71251	non-grid
-1.29843	3.48913	non-grid
0.849197	3.20536	non-grid
-0.401145	4.34021	non-grid
0.869932	3.32995	non-grid
-1.77744	2.91807	non-grid
-0.045938	2.49134	non-grid
-1.01751	3.80126	non-grid
-2.63107	0.738585	non-grid
0.117279	3.10297	non-grid
0.051974	4.84235	non-grid
9.7453	1.34568	Q1
10.6085	1.72477	Q1
10.649	1.6842	Q1
9.81872	1.37198	Q1
10.4011	1.41028	Q1
9.70582	1.31133	Q1
10.6054	1.7165	Q1
10.6074	1.65387	Q1
9.83749	1.39922	Q1
9.90164	1.39056	Q1
10.0639	1.57441	Q1
10.5389	1.38674	Q1
10.4664	1.46456	Q1
10.2242	1.17098	Q1
9.8329	1.37535	Q1
10.1643	1.73911	Q1
9.66044	1.3008	Q1
10.4495	1.46011	Q1
10.1878	1.42196	Q1
10.2835	1.24281	Q1
10.5569	1.30098	Q1
10.5306	1.20124	Q1
10.4303	1.29552	Q1
10.5675	1.42627	Q1
10.3118	1.64983	Q1
10.1654	1.48723	Q1
10.4894	1.70173	Q1
9.73142	1.33922	Q1
10.5517	1.40029	Q1
10.2558	1.8458	Q1
10.3128	1.5198	Q1
10.3968	1.76493	Q1
10.4283	1.43699	Q1
10.5287	1.66549	Q1
9.97724	1.35867	Q1
10.6121	1.28748	Q1
10.0224	1.30334	Q1
10.601	1.28483	Q1
10.4794	1.64373	Q1
10.4248	1.26315	Q1
10.1953	1.31464	Q1
9.44477	1.28922	Q1
9.74468	1.34337	Q1
10.6155	1.41592	Q1
10.3411	1.74216	Q1
10.2939	1.81609	Q1
10.2842	1.38761	Q1
9.32577	1.23555	Q1
10.4941	1.4085	Q1
10.2883	1.78935	Q1
10.4306	1.65774	Q1
9.61229	1.30341	Q1
9.87023	1.36667	Q1
10.5755	1.37298	Q1
10.5483	1.24714	Q1
10.3641	1.78721	Q1
10.5747	1.26062	Q1
10.1577	1.34453	Q1
10.1176	1.49423	Q1
10.0387	1.52378	Q1
10.2599	1.73747	Q1
10.4055	1.74974	Q1
9.60096	1.4823	Q1
10.3896	1.48458	Q1
10.1641	1.18463	Q1
10.6113	1.4053	Q1
10.5875	1.37695	Q1
10.6196	1.37485	Q1
10.2207	1.38227	Q1
9.97018	1.3698	Q1
10.3375	1.64462	Q1
10.0413	1.49665	Q1
10.3184	1.23992	Q1
[truncated: 95 more rows]

## Sheet: umap_ratR_day1
dim1	dim2	cluster
-1.52543	-0.750406	non-grid
-2.84867	1.2165	non-grid
0.734468	-0.804289	non-grid
2.00798	2.83709	non-grid
-0.326421	1.62169	non-grid
-1.37903	2.01932	non-grid
-3.36197	1.79643	non-grid
-1.32983	-2.46549	non-grid
2.19957	-0.987719	non-grid
-1.7944	2.85219	non-grid
1.40879	2.97183	non-grid
-0.717899	-1.01435	non-grid
-2.37764	1.87469	non-grid
-0.690218	0.841573	non-grid
-2.59593	0.697598	non-grid
3.36971	1.47354	non-grid
-2.8755	-2.21534	non-grid
-2.80032	-2.7554	non-grid
-2.6517	-1.60921	non-grid
1.77604	0.512083	non-grid
-2.77452	-1.60518	non-grid
2.31739	0.677679	non-grid
-0.025497	3.09061	non-grid
1.09365	0.384801	non-grid
-3.0112	0.415563	non-grid
-3.04045	0.254436	non-grid
1.00765	2.77305	non-grid
-1.58456	2.59238	non-grid
-2.12697	-2.94781	non-grid
2.36655	1.61052	non-grid
-2.19358	-3.33565	non-grid
1.54312	2.86584	non-grid
-1.59949	3.77184	non-grid
1.59042	1.87977	non-grid
-2.32318	0.613419	non-grid
-2.58156	0.045098	non-grid
-3.18656	1.35601	non-grid
-1.6211	-0.883363	non-grid
1.38705	0.36831	non-grid
-1.67428	-3.55551	non-grid
-0.101161	1.06525	non-grid
-1.04799	-2.68371	non-grid
-0.501728	3.42022	non-grid
0.486902	-0.713214	non-grid
-0.544495	3.56818	non-grid
-0.998797	2.47781	non-grid
0.845614	0.023899	non-grid
-1.97948	0.901223	non-grid
-3.16128	1.30843	non-grid
0.553778	1.29273	non-grid
1.68452	2.93299	non-grid
3.30708	0.972736	non-grid
-1.44955	1.25141	non-grid
0.25144	1.33762	non-grid
-3.09061	-1.32044	non-grid
-2.03303	-0.138057	non-grid
1.35789	-0.649932	non-grid
-2.74244	-3.60138	non-grid
0.775592	0.904322	non-grid
1.28131	0.527024	non-grid
2.14493	1.42782	non-grid
-0.246595	1.82146	non-grid
2.33116	0.604929	non-grid
1.60581	-1.19303	non-grid
0.795289	1.07049	non-grid
-1.36546	-1.23714	non-grid
1.10185	-0.226972	non-grid
2.5564	0.296586	non-grid
-1.73713	1.40092	non-grid
-2.00234	-3.09144	non-grid
-1.72527	2.21957	non-grid
2.41303	0.573244	non-grid
-1.37973	1.68635	non-grid
-2.39285	1.24611	non-grid
-2.8569	-2.6196	non-grid
2.01287	2.803	non-grid
0.108491	3.48527	non-grid
1.5858	-0.685554	non-grid
-3.20375	-2.49522	non-grid
-2.89229	0.621894	non-grid
-2.69554	-2.87354	non-grid
1.83375	-0.661133	non-grid
-2.09806	0.904075	non-grid
-0.460264	1.39854	non-grid
-1.36396	3.81344	non-grid
3.07114	1.85983	non-grid
-2.27691	-0.019695	non-grid
2.29503	-1.03302	non-grid
3.14521	1.6177	non-grid
0.843894	1.96152	non-grid
-0.215317	0.887482	non-grid
-3.14018	2.16645	non-grid
1.43142	1.56208	non-grid
0.574235	1.66603	non-grid
2.2298	-0.688001	non-grid
-3.20965	-2.9072	non-grid
-1.2862	0.56628	non-grid
1.43058	0.662297	non-grid
-1.55894	3.65624	non-grid
0.485098	1.29957	non-grid
-2.61551	-1.17662	non-grid
-1.78776	2.77999	non-grid
-0.63015	-1.44111	non-grid
-0.282531	2.52346	non-grid
-1.52073	3.23287	non-grid
-1.39013	2.53846	non-grid
1.54405	-0.061947	non-grid
-1.72236	-1.92153	non-grid
-2.47574	0.425904	non-grid
-2.00459	2.35776	non-grid
2.65965	2.26431	non-grid
-0.633771	-2.12746	non-grid
-2.93602	-3.69906	non-grid
-1.06341	1.4087	non-grid
-1.16189	-0.379772	non-grid
-1.05442	3.84802	non-grid
-3.16473	-2.52882	non-grid
-3.94994	-3.66157	non-grid
-2.84572	-1.98328	non-grid
-1.56746	-2.84385	non-grid
-1.61164	-1.04154	non-grid
-3.05249	-2.53755	non-grid
-1.75258	0.940213	non-grid
-1.36038	-1.74732	non-grid
-2.03941	-3.19543	non-grid
-0.838436	-1.33895	non-grid
-1.76592	0.57734	non-grid
-2.00613	1.88021	non-grid
-1.02249	-1.7545	non-grid
2.01456	-0.292884	non-grid
0.208181	3.78999	non-grid
-3.05535	-2.29824	non-grid
-1.57365	1.11513	non-grid
-3.93637	-3.64634	non-grid
-1.68436	3.94309	non-grid
2.33775	-1.08812	non-grid
-0.542902	0.470292	non-grid
-1.10091	0.4139	non-grid
-2.30067	1.89384	non-grid
-2.94477	1.08855	non-grid
-3.11659	-3.75531	non-grid
-2.65553	-4.32573	non-grid
-1.48663	1.89867	non-grid
-2.36557	-3.16809	non-grid
-0.999849	3.22268	non-grid
-0.436	1.2602	non-grid
-1.76644	-0.888626	non-grid
-1.8723	2.54432	non-grid
-1.97856	-3.64796	non-grid
-1.94197	-3.63238	non-grid
-2.99142	-0.471638	non-grid
0.902334	2.16138	non-grid
-0.130442	0.498202	non-grid
0.828418	1.39344	non-grid
0.009839	2.03084	non-grid
2.07833	2.84575	non-grid
0.097747	1.64789	non-grid
-3.23404	-3.71799	non-grid
-3.4579	-2.44641	non-grid
-1.81053	0.721925	non-grid
-0.007903	0.164633	non-grid
-1.72155	0.600643	non-grid
-2.72095	-4.33988	non-grid
-2.889	-1.07152	non-grid
-1.07035	1.42352	non-grid
-0.243011	0.528215	non-grid
-0.71282	1.89668	non-grid
-3.48632	-2.44147	non-grid
-3.45862	-2.40934	non-grid
2.12702	2.29824	non-grid
-1.99136	0.192014	non-grid
-2.62709	-4.29081	non-grid
-3.19025	-3.96362	non-grid
-0.425103	-1.74781	non-grid
-1.31812	-1.24781	non-grid
-1.49646	-1.83856	non-grid
2.6938	1.07966	non-grid
-0.967855	-0.303218	non-grid
-0.099043	1.69748	non-grid
-1.93622	2.62773	non-grid
-0.324255	2.05217	non-grid
-1.34074	2.65399	non-grid
1.73232	2.86691	non-grid
-1.69913	1.71571	non-grid
-1.89683	-1.97565	non-grid
-3.94488	-3.57355	non-grid
-2.72677	-4.32847	non-grid
-1.57248	1.6605	non-grid
-2.07823	0.02511	non-grid
-2.04684	-1.84547	non-grid
0.456448	0.894125	non-grid
-1.26474	-1.56116	non-grid
-1.9459	-3.50635	non-grid
-2.54424	-1.78974	non-grid
-2.07401	-0.496419	non-grid
1.98259	-0.226521	non-grid
-3.72798	-3.34003	non-grid
2.74314	0.795132	non-grid
-1.06862	-0.17355	non-grid
-1.58765	0.616867	non-grid
-2.69739	-4.35902	non-grid
-2.8274	-2.2563	non-grid
-1.91082	-3.99585	non-grid
-2.88164	0.693501	non-grid
-1.88645	0.474532	non-grid
-0.25259	-2.09069	non-grid
2.18895	1.44811	non-grid
-2.80374	-1.9052	non-grid
0.881858	-0.024686	non-grid
-0.285572	-1.82805	non-grid
-1.5477	-2.18722	non-grid
-2.64807	-4.3199	non-grid
-0.16125	3.1282	non-grid
2.87752	0.929815	non-grid
-2.16446	-0.997439	non-grid
-2.17169	-0.991772	non-grid
-2.99085	-2.52567	non-grid
-2.07603	-0.606388	non-grid
-3.5208	-2.95885	non-grid
-2.0082	-3.48338	non-grid
1.11636	0.314394	non-grid
-2.18696	-3.76497	non-grid
-3.44418	-2.9322	non-grid
-1.64953	-3.52526	non-grid
3.1594	1.36041	non-grid
2.35446	-0.878209	non-grid
-2.51109	-3.80671	non-grid
-1.95808	-3.43519	non-grid
-2.12025	-3.42029	non-grid
-2.82357	-1.3803	non-grid
2.37539	0.512176	non-grid
3.12775	1.00376	non-grid
-1.96218	-2.0543	non-grid
-3.31828	-3.64179	non-grid
2.27039	0.367247	non-grid
2.08693	0.509133	non-grid
-1.01449	-2.59598	non-grid
-1.52429	-3.34678	non-grid
0.113658	2.31481	non-grid
-2.38735	0.915154	non-grid
-2.33642	-3.50311	non-grid
2.55895	1.44142	non-grid
-1.77783	-1.86624	non-grid
-1.68773	-3.1921	non-grid
-1.20216	-1.18622	non-grid
-2.08019	2.769	non-grid
-3.26371	-3.61863	non-grid
-2.75835	-3.46858	non-grid
-0.765035	-2.20683	non-grid
-1.77288	1.02357	non-grid
-1.56496	1.88687	non-grid
-2.35354	-0.096575	non-grid
-1.77689	-3.11796	non-grid
0.4679	1.30242	non-grid
-2.70898	-4.33988	non-grid
-0.784308	-2.28894	non-grid
-1.63206	-3.49258	non-grid
-2.95737	-2.25974	non-grid
-2.63238	-2.89433	non-grid
-3.22426	1.40879	non-grid
-1.96955	1.87383	non-grid
-1.45222	0.967045	non-grid
-1.70137	0.85901	non-grid
-1.43973	2.22506	non-grid
-1.48826	1.7028	non-grid
-2.01265	0.406202	non-grid
-1.53887	1.65116	non-grid
-3.06999	-2.26854	non-grid
-3.24429	-2.57332	non-grid
-2.6693	-4.25223	non-grid
-1.50157	1.35512	non-grid
-2.08601	1.98484	non-grid
-1.19756	2.07634	non-grid
-1.76094	-3.25711	non-grid
-2.22562	-3.28306	non-grid
-1.37894	-2.39789	non-grid
0.87229	2.0119	non-grid
-1.92786	0.393804	non-grid
-2.04308	-3.01064	non-grid
1.62908	-0.851916	non-grid
-1.40474	-2.83108	non-grid
1.06228	1.47016	non-grid
1.50514	-0.17468	non-grid
1.80853	0.094807	non-grid
-2.20594	-3.37584	non-grid
-1.68909	0.848661	non-grid
-1.00181	2.2437	non-grid
-1.8737	0.275224	non-grid
3.13454	1.74453	non-grid
-1.06282	-2.69673	non-grid
0.548839	0.088484	non-grid
-1.01081	1.17871	non-grid
0.60677	0.281937	non-grid
-1.7322	-3.23826	non-grid
-1.1942	-1.04059	non-grid
-1.49634	-2.42352	non-grid
1.69074	-1.31324	non-grid
-0.592064	-2.15741	non-grid
0.951611	-0.460309	non-grid
-1.89884	-3.97336	non-grid
-1.89651	-3.98688	non-grid
-3.94037	-3.5777	non-grid
0.096929	-1.61141	non-grid
-1.09468	1.53572	non-grid
-1.07393	-1.78728	non-grid
2.11376	-0.453568	non-grid
-1.73862	-2.7026	non-grid
-0.032625	2.1067	non-grid
-2.94103	-3.68461	non-grid
-3.28341	-3.76653	non-grid
2.36379	-0.891439	non-grid
-1.40241	-1.59015	non-grid
-2.6771	-2.63343	non-grid
-1.61616	-2.7875	non-grid
-2.44383	-4.13176	non-grid
2.23864	-0.987503	non-grid
-0.939546	0.685527	non-grid
-1.05943	1.51491	non-grid
2.77437	0.755396	non-grid
2.31111	-1.04636	non-grid
-2.37142	-3.03405	non-grid
-1.39012	0.669075	non-grid
-1.23954	-0.036752	non-grid
-2.54761	0.136591	non-grid
-0.583174	0.50322	non-grid
-2.50629	0.127588	non-grid
0.835197	3.42389	non-grid
-1.07168	-0.179904	non-grid
-1.09975	1.05405	non-grid
-1.53563	1.30293	non-grid
-2.24308	-3.27854	non-grid
2.23111	1.07651	non-grid
-0.882584	-0.23537	non-grid
-1.57417	2.70498	non-grid
-1.80528	-1.87597	non-grid
-3.94468	-3.60151	non-grid
-3.04456	1.22827	non-grid
1.81352	2.11408	non-grid
-1.44273	3.22244	non-grid
-1.03835	3.13912	non-grid
-2.86289	-1.55379	non-grid
-1.83769	2.99309	non-grid
-3.38127	-3.87025	non-grid
-1.6151	-3.51676	non-grid
1.96987	-0.205355	non-grid
-1.38805	2.89387	non-grid
2.05369	-0.143019	non-grid
-1.76358	-2.81076	non-grid
-1.62989	-3.34892	non-grid
2.28238	-0.867802	non-grid
2.33828	-1.09294	non-grid
1.18799	0.155845	non-grid
-1.11325	3.1843	non-grid
-1.37502	-1.3375	non-grid
3.41072	1.05678	non-grid
0.228253	-0.858372	non-grid
-1.94095	3.26175	non-grid
-1.08905	3.19588	non-grid
-2.11476	-3.13295	non-grid
-1.09519	3.09199	non-grid
1.8977	2.16676	non-grid
0.862056	-0.007832	non-grid
2.32372	-1.05545	non-grid
3.41263	1.48815	non-grid
-2.1726	-3.932	non-grid
-1.52822	-1.32337	non-grid
1.21392	0.18384	non-grid
3.3758	1.49657	non-grid
2.0759	1.04451	non-grid
-0.331605	-0.873768	non-grid
-2.98616	-2.58814	non-grid
-0.380896	-2.10959	non-grid
-2.4106	2.21027	non-grid
0.89888	3.03378	non-grid
-1.9715	-0.006474	non-grid
0.26448	-0.223122	non-grid
2.65595	2.26416	non-grid
-2.62978	0.199014	non-grid
-1.90199	-4.00219	non-grid
1.66727	-1.3538	non-grid
-3.16409	-2.41012	non-grid
-2.43824	-4.05882	non-grid
-1.35086	3.88401	non-grid
-3.36242	-3.87475	non-grid
1.10294	2.03407	non-grid
1.00095	2.00341	non-grid
-3.87482	-3.50591	non-grid
-2.64222	-3.25642	non-grid
1.42451	-0.242128	non-grid
-2.7954	-3.06372	non-grid
2.14025	-0.570803	non-grid
-2.94643	-4.12222	non-grid
-3.92405	-3.53878	non-grid
3.35108	1.1101	non-grid
-1.03144	2.5811	non-grid
2.76321	1.19078	non-grid
-2.56685	-3.83423	non-grid
-3.92837	-3.54213	non-grid
0.355396	1.2325	non-grid
-1.12545	1.6218	non-grid
-1.66592	0.639521	non-grid
-0.875422	1.69002	non-grid
-1.30886	1.97811	non-grid
-1.85194	1.97648	non-grid
0.145505	-0.270765	non-grid
-0.592481	2.93946	non-grid
-1.54953	2.85649	non-grid
-3.08139	2.1112	non-grid
-1.33585	-2.40646	non-grid
-1.57578	-2.188	non-grid
2.56366	1.31496	non-grid
-1.78044	2.94359	non-grid
-1.42883	2.24903	non-grid
-0.316469	-1.84883	non-grid
-2.91887	-3.53749	non-grid
-2.39776	2.16911	non-grid
-2.51135	1.96703	non-grid
1.71042	-1.28157	non-grid
-2.87484	2.56866	non-grid
2.88571	1.05847	non-grid
-2.28211	2.42036	non-grid
0.763434	3.03908	non-grid
0.334726	0.709419	non-grid
3.21097	1.06623	non-grid
0.293252	0.734446	non-grid
2.29875	0.227536	non-grid
-1.75667	-1.03694	non-grid
-1.34621	-2.39332	non-grid
-3.38188	-2.73009	non-grid
-3.24369	-2.62393	non-grid
3.44942	1.16119	non-grid
-2.43344	-1.88005	non-grid
-3.37835	-2.74316	non-grid
-2.61426	2.40052	non-grid
0.070669	2.99485	non-grid
-2.1796	-1.11075	non-grid
-2.32485	-3.4222	non-grid
-1.66521	-3.50408	non-grid
-2.7	-3.79757	non-grid
-1.59498	-3.507	non-grid
-2.90436	-3.54874	non-grid
-2.88274	-3.58431	non-grid
0.506123	2.34403	non-grid
-3.46262	-2.7623	non-grid
-3.04817	-1.39217	non-grid
-0.494628	-0.159822	non-grid
-0.657752	-0.5066	non-grid
-0.487045	-0.619744	non-grid
-0.693175	-2.24661	non-grid
-0.818316	-1.27172	non-grid
-2.56781	1.31125	non-grid
-2.16756	-2.21356	non-grid
2.24118	1.00008	non-grid
-0.760505	-0.411415	non-grid
-1.02882	-0.012534	non-grid
-0.97825	0.065377	non-grid
-1.03127	0.385677	non-grid
-1.2215	0.353848	non-grid
-0.932595	0.462065	non-grid
1.47452	-0.034892	non-grid
-1.03847	0.741586	non-grid
-0.549348	3.35099	non-grid
1.26444	0.038148	non-grid
-2.87862	0.528536	non-grid
-0.44626	-0.635804	non-grid
2.1932	1.06221	non-grid
-2.93301	1.04629	non-grid
-1.05002	0.418459	non-grid
-2.8128	-2.92517	non-grid
-0.96305	-1.42687	non-grid
-2.57295	-1.64243	non-grid
0.626532	-0.3648	non-grid
-2.61935	2.03481	non-grid
-1.82749	3.52861	non-grid
-2.75826	-1.41183	non-grid
-1.00923	-0.380232	non-grid
0.081833	0.026635	non-grid
-1.27876	1.31614	non-grid
-2.08183	1.80686	non-grid
-2.72901	1.75006	non-grid
0.325581	1.98093	non-grid
-1.60301	1.68614	non-grid
-1.15306	0.419088	non-grid
-3.08961	-2.37629	non-grid
2.02525	-0.478612	non-grid
-2.72467	-3.12343	non-grid
1.9351	-0.198981	non-grid
-1.54273	0.61	non-grid
-0.517229	0.70987	non-grid
1.85121	0.017853	non-grid
-1.37929	-1.33106	non-grid
0.556327	2.56381	non-grid
-2.30151	-2.67282	non-grid
0.822929	1.90179	non-grid
2.28139	-1.03714	non-grid
-0.246089	0.563077	non-grid
1.92423	-0.213336	non-grid
1.10396	1.95539	non-grid
-2.69469	-3.39467	non-grid
-1.16188	-0.217585	non-grid
-2.99203	-0.17515	non-grid
0.237539	-0.394205	non-grid
0.203979	-0.344358	non-grid
0.208837	-0.319745	non-grid
0.014407	-0.155101	non-grid
0.0935	-0.268914	non-grid
-0.562597	0.308242	non-grid
0.249121	-0.423433	non-grid
0.118776	-0.161128	non-grid
-0.658793	0.672029	non-grid
-0.608214	1.52024	non-grid
-2.58596	-2.91526	non-grid
0.768959	0.026626	non-grid
-1.28383	-1.79316	non-grid
-1.29413	-2.58862	non-grid
-2.5669	-3.45953	non-grid
-2.39169	-2.86443	non-grid
-3.36155	-3.85587	non-grid
-1.73388	-1.68163	non-grid
-2.76341	1.72862	non-grid
-0.049326	-0.087828	non-grid
-2.84821	1.99258	non-grid
-2.94952	1.7484	non-grid
-0.260239	-1.86548	non-grid
1.62919	0.748114	non-grid
-2.34282	-3.46802	non-grid
-1.2391	-2.64201	non-grid
1.51869	-0.861502	non-grid
-2.75687	1.37963	non-grid
-2.90481	1.87492	non-grid
0.159223	1.44549	non-grid
-2.36188	-3.73713	non-grid
-0.744103	3.31074	non-grid
1.91434	-0.382244	non-grid
2.51235	1.39729	non-grid
1.57019	-0.827071	non-grid
-2.55143	0.40314	non-grid
-0.098887	1.81631	non-grid
-1.08198	-1.7054	non-grid
-2.40012	2.16715	non-grid
-1.60372	1.98773	non-grid
3.27935	1.09431	non-grid
2.9758	1.11367	non-grid
1.9021	1.78298	non-grid
2.65142	2.20692	non-grid
-2.08235	-2.11648	non-grid
-0.572501	0.099064	non-grid
-2.05342	1.59344	non-grid
-1.59451	2.73904	non-grid
-2.07251	1.66303	non-grid
-2.86123	1.74235	non-grid
-0.073241	2.14189	non-grid
-0.012693	1.89132	non-grid
0.059417	1.64075	non-grid
-1.7183	1.96905	non-grid
-1.08233	1.13615	non-grid
-3.00188	0.469304	non-grid
-2.17332	2.37945	non-grid
0.895598	2.61666	non-grid
-1.03662	-1.769	non-grid
1.57752	1.46548	non-grid
-2.12915	0.589022	non-grid
-1.19463	1.13727	non-grid
-1.13155	0.306227	non-grid
-3.47826	-2.45626	non-grid
3.17324	1.05851	non-grid
-2.22541	0.963689	non-grid
-1.43217	0.075586	non-grid
1.59391	0.081945	non-grid
-1.60221	2.02374	non-grid
2.33592	0.897698	non-grid
-0.055437	3.06208	non-grid
0.012542	3.01732	non-grid
0.080025	2.96405	non-grid
0.000749	3.00308	non-grid
0.255056	2.67894	non-grid
-2.06325	-0.191855	non-grid
0.627645	-0.850086	non-grid
1.17458	0.719811	non-grid
0.48341	1.26565	non-grid
2.9279	1.06417	non-grid
-0.133667	2.97804	non-grid
-2.06322	-0.149204	non-grid
0.083115	2.98712	non-grid
0.942924	2.84068	non-grid
-2.91078	1.79724	non-grid
1.14271	2.73041	non-grid
0.962642	2.81683	non-grid
1.09836	2.78017	non-grid
1.03622	2.84153	non-grid
1.01362	2.81572	non-grid
-0.437805	2.25875	non-grid
0.327393	-0.305478	non-grid
-2.4195	-1.50366	non-grid
-0.229781	0.361963	non-grid
-2.35734	1.35709	non-grid
-1.61673	1.50307	non-grid
-0.988444	1.73078	non-grid
-1.4412	1.69549	non-grid
0.183061	-0.847759	non-grid
-1.39463	-1.20935	non-grid
3.48256	1.17912	non-grid
-2.9105	-1.94358	non-grid
0.96287	0.257611	non-grid
-0.939287	1.77192	non-grid
-1.05227	-0.355842	non-grid
-3.20161	-2.48719	non-grid
-2.74302	-1.41254	non-grid
-3.27684	-1.59177	non-grid
-2.76491	-1.30968	non-grid
-1.05632	1.09764	non-grid
-2.21204	-3.44182	non-grid
2.88376	1.15226	non-grid
1.85025	0.705107	non-grid
-3.81333	-3.38943	non-grid
2.35772	2.57147	non-grid
-2.47499	-0.147515	non-grid
-2.07481	-3.06393	non-grid
3.35994	1.10372	non-grid
-1.10449	1.58451	non-grid
-2.26403	-0.546634	non-grid
-3.77177	-3.54614	non-grid
1.09529	-0.207328	non-grid
1.05764	0.647225	non-grid
-2.06123	0.206252	non-grid
-0.896067	3.12908	non-grid
-1.02857	3.37968	non-grid
-2.97796	-2.24926	non-grid
0.068204	0.286345	non-grid
-0.54454	-0.289621	non-grid
-1.80197	1.57582	non-grid
-1.81875	1.34628	non-grid
-1.99032	1.09187	non-grid
-1.39132	3.00925	non-grid
0.182097	-0.768005	non-grid
0.185367	-0.732742	non-grid
-2.88363	2.93533	non-grid
-2.42312	1.64104	non-grid
-2.03239	1.71301	non-grid
-2.05626	1.73873	non-grid
-2.09183	3.13202	non-grid
-1.39611	3.18462	non-grid
-1.15141	1.92036	non-grid
0.434092	-0.121502	non-grid
-1.38303	2.82535	non-grid
-0.324115	1.90332	non-grid
-0.354456	-1.03735	non-grid
-2.94299	1.17244	non-grid
0.197109	-0.736703	non-grid
-1.6074	2.54065	non-grid
-2.01681	2.10742	non-grid
-2.91286	-3.13797	non-grid
-3.16251	-1.35733	non-grid
-0.612815	-0.611638	non-grid
-2.86676	1.91491	non-grid
0.04719	2.97013	non-grid
-1.01202	1.93576	non-grid
-1.11185	2.59499	non-grid
-2.60029	-2.97185	non-grid
-3.04753	0.991784	non-grid
-2.25605	3.42147	non-grid
-1.76809	3.22126	non-grid
-2.59627	-2.54853	non-grid
-1.02797	2.12324	non-grid
-2.08621	2.9264	non-grid
-0.366159	-2.07923	non-grid
-2.84348	-3.05479	non-grid
-3.03866	-0.417332	non-grid
-3.09232	-1.2141	non-grid
-1.1623	-1.51	non-grid
1.99127	-0.607992	non-grid
0.552776	2.57148	non-grid
1.50419	1.23498	non-grid
-2.79605	-1.17127	non-grid
-1.52443	-2.76121	non-grid
2.8525	1.39288	non-grid
0.241622	2.02272	non-grid
-2.62604	-1.5588	non-grid
-2.06532	2.817	non-grid
0.289886	1.73167	non-grid
2.71001	1.1086	non-grid
0.118043	1.89653	non-grid
-2.48103	0.933161	non-grid
1.58293	2.98254	non-grid
-0.172279	-1.14101	non-grid
3.16109	1.01075	non-grid
-0.956752	2.3613	non-grid
-2.26937	-3.17896	non-grid
-2.86047	-2.63355	non-grid
-1.87706	-2.91183	non-grid
-0.067645	0.013736	non-grid
-0.604695	-0.369265	non-grid
3.28039	0.967176	non-grid
-1.15714	-2.64277	non-grid
-3.14454	1.45262	non-grid
-2.88647	2.22169	non-grid
2.93176	1.06217	non-grid
-1.45903	3.48986	non-grid
-0.070335	-0.121042	non-grid
1.72118	-0.133118	non-grid
-2.13798	2.97964	non-grid
-0.559475	2.4271	non-grid
-0.758055	-1.09104	non-grid
-3.19325	-2.54341	non-grid
-2.94541	-2.61802	non-grid
0.3682	3.52753	non-grid
-0.754997	0.710373	non-grid
-0.789169	-0.438754	non-grid
2.3793	1.67274	non-grid
-2.90292	-1.30453	non-grid
-3.11571	0.344842	non-grid
-2.90595	-3.57825	non-grid
-0.635549	0.226114	non-grid
0.378162	2.74432	non-grid
-1.88732	-1.81254	non-grid
-2.90589	-3.61905	non-grid
-1.91757	2.37165	non-grid
-0.529962	3.85309	non-grid
-1.85175	-1.70271	non-grid
-2.9803	-3.62313	non-grid
0.903683	0.508328	non-grid
1.06207	1.61868	non-grid
-0.863011	2.25471	non-grid
-0.170517	1.89051	non-grid
2.30048	1.54293	non-grid
-0.160324	-0.045552	non-grid
2.02797	-0.618771	non-grid
-1.23827	0.861615	non-grid
0.201687	-0.105414	non-grid
-3.23488	-1.82054	non-grid
2.64145	1.03499	non-grid
-1.10239	3.14426	non-grid
-1.12752	2.22703	non-grid
2.72017	0.806107	non-grid
3.27776	0.963429	non-grid
2.02085	-0.837153	non-grid
-2.05094	-0.119998	non-grid
2.0328	1.16296	non-grid
-3.06493	-2.08166	non-grid
0.170704	-0.85641	non-grid
1.29445	-0.536972	non-grid
1.46063	-0.762586	non-grid
-2.32948	-2.37996	non-grid
-0.703963	0.666437	non-grid
-2.08459	-2.63412	non-grid
0.61995	1.56571	non-grid
-3.21495	-1.53421	non-grid
-3.12206	-1.16783	non-grid
0.96709	2.17549	non-grid
-1.50192	-1.84379	non-grid
2.59263	0.868765	non-grid
0.171001	-0.835277	non-grid
3.48617	1.19946	non-grid
-3.09162	2.24681	non-grid
0.619854	-0.703859	non-grid
-3.36534	-3.65744	non-grid
-2.9041	-3.51069	non-grid
3.40281	1.21058	non-grid
-2.74144	-1.64273	non-grid
-1.14325	3.18236	non-grid
-1.98536	2.89112	non-grid
0.503852	-0.63561	non-grid
1.02716	0.470626	non-grid
1.83342	0.154923	non-grid
-0.772496	-2.20907	non-grid
-2.05295	2.7773	non-grid
-2.55456	3.20048	non-grid
0.835299	1.81374	non-grid
-1.57035	2.55818	non-grid
-2.19891	-1.99338	non-grid
-0.538961	-0.649961	non-grid
3.08253	1.52499	non-grid
0.111823	1.43547	non-grid
-2.08793	-1.72502	non-grid
-0.595529	0.141833	non-grid
1.7523	-0.154916	non-grid
1.07186	2.57841	non-grid
1.07091	2.67679	non-grid
-3.21753	-1.99465	non-grid
0.51584	-0.632788	non-grid
-2.85376	-1.42555	non-grid
1.09879	0.411997	non-grid
2.18966	-0.690733	non-grid
3.4657	1.43644	non-grid
-3.1797	-2.47904	non-grid
-3.18159	-2.54614	non-grid
2.74158	0.529201	non-grid
-2.86951	-2.34221	non-grid
-0.773327	-1.02047	non-grid
-2.43544	0.006661	non-grid
-3.31834	-2.1679	non-grid
-1.64167	3.72419	non-grid
2.21795	-0.714034	non-grid
-0.620137	2.29544	non-grid
-2.3072	2.62491	non-grid
-1.548	-2.92328	non-grid
-2.25886	2.82607	non-grid
-1.59659	-3.29554	non-grid
-1.86227	-2.09055	non-grid
2.95023	1.40933	non-grid
-0.709578	0.78847	non-grid
-0.962124	2.66883	non-grid
0.163404	-0.10351	non-grid
-1.54437	2.57143	non-grid
-2.38666	1.93251	non-grid
1.76669	0.291822	non-grid
-1.30111	1.75432	non-grid
-0.214559	-1.57648	non-grid
0.627657	0.19873	non-grid
-2.97114	-3.75217	non-grid
-2.55418	-3.72901	non-grid
-1.16873	3.13044	non-grid
-1.90992	-3.31872	non-grid
0.43246	1.01	non-grid
-2.55692	0.115866	non-grid
0.813532	1.41653	non-grid
-2.7026	-2.85114	non-grid
-2.95074	0.949091	non-grid
1.34364	0.239785	non-grid
-0.405129	1.26704	non-grid
3.33427	1.50338	non-grid
1.05365	1.4304	non-grid
-1.2099	1.47378	non-grid
1.17757	1.5039	non-grid
2.12956	-0.966603	non-grid
0.649079	-0.40943	non-grid
-3.05302	-2.29891	non-grid
-1.09444	1.80822	non-grid
2.79092	0.73937	non-grid
0.67035	-0.869486	non-grid
1.26091	1.45524	non-grid
-2.4621	-3.15275	non-grid
3.14506	1.62131	non-grid
-1.83404	-1.7525	non-grid
1.49388	1.7905	non-grid
0.305792	3.62531	non-grid
-0.436244	2.66047	non-grid
0.560332	1.49902	non-grid
-1.53947	2.0636	non-grid
3.07934	1.57343	non-grid
-0.331294	-1.8515	non-grid
1.15772	0.006746	non-grid
1.8893	-0.197224	non-grid
1.61327	-0.75157	non-grid
-0.094719	2.23819	non-grid
1.29666	-0.17495	non-grid
-2.24221	1.1799	non-grid
2.89811	1.06143	non-grid
-2.6828	-3.18018	non-grid
1.79112	-0.558272	non-grid
-2.57578	-2.90115	non-grid
-2.07164	-0.850915	non-grid
-0.793504	1.07451	non-grid
-2.47076	0.484436	non-grid
-2.45569	-2.73555	non-grid
1.06317	1.44692	non-grid
2.52427	1.35744	non-grid
0.162963	3.40599	non-grid
3.05653	1.4215	non-grid
-0.615262	0.658388	non-grid
-1.45718	2.14107	non-grid
-0.844992	3.26321	non-grid
-1.32202	2.39377	non-grid
0.065444	2.02306	non-grid
0.090975	0.807191	non-grid
-0.219886	0.114692	non-grid
1.67684	-0.852134	non-grid
1.03777	1.43641	non-grid
-1.41064	3.11225	non-grid
-0.344607	1.22826	non-grid
-0.745835	2.16252	non-grid
-1.08289	3.81496	non-grid
-0.985799	2.53826	non-grid
0.951905	1.2988	non-grid
-2.59832	-2.88835	non-grid
0.251786	1.99794	non-grid
-1.61902	1.99212	non-grid
2.53078	1.48437	non-grid
-2.71971	1.01452	non-grid
-2.99026	0.412518	non-grid
-2.94964	-2.01684	non-grid
-2.83199	-1.85049	non-grid
1.76304	0.16815	non-grid
1.29609	1.50789	non-grid
-1.39719	2.19107	non-grid
-2.13733	-3.14021	non-grid
1.16552	-0.347544	non-grid
0.114748	0.165152	non-grid
2.20747	1.55502	non-grid
2.31334	-1.03088	non-grid
0.664514	1.02008	non-grid
0.130619	3.4125	non-grid
2.19742	-0.777802	non-grid
-0.309198	1.74751	non-grid
-0.826603	0.330338	non-grid
3.1545	1.61755	non-grid
2.18293	-0.751194	non-grid
-2.62141	-2.91643	non-grid
1.60286	0.135807	non-grid
1.56863	-0.568782	non-grid
-2.63386	-2.91147	non-grid
1.08126	1.39226	non-grid
-0.636743	-0.07155	non-grid
-1.16893	0.548238	non-grid
-0.700808	2.13966	non-grid
0.092277	2.84721	non-grid
-0.101215	0.952802	non-grid
0.713908	1.34655	non-grid
0.004663	3.05686	non-grid
2.91999	1.2293	non-grid
1.0332	1.34187	non-grid
2.34376	-0.83248	non-grid
-2.97516	-2.16397	non-grid
2.23885	-1.02262	non-grid
0.421963	1.13593	non-grid
-2.44349	-4.06019	non-grid
-2.16272	2.81101	non-grid
-1.25224	1.78099	non-grid
-0.848618	0.87454	non-grid
-2.49147	0.504439	non-grid
0.892189	2.15667	non-grid
-0.576911	3.27778	non-grid
-1.21469	2.31664	non-grid
-1.15824	2.37416	non-grid
1.96805	0.393777	non-grid
-2.81863	-1.84273	non-grid
3.14498	1.61104	non-grid
-2.03265	-1.89622	non-grid
-1.94256	3.2892	non-grid
-2.42198	2.94767	non-grid
-1.2373	-2.08417	non-grid
-0.345982	-1.78422	non-grid
-2.22415	1.17002	non-grid
-0.09921	1.27003	non-grid
1.91718	0.662333	non-grid
3.10097	1.81565	non-grid
1.35177	-0.428761	non-grid
0.933786	1.35886	non-grid
0.125564	0.136376	non-grid
0.230155	-0.428752	non-grid
-1.92825	-3.31435	non-grid
-3.06817	-2.20129	non-grid
-1.17901	2.77846	non-grid
2.64481	2.27008	non-grid
-1.33952	-1.76119	non-grid
1.31642	-0.608161	non-grid
-1.17709	-1.96963	non-grid
-2.81291	-1.87434	non-grid
-1.47188	3.78717	non-grid
-1.86431	3.57058	non-grid
2.03358	1.07083	non-grid
-0.167259	1.50473	non-grid
-2.92323	0.251949	non-grid
-2.3861	-0.037814	non-grid
-0.595836	-0.420936	non-grid
-0.188138	1.80642	non-grid
-1.02389	3.8207	non-grid
3.00636	1.77622	non-grid
1.82329	1.79499	non-grid
0.265337	3.53441	non-grid
-2.03416	-2.07304	non-grid
-1.43712	-1.60589	non-grid
2.67068	1.25728	non-grid
-2.08967	-2.14675	non-grid
2.22768	1.18912	non-grid
-1.37842	-2.68935	non-grid
2.47579	1.86377	non-grid
-2.06366	-2.30412	non-grid
0.44537	3.45121	non-grid
-1.44139	2.43059	non-grid
-2.86756	-1.8201	non-grid
-2.09513	-2.13011	non-grid
-1.63015	2.9192	non-grid
-2.69969	1.10693	non-grid
-1.69479	3.57722	non-grid
-0.781929	-1.09797	non-grid
-0.674096	3.6053	non-grid
1.19704	0.12822	non-grid
2.0986	1.39823	non-grid
-0.925469	3.66389	non-grid
-1.09955	2.55727	non-grid
-0.560921	-0.845532	non-grid
-1.29363	3.88432	non-grid
-1.34051	-1.38049	non-grid
-2.2674	-0.54005	non-grid
-0.901303	1.09916	non-grid
2.2089	-0.71014	non-grid
-1.84472	-3.1359	non-grid
0.412724	2.86899	non-grid
-2.42434	0.871996	non-grid
2.22566	-0.97392	non-grid
0.77715	1.97201	non-grid
0.584872	1.85474	non-grid
-0.937225	-0.306215	non-grid
-2.0701	-0.799529	non-grid
0.096887	1.07531	non-grid
0.45042	1.85372	non-grid
-2.78269	2.20947	non-grid
2.295	0.667395	non-grid
-0.779481	1.17831	non-grid
-0.76281	-2.20174	non-grid
-1.74411	3.32403	non-grid
-0.519947	1.87385	non-grid
-1.31589	3.89062	non-grid
0.993373	2.83251	non-grid
-1.94043	-3.27926	non-grid
-1.59262	2.65262	non-grid
-0.028409	2.50874	non-grid
-2.95952	-3.46767	non-grid
1.95973	2.8666	non-grid
-0.598528	-0.924896	non-grid
-1.79548	-3.61741	non-grid
-3.32012	-3.89336	non-grid
-3.29533	1.04155	non-grid
-2.68437	-1.43248	non-grid
0.962106	2.75368	non-grid
-1.73854	-3.27195	non-grid
-1.70648	-3.10261	non-grid
1.99046	2.84749	non-grid
-1.87234	-3.59486	non-grid
0.21766	0.830365	non-grid
-3.01479	-0.318736	non-grid
-1.92062	2.45287	non-grid
-2.58105	0.661649	non-grid
0.250646	-0.889808	non-grid
0.333129	3.60053	non-grid
-1.27611	0.71323	non-grid
-3.18461	2.02534	non-grid
-0.12029	1.88087	non-grid
0.839633	1.79969	non-grid
1.61701	-1.20544	non-grid
0.238384	-0.472984	non-grid
2.36338	1.27554	non-grid
-2.97079	-2.2623	non-grid
-1.33426	1.26674	non-grid
1.33691	-0.212329	non-grid
-2.93995	1.751	non-grid
1.07407	1.99134	non-grid
2.42574	1.74317	non-grid
-1.61421	-3.52235	non-grid
-1.98305	-3.27337	non-grid
-2.02087	-0.419306	non-grid
-3.09365	0.295795	non-grid
-2.32316	-1.95379	non-grid
-1.96189	-3.96269	non-grid
-1.9506	-1.84232	non-grid
-2.58345	-1.15514	non-grid
1.74158	1.89248	non-grid
-0.582961	-2.16134	non-grid
1.7055	-1.28105	non-grid
-2.69703	-2.9383	non-grid
1.22883	1.83445	non-grid
2.97058	1.27404	non-grid
0.824579	1.7866	non-grid
-3.15065	-2.43279	non-grid
-0.251465	2.75429	non-grid
-0.209496	0.41244	non-grid
-0.14794	0.746567	non-grid
-0.584087	-0.400833	non-grid
3.02502	1.08198	non-grid
2.40938	1.37052	non-grid
-1.86347	2.77544	non-grid
-0.826209	1.58427	non-grid
-3.05257	-0.392833	non-grid
-2.18654	-2.51179	non-grid
-1.75408	0.633571	non-grid
-0.81438	1.74015	non-grid
-0.63004	-0.572975	non-grid
-0.225946	2.16827	non-grid
-1.17085	0.345239	non-grid
0.316182	1.57108	non-grid
-0.843183	-1.53375	non-grid
-0.37837	-2.13236	non-grid
-2.54688	0.714539	non-grid
-3.27026	-1.73213	non-grid
-1.9015	-3.55922	non-grid
-2.39034	-0.144592	non-grid
-1.98509	1.61695	non-grid
-2.63906	-2.11662	non-grid
-1.91658	-1.80517	non-grid
-2.04528	-2.06635	non-grid
-1.96334	0.169872	non-grid
-1.48659	1.62233	non-grid
-1.84546	1.14161	non-grid
-0.968899	2.32378	non-grid
-1.03096	-1.77531	non-grid
0.867204	0.996482	non-grid
-2.67569	-0.039516	non-grid
2.33223	2.56647	non-grid
-2.51723	0.084041	non-grid
-0.931038	0.27659	non-grid
-0.634541	2.725	non-grid
-0.599502	2.61928	non-grid
-2.09384	-0.568086	non-grid
1.77792	-0.752654	non-grid
-0.566715	2.80306	non-grid
-1.58095	2.25799	non-grid
-1.20189	2.36749	non-grid
-0.42837	1.194	non-grid
-3.10056	-1.24806	non-grid
-2.91108	0.70431	non-grid
2.58086	2.18743	non-grid
0.407818	1.90871	non-grid
-0.562104	0.846833	non-grid
1.23316	0.751398	non-grid
-0.578579	2.72942	non-grid
0.333555	1.12983	non-grid
-1.71253	2.30782	non-grid
0.720002	-0.83566	non-grid
-0.446332	1.3003	non-grid
-0.526642	0.768488	non-grid
-0.410691	1.20033	non-grid
-0.460884	1.33533	non-grid
-0.49751	1.27571	non-grid
-0.472459	1.41826	non-grid
-1.94783	3.12266	non-grid
-1.68047	3.28964	non-grid
0.541633	1.797	non-grid
-1.73467	3.23325	non-grid
-1.70184	3.21735	non-grid
-1.79493	1.09654	non-grid
-1.66527	3.32965	non-grid
-1.76152	3.24082	non-grid
1.12939	1.44048	non-grid
1.23133	0.457525	non-grid
-0.874093	2.8248	non-grid
1.15899	2.79211	non-grid
-0.465179	1.12268	non-grid
-1.59432	3.8741	non-grid
-1.86542	1.92463	non-grid
-1.42676	2.46355	non-grid
-1.4643	1.54256	non-grid
-2.15086	0.011307	non-grid
-2.7221	1.08183	non-grid
-0.654521	-0.060003	non-grid
-0.481316	1.5317	non-grid
-3.16697	0.888061	non-grid
-1.18861	1.43536	non-grid
-0.394173	2.94387	non-grid
-2.14364	2.04277	non-grid
-2.19378	2.8544	non-grid
-0.588546	-0.395331	non-grid
-2.80353	2.10633	non-grid
-1.12083	2.65645	non-grid
-0.985835	2.76422	non-grid
-0.374148	3.96651	non-grid
-0.169691	3.89786	non-grid
0.268072	3.47851	non-grid
-1.72623	0.640385	non-grid
1.18235	0.217307	non-grid
2.45332	2.44671	non-grid
-1.93389	0.971531	non-grid
-0.819606	2.49847	non-grid
-2.08874	3.06969	non-grid
-2.06433	0.218861	non-grid
-2.21977	2.33263	non-grid
-2.24446	2.0417	non-grid
-1.86641	2.3493	non-grid
-1.42801	2.88607	non-grid
-1.7692	3.16345	non-grid
-2.27975	2.17637	non-grid
-3.06807	2.10656	non-grid
-1.38656	0.904856	non-grid
-0.580429	3.23523	non-grid
-2.3433	2.16016	non-grid
-1.94323	2.3807	non-grid
-1.94194	2.47287	non-grid
-2.25915	2.45738	non-grid
-1.79026	2.78441	non-grid
-0.505195	1.48575	non-grid
-2.958	2.12408	non-grid
-3.09387	1.82858	non-grid
-0.553168	1.46075	non-grid
-1.81114	2.59489	non-grid
-2.98497	2.1519	non-grid
-1.24875	2.56893	non-grid
-1.76573	1.5376	non-grid
-2.71347	-0.563711	non-grid
-0.859194	3.16472	non-grid
-1.80664	1.78824	non-grid
-2.77626	2.72524	non-grid
1.18232	2.99476	non-grid
-1.81181	3.07578	non-grid
-2.93667	0.589526	non-grid
-1.15489	1.86483	non-grid
-1.13635	2.58249	non-grid
-0.344094	0.617128	non-grid
-2.32331	2.00678	non-grid
-0.986175	1.72248	non-grid
-0.727378	2.96445	non-grid
-1.527	2.13642	non-grid
-1.75904	2.37129	non-grid
-2.04914	0.219411	non-grid
-2.44273	1.13417	non-grid
-2.31687	2.7889	non-grid
-0.913487	2.12702	non-grid
1.17007	1.55312	non-grid
-1.94974	3.483	non-grid
-1.6497	2.17307	non-grid
-1.15535	1.20118	non-grid
-1.94426	1.47817	non-grid
-1.25206	2.23498	non-grid
-1.30904	2.44979	non-grid
-1.73377	3.18126	non-grid
-0.291816	1.46194	non-grid
-1.43102	1.84993	non-grid
-1.77045	0.835793	non-grid
-1.93021	1.58339	non-grid
-1.45873	2.62802	non-grid
-1.8509	1.14612	non-grid
-0.462549	0.952478	non-grid
-1.62373	3.16883	non-grid
0.058808	2.11731	non-grid
0.543434	1.28158	non-grid
0.203975	-0.796008	non-grid
1.10362	0.466049	non-grid
-0.726451	-0.083808	non-grid
-0.740795	-0.127554	non-grid
3.0366	1.60616	non-grid
1.35658	-0.09093	non-grid
-1.92589	1.63027	non-grid
2.46854	2.44025	non-grid
-2.09122	2.8335	non-grid
-1.43981	2.50343	non-grid
-0.115384	1.2601	non-grid
1.27529	1.43897	non-grid
-1.8794	1.69844	non-grid
-3.03829	0.441141	non-grid
3.13482	1.79052	non-grid
-2.48543	0.784404	non-grid
0.379132	-0.219071	non-grid
-2.44776	1.07204	non-grid
-0.543264	0.104411	non-grid
-2.34587	1.50097	non-grid
-2.52614	1.54673	non-grid
-0.853337	0.005953	non-grid
-1.62993	2.77852	non-grid
-1.07596	3.15734	non-grid
1.56262	0.779878	non-grid
-1.07328	3.28425	non-grid
1.32524	1.79432	non-grid
-0.373442	0.372659	non-grid
-1.67089	2.51265	non-grid
-0.247224	3.97599	non-grid
1.99269	-0.336211	non-grid
-0.639774	-0.411062	non-grid
1.33777	1.88458	non-grid
-1.88688	2.09261	non-grid
-1.74668	2.35891	non-grid
-1.65558	3.90241	non-grid
3.1253	1.66072	non-grid
-1.64493	3.13401	non-grid
-1.62037	3.21008	non-grid
-3.04918	0.858406	non-grid
-1.76932	1.4985	non-grid
-0.48185	2.79656	non-grid
-2.54228	1.4298	non-grid
0.434683	0.609709	non-grid
-0.255341	0.895717	non-grid
-1.92299	1.60788	non-grid
-0.448964	0.342778	non-grid
-1.60685	3.17938	non-grid
-1.46048	3.34011	non-grid
-1.38589	2.93146	non-grid
-0.478327	2.71993	non-grid
-1.36099	2.69609	non-grid
-1.2698	3.08338	non-grid
1.94081	-0.73322	non-grid
-2.9249	0.575368	non-grid
-0.334702	-1.03318	non-grid
0.465183	1.4933	non-grid
-0.220722	1.77368	non-grid
-1.19782	1.25279	non-grid
-2.4355	3.31022	non-grid
-2.06858	1.16421	non-grid
-2.35223	1.08562	non-grid
2.31474	0.212341	non-grid
-1.3186	3.36307	non-grid
-0.538647	0.327764	non-grid
1.44167	-0.68625	non-grid
-0.320176	3.1633	non-grid
2.97387	1.94403	non-grid
-0.420965	3.17538	non-grid
-1.4182	2.18569	non-grid
-1.80444	3.02845	non-grid
-2.33864	1.91873	non-grid
-2.28197	1.31717	non-grid
1.60209	1.87674	non-grid
1.6668	1.83846	non-grid
-0.532539	2.17783	non-grid
-3.32999	0.981094	non-grid
-2.29175	3.42253	non-grid
-2.99924	0.45585	non-grid
-1.41886	2.55609	non-grid
-1.47326	3.39481	non-grid
-0.491659	2.8425	non-grid
-1.5282	3.17601	non-grid
-2.37537	1.47646	non-grid
1.96222	-0.089447	non-grid
-1.14427	0.189929	non-grid
1.71021	-0.132986	non-grid
-0.172962	2.41928	non-grid
2.02597	1.37571	non-grid
-1.96104	2.42788	non-grid
1.26191	1.12543	non-grid
0.110481	1.944	non-grid
-2.09322	-0.812007	non-grid
0.834771	0.575158	non-grid
-0.103105	2.26279	non-grid
-3.16644	1.18584	non-grid
-1.11197	3.02038	non-grid
-0.707967	0.722246	non-grid
0.227104	1.11327	non-grid
-2.19436	3.39046	non-grid
0.15491	-0.320108	non-grid
-1.55899	3.34808	non-grid
-1.10692	1.61319	non-grid
-3.09319	0.255781	non-grid
-0.713823	0.824441	non-grid
-1.21718	2.79933	non-grid
-0.239103	3.15372	non-grid
-1.79397	2.64427	non-grid
-0.824157	2.31394	non-grid
-2.09364	3.42028	non-grid
-3.12064	-1.84167	non-grid
-1.0476	3.02622	non-grid
-1.65077	1.8682	non-grid
-0.72444	0.650331	non-grid
-1.21494	2.93516	non-grid
-0.761195	-1.10972	non-grid
-2.20916	1.62898	non-grid
-1.79874	3.05116	non-grid
-3.03722	-1.17216	non-grid
-0.949736	0.303974	non-grid
1.90344	1.84099	non-grid
2.35223	0.420907	non-grid
-0.226216	3.15926	non-grid
-1.97725	1.80171	non-grid
-2.56147	2.18228	non-grid
-2.92531	1.97141	non-grid
-2.8828	1.99724	non-grid
-2.29868	2.92712	non-grid
-2.88765	2.24847	non-grid
-2.89242	2.36079	non-grid
-1.33187	2.06601	non-grid
-3.00719	1.89796	non-grid
-2.9281	2.36874	non-grid
-3.05258	2.04753	non-grid
3.17511	1.60926	non-grid
-2.19425	-3.3007	non-grid
-0.548158	2.56905	non-grid
-2.98698	1.97929	non-grid
-2.82213	2.01834	non-grid
-3.03431	2.11182	non-grid
-2.62555	2.23146	non-grid
0.249295	3.47622	non-grid
-2.89677	-1.27105	non-grid
-0.146711	-1.82145	non-grid
-2.76167	-3.68087	non-grid
2.49225	2.55159	non-grid
-0.596255	-2.42203	non-grid
-2.73781	2.37587	non-grid
-2.10246	-3.02587	non-grid
-3.05514	1.78723	non-grid
-2.5096	0.349522	non-grid
-1.68375	3.66864	non-grid
0.886619	1.81522	non-grid
-0.728826	-2.50232	non-grid
-1.61004	3.63396	non-grid
-3.27233	1.49397	non-grid
-2.87251	2.2004	non-grid
-3.04445	0.403431	non-grid
0.678215	2.55598	non-grid
1.8612	-1.03364	non-grid
-3.3199	1.85573	non-grid
-1.87509	-1.75549	non-grid
1.97119	-0.238303	non-grid
-2.15443	-3.42177	non-grid
2.44441	2.50939	non-grid
2.29924	0.480472	non-grid
-3.0584	2.11837	non-grid
-0.350265	-1.85196	non-grid
-0.999558	3.42214	non-grid
1.93612	-0.213495	non-grid
-3.24077	1.94984	non-grid
2.44675	2.53968	non-grid
-1.94863	2.81436	non-grid
-2.87256	2.28276	non-grid
-0.793337	1.73575	non-grid
-2.06861	-2.95342	non-grid
-2.47963	1.57113	non-grid
-2.85461	-3.62325	non-grid
-3.31868	1.86555	non-grid
1.20002	0.769785	non-grid
-0.629749	-0.992636	non-grid
-1.97507	-3.67864	non-grid
2.34181	2.53777	non-grid
2.7466	0.784043	non-grid
-3.51371	-2.88785	non-grid
0.049588	-1.73784	non-grid
-3.26172	1.92497	non-grid
-2.39669	-3.0404	non-grid
-3.30947	1.65454	non-grid
-2.70212	2.52127	non-grid
-0.385814	3.6779	non-grid
-3.24941	1.90279	non-grid
-2.84583	2.56505	non-grid
-2.78342	2.5927	non-grid
-2.19508	-3.21501	non-grid
-1.37202	-1.32902	non-grid
-2.79977	2.45746	non-grid
-1.14195	3.229	non-grid
3.14131	1.6113	non-grid
-1.86119	3.08123	non-grid
-2.70548	-4.3379	non-grid
1.77043	3.06942	non-grid
-0.078653	3.35312	non-grid
0.477222	3.48014	non-grid
1.84608	2.94893	non-grid
0.510696	3.3932	non-grid
0.34552	3.53972	non-grid
-1.51119	3.10997	non-grid
0.447566	3.49288	non-grid
-2.14492	2.24667	non-grid
-1.47472	1.67086	non-grid
-0.849816	3.02565	non-grid
-0.837276	3.07454	non-grid
-2.31384	1.49644	non-grid
-0.758105	-2.53866	non-grid
-1.72202	-1.76132	non-grid
2.59845	2.42005	non-grid
-1.81969	-1.75168	non-grid
0.45554	3.4917	non-grid
2.47919	1.91771	non-grid
3.12149	1.81871	non-grid
3.06269	1.00396	non-grid
3.1301	1.99515	non-grid
1.79171	3.03911	non-grid
-1.45993	2.61656	non-grid
2.0642	1.99709	non-grid
1.77791	3.04699	non-grid
3.07398	1.91889	non-grid
-0.138437	3.0347	non-grid
1.88092	2.15707	non-grid
0.085354	2.79177	non-grid
-1.46032	1.53149	non-grid
0.238054	3.46903	non-grid
2.85815	2.11349	non-grid
-1.15579	-1.31041	non-grid
2.3347	2.59603	non-grid
-1.84682	2.38955	non-grid
2.3347	2.58856	non-grid
1.01222	2.65518	non-grid
2.76454	1.6652	non-grid
1.77235	0.464877	non-grid
1.71338	2.21064	non-grid
3.26866	1.34773	non-grid
1.85489	-0.509461	non-grid
-3.14505	0.497059	non-grid
2.73429	1.11214	non-grid
0.327252	3.44088	non-grid
-3.21601	0.947709	non-grid
2.33915	0.188014	non-grid
-2.21094	-2.49444	non-grid
-1.64688	3.8627	non-grid
2.47126	2.53162	non-grid
-2.95069	2.15016	non-grid
-0.578067	-2.38115	non-grid
-2.0922	-3.33275	non-grid
1.2179	2.62327	non-grid
1.59145	1.49411	non-grid
2.79599	2.32811	non-grid
0.605834	3.36783	non-grid
-2.01216	-2.25823	non-grid
0.411016	2.95921	non-grid
0.875815	0.034033	non-grid
-2.66558	-1.16865	non-grid
2.37523	2.58867	non-grid
-1.38613	-2.69764	non-grid
1.52936	2.45223	non-grid
-1.55332	3.32553	non-grid
1.59612	2.95439	non-grid
2.3395	-1.09482	non-grid
3.1361	1.84333	non-grid
-3.23729	1.48018	non-grid
-3.24342	1.42882	non-grid
1.77621	3.04385	non-grid
2.2299	-1.00407	non-grid
2.23013	-0.989072	non-grid
0.232235	1.16627	non-grid
0.644043	3.30312	non-grid
0.610754	3.28547	non-grid
-1.58183	2.79378	non-grid
2.30593	0.683555	non-grid
2.72642	1.69884	non-grid
2.42669	1.77856	non-grid
1.80726	2.96946	non-grid
2.11946	1.4438	non-grid
2.18454	1.50618	non-grid
-0.100006	3.4345	non-grid
0.315862	3.82857	non-grid
3.20511	1.09246	non-grid
2.68425	1.65743	non-grid
3.35667	1.10905	non-grid
0.924253	-0.7965	non-grid
-2.92476	1.85869	non-grid
2.22109	2.79368	non-grid
2.72583	2.24384	non-grid
3.14023	1.07555	non-grid
1.2904	1.40557	non-grid
1.6462	-0.855393	non-grid
-2.75767	-2.26235	non-grid
-0.813538	1.55632	non-grid
-2.78164	2.95576	non-grid
-3.27677	-2.12415	non-grid
0.52466	0.668257	non-grid
-1.50723	3.75978	non-grid
-3.12831	2.06405	non-grid
-2.04694	2.73609	non-grid
0.93333	2.71401	non-grid
1.46701	2.29383	non-grid
1.20745	-0.628204	non-grid
1.0473	2.54536	non-grid
-0.596917	-0.894838	non-grid
0.117238	3.76365	non-grid
-0.823233	1.03465	non-grid
-2.80301	2.7662	non-grid
-2.88628	-0.2911	non-grid
-2.337	2.67266	non-grid
-2.62572	-1.54161	non-grid
1.71551	0.783768	non-grid
-0.825377	1.61646	non-grid
-3.0838	1.86946	non-grid
-0.336629	4.0384	non-grid
-0.989596	3.02973	non-grid
-2.81649	2.73744	non-grid
-3.19097	0.501652	non-grid
-1.82634	3.59995	non-grid
-2.33936	2.41555	non-grid
-1.13914	2.68702	non-grid
-2.35395	2.37611	non-grid
-1.62759	3.03864	non-grid
1.28595	1.41214	non-grid
-1.71656	2.35177	non-grid
0.598212	2.35709	non-grid
0.117022	3.4441	non-grid
0.610932	3.25679	non-grid
0.565962	-0.89254	non-grid
-2.75164	-1.57001	non-grid
1.31728	0.977281	non-grid
-0.941473	1.76567	non-grid
-0.963137	1.85783	non-grid
-2.85326	-1.41466	non-grid
-1.80531	3.97176	non-grid
-1.86265	4.02593	non-grid
-1.17349	2.74903	non-grid
-2.51819	3.02646	non-grid
0.973213	-0.026166	non-grid
-1.82424	2.39048	non-grid
-2.21541	-2.24958	non-grid
-1.44361	2.06	non-grid
-3.12312	-1.03573	non-grid
-2.49129	-1.7677	non-grid
1.18244	1.41331	non-grid
-1.68262	2.95588	non-grid
-2.02362	1.9272	non-grid
-0.977092	-0.279936	non-grid
-0.916658	-0.011988	non-grid
-2.01932	1.93351	non-grid
-0.281211	2.07672	non-grid
2.18774	1.43009	non-grid
-1.9636	1.75812	non-grid
1.25565	2.7733	non-grid
-0.842984	2.56527	non-grid
2.25649	1.43807	non-grid
-2.39734	1.73815	non-grid
-1.41492	1.27784	non-grid
0.825338	2.84806	non-grid
-1.15955	2.42251	non-grid
2.96127	1.38164	non-grid
-2.24104	3.66682	non-grid
1.6117	1.31241	non-grid
2.36292	1.0301	non-grid
-0.623334	3.01998	non-grid
-2.07506	1.66435	non-grid
-0.178506	2.68099	non-grid
-0.418642	3.47131	non-grid
0.575836	0.224973	non-grid
-1.11597	2.58396	non-grid
-2.22231	3.08064	non-grid
-0.443096	3.51417	non-grid
0.621687	2.53475	non-grid
-1.95239	2.77963	non-grid
-1.56238	1.98856	non-grid
-2.9295	1.94149	non-grid
-1.27964	2.04345	non-grid
1.6485	1.33784	non-grid
-2.54295	3.18348	non-grid
1.09648	0.819266	non-grid
0.570652	2.62032	non-grid
0.669037	2.58109	non-grid
-0.942754	3.48077	non-grid
-0.922354	3.11498	non-grid
0.698671	2.54187	non-grid
-1.81972	3.06857	non-grid
-1.30662	1.4256	non-grid
-1.78621	3.20857	non-grid
-1.29483	2.944	non-grid
0.905703	1.86486	non-grid
-2.93466	2.04152	non-grid
-1.02089	2.38654	non-grid
-2.12396	1.48085	non-grid
-2.73047	2.46431	non-grid
-2.06785	1.45272	non-grid
-0.764048	2.01295	non-grid
-0.827051	0.941876	non-grid
-0.549369	2.80277	non-grid
-2.53132	0.705161	non-grid
-0.871954	1.06928	non-grid
-0.528801	1.8144	non-grid
-0.843525	0.937002	non-grid
-0.47043	2.32843	non-grid
-3.28477	-2.19879	non-grid
-1.78535	2.57956	non-grid
-1.25329	2.95355	non-grid
-2.5497	-3.90767	non-grid
-3.02002	0.154673	non-grid
-2.31853	-3.39291	non-grid
-2.75279	-3.24005	non-grid
-0.590362	1.80213	non-grid
-0.69633	1.86032	non-grid
-2.96155	-3.60358	non-grid
-0.158896	-0.695124	non-grid
0.44551	1.93294	non-grid
-0.713193	0.743114	non-grid
-2.9567	0.29385	non-grid
0.099472	-0.819976	non-grid
-0.084658	0.334516	non-grid
-0.775231	0.768429	non-grid
1.23946	1.19871	non-grid
-2.92782	-3.47773	non-grid
-0.574813	-2.05818	non-grid
-3.29127	-1.87727	non-grid
-3.03904	-0.366509	non-grid
-2.86034	-2.04006	non-grid
-1.74629	2.59946	non-grid
-0.909035	1.02004	non-grid
-0.417479	-1.90179	non-grid
1.29351	-0.543921	non-grid
-1.16562	2.70989	non-grid
-0.880999	2.53952	non-grid
-3.36387	-2.22919	non-grid
-1.23774	-1.28694	non-grid
-2.97898	0.223455	non-grid
-3.08048	-1.34201	non-grid
-2.13677	2.26235	non-grid
0.420118	3.53485	non-grid
-2.09889	-3.1901	non-grid
-0.91329	0.194178	non-grid
-3.3879	-2.24225	non-grid
-3.2583	-2.07594	non-grid
-2.53985	-0.135625	non-grid
-3.28957	-2.13545	non-grid
-2.30139	2.48849	non-grid
-0.042401	1.61805	non-grid
-1.22002	-1.16691	non-grid
-0.028011	2.48759	non-grid
2.27903	0.277154	non-grid
-2.12433	-3.11253	non-grid
0.702274	-0.85356	non-grid
-2.05881	3.46869	non-grid
-0.438787	3.91673	non-grid
0.353787	1.21158	non-grid
-0.531166	-0.154699	non-grid
1.74089	-1.25352	non-grid
1.88255	-0.155956	non-grid
-2.68483	-0.481823	non-grid
-0.889975	1.093	non-grid
-2.68957	-0.589388	non-grid
-2.31022	2.57458	non-grid
-1.21691	2.68621	non-grid
-1.09317	2.65824	non-grid
-1.99397	3.37117	non-grid
1.16827	0.763213	non-grid
-1.2688	2.66598	non-grid
-0.06755	2.57899	non-grid
1.17794	1.43311	non-grid
-3.32626	1.54093	non-grid
0.675436	-0.257143	non-grid
-1.18251	3.15564	non-grid
-1.55111	3.23425	non-grid
-1.29398	2.30596	non-grid
-2.61984	1.01625	non-grid
-1.98984	-0.343081	non-grid
-0.356211	2.63962	non-grid
1.47688	1.64516	non-grid
0.700313	2.49911	non-grid
-1.42581	2.99246	non-grid
-1.53572	0.280919	non-grid
-3.18963	1.04418	non-grid
-1.94965	1.58618	non-grid
-2.15505	2.87213	non-grid
2.09195	0.516816	non-grid
-1.0861	0.308488	non-grid
1.41412	0.695728	non-grid
-0.614168	0.610851	non-grid
-0.784909	3.30728	non-grid
-1.10253	3.09368	non-grid
-1.8327	2.76973	non-grid
-2.12757	2.81939	non-grid
-0.434364	-0.821201	non-grid
-1.88378	-2.00971	non-grid
-1.60991	1.16165	non-grid
-1.37591	2.96027	non-grid
-0.326306	4.02825	non-grid
-3.06491	0.574474	non-grid
-0.24811	3.98228	non-grid
0.380786	0.240113	non-grid
1.12159	1.08664	non-grid
-2.27839	2.64079	non-grid
-1.22269	0.918423	non-grid
-0.990169	1.69794	non-grid
-0.942256	2.33445	non-grid
-1.21658	2.73284	non-grid
-0.591848	2.70754	non-grid
-0.984001	1.61986	non-grid
-1.64289	1.90295	non-grid
-0.410652	2.1139	non-grid
-1.16056	2.38345	non-grid
-2.00511	2.81299	non-grid
-0.559667	0.443996	non-grid
0.339686	2.95776	non-grid
-1.29378	2.13616	non-grid
2.79507	1.17022	non-grid
1.17992	1.50518	non-grid
0.17762	1.51801	non-grid
-2.74169	-1.9604	non-grid
-0.841227	3.3954	non-grid
-1.73918	1.83664	non-grid
-1.49002	1.60791	non-grid
0.791715	1.76038	non-grid
3.26335	1.55723	non-grid
-2.92328	1.59279	non-grid
2.1049	1.43709	non-grid
-2.00788	0.186163	non-grid
-2.48907	2.65804	non-grid
-2.18656	2.83292	non-grid
-1.75628	2.04646	non-grid
-3.17905	0.581162	non-grid
2.26694	0.224925	non-grid
-1.76091	1.89493	non-grid
-0.240236	1.83036	non-grid
0.355367	0.047254	non-grid
-2.60792	1.39761	non-grid
0.301241	2.50196	non-grid
-1.65606	2.80734	non-grid
0.657043	1.06384	non-grid
-3.34065	1.67001	non-grid
-2.67036	1.81932	non-grid
2.17338	1.49	non-grid
-1.42205	1.15861	non-grid
-3.24418	1.00152	non-grid
0.462232	1.34809	non-grid
-1.26578	-0.593954	non-grid
-1.12341	1.89675	non-grid
1.9392	-1.07688	non-grid
-0.368898	-1.61947	non-grid
-2.50977	2.54487	non-grid
-1.60362	1.16604	non-grid
-0.739842	0.777125	non-grid
-2.26488	-2.75038	non-grid
-0.822702	-0.864473	non-grid
-0.739812	2.82662	non-grid
-1.88728	2.85731	non-grid
-1.93469	-0.535485	non-grid
1.16928	-0.592357	non-grid
-2.03514	1.98635	non-grid
-0.685076	2.29957	non-grid
-1.11211	2.38926	non-grid
1.74429	0.129139	non-grid
2.5174	1.50173	non-grid
-1.80919	2.28265	non-grid
-0.372621	1.91736	non-grid
-2.40686	2.9145	non-grid
-3.05121	0.784046	non-grid
0.490789	0.749274	non-grid
-0.601407	2.29692	non-grid
-2.6685	0.775602	non-grid
-1.04767	-1.11764	non-grid
-2.00216	2.86813	non-grid
1.17303	1.3862	non-grid
-0.477772	1.09687	non-grid
-1.80502	3.30586	non-grid
-0.916137	-0.92611	non-grid
-1.91967	2.54314	non-grid
-0.839104	1.91871	non-grid
-1.6804	2.19599	non-grid
-1.65302	2.107	non-grid
-0.541858	1.79067	non-grid
-2.21791	2.96639	non-grid
0.526839	0.852142	non-grid
-0.410743	3.87489	non-grid
0.345706	1.02002	non-grid
-2.08775	2.21884	non-grid
0.395358	1.18016	non-grid
0.167653	2.52194	non-grid
2.71163	1.16756	non-grid
1.51772	1.63572	non-grid
-3.00495	0.890005	non-grid
0.144622	-0.236621	non-grid
-1.64017	2.08466	non-grid
2.01284	1.46222	non-grid
2.79314	1.30562	non-grid
2.83672	1.05889	non-grid
-1.87808	3.04019	non-grid
-1.86064	1.50356	non-grid
1.56547	1.54874	non-grid
-1.23079	2.81917	non-grid
1.06839	0.80356	non-grid
-0.566206	-0.441772	non-grid
2.16954	-0.773647	non-grid
-1.902	2.83006	non-grid
-2.26184	2.96176	non-grid
-0.339776	1.82272	non-grid
0.396177	1.12554	non-grid
1.8017	0.549815	non-grid
-0.806255	0.638795	non-grid
-0.266331	-1.21536	non-grid
-2.45961	2.5227	non-grid
-1.06963	2.58275	non-grid
0.911579	0.324	non-grid
1.26518	1.27905	non-grid
0.807563	0.007656	non-grid
-0.202342	0.24662	non-grid
-1.92824	2.91481	non-grid
-0.043696	0.109178	non-grid
-0.696581	2.087	non-grid
-3.09755	-1.12344	non-grid
-2.93213	0.596701	non-grid
-0.472953	0.907339	non-grid
-0.421634	1.32091	non-grid
-0.524039	-0.118504	non-grid
-0.525343	1.16472	non-grid
-0.85533	1.61824	non-grid
-2.46878	1.33997	non-grid
0.451923	0.971021	non-grid
0.093299	1.3955	non-grid
-0.474129	3.06047	non-grid
-0.873981	0.864824	non-grid
-1.90919	3.41065	non-grid
-0.485688	1.75361	non-grid
-1.4989	3.75386	non-grid
-2.00933	3.05637	non-grid
-0.738687	-0.043532	non-grid
0.379694	3.4337	non-grid
0.556697	0.321	non-grid
-2.1347	2.58078	non-grid
-1.49506	3.29455	non-grid
-1.84342	3.43835	non-grid
1.43206	0.303506	non-grid
-1.68415	3.37851	non-grid
-0.756206	0.72255	non-grid
-0.791158	0.98888	non-grid
-2.13342	2.85747	non-grid
0.703249	-0.796206	non-grid
3.16984	1.59915	non-grid
1.83946	-0.49873	non-grid
-0.627517	-1.14588	non-grid
-0.91805	1.52742	non-grid
-1.36407	3.07858	non-grid
-3.01168	0.754242	non-grid
-1.38022	2.43841	non-grid
-1.60338	3.47485	non-grid
2.4677	0.953441	non-grid
-2.85944	3.03532	non-grid
-3.13386	-1.08263	non-grid
-1.39788	1.29851	non-grid
-2.31447	1.67924	non-grid
-2.72257	-1.40004	non-grid
-0.845793	2.02022	non-grid
-0.814784	1.56017	non-grid
2.13911	1.97473	non-grid
1.70616	1.34291	non-grid
-2.22501	3.70026	non-grid
-1.58234	0.790405	non-grid
-2.4707	3.31804	non-grid
-2.41639	1.38	non-grid
-2.3407	-3.23773	non-grid
-2.75915	-0.924111	non-grid
-1.47714	-1.30433	non-grid
2.67906	2.22969	non-grid
1.18113	0.555855	non-grid
-1.39087	2.29179	non-grid
0.564671	0.243703	non-grid
-1.12742	0.322076	non-grid
-1.05142	1.45673	non-grid
-0.182446	1.8843	non-grid
-1.44247	1.6371	non-grid
0.899276	1.99971	non-grid
0.717114	2.9069	non-grid
-2.48891	2.6856	non-grid
-3.34092	1.26943	non-grid
-2.34219	2.45033	non-grid
2.50703	1.33244	non-grid
-1.56197	-2.84936	non-grid
-0.88664	0.281129	non-grid
-0.579669	-0.202161	non-grid
-1.79107	2.78277	non-grid
0.307902	2.54921	non-grid
-2.02136	-3.23792	non-grid
0.477827	1.61953	non-grid
-1.1173	1.19829	non-grid
-1.19961	1.49532	non-grid
1.09559	2.77963	non-grid
-0.963111	1.68301	non-grid
0.630752	2.53062	non-grid
-0.266337	-1.15487	non-grid
-0.589488	-0.319295	non-grid
0.643053	1.89031	non-grid
-2.31861	3.37496	non-grid
-0.919552	2.46586	non-grid
-1.15297	3.29077	non-grid
-0.246836	2.29444	non-grid
1.2847	0.849008	non-grid
-1.49981	2.0223	non-grid
-0.64557	-0.105175	non-grid
-0.248509	2.41793	non-grid
-2.45684	1.4856	non-grid
-1.45123	2.22465	non-grid
0.987874	0.536333	non-grid
0.239543	2.33818	non-grid
-1.30272	2.11657	non-grid
-0.516594	-2.27175	non-grid
-0.068489	-1.81391	non-grid
-2.42882	-1.11261	non-grid
0.716361	-0.710129	non-grid
1.87022	0.021469	non-grid
2.92175	1.08003	non-grid
1.8491	-0.485487	non-grid
2.67874	2.23696	non-grid
2.94651	2.09396	non-grid
-1.25185	1.77095	non-grid
3.10295	1.96266	non-grid
-1.73228	3.4291	non-grid
-1.10061	0.494666	non-grid
0.274289	-0.368808	non-grid
-1.06963	1.23985	non-grid
-0.510815	1.04221	non-grid
-1.93924	3.16098	non-grid
-2.77369	3.03354	non-grid
1.23953	1.40894	non-grid
-3.19144	-1.34008	non-grid
-0.811019	0.198144	non-grid
-0.778945	0.970564	non-grid
-1.14208	1.23668	non-grid
-2.86273	1.98594	non-grid
-8.66168	1.76127	R1a
-8.71678	2.00639	R1a
-8.73722	1.72936	R1a
-8.68432	1.7681	R1a
-9.25831	1.75045	R1a
-8.79252	1.83269	R1a
-9.36664	2.09514	R1a
-8.60621	2.27252	R1a
-8.88519	2.16011	R1a
-8.73082	1.79304	R1a
-8.89719	2.39304	R1a
-8.90824	1.87725	R1a
-9.2821	2.3167	R1a
-9.32073	2.08378	R1a
-9.28938	1.82138	R1a
-9.25344	1.78658	R1a
-8.99281	2.20689	R1a
-8.79768	1.86354	R1a
-9.25948	2.1924	R1a
-8.50934	2.24512	R1a
-8.99169	2.51629	R1a
-8.77531	1.78541	R1a
-8.71189	2.34621	R1a
-8.78991	1.76751	R1a
-8.57879	2.21389	R1a
-9.37479	2.10868	R1a
-9.10107	2.86294	R1a
-8.55173	2.73651	R1a
-8.86868	1.7757	R1a
-8.7165	1.6791	R1a
-9.11951	2.77944	R1a
-8.64057	2.23424	R1a
-9.25189	1.94423	R1a
-8.70839	2.31986	R1a
-8.76285	2.60588	R1a
-8.63346	1.71642	R1a
-8.52083	2.31704	R1a
-9.29127	1.85871	R1a
-9.21242	1.79899	R1a
-9.17464	1.78005	R1a
-8.55581	2.33069	R1a
-9.00564	2.4521	R1a
-8.55111	2.33129	R1a
[truncated: 461 more rows]

## Sheet: umap_ratR_day2
dim1	dim2	cluster
1.58093	2.54888	non-grid
2.87428	2.77202	non-grid
1.32197	2.94795	non-grid
-0.830716	2.69132	non-grid
0.85608	-2.44833	non-grid
1.45151	-1.08056	non-grid
1.6306	2.10438	non-grid
2.86407	2.60112	non-grid
0.92949	2.73038	non-grid
0.044721	0.550662	non-grid
1.1335	1.36815	non-grid
2.79129	2.96332	non-grid
2.96837	2.3124	non-grid
3.1419	1.63914	non-grid
0.158608	-0.539283	non-grid
0.942103	-0.235161	non-grid
2.97242	2.10096	non-grid
2.19477	2.19937	non-grid
1.60759	0.263063	non-grid
0.937554	1.56041	non-grid
-1.93284	1.01875	non-grid
0.641766	2.69519	non-grid
1.00106	1.65007	non-grid
-0.005645	-1.45546	non-grid
1.14185	-1.15064	non-grid
3.10164	2.47945	non-grid
1.01834	-0.149896	non-grid
1.6639	2.06262	non-grid
-0.276491	-0.092268	non-grid
1.47532	2.31381	non-grid
0.464315	3.69127	non-grid
-0.399542	0.907709	non-grid
1.19689	1.36361	non-grid
2.53843	1.62226	non-grid
0.482857	3.63356	non-grid
1.67971	-1.71427	non-grid
-0.494208	-0.991653	non-grid
-0.592257	0.265142	non-grid
0.762421	-1.1911	non-grid
2.70283	1.31259	non-grid
2.60746	1.27231	non-grid
0.754126	1.16035	non-grid
1.7103	1.91671	non-grid
1.09008	1.30648	non-grid
-0.41766	2.94968	non-grid
1.4888	1.49556	non-grid
0.673867	1.96146	non-grid
2.90488	2.63404	non-grid
1.89229	2.46045	non-grid
0.505799	2.88676	non-grid
1.1792	2.47441	non-grid
2.5559	2.95017	non-grid
2.40814	2.8745	non-grid
3.12157	2.47105	non-grid
1.83723	2.63926	non-grid
3.06138	2.42463	non-grid
1.19429	1.90472	non-grid
0.007974	3.01927	non-grid
2.34371	-1.88019	non-grid
0.315595	0.201151	non-grid
2.8286	2.76115	non-grid
0.14883	2.06705	non-grid
1.00117	1.65253	non-grid
3.11135	1.87739	non-grid
-1.72992	1.20165	non-grid
-0.345019	0.058234	non-grid
-0.831898	-0.917375	non-grid
-0.357152	1.6483	non-grid
0.251656	3.80288	non-grid
-1.522	-1.04093	non-grid
2.88319	2.52244	non-grid
2.00799	0.188511	non-grid
3.26687	1.38525	non-grid
0.205004	2.96402	non-grid
-1.50313	-1.03883	non-grid
0.976999	3.1093	non-grid
2.79359	1.67229	non-grid
0.015561	0.408232	non-grid
2.97128	2.58038	non-grid
1.03764	1.83468	non-grid
3.08961	1.66802	non-grid
2.0211	2.94871	non-grid
0.364559	-2.47071	non-grid
1.0067	1.60036	non-grid
2.8744	1.44593	non-grid
-0.148266	-3.12775	non-grid
1.03001	1.37523	non-grid
3.00263	2.07026	non-grid
0.164788	3.49953	non-grid
1.31108	1.82017	non-grid
0.903248	1.74491	non-grid
0.497137	1.25553	non-grid
1.45926	1.10385	non-grid
2.8771	1.62443	non-grid
1.46599	0.325972	non-grid
0.956172	-1.59944	non-grid
1.22763	0.210329	non-grid
2.9999	1.91966	non-grid
1.14265	1.72397	non-grid
3.20098	2.33683	non-grid
1.1876	1.78436	non-grid
1.82711	-2.00317	non-grid
0.589136	-2.77567	non-grid
1.03359	4.28513	non-grid
0.504814	3.19325	non-grid
2.13952	1.81547	non-grid
0.149698	2.76989	non-grid
2.41335	1.41974	non-grid
0.900086	-3.13442	non-grid
0.890099	-3.22635	non-grid
1.53034	2.01322	non-grid
0.183146	-2.56294	non-grid
-0.50428	2.14082	non-grid
-2.18143	-0.280391	non-grid
0.858771	0.899913	non-grid
1.92298	0.055961	non-grid
2.76672	1.0426	non-grid
-0.422349	-4.05917	non-grid
1.10426	-2.8867	non-grid
-2.13248	-0.401672	non-grid
-1.23264	0.11355	non-grid
0.53457	-3.85074	non-grid
0.28989	0.124122	non-grid
3.05114	2.31024	non-grid
1.19958	3.40912	non-grid
0.428152	-3.08383	non-grid
2.8317	1.31045	non-grid
1.05207	3.55267	non-grid
1.62143	3.34561	non-grid
0.437602	1.35433	non-grid
1.18294	2.79387	non-grid
2.99591	1.75797	non-grid
-0.107952	-3.25913	non-grid
0.057964	-0.107502	non-grid
2.49048	0.613276	non-grid
2.24371	0.81583	non-grid
-0.18178	-2.13157	non-grid
0.773316	-1.02814	non-grid
1.93584	1.90413	non-grid
-0.033283	-3.84869	non-grid
-1.52441	0.636315	non-grid
2.6422	2.24807	non-grid
0.967519	1.70869	non-grid
0.734622	-2.45654	non-grid
0.041324	0.280078	non-grid
3.44557	1.0494	non-grid
0.865567	-4.1163	non-grid
0.984213	-2.29181	non-grid
2.8263	1.14156	non-grid
2.48177	3.45754	non-grid
1.23668	2.97158	non-grid
1.60447	3.26195	non-grid
-0.279908	-3.89438	non-grid
0.309146	-0.880367	non-grid
1.27397	3.99288	non-grid
1.10068	2.62328	non-grid
1.12695	-4.11179	non-grid
0.887149	3.1191	non-grid
1.19131	3.19895	non-grid
2.69726	0.880866	non-grid
-0.083472	-4.19531	non-grid
-0.212444	-4.28708	non-grid
0.051052	2.41367	non-grid
-0.143049	-3.78423	non-grid
2.50842	2.38944	non-grid
1.03771	0.966386	non-grid
1.39676	-0.339836	non-grid
-0.756911	0.115745	non-grid
1.16997	-0.366717	non-grid
0.587836	-3.09567	non-grid
-0.116182	-3.74641	non-grid
-1.8215	1.09094	non-grid
0.173273	-2.3725	non-grid
0.419529	-3.73172	non-grid
2.26131	0.536217	non-grid
0.949893	-4.16676	non-grid
2.34233	0.709745	non-grid
2.38385	3.34429	non-grid
-1.66594	0.314912	non-grid
0.486184	3.08148	non-grid
-1.5901	1.12519	non-grid
0.63533	2.91672	non-grid
0.114227	-1.57889	non-grid
-1.06572	-0.096112	non-grid
0.658849	-1.0971	non-grid
0.968938	-3.9643	non-grid
-0.455108	-4.12937	non-grid
2.50771	1.42088	non-grid
0.159615	0.207233	non-grid
0.950436	-3.71958	non-grid
-1.4426	-1.54831	non-grid
-1.44755	-1.54792	non-grid
-0.551867	-0.470251	non-grid
0.619785	-2.97616	non-grid
-2.14825	-0.469965	non-grid
-0.081279	-3.39886	non-grid
1.34112	2.4259	non-grid
0.109115	2.38873	non-grid
0.566268	2.78172	non-grid
0.79186	-2.44628	non-grid
1.18714	-1.40223	non-grid
1.11215	-4.12576	non-grid
2.80665	1.01868	non-grid
0.878773	-3.97087	non-grid
1.73283	3.70075	non-grid
2.32194	-1.88068	non-grid
-0.046444	-1.73585	non-grid
-2.00716	-0.878193	non-grid
0.294272	-3.44347	non-grid
-2.1338	-0.710206	non-grid
-0.021594	-0.214948	non-grid
0.975398	-4.15158	non-grid
0.892326	-2.60535	non-grid
1.12973	-0.74716	non-grid
3.31118	1.59969	non-grid
-0.254937	-2.10629	non-grid
2.48497	0.866761	non-grid
2.7287	0.94782	non-grid
-1.36454	-1.4609	non-grid
0.22771	-2.5123	non-grid
0.73156	-2.54789	non-grid
2.88479	0.722607	non-grid
2.40664	0.879844	non-grid
2.55193	0.675029	non-grid
3.57198	0.935733	non-grid
0.574402	-2.77428	non-grid
2.39863	0.662174	non-grid
1.42092	-0.233659	non-grid
2.5048	0.663969	non-grid
2.54614	0.680885	non-grid
3.45999	1.14838	non-grid
-0.177076	-2.18507	non-grid
0.881293	-4.05211	non-grid
0.913566	-2.79282	non-grid
0.133772	-2.67307	non-grid
0.018971	1.19085	non-grid
0.903092	-4.16663	non-grid
1.10729	-0.097197	non-grid
0.45749	-3.12171	non-grid
0.798375	2.76236	non-grid
1.03969	2.14841	non-grid
0.92073	-3.90668	non-grid
0.056882	0.048341	non-grid
0.920587	2.66759	non-grid
3.07767	1.88059	non-grid
2.27726	3.61961	non-grid
2.75095	1.17925	non-grid
-0.195303	-2.19488	non-grid
-0.314505	-3.81542	non-grid
0.913589	-3.05887	non-grid
-1.9094	-0.113531	non-grid
2.987	1.40576	non-grid
-1.97202	-0.333639	non-grid
2.78827	1.20785	non-grid
-0.233918	-4.31686	non-grid
-1.93121	0.98921	non-grid
-0.759354	-1.13853	non-grid
-0.245368	-4.09755	non-grid
-0.260494	-4.32071	non-grid
0.58807	-3.44668	non-grid
0.733751	1.64261	non-grid
1.00652	-3.08528	non-grid
0.028707	-1.73971	non-grid
0.397541	-3.50118	non-grid
1.27065	-2.12606	non-grid
2.25584	2.95695	non-grid
2.63483	2.56164	non-grid
0.748594	-3.5304	non-grid
-0.809816	0.454378	non-grid
2.8058	1.23592	non-grid
0.086977	-0.134559	non-grid
0.886591	-2.69584	non-grid
-0.421601	-3.89224	non-grid
-2.03339	-1.23432	non-grid
0.920569	-4.1868	non-grid
-0.278424	2.97223	non-grid
2.3178	2.53396	non-grid
0.969664	1.09105	non-grid
1.17434	0.100697	non-grid
-0.799478	-1.16752	non-grid
-2.44586	-0.405468	non-grid
0.579439	-3.63149	non-grid
0.437849	2.74774	non-grid
2.48058	2.66172	non-grid
0.114948	0.238429	non-grid
0.828776	-3.8789	non-grid
0.410797	-3.20253	non-grid
0.589366	-3.31683	non-grid
-1.09062	-0.045227	non-grid
1.30485	-4.34424	non-grid
-0.452935	-4.1574	non-grid
-0.09636	-3.5966	non-grid
1.28259	-4.33096	non-grid
-0.175346	-4.31571	non-grid
-2.0368	-0.807068	non-grid
3.05269	1.38365	non-grid
0.443967	-1.08228	non-grid
1.07173	2.33752	non-grid
-0.087222	-3.74057	non-grid
1.6902	2.76951	non-grid
-2.37076	-0.547643	non-grid
-1.54967	0.48288	non-grid
2.18401	1.90743	non-grid
-0.361958	-2.1489	non-grid
0.200494	2.7508	non-grid
0.891805	-2.05256	non-grid
0.387422	-3.14416	non-grid
0.146131	-1.00186	non-grid
0.831219	-2.71332	non-grid
2.97941	1.08996	non-grid
2.65982	2.62649	non-grid
0.554093	-3.38772	non-grid
1.30847	-4.32896	non-grid
0.083904	-3.92376	non-grid
1.12352	-0.595412	non-grid
2.89051	2.28575	non-grid
0.628036	-3.84681	non-grid
-0.408498	-4.11358	non-grid
2.65572	1.05745	non-grid
0.848859	2.91641	non-grid
2.13392	2.09071	non-grid
2.26999	2.54698	non-grid
-0.360473	2.19008	non-grid
-0.023277	-4.12246	non-grid
1.20231	-2.87378	non-grid
0.187547	-1.56214	non-grid
0.172796	1.39065	non-grid
-2.257	-0.51235	non-grid
-0.080487	-1.71513	non-grid
-0.280546	-2.18216	non-grid
-1.18412	-1.41945	non-grid
1.24395	-4.18937	non-grid
-0.470393	-4.12874	non-grid
0.918695	-3.98409	non-grid
2.69496	1.2827	non-grid
1.24197	3.33245	non-grid
0.824239	1.54803	non-grid
2.15723	-0.173661	non-grid
-2.3966	-0.366747	non-grid
2.90308	1.77289	non-grid
2.28113	3.03375	non-grid
1.26696	-4.24899	non-grid
-2.35142	-0.550357	non-grid
0.923985	-4.11785	non-grid
0.20366	-2.38292	non-grid
2.93156	1.68406	non-grid
1.73099	1.09685	non-grid
1.62084	0.863937	non-grid
2.13365	-0.198253	non-grid
-0.192174	-0.781428	non-grid
-0.669387	0.02717	non-grid
1.8121	2.13614	non-grid
1.02666	-0.375503	non-grid
0.281737	-2.41755	non-grid
0.863218	-4.13204	non-grid
2.26685	3.48239	non-grid
-0.203022	-2.91277	non-grid
1.48072	2.56179	non-grid
1.56017	1.18291	non-grid
-1.38692	0.775612	non-grid
3.51179	1.73938	non-grid
-0.399276	-4.06328	non-grid
1.67883	0.789985	non-grid
2.32658	2.14893	non-grid
0.890316	-4.19728	non-grid
0.582546	-2.32628	non-grid
1.08779	-2.50398	non-grid
2.74371	2.66433	non-grid
3.50212	1.75352	non-grid
3.16527	1.52152	non-grid
-0.424153	-4.13132	non-grid
-0.189108	-4.25256	non-grid
-0.083014	-3.72729	non-grid
-1.65109	-1.51852	non-grid
1.10284	-1.63732	non-grid
-0.408978	-4.13278	non-grid
-1.41992	1.11672	non-grid
-0.209491	-2.15144	non-grid
-1.70001	0.198108	non-grid
0.089293	-2.76193	non-grid
1.54328	-1.92552	non-grid
-0.406511	-4.0337	non-grid
-1.47193	-1.54151	non-grid
0.981075	2.24003	non-grid
1.7139	0.888689	non-grid
0.391739	1.58806	non-grid
0.981783	3.496	non-grid
1.71741	2.54778	non-grid
0.64288	-3.72964	non-grid
-0.269678	-4.11611	non-grid
-0.097013	0.383069	non-grid
0.326478	-0.942477	non-grid
0.955291	-3.93666	non-grid
1.08151	-1.2693	non-grid
3.06882	1.43804	non-grid
0.314311	2.58236	non-grid
1.72398	3.38494	non-grid
0.661285	2.78921	non-grid
1.1706	3.3425	non-grid
1.41507	2.42842	non-grid
2.23203	1.86484	non-grid
-0.413797	-4.0275	non-grid
1.66843	2.36261	non-grid
1.07498	2.70959	non-grid
1.16365	2.39932	non-grid
2.9061	2.29234	non-grid
-0.197975	-3.87105	non-grid
0.313092	-2.6769	non-grid
0.388851	-2.46464	non-grid
-0.410185	-3.95316	non-grid
1.04218	-3.11493	non-grid
-0.900729	-1.17946	non-grid
1.55636	-1.06062	non-grid
1.46236	0.426618	non-grid
1.65934	-1.12775	non-grid
-2.46155	-0.405848	non-grid
0.605699	3.16734	non-grid
0.98302	-4.08014	non-grid
1.25989	3.45499	non-grid
1.56481	3.43642	non-grid
1.06467	2.57374	non-grid
0.8813	-3.60308	non-grid
0.062948	2.85287	non-grid
1.85021	3.65052	non-grid
-2.45702	-0.396818	non-grid
1.30046	-4.28578	non-grid
0.762798	-0.413134	non-grid
1.10946	-1.71825	non-grid
0.59727	-2.80883	non-grid
0.277732	-3.69697	non-grid
1.29597	-4.33198	non-grid
0.462038	-3.25619	non-grid
2.80592	0.62804	non-grid
1.20944	-3.0403	non-grid
-0.188732	-3.23073	non-grid
2.28727	3.20945	non-grid
0.589856	-3.79361	non-grid
1.30145	-4.34468	non-grid
1.17382	-3.03821	non-grid
2.04608	0.400928	non-grid
2.93266	1.24602	non-grid
3.54443	0.52838	non-grid
2.57138	0.639527	non-grid
0.740514	2.87097	non-grid
1.11292	-2.95686	non-grid
0.743321	-2.96622	non-grid
0.971935	-2.06426	non-grid
1.61385	1.49845	non-grid
2.35733	2.81384	non-grid
1.58974	3.51302	non-grid
-0.030709	-2.02439	non-grid
0.549442	3.54528	non-grid
1.81196	2.77754	non-grid
0.904539	2.68149	non-grid
1.02899	-1.11713	non-grid
1.39851	2.46644	non-grid
-0.220878	-4.27279	non-grid
1.09271	-3.21744	non-grid
2.59763	1.74071	non-grid
1.02521	-3.46214	non-grid
0.090255	-4.06174	non-grid
-0.289087	0.831262	non-grid
0.853272	2.37833	non-grid
1.84142	-2.00575	non-grid
-1.14129	-1.38946	non-grid
0.067852	-3.83254	non-grid
-1.49241	0.529339	non-grid
-0.177352	-0.148747	non-grid
1.52022	2.46325	non-grid
-0.401498	1.39193	non-grid
0.117352	0.241961	non-grid
0.404224	2.28836	non-grid
1.41082	3.18456	non-grid
-1.48407	0.58114	non-grid
-0.654811	-0.698261	non-grid
-2.46157	-0.413098	non-grid
0.926897	-3.19916	non-grid
-0.227768	-0.430036	non-grid
2.65858	1.57378	non-grid
2.05917	-0.292046	non-grid
2.39506	2.46891	non-grid
0.46836	2.6494	non-grid
0.23662	2.64376	non-grid
1.58517	2.12656	non-grid
0.267653	2.74424	non-grid
1.14911	2.88021	non-grid
2.54595	2.29165	non-grid
2.14143	-0.236588	non-grid
-0.20151	-2.02445	non-grid
-0.128944	-3.55404	non-grid
3.08305	1.42433	non-grid
1.35563	3.69274	non-grid
0.857981	-3.37278	non-grid
0.820499	-3.45569	non-grid
0.111136	-2.59357	non-grid
-0.231752	-1.61401	non-grid
1.28885	-4.27616	non-grid
0.040303	-0.182048	non-grid
3.1302	0.247241	non-grid
2.46231	2.63984	non-grid
3.27113	1.68518	non-grid
-0.31689	-3.98497	non-grid
1.55738	2.68611	non-grid
2.50979	2.47704	non-grid
1.58434	2.25896	non-grid
0.088423	-4.04866	non-grid
3.08672	1.87174	non-grid
-0.166504	-2.2162	non-grid
0.883374	3.35377	non-grid
-0.63867	0.346933	non-grid
-1.49303	0.651376	non-grid
-0.351379	-4.28441	non-grid
0.201309	2.16733	non-grid
0.626378	1.50741	non-grid
-0.020952	1.4452	non-grid
-0.199522	-4.2737	non-grid
2.00494	1.37381	non-grid
0.253568	-2.69201	non-grid
-0.779458	-1.13398	non-grid
1.82344	2.76692	non-grid
1.32782	-4.37364	non-grid
1.52366	2.74688	non-grid
1.27147	1.92775	non-grid
0.968921	-4.14183	non-grid
2.60893	0.645916	non-grid
2.4981	3.46366	non-grid
2.97885	1.07961	non-grid
2.79556	1.97352	non-grid
1.54359	1.24354	non-grid
-1.50643	0.624335	non-grid
1.13987	-1.96806	non-grid
2.74418	0.984803	non-grid
-0.341309	3.31931	non-grid
0.911198	-2.63165	non-grid
1.48931	1.06328	non-grid
1.71667	3.49342	non-grid
1.14301	1.19191	non-grid
-1.15142	1.20352	non-grid
0.36792	3.08749	non-grid
-0.369873	2.31502	non-grid
1.90016	-0.439166	non-grid
1.57437	2.88225	non-grid
2.39933	2.95256	non-grid
1.90848	3.43036	non-grid
1.05883	3.33736	non-grid
2.79415	1.52492	non-grid
0.559711	-0.664418	non-grid
2.13565	2.78047	non-grid
2.12767	2.75686	non-grid
0.303292	1.7266	non-grid
1.23937	3.7934	non-grid
1.20133	3.35927	non-grid
1.72046	2.14487	non-grid
1.83056	-2.03208	non-grid
0.812743	-0.629991	non-grid
1.51439	-2.03515	non-grid
-0.383518	3.36441	non-grid
0.059087	1.12369	non-grid
0.277973	2.12797	non-grid
1.49655	-0.221231	non-grid
0.444003	0.969956	non-grid
0.124939	2.13778	non-grid
1.40829	-0.577261	non-grid
2.45356	1.7548	non-grid
2.37903	2.75878	non-grid
0.614266	3.65358	non-grid
1.01542	3.24767	non-grid
2.79757	2.08675	non-grid
-0.41226	1.52587	non-grid
-0.416741	0.708491	non-grid
-1.54061	-1.5237	non-grid
-1.20514	-1.35047	non-grid
0.883102	3.17657	non-grid
1.213	2.95862	non-grid
2.09998	1.03495	non-grid
2.82824	2.91043	non-grid
-0.434986	0.234659	non-grid
0.147097	2.88855	non-grid
-0.265378	1.4537	non-grid
-0.230269	3.53268	non-grid
-0.433575	3.74302	non-grid
0.064797	3.49254	non-grid
-0.456899	3.76961	non-grid
2.30246	1.10909	non-grid
1.76069	2.28253	non-grid
-0.687592	1.14951	non-grid
3.12255	1.38296	non-grid
-1.57504	0.554295	non-grid
1.00428	2.8325	non-grid
1.33759	3.80823	non-grid
-0.238619	-2.68382	non-grid
1.17067	3.03987	non-grid
-0.1931	-2.17566	non-grid
2.52322	1.92923	non-grid
0.527919	2.23847	non-grid
2.15785	2.45437	non-grid
1.32749	3.46087	non-grid
-0.208384	2.38083	non-grid
0.714344	-1.1083	non-grid
-1.16158	-1.38679	non-grid
2.79836	1.07762	non-grid
-0.39778	0.390947	non-grid
-0.192929	-3.02691	non-grid
0.407902	0.842484	non-grid
2.69634	1.65215	non-grid
1.08366	-1.20177	non-grid
1.37006	2.25083	non-grid
-0.219955	-2.9855	non-grid
-0.5141	-0.13212	non-grid
1.17618	-1.23504	non-grid
1.79991	-2.04298	non-grid
-0.164801	-2.22394	non-grid
2.6064	2.5514	non-grid
-0.097541	-3.24039	non-grid
1.99579	2.57905	non-grid
0.579638	-3.8016	non-grid
1.98295	3.30604	non-grid
1.6141	0.16082	non-grid
-1.50263	-1.04378	non-grid
-0.366956	-0.906145	non-grid
-0.520613	1.67118	non-grid
2.17124	2.38422	non-grid
1.46562	2.34771	non-grid
0.334058	3.13469	non-grid
0.821609	-2.23075	non-grid
2.54235	1.52035	non-grid
-0.251759	-3.68593	non-grid
-0.916773	-0.870082	non-grid
0.25594	-3.07839	non-grid
0.302115	3.51407	non-grid
2.80515	1.55323	non-grid
-0.164824	2.63511	non-grid
0.618384	4.45332	non-grid
1.49361	2.37846	non-grid
-0.021795	1.91982	non-grid
0.527648	4.53428	non-grid
2.56075	1.18703	non-grid
-0.67693	1.70483	non-grid
2.01167	1.05621	non-grid
-0.031806	-0.287096	non-grid
-0.90066	2.32963	non-grid
3.04015	1.84628	non-grid
0.510351	4.10616	non-grid
2.4292	2.35365	non-grid
2.84474	1.39113	non-grid
1.48632	0.368795	non-grid
2.42546	1.9809	non-grid
1.5667	2.11244	non-grid
1.26025	1.51741	non-grid
1.44078	3.20587	non-grid
1.28325	2.34273	non-grid
2.29146	3.05084	non-grid
1.73301	3.58954	non-grid
0.273572	2.25442	non-grid
1.67295	0.527107	non-grid
0.039355	1.52526	non-grid
1.5966	0.885502	non-grid
2.64792	0.708742	non-grid
2.64268	0.918074	non-grid
1.14591	4.1316	non-grid
-1.45253	0.529173	non-grid
0.300072	2.49151	non-grid
2.81732	1.7025	non-grid
1.20009	1.64046	non-grid
2.25873	2.99328	non-grid
0.62791	4.17707	non-grid
0.998394	3.47974	non-grid
0.707542	2.75849	non-grid
1.45904	3.65944	non-grid
1.4316	2.32915	non-grid
2.7361	0.535794	non-grid
2.74254	0.973691	non-grid
2.60984	0.90152	non-grid
2.57603	1.5914	non-grid
1.78824	3.61	non-grid
1.69171	2.49901	non-grid
1.81312	3.21537	non-grid
3.00816	1.65819	non-grid
0.802886	2.88429	non-grid
0.569566	3.42691	non-grid
0.04763	3.34048	non-grid
1.53904	3.58261	non-grid
2.7358	0.977195	non-grid
2.81182	1.60957	non-grid
2.34755	2.10194	non-grid
0.832764	-1.70221	non-grid
1.92374	2.82412	non-grid
2.40116	1.99304	non-grid
2.76197	1.35413	non-grid
1.09631	0.08539	non-grid
-1.25071	1.38056	non-grid
0.542469	-1.53856	non-grid
-1.44835	0.501538	non-grid
1.03089	-2.14213	non-grid
2.77507	1.05084	non-grid
2.7769	3.20653	non-grid
0.828146	0.178368	non-grid
3.37698	1.67027	non-grid
2.7651	1.69281	non-grid
-0.945109	-0.940649	non-grid
1.12586	4.26799	non-grid
0.498947	3.7967	non-grid
2.75871	3.19402	non-grid
-0.428798	2.12434	non-grid
0.325262	0.678046	non-grid
0.303472	3.07349	non-grid
2.56789	1.046	non-grid
0.863765	3.3878	non-grid
0.954155	-2.00549	non-grid
1.72165	2.87898	non-grid
-0.480539	1.08094	non-grid
0.814558	2.55449	non-grid
0.508891	2.44883	non-grid
2.61134	1.55451	non-grid
-0.726938	-0.743571	non-grid
2.29294	1.03116	non-grid
-0.64382	-0.572703	non-grid
2.87438	1.72003	non-grid
2.00817	2.11295	non-grid
0.106863	3.43927	non-grid
0.860795	-2.69713	non-grid
0.920339	-1.28248	non-grid
1.73945	2.28684	non-grid
1.33347	3.45648	non-grid
0.863669	2.90585	non-grid
1.53446	-0.522017	non-grid
-0.089577	1.40215	non-grid
1.8263	1.86981	non-grid
0.841463	0.684011	non-grid
2.31908	3.57341	non-grid
1.75888	0.602036	non-grid
0.990395	0.1988	non-grid
1.78648	-0.434551	non-grid
2.07703	-0.40097	non-grid
0.243712	1.58853	non-grid
-0.283403	-0.747102	non-grid
1.96084	1.89866	non-grid
2.18095	0.977084	non-grid
2.38451	1.32589	non-grid
2.10657	0.985748	non-grid
0.866716	1.5434	non-grid
1.40756	-0.237531	non-grid
0.973718	0.579745	non-grid
-1.86545	0.096806	non-grid
1.41094	-0.224961	non-grid
1.32927	-4.21792	non-grid
1.06701	-1.10292	non-grid
0.675644	2.89803	non-grid
-0.051874	-3.72165	non-grid
-1.32073	0.435492	non-grid
1.79017	-2.05462	non-grid
-1.36321	1.37327	non-grid
1.23978	1.60329	non-grid
0.208159	-2.54282	non-grid
-1.8388	-0.172708	non-grid
1.91618	1.08394	non-grid
-0.017487	0.436639	non-grid
2.07323	0.965642	non-grid
1.27158	-0.977366	non-grid
-1.36855	-1.13174	non-grid
1.37317	-1.07601	non-grid
1.24392	0.378733	non-grid
1.21886	3.16654	non-grid
1.22697	3.61056	non-grid
0.673454	0.603623	non-grid
1.31697	-1.2254	non-grid
-0.582675	0.367049	non-grid
-0.16513	1.86936	non-grid
0.158719	0.412034	non-grid
3.16751	1.56074	non-grid
0.285921	2.42619	non-grid
1.00991	0.941278	non-grid
1.35435	-2.40461	non-grid
-0.655876	-0.58855	non-grid
0.874	-2.48217	non-grid
0.329063	-2.65431	non-grid
0.990329	-0.947608	non-grid
-1.91853	-0.100706	non-grid
1.30836	3.04121	non-grid
0.800355	0.05813	non-grid
-1.53046	-1.08208	non-grid
1.61677	0.872487	non-grid
0.66632	2.24017	non-grid
2.0885	3.25286	non-grid
0.84795	0.775901	non-grid
0.838823	-3.79912	non-grid
1.79506	2.13085	non-grid
1.87808	-0.20381	non-grid
1.2184	-1.50165	non-grid
1.80307	1.40703	non-grid
-1.46649	-1.08565	non-grid
1.1975	-1.15254	non-grid
1.41577	1.35583	non-grid
1.32863	-0.135313	non-grid
1.50772	1.38788	non-grid
-1.2391	-1.30777	non-grid
1.62226	1.06591	non-grid
0.666728	0.563672	non-grid
1.94159	-0.519839	non-grid
0.98836	-2.5803	non-grid
-0.247265	1.06154	non-grid
1.42154	0.984545	non-grid
0.160919	2.76938	non-grid
0.959276	0.374259	non-grid
0.05838	-0.75432	non-grid
1.29864	-1.57174	non-grid
2.69202	1.80966	non-grid
2.0082	2.9434	non-grid
1.36416	-0.950617	non-grid
0.807804	0.093581	non-grid
2.63858	0.210786	non-grid
2.7537	2.02823	non-grid
-0.384898	0.107055	non-grid
-1.02652	-1.22236	non-grid
0.854884	-2.2959	non-grid
0.235915	-0.910213	non-grid
1.56807	1.35716	non-grid
1.24853	3.45183	non-grid
-1.04324	0.427374	non-grid
1.22131	1.02795	non-grid
0.676213	-0.623441	non-grid
2.67468	0.379051	non-grid
1.12818	0.359906	non-grid
2.51878	1.06756	non-grid
1.00598	2.63561	non-grid
3.49003	1.76043	non-grid
0.513325	3.58412	non-grid
2.69378	0.288361	non-grid
1.37463	1.00129	non-grid
1.1537	-1.51659	non-grid
3.07616	0.533951	non-grid
1.35155	-0.316341	non-grid
2.5473	0.70557	non-grid
-1.88573	-0.012033	non-grid
1.35571	-0.231688	non-grid
1.34207	1.0768	non-grid
3.13115	0.279304	non-grid
0.362129	2.90119	non-grid
1.87605	0.902336	non-grid
1.66876	-0.258455	non-grid
-0.516949	1.98956	non-grid
2.74636	1.46027	non-grid
0.930298	-2.87005	non-grid
1.35371	-0.248633	non-grid
-0.075687	-0.260197	non-grid
0.275156	1.56163	non-grid
2.99833	1.80488	non-grid
1.41884	-0.287675	non-grid
-1.33657	0.412362	non-grid
1.37081	0.241658	non-grid
1.05727	2.52138	non-grid
0.450677	1.84144	non-grid
0.969227	-2.56255	non-grid
2.57292	0.673556	non-grid
1.3947	-2.20203	non-grid
1.33211	-1.89319	non-grid
1.54979	3.31159	non-grid
0.945371	2.90872	non-grid
2.41678	2.08714	non-grid
1.32816	-1.3366	non-grid
-0.29743	1.26308	non-grid
0.7443	0.810742	non-grid
3.17232	1.53438	non-grid
-0.056052	-0.317948	non-grid
1.9231	-0.555816	non-grid
1.31287	3.09411	non-grid
1.49582	1.18232	non-grid
0.831245	-2.77287	non-grid
-1.32694	0.857555	non-grid
2.33005	1.73595	non-grid
1.04696	2.11288	non-grid
2.02409	0.038504	non-grid
-0.980346	2.37497	non-grid
1.04338	0.087636	non-grid
2.52033	0.634795	non-grid
2.83767	2.92194	non-grid
2.7424	0.767726	non-grid
0.920208	-2.19825	non-grid
0.85396	3.02978	non-grid
2.33083	2.2451	non-grid
3.48554	1.76747	non-grid
1.22418	2.3833	non-grid
0.811399	-3.6238	non-grid
1.87329	0.151692	non-grid
-0.491233	1.95845	non-grid
2.36383	3.13525	non-grid
0.492958	-0.622459	non-grid
2.56814	0.802381	non-grid
2.20976	2.29552	non-grid
2.51283	0.837487	non-grid
1.23703	2.83103	non-grid
0.765174	3.16689	non-grid
1.88507	1.8937	non-grid
-0.885225	2.09813	non-grid
1.73878	0.718082	non-grid
0.420238	1.97151	non-grid
1.13776	3.26359	non-grid
0.29075	-0.613116	non-grid
1.80567	2.41008	non-grid
1.08563	1.81304	non-grid
1.89893	0.031586	non-grid
2.64366	0.526304	non-grid
1.05352	-2.21046	non-grid
3.03007	1.3513	non-grid
2.35385	2.04596	non-grid
1.82311	0.439913	non-grid
2.32214	2.42845	non-grid
2.09792	3.32279	non-grid
0.912597	1.07464	non-grid
1.53933	-0.48706	non-grid
1.17928	-1.81018	non-grid
0.929038	1.58228	non-grid
0.089633	1.84176	non-grid
-1.43147	1.06907	non-grid
2.15579	2.73581	non-grid
1.63857	-0.313808	non-grid
1.27318	-0.811616	non-grid
1.01859	-1.87484	non-grid
1.6368	2.17779	non-grid
2.03213	0.881664	non-grid
1.71229	0.641402	non-grid
1.05747	-2.24516	non-grid
-1.4991	0.659407	non-grid
0.738636	1.8962	non-grid
1.30774	1.04823	non-grid
0.552082	-2.24169	non-grid
0.597028	-3.00041	non-grid
2.0905	0.40605	non-grid
-1.2045	1.50204	non-grid
0.145345	0.515135	non-grid
-0.391361	0.953291	non-grid
0.837521	-3.40039	non-grid
1.20034	1.54598	non-grid
0.003827	-0.244717	non-grid
0.384857	0.393998	non-grid
-0.689508	0.298269	non-grid
0.78981	0.653454	non-grid
1.50184	-0.122481	non-grid
1.19375	2.11376	non-grid
0.317853	-2.5345	non-grid
-0.750344	2.17677	non-grid
0.670176	-2.91609	non-grid
1.76979	-0.566843	non-grid
-1.63338	0.655946	non-grid
-0.286842	1.98816	non-grid
0.872932	0.620492	non-grid
1.05989	2.52591	non-grid
2.28984	2.57594	non-grid
0.342749	0.888514	non-grid
1.35079	-1.04407	non-grid
0.745257	2.33617	non-grid
1.65553	3.21422	non-grid
2.55375	0.677717	non-grid
0.427659	-0.567339	non-grid
0.394921	2.56508	non-grid
0.224926	2.00814	non-grid
1.11442	-1.81963	non-grid
1.59179	3.5919	non-grid
0.532712	1.30676	non-grid
-1.32986	1.33791	non-grid
1.03732	-1.89111	non-grid
0.63124	1.38436	non-grid
0.665519	3.46789	non-grid
1.15258	-1.4131	non-grid
1.0719	0.245859	non-grid
0.578266	3.51495	non-grid
1.2516	-1.26033	non-grid
3.12229	0.087039	non-grid
2.64025	1.75606	non-grid
1.92874	-0.054859	non-grid
0.955861	-1.58711	non-grid
-0.353717	0.134915	non-grid
0.665953	-2.61184	non-grid
2.24435	-1.91268	non-grid
1.28579	-0.32128	non-grid
-0.646433	2.00709	non-grid
1.5641	2.74778	non-grid
0.879991	1.95469	non-grid
0.467045	1.40801	non-grid
1.35417	0.314209	non-grid
1.32299	2.26277	non-grid
0.538027	-2.81413	non-grid
0.837991	3.36612	non-grid
1.94963	-0.014342	non-grid
1.11476	-1.84026	non-grid
0.563341	3.56544	non-grid
0.508268	-2.77115	non-grid
0.949141	-1.20351	non-grid
0.290051	-0.647243	non-grid
0.979299	-1.22266	non-grid
1.20958	-1.70297	non-grid
0.582365	2.55533	non-grid
0.780606	3.01437	non-grid
0.396631	-0.541394	non-grid
1.84627	1.9663	non-grid
1.05961	2.00699	non-grid
-0.150644	-3.09384	non-grid
1.29861	-1.30271	non-grid
0.868466	-3.93415	non-grid
-1.4914	-1.08978	non-grid
1.40649	-2.58006	non-grid
1.97007	2.02316	non-grid
-0.141186	-3.09469	non-grid
-0.194823	-3.43397	non-grid
2.90239	1.01299	non-grid
-0.136135	-3.67089	non-grid
1.07314	-0.700853	non-grid
0.968536	-2.51094	non-grid
0.686612	-1.33348	non-grid
0.962732	-4.13539	non-grid
1.38139	1.47246	non-grid
-0.345553	-2.1415	non-grid
0.654653	-3.75833	non-grid
1.1001	-2.92357	non-grid
-1.71389	0.193182	non-grid
0.926855	-2.60383	non-grid
-0.058444	-4.0001	non-grid
0.985593	-2.56432	non-grid
-0.944716	-0.870429	non-grid
1.30881	2.54159	non-grid
0.78871	3.15382	non-grid
0.693162	-1.58323	non-grid
-1.39132	-1.08925	non-grid
0.905398	0.393004	non-grid
0.699248	-3.05597	non-grid
0.435298	3.2035	non-grid
1.6269	-2.01967	non-grid
1.37974	1.41502	non-grid
1.30303	2.81839	non-grid
0.790358	-0.907906	non-grid
2.43419	0.874008	non-grid
0.906131	0.728312	non-grid
-1.13479	-1.3278	non-grid
1.25214	2.07054	non-grid
1.82535	-0.567678	non-grid
-0.654376	3.28602	non-grid
-0.605688	2.86391	non-grid
-0.534234	2.03802	non-grid
-1.14024	1.28572	non-grid
2.11032	0.61195	non-grid
1.88249	3.09083	non-grid
1.6623	1.23629	non-grid
0.181553	1.51061	non-grid
0.863844	-2.75437	non-grid
0.80928	0.128519	non-grid
1.24164	2.48914	non-grid
0.731619	1.20311	non-grid
-0.671655	-0.029321	non-grid
-2.12261	-0.251815	non-grid
-0.524695	1.26528	non-grid
-0.19419	-4.27126	non-grid
0.040736	3.20493	non-grid
1.8547	0.992643	non-grid
-0.184613	-3.59063	non-grid
1.28528	2.80417	non-grid
-0.258335	-4.32999	non-grid
-0.173611	-0.881699	non-grid
1.01496	0.36988	non-grid
-1.78946	-0.285179	non-grid
2.59731	2.81591	non-grid
1.26772	-1.58084	non-grid
-0.202373	-3.49527	non-grid
0.197702	-2.52433	non-grid
0.713882	-1.53298	non-grid
-0.284462	0.833051	non-grid
2.00335	0.365871	non-grid
2.29716	2.23125	non-grid
-0.41829	3.89422	non-grid
1.38043	-0.504461	non-grid
1.25682	1.0369	non-grid
0.717036	1.4396	non-grid
1.80041	2.56267	non-grid
0.173088	-0.823729	non-grid
0.855593	2.33077	non-grid
0.015863	0.261652	non-grid
1.06333	0.234896	non-grid
2.94426	1.685	non-grid
1.19674	-1.09204	non-grid
1.1982	2.46988	non-grid
2.33206	3.21025	non-grid
1.83488	1.90988	non-grid
-1.08918	1.25519	non-grid
1.81412	1.02556	non-grid
1.36503	2.80063	non-grid
2.84418	1.69841	non-grid
0.49198	-2.73288	non-grid
1.49546	1.67638	non-grid
2.30212	1.31963	non-grid
1.69904	-1.91209	non-grid
2.35593	1.20834	non-grid
1.81068	2.28264	non-grid
1.29275	-4.28775	non-grid
1.23934	2.3891	non-grid
2.45906	2.79094	non-grid
0.336084	2.83368	non-grid
1.44368	3.01812	non-grid
1.19773	4.10324	non-grid
0.86181	3.05848	non-grid
-0.914262	1.68302	non-grid
1.74989	-1.92224	non-grid
0.021705	1.97541	non-grid
2.12917	2.50808	non-grid
1.32678	2.60672	non-grid
1.95352	1.32083	non-grid
2.25821	2.66287	non-grid
1.76744	3.22524	non-grid
-0.082362	1.52731	non-grid
1.15044	3.42399	non-grid
0.774967	3.1424	non-grid
1.94201	1.22237	non-grid
1.51056	2.7957	non-grid
1.87164	3.27038	non-grid
1.98177	3.00504	non-grid
0.850282	2.31066	non-grid
0.510409	2.52034	non-grid
0.714423	1.73793	non-grid
2.62823	1.66945	non-grid
0.374119	0.642706	non-grid
-1.52405	1.29921	non-grid
-1.35029	1.2703	non-grid
0.058943	2.11272	non-grid
-0.001452	0.591247	non-grid
1.02398	3.11314	non-grid
0.678006	1.37342	non-grid
1.8994	3.46353	non-grid
0.782844	1.77189	non-grid
1.07105	1.76269	non-grid
0.418337	2.72366	non-grid
0.827837	3.32127	non-grid
-1.88811	-0.763689	non-grid
1.06877	4.0991	non-grid
2.32945	1.71924	non-grid
0.641452	3.6059	non-grid
-0.277091	1.02714	non-grid
0.631418	4.36147	non-grid
0.311948	3.88195	non-grid
2.32573	2.69023	non-grid
-0.147972	0.224659	non-grid
1.95088	1.46329	non-grid
1.95714	1.28354	non-grid
1.54797	1.88236	non-grid
-0.283751	2.83502	non-grid
-0.12089	0.650939	non-grid
2.11174	2.0629	non-grid
-0.22429	0.445875	non-grid
1.52253	1.94747	non-grid
0.535109	0.800461	non-grid
0.21479	3.78789	non-grid
0.285669	3.63601	non-grid
1.02777	2.74081	non-grid
2.39032	2.24859	non-grid
2.00544	1.73239	non-grid
0.042899	1.81381	non-grid
0.925439	2.76575	non-grid
2.05397	3.0463	non-grid
-0.896555	1.97741	non-grid
1.80922	1.82607	non-grid
0.459281	2.54944	non-grid
2.42906	2.22554	non-grid
1.62844	3.30183	non-grid
1.47281	2.14947	non-grid
1.13684	1.62482	non-grid
-0.99643	0.592417	non-grid
0.659164	1.3596	non-grid
1.42222	2.72059	non-grid
0.367279	2.72584	non-grid
2.36303	2.65802	non-grid
2.35455	3.03059	non-grid
-0.589163	2.96025	non-grid
1.90734	3.69823	non-grid
-1.43064	1.40828	non-grid
2.2311	3.71533	non-grid
-0.193305	0.785689	non-grid
1.80318	2.41216	non-grid
2.25897	3.9058	non-grid
1.87896	3.31801	non-grid
-0.217456	2.00601	non-grid
1.65795	2.08844	non-grid
1.24437	2.11801	non-grid
1.35489	3.30135	non-grid
-0.14925	0.465419	non-grid
-0.49928	0.051945	non-grid
0.061782	0.582377	non-grid
1.57912	1.81449	non-grid
-0.090785	1.57328	non-grid
-0.647397	3.31473	non-grid
0.896771	3.09821	non-grid
0.27994	3.91658	non-grid
-0.796717	0.34629	non-grid
1.58611	1.13034	non-grid
0.325613	3.92651	non-grid
0.257092	0.713906	non-grid
1.16472	2.07614	non-grid
1.49493	3.46087	non-grid
-1.33384	1.02414	non-grid
0.712346	3.05373	non-grid
0.709939	0.964262	non-grid
-0.440214	3.8878	non-grid
0.991345	1.68716	non-grid
0.2447	-0.268311	non-grid
0.966517	3.50015	non-grid
2.21773	3.70968	non-grid
0.629335	0.981042	non-grid
-0.475909	0.292756	non-grid
2.2209	3.64989	non-grid
1.09705	2.55672	non-grid
1.60252	0.258208	non-grid
1.09416	3.3154	non-grid
0.258037	2.81806	non-grid
0.460637	1.96943	non-grid
-0.110281	2.42137	non-grid
-0.572325	-0.173339	non-grid
0.648065	1.18324	non-grid
0.968418	3.33019	non-grid
-1.33074	1.41332	non-grid
0.479416	1.67227	non-grid
0.437063	2.29453	non-grid
2.26195	3.59468	non-grid
1.71658	3.07841	non-grid
0.253861	1.71574	non-grid
0.565039	2.66468	non-grid
0.667785	0.842316	non-grid
-0.655728	1.61514	non-grid
-0.346737	-0.122355	non-grid
0.236396	1.09097	non-grid
1.95272	3.58621	non-grid
2.38408	3.56041	non-grid
-0.35815	0.103942	non-grid
0.143656	2.77764	non-grid
2.30444	3.40947	non-grid
0.177105	2.06711	non-grid
-0.353382	0.848561	non-grid
0.795887	1.14983	non-grid
1.3398	1.53176	non-grid
2.40295	0.869978	non-grid
1.76862	1.8499	non-grid
1.85146	1.66337	non-grid
2.05058	3.27726	non-grid
1.79311	3.22561	non-grid
-0.450068	0.718134	non-grid
-0.646947	0.059475	non-grid
-0.238835	2.31171	non-grid
0.3769	2.13156	non-grid
2.33594	3.87259	non-grid
1.82072	3.27944	non-grid
0.547425	1.89079	non-grid
2.25248	0.648717	non-grid
1.7231	1.78061	non-grid
1.94312	2.85856	non-grid
1.87008	3.0307	non-grid
0.853943	2.4376	non-grid
0.942395	2.03267	non-grid
2.02689	2.63827	non-grid
1.13167	2.12963	non-grid
0.971945	2.2745	non-grid
-0.209609	1.99008	non-grid
-0.087449	1.80172	non-grid
0.406727	3.60112	non-grid
-0.375287	-0.197597	non-grid
1.19426	1.23203	non-grid
0.098304	2.98629	non-grid
1.42403	3.13514	non-grid
0.50404	2.54368	non-grid
-0.058565	0.266514	non-grid
-0.373744	0.984181	non-grid
2.37695	3.32326	non-grid
0.562057	2.05603	non-grid
0.461488	2.57547	non-grid
2.48603	3.49012	non-grid
1.64427	2.11266	non-grid
2.34885	3.22113	non-grid
0.40495	0.990375	non-grid
-1.58795	-1.6118	non-grid
-0.470126	2.01863	non-grid
1.44528	2.74311	non-grid
0.448611	2.42203	non-grid
1.3601	3.43099	non-grid
-1.20044	1.69418	non-grid
1.30601	0.333485	non-grid
2.42749	1.6458	non-grid
1.71651	3.1171	non-grid
2.49788	1.91032	non-grid
0.168144	-0.214133	non-grid
2.02445	1.73528	non-grid
1.78703	2.70964	non-grid
0.825347	3.33278	non-grid
0.571261	2.6915	non-grid
1.76502	3.18438	non-grid
1.87341	2.61383	non-grid
2.41118	0.941684	non-grid
-0.277214	2.84164	non-grid
1.83679	1.66229	non-grid
2.35942	0.819918	non-grid
0.800382	3.28483	non-grid
-1.14998	1.53493	non-grid
2.8105	2.95187	non-grid
2.34671	2.40222	non-grid
2.29074	2.27349	non-grid
0.284265	3.06177	non-grid
-0.523815	2.4306	non-grid
-0.808948	2.03431	non-grid
-0.799787	1.1866	non-grid
0.401754	2.25618	non-grid
-0.084561	0.71028	non-grid
0.473619	3.17514	non-grid
0.582548	-3.76774	non-grid
-0.732249	2.18626	non-grid
-0.715302	1.1087	non-grid
0.48971	2.62706	non-grid
0.948641	-1.90492	non-grid
0.254442	-0.739606	non-grid
1.43491	-2.138	non-grid
0.508951	2.54319	non-grid
0.111082	2.85799	non-grid
2.94205	0.436691	non-grid
1.00908	-0.468492	non-grid
-0.966719	1.38798	non-grid
-0.502895	2.05947	non-grid
0.212957	-1.43672	non-grid
1.23394	-0.904917	non-grid
-0.524329	-0.692473	non-grid
-0.272434	1.39527	non-grid
-0.06665	0.681476	non-grid
1.92358	-0.36647	non-grid
-0.251386	1.37914	non-grid
1.03632	-2.01139	non-grid
1.74815	-1.73125	non-grid
-1.54375	-1.53216	non-grid
2.3081	-1.87314	non-grid
-1.56604	1.16304	non-grid
-2.08862	-0.678528	non-grid
0.982336	-2.07896	non-grid
1.08407	0.20596	non-grid
-0.664751	2.34758	non-grid
1.85301	3.28734	non-grid
1.65224	3.50461	non-grid
-0.172352	1.50625	non-grid
-1.91258	-0.115123	non-grid
0.532066	0.733067	non-grid
1.86286	2.66285	non-grid
-0.417105	1.39424	non-grid
0.919889	1.19607	non-grid
-1.33421	1.13115	non-grid
0.565624	2.4582	non-grid
2.34813	3.58319	non-grid
-0.503284	2.40354	non-grid
-2.00334	-0.894886	non-grid
-2.02605	-0.732386	non-grid
-0.083399	-3.76347	non-grid
1.87158	1.24952	non-grid
2.06772	1.59764	non-grid
0.279251	2.67099	non-grid
-1.83518	0.040665	non-grid
1.71539	1.74122	non-grid
0.779942	-3.84608	non-grid
0.059958	3.25978	non-grid
-0.689689	2.38974	non-grid
1.8668	2.64408	non-grid
0.765753	-1.75029	non-grid
-0.148008	-4.25378	non-grid
2.01891	2.20802	non-grid
-0.647424	2.65689	non-grid
-0.635284	-0.754111	non-grid
2.01084	3.34126	non-grid
1.31534	3.72652	non-grid
0.125905	-3.66929	non-grid
-0.802417	1.95886	non-grid
1.01227	0.354383	non-grid
0.271377	1.71396	non-grid
0.168335	1.42129	non-grid
0.23896	3.40438	non-grid
1.10787	1.3963	non-grid
0.385702	1.36293	non-grid
0.081291	1.46636	non-grid
2.17431	3.66515	non-grid
1.96522	2.57416	non-grid
0.636231	2.34966	non-grid
-0.447739	2.29231	non-grid
0.599497	-3.70886	non-grid
0.191099	-1.47228	non-grid
-2.06947	-1.23313	non-grid
-0.662171	-0.714223	non-grid
-0.615933	0.732628	non-grid
1.37404	3.69564	non-grid
-2.02462	-1.23991	non-grid
1.8644	-0.08596	non-grid
-1.72493	-0.849121	non-grid
0.347721	-1.43585	non-grid
-0.218035	0.557432	non-grid
1.37388	2.74338	non-grid
0.014705	0.60996	non-grid
-0.839085	0.466392	non-grid
-1.86638	-0.040252	non-grid
1.42056	2.6398	non-grid
0.515386	1.26585	non-grid
0.463654	2.85286	non-grid
-1.55663	0.454197	non-grid
0.192423	-1.43724	non-grid
0.333446	3.48422	non-grid
-0.337019	0.459045	non-grid
-0.945721	-0.102852	non-grid
1.47494	3.44638	non-grid
1.14212	-3.05677	non-grid
0.033351	3.45632	non-grid
-0.236513	2.48457	non-grid
-1.06055	0.679278	non-grid
-0.846298	0.594973	non-grid
-0.763749	-0.886628	non-grid
1.51375	3.50971	non-grid
-0.502556	2.89512	non-grid
0.663709	2.36276	non-grid
-1.68236	-0.829968	non-grid
-0.595043	-0.026076	non-grid
-0.193883	2.94864	non-grid
0.079108	1.38996	non-grid
0.185713	-1.42356	non-grid
1.3205	3.19311	non-grid
0.352504	3.57092	non-grid
2.1159	1.81504	non-grid
-0.877535	1.30442	non-grid
-0.216791	0.672368	non-grid
2.7143	2.57994	non-grid
2.06913	-2.01347	non-grid
2.79445	2.67591	non-grid
-0.19159	0.532302	non-grid
0.116911	-3.79106	non-grid
-0.940139	-0.210121	non-grid
-0.656766	-0.163809	non-grid
-1.19556	0.71254	non-grid
3.61684	0.640681	non-grid
-0.879254	0.481135	non-grid
0.181907	-1.43157	non-grid
-0.872361	2.55577	non-grid
-2.10426	-1.18928	non-grid
-2.02154	-1.25805	non-grid
1.14912	-0.118818	non-grid
-1.85958	-0.054004	non-grid
-1.6734	0.142029	non-grid
-2.09926	-1.19966	non-grid
0.850908	1.17489	non-grid
-0.729955	-0.263428	non-grid
0.34026	0.578032	non-grid
-0.838958	2.56988	non-grid
0.738681	1.22709	non-grid
0.614785	1.12409	non-grid
1.09935	-1.20427	non-grid
1.83627	2.9144	non-grid
0.048344	3.48325	non-grid
2.20151	-1.94492	non-grid
-0.63942	2.42291	non-grid
-0.39626	1.29329	non-grid
-2.05401	-1.24371	non-grid
-1.68118	0.169996	non-grid
-0.277611	0.492088	non-grid
0.973648	2.10231	non-grid
0.89136	2.52661	non-grid
-0.588001	0.880196	non-grid
3.10934	1.85675	non-grid
-1.36115	-0.635331	non-grid
-1.52369	-1.54051	non-grid
-1.57384	-1.59865	non-grid
-2.05146	-1.25418	non-grid
1.97934	1.87468	non-grid
0.395127	1.94632	non-grid
-0.282051	1.40965	non-grid
-0.530659	0.173731	non-grid
-1.89923	-1.38913	non-grid
1.47114	2.78523	non-grid
-1.06093	1.20583	non-grid
-2.05664	-1.2145	non-grid
1.46613	2.42419	non-grid
-0.49643	0.58568	non-grid
3.44499	1.13705	non-grid
-0.280711	0.161553	non-grid
1.55672	3.70959	non-grid
-0.885116	1.30778	non-grid
-0.844819	2.80275	non-grid
1.16848	-1.28177	non-grid
-0.166669	0.578584	non-grid
1.22054	-0.718827	non-grid
1.15931	-0.063356	non-grid
-0.010918	1.27808	non-grid
-1.4031	0.827552	non-grid
1.19371	-1.26634	non-grid
-0.882107	0.417405	non-grid
0.535529	0.876461	non-grid
0.901958	1.96995	non-grid
1.23438	2.02059	non-grid
1.7673	3.14923	non-grid
-0.493366	0.825228	non-grid
-0.421758	0.815543	non-grid
0.59903	0.97467	non-grid
1.21175	3.39768	non-grid
-1.25957	1.18988	non-grid
-0.145913	0.331529	non-grid
1.35737	3.87346	non-grid
1.4699	2.62151	non-grid
0.539697	2.6948	non-grid
-0.440056	3.00244	non-grid
2.76698	2.25496	non-grid
-0.539384	0.975061	non-grid
2.46206	3.4239	non-grid
-0.438286	1.27393	non-grid
2.93707	2.00072	non-grid
-0.901296	1.00653	non-grid
3.04676	0.778361	non-grid
-0.48007	0.672465	non-grid
2.32339	0.724707	non-grid
0.333821	3.95231	non-grid
-0.654163	0.662349	non-grid
0.017983	1.36693	non-grid
1.00967	2.70605	non-grid
0.999262	3.26385	non-grid
-0.348081	2.99914	non-grid
1.26862	1.06448	non-grid
-0.436516	0.545249	non-grid
-0.505279	1.32738	non-grid
-0.376662	0.792871	non-grid
1.97857	0.62623	non-grid
0.719974	2.42927	non-grid
-0.467967	0.846654	non-grid
1.26534	3.3533	non-grid
-0.512627	2.44717	non-grid
1.08624	3.46748	non-grid
1.30989	3.35435	non-grid
0.906273	2.64752	non-grid
0.575983	-1.03228	non-grid
1.98631	2.79007	non-grid
-0.789987	1.73352	non-grid
0.907598	-1.50733	non-grid
0.143444	2.49088	non-grid
2.80077	2.70338	non-grid
1.88439	0.748629	non-grid
-0.158782	3.63591	non-grid
2.7699	2.07558	non-grid
0.647155	3.83622	non-grid
0.556976	4.00956	non-grid
-0.565315	1.57896	non-grid
0.374506	-0.899718	non-grid
0.815776	2.92884	non-grid
0.651854	4.21831	non-grid
-1.24519	0.748972	non-grid
3.01441	0.740459	non-grid
3.03255	0.732677	non-grid
0.762361	-0.244702	non-grid
3.02222	0.732816	non-grid
1.22112	3.5226	non-grid
-0.486628	0.809294	non-grid
0.209943	-2.5328	non-grid
1.03039	4.3191	non-grid
-0.748981	1.06325	non-grid
-0.499376	0.737846	non-grid
-0.507539	0.788438	non-grid
1.31704	-0.883664	non-grid
0.291108	2.86359	non-grid
0.090268	0.674788	non-grid
-0.516794	-0.923214	non-grid
0.53282	4.11227	non-grid
-0.582912	0.284829	non-grid
0.064393	3.05649	non-grid
0.06598	2.00976	non-grid
-0.464009	0.899706	non-grid
0.016763	1.59759	non-grid
-0.600677	1.05212	non-grid
0.093571	1.39507	non-grid
2.70432	1.78656	non-grid
1.91724	0.715652	non-grid
1.87116	0.084326	non-grid
-0.191573	1.99209	non-grid
2.66694	3.1161	non-grid
-0.092067	0.570931	non-grid
-0.755058	1.2827	non-grid
-1.33906	0.732117	non-grid
-1.70686	0.512513	non-grid
-1.68328	0.596858	non-grid
-0.043159	1.3623	non-grid
-1.03099	1.0658	non-grid
1.56163	1.15547	non-grid
-0.090897	2.07061	non-grid
0.980235	1.024	non-grid
-0.880477	1.3295	non-grid
1.0601	4.30808	non-grid
-0.820432	1.22514	non-grid
0.168628	3.80979	non-grid
0.124468	2.39349	non-grid
-0.517074	1.24469	non-grid
0.29263	2.88608	non-grid
1.05374	4.29761	non-grid
0.886929	1.75468	non-grid
-0.230702	1.4417	non-grid
-0.69895	1.43567	non-grid
-0.137199	1.57458	non-grid
1.32734	1.80005	non-grid
0.347251	1.09088	non-grid
-0.680955	2.0467	non-grid
1.82035	3.26793	non-grid
-0.286803	1.47411	non-grid
0.099014	3.04647	non-grid
0.280133	1.69209	non-grid
-0.893376	1.3372	non-grid
0.746574	0.816287	non-grid
2.73023	2.67085	non-grid
2.23469	3.6291	non-grid
1.31889	-0.019275	non-grid
-0.080775	3.15585	non-grid
0.608963	0.603131	non-grid
1.43821	1.88863	non-grid
1.95815	1.40863	non-grid
-1.41953	1.25658	non-grid
1.75911	3.63157	non-grid
0.079643	2.73402	non-grid
-0.208974	2.25039	non-grid
2.21925	2.14609	non-grid
1.64442	2.95124	non-grid
0.517232	2.88981	non-grid
1.44865	2.30351	non-grid
1.60329	2.97482	non-grid
0.228396	2.69372	non-grid
0.895616	1.71603	non-grid
1.77632	-1.627	non-grid
1.54194	3.03528	non-grid
0.36778	2.19467	non-grid
-0.255653	2.34225	non-grid
-0.209609	2.32643	non-grid
1.9701	2.0399	non-grid
1.82954	3.27986	non-grid
0.393693	2.51065	non-grid
0.882639	-3.61671	non-grid
-0.447129	1.51469	non-grid
-0.600467	0.997936	non-grid
0.637032	2.27863	non-grid
0.073908	3.78872	non-grid
0.668964	-1.50874	non-grid
0.260204	2.84311	non-grid
-0.19621	0.341824	non-grid
-1.01387	2.34934	non-grid
0.892547	1.83792	non-grid
1.63637	3.65819	non-grid
0.763406	-1.71063	non-grid
1.40414	0.546706	non-grid
1.23618	3.23979	non-grid
-0.318738	1.55036	non-grid
0.047631	1.63545	non-grid
0.943691	0.316885	non-grid
1.26852	0.015949	non-grid
-0.236118	1.40908	non-grid
-1.07037	0.492604	non-grid
1.23813	-1.97185	non-grid
-1.02943	-0.802825	non-grid
1.08129	0.035937	non-grid
1.2548	0.256134	non-grid
2.18534	2.27495	non-grid
-0.144679	2.94476	non-grid
1.10002	-2.10033	non-grid
-0.132631	1.48428	non-grid
-0.95438	-0.833895	non-grid
1.54772	1.89176	non-grid
0.762702	0.045708	non-grid
1.42429	-0.351036	non-grid
1.1937	-1.92084	non-grid
1.92358	1.97026	non-grid
1.31968	2.05126	non-grid
1.70994	-0.5619	non-grid
-0.150524	1.5214	non-grid
-0.062791	1.35151	non-grid
1.04081	-1.938	non-grid
0.964601	-2.19014	non-grid
2.42233	1.33622	non-grid
1.32779	1.56171	non-grid
-0.152484	-0.015539	non-grid
1.35188	1.8635	non-grid
0.689417	1.92074	non-grid
1.2131	2.43734	non-grid
1.40146	1.49264	non-grid
-0.123803	0.268659	non-grid
1.11158	1.86425	non-grid
-0.713455	1.96755	non-grid
1.58259	0.29145	non-grid
1.37714	3.60264	non-grid
1.15419	3.65641	non-grid
0.228799	1.7747	non-grid
1.47231	2.47052	non-grid
2.49811	3.47734	non-grid
-0.163767	3.0176	non-grid
0.216985	2.18663	non-grid
1.03673	2.69204	non-grid
0.854559	2.73064	non-grid
1.41544	-1.52055	non-grid
0.809878	-2.885	non-grid
0.824042	1.842	non-grid
-0.203948	0.530253	non-grid
0.077208	2.7668	non-grid
0.384198	-0.601445	non-grid
0.694775	2.85229	non-grid
1.68522	-0.873573	non-grid
0.632378	1.15588	non-grid
1.469	2.62973	non-grid
2.67085	2.07769	non-grid
1.37093	-0.727987	non-grid
1.89745	-0.059062	non-grid
1.16311	3.16732	non-grid
1.25933	1.40745	non-grid
0.385788	-0.460107	non-grid
-0.237254	2.43823	non-grid
2.19054	2.29947	non-grid
2.04655	2.67579	non-grid
-0.754344	-0.626248	non-grid
2.71	2.57739	non-grid
-0.686691	2.92119	non-grid
0.899816	-1.60325	non-grid
0.926993	2.14701	non-grid
0.821164	1.82829	non-grid
0.724074	2.43808	non-grid
1.45994	3.18441	non-grid
-0.212429	2.76468	non-grid
0.203126	0.935702	non-grid
0.095447	-0.542351	non-grid
1.26354	-0.945661	non-grid
-0.484042	1.85101	non-grid
0.551457	2.44628	non-grid
2.1139	2.11721	non-grid
1.12149	3.32843	non-grid
0.933481	1.0298	non-grid
0.649744	-2.37171	non-grid
1.76022	1.48307	non-grid
0.213774	1.79996	non-grid
0.564045	2.37983	non-grid
1.79201	1.11129	non-grid
0.15018	2.01428	non-grid
-1.42957	1.21288	non-grid
2.31137	2.18087	non-grid
0.68386	3.14818	non-grid
-0.692028	3.1904	non-grid
1.90922	1.03872	non-grid
1.38144	3.36207	non-grid
0.977105	1.95295	non-grid
2.63455	2.32595	non-grid
0.229226	1.66202	non-grid
-1.51058	1.25446	non-grid
0.780597	2.76222	non-grid
-0.633619	2.02248	non-grid
2.45453	2.63598	non-grid
2.66823	1.77021	non-grid
0.095203	1.83966	non-grid
0.297402	3.91418	non-grid
0.453858	3.372	non-grid
1.64546	3.58867	non-grid
2.43407	1.45051	non-grid
0.101445	1.78636	non-grid
2.31813	3.22899	non-grid
1.33838	-0.255262	non-grid
1.71747	1.63652	non-grid
0.679143	3.05273	non-grid
1.71733	1.72723	non-grid
0.945994	-1.12955	non-grid
0.450393	2.59069	non-grid
0.140104	2.10339	non-grid
-1.43217	1.16171	non-grid
1.86937	3.60619	non-grid
1.66698	1.665	non-grid
0.584625	1.32955	non-grid
3.61667	1.8654	non-grid
2.01634	0.423443	non-grid
2.05504	0.275749	non-grid
1.82442	1.51994	non-grid
2.15122	0.550538	non-grid
-1.09752	1.66723	non-grid
-1.55305	0.473145	non-grid
-0.406379	1.39939	non-grid
1.08351	-2.12404	non-grid
3.61912	1.85763	non-grid
1.01564	2.28309	non-grid
-0.688257	3.05259	non-grid
1.65347	-0.641862	non-grid
0.471866	2.20777	non-grid
-0.283102	2.97505	non-grid
3.62271	1.85724	non-grid
0.323864	1.07084	non-grid
-1.27956	1.3094	non-grid
2.73075	3.12341	non-grid
0.775149	-0.474385	non-grid
1.73218	2.69508	non-grid
1.73135	3.11248	non-grid
-1.26194	1.25844	non-grid
0.137732	2.0596	non-grid
1.22477	1.33719	non-grid
1.83831	1.47368	non-grid
-0.255856	2.33596	non-grid
-1.31151	0.996849	non-grid
-0.794799	1.67412	non-grid
-0.945546	1.59929	non-grid
-0.362449	1.66722	non-grid
1.8827	2.77892	non-grid
1.58268	3.28338	non-grid
2.46809	2.71066	non-grid
-0.55439	1.72894	non-grid
1.82704	3.32207	non-grid
2.04014	2.09061	non-grid
0.299598	1.50749	non-grid
0.680042	1.21136	non-grid
1.25693	3.16116	non-grid
-0.197176	2.23551	non-grid
1.74659	3.84985	non-grid
1.71765	3.81364	non-grid
-0.515084	0.714072	non-grid
1.30926	1.84768	non-grid
3.44446	1.10722	non-grid
0.461248	1.82777	non-grid
-0.518998	-0.637444	non-grid
0.71694	3.31706	non-grid
1.08442	3.33433	non-grid
1.62158	2.06298	non-grid
0.522705	1.77062	non-grid
0.550511	1.63106	non-grid
0.470247	1.73209	non-grid
1.60373	3.36352	non-grid
0.707727	2.28894	non-grid
0.698704	2.19947	non-grid
-0.120368	3.70611	non-grid
1.54395	2.66012	non-grid
1.47322	0.395633	non-grid
2.38404	2.4376	non-grid
2.0723	3.20816	non-grid
-1.25563	1.25029	non-grid
1.10349	1.19046	non-grid
0.064414	-0.870062	non-grid
1.88495	3.48847	non-grid
1.42739	3.4568	non-grid
0.565243	1.05313	non-grid
1.31908	2.2039	non-grid
0.660973	2.9641	non-grid
-0.458586	0.233682	non-grid
-0.076527	3.80633	non-grid
0.920804	3.3744	non-grid
-0.542508	0.188254	non-grid
1.68523	3.54417	non-grid
1.80294	3.28062	non-grid
0.590041	3.55697	non-grid
0.435595	2.45942	non-grid
0.893377	4.02278	non-grid
1.18619	3.4479	non-grid
2.39299	2.51805	non-grid
0.424033	1.01533	non-grid
0.349943	1.17258	non-grid
1.3805	2.02562	non-grid
1.23972	1.88538	non-grid
1.94291	1.89776	non-grid
1.2296	2.76136	non-grid
2.12179	3.25124	non-grid
-0.801226	2.78439	non-grid
1.51707	3.23625	non-grid
0.603259	2.177	non-grid
0.162688	1.75969	non-grid
0.772016	3.23456	non-grid
1.37012	2.2575	non-grid
0.417102	2.1279	non-grid
2.46558	2.37916	non-grid
-0.487358	-0.058188	non-grid
0.981784	2.04343	non-grid
-0.643004	3.31699	non-grid
-0.401988	3.89055	non-grid
2.79139	2.97385	non-grid
0.223633	1.65554	non-grid
1.60579	3.59286	non-grid
1.55891	2.25872	non-grid
-0.614921	-0.435995	non-grid
2.245	3.56589	non-grid
1.32032	2.51535	non-grid
-0.066747	2.11139	non-grid
-0.88473	2.1237	non-grid
2.09258	2.88455	non-grid
0.505162	2.41816	non-grid
2.71285	3.10116	non-grid
1.93928	2.17301	non-grid
0.493653	2.74789	non-grid
-0.200318	2.31684	non-grid
0.85438	1.9201	non-grid
2.46486	3.34747	non-grid
0.826964	2.37357	non-grid
-0.449249	0.961349	non-grid
0.934573	0.352597	non-grid
-0.606163	3.31527	non-grid
2.60205	2.11371	non-grid
2.40494	3.81682	non-grid
2.04937	2.17522	non-grid
0.290098	2.24899	non-grid
1.49328	1.7681	non-grid
-2.02897	-0.557534	non-grid
-1.97887	-0.834116	non-grid
3.14144	0.075317	non-grid
2.4376	3.35286	non-grid
-0.497153	-0.096838	non-grid
-2.027	-1.24213	non-grid
3.00736	2.05934	non-grid
-0.012148	1.18324	non-grid
-0.808038	1.01177	non-grid
2.93852	0.702242	non-grid
0.736903	2.23489	non-grid
0.535196	3.39466	non-grid
-0.083412	-1.69098	non-grid
1.06301	-0.238136	non-grid
0.780645	2.76768	non-grid
1.02506	2.14369	non-grid
1.31585	3.91875	non-grid
-0.234561	2.97847	non-grid
1.66791	-2.12607	non-grid
2.77215	1.72736	non-grid
-0.703579	3.06148	non-grid
-0.661691	2.02259	non-grid
0.994761	0.017191	non-grid
1.79872	3.17744	non-grid
1.02858	3.46558	non-grid
1.72265	3.61057	non-grid
1.97371	2.66156	non-grid
0.074438	2.02414	non-grid
1.87954	1.28231	non-grid
0.917799	1.14814	non-grid
1.66184	1.10662	non-grid
2.27505	1.5035	non-grid
0.786129	3.46073	non-grid
0.980239	-0.831213	non-grid
1.65961	-1.76101	non-grid
3.53015	1.13199	non-grid
1.59125	3.3157	non-grid
1.49556	3.03487	non-grid
0.752043	4.13086	non-grid
1.04774	-0.78796	non-grid
1.50767	2.70344	non-grid
1.48661	2.55194	non-grid
2.82429	2.76655	non-grid
-0.159113	0.341031	non-grid
1.2754	1.90197	non-grid
1.24927	3.45087	non-grid
1.42674	3.19613	non-grid
1.6036	2.02817	non-grid
2.94064	2.61228	non-grid
1.54305	2.90311	non-grid
0.103287	0.911696	non-grid
2.02439	1.94074	non-grid
1.85003	2.63823	non-grid
-0.15898	0.708455	non-grid
2.68125	2.94011	non-grid
1.3734	1.57871	non-grid
2.3274	2.86089	non-grid
2.01332	3.6218	non-grid
0.792812	1.40531	non-grid
-0.644577	-0.083651	non-grid
0.322446	3.93478	non-grid
0.115718	3.06288	non-grid
2.00319	3.38709	non-grid
1.04673	1.52348	non-grid
1.32358	2.21622	non-grid
-1.32479	1.32502	non-grid
1.89949	1.36314	non-grid
0.99691	2.05728	non-grid
0.318983	0.311632	non-grid
2.11877	2.45281	non-grid
-0.2613	0.372454	non-grid
3.15558	0.102357	non-grid
1.04206	-0.006681	non-grid
1.04442	-2.43336	non-grid
-0.253075	2.28908	non-grid
-0.931274	-0.228772	non-grid
-1.30028	0.447932	non-grid
-2.42038	-0.387638	non-grid
0.233112	-1.45101	non-grid
0.908812	1.73391	non-grid
3.08112	0.375442	non-grid
3.12088	0.503566	non-grid
-1.56211	-1.61047	non-grid
3.53096	1.10284	non-grid
1.92187	0.74832	non-grid
2.31491	2.5102	non-grid
-1.4927	0.676114	non-grid
0.645677	-1.4269	non-grid
2.44158	1.18861	non-grid
1.74574	3.46964	non-grid
0.850647	2.96744	non-grid
1.96498	2.54543	non-grid
-1.23669	1.27374	non-grid
0.123915	-0.817103	non-grid
-1.12449	1.30733	non-grid
1.22552	2.86293	non-grid
-0.384772	1.287	non-grid
0.506356	2.71591	non-grid
1.66257	3.13789	non-grid
1.9088	2.58209	non-grid
1.29141	-1.14064	non-grid
0.071325	1.70215	non-grid
1.78891	3.32975	non-grid
0.40452	3.56135	non-grid
1.97081	1.80819	non-grid
1.69563	3.76742	non-grid
0.034859	2.5498	non-grid
0.330232	2.36335	non-grid
1.74094	1.70854	non-grid
1.52639	3.18092	non-grid
-0.174662	1.46256	non-grid
0.081505	2.00724	non-grid
[truncated: 572 more rows]

## Sheet: umap_ratS
dim1	dim2	cluster
5.48429	-2.42053	non-grid
5.34867	-1.6972	non-grid
3.67921	-0.57125	non-grid
5.64642	-1.70534	non-grid
3.009	-1.81136	non-grid
2.33615	-3.39987	non-grid
5.73991	-0.326999	non-grid
3.19997	-2.46839	non-grid
2.89411	-1.94185	non-grid
6.0474	-1.21627	non-grid
2.43344	-3.37812	non-grid
2.01966	-2.03036	non-grid
5.61992	-1.81818	non-grid
4.514	-0.631037	non-grid
5.88907	-1.14428	non-grid
3.65294	-1.66324	non-grid
5.77862	-2.19867	non-grid
6.64232	-0.773962	non-grid
4.31255	0.736792	non-grid
4.01572	-2.6951	non-grid
3.01067	-2.57971	non-grid
3.00632	-2.27025	non-grid
4.24334	-1.90404	non-grid
3.6892	-2.18152	non-grid
3.42026	-2.47305	non-grid
4.57389	-0.596072	non-grid
4.74597	-2.25729	non-grid
4.70997	-2.58519	non-grid
3.68652	-2.51571	non-grid
2.35944	-3.43205	non-grid
2.77393	-0.927455	non-grid
3.11932	-3.65745	non-grid
6.70937	-0.402189	non-grid
5.34926	-0.705657	non-grid
5.55457	-0.776396	non-grid
3.90003	-1.83801	non-grid
3.73269	-0.648038	non-grid
3.80232	-3.06623	non-grid
4.26722	-2.26059	non-grid
3.76176	-1.99805	non-grid
5.06339	-2.14711	non-grid
5.30334	0.148841	non-grid
3.55599	-1.73759	non-grid
2.36191	-2.93744	non-grid
6.77782	-0.879356	non-grid
4.2393	-2.21152	non-grid
3.50903	-2.15057	non-grid
4.5132	-1.19702	non-grid
4.51176	-2.27538	non-grid
5.97421	-0.451937	non-grid
3.56008	-2.69252	non-grid
6.00722	-2.14855	non-grid
3.16869	-1.76335	non-grid
5.51496	-1.59108	non-grid
3.53863	-2.32912	non-grid
3.46138	-1.21317	non-grid
4.439	-0.462897	non-grid
4.67832	-2.46767	non-grid
3.58346	-1.66951	non-grid
4.29023	-2.78907	non-grid
3.99946	-2.08041	non-grid
5.61377	-0.530331	non-grid
4.62136	-2.04948	non-grid
4.92713	-1.51169	non-grid
3.89844	-3.12519	non-grid
2.02135	-0.598249	non-grid
4.43299	0.775029	non-grid
4.31882	-0.407997	non-grid
5.34534	-2.46767	non-grid
6.05448	-1.08634	non-grid
2.12667	-0.424853	non-grid
6.90533	-0.653512	non-grid
3.89434	-0.148122	non-grid
4.64243	-2.62709	non-grid
5.16209	-2.68335	non-grid
3.79809	-0.198087	non-grid
1.73902	-2.14743	non-grid
5.38026	-0.838038	non-grid
5.7036	-2.04731	non-grid
4.22214	-0.078003	non-grid
4.61818	-1.77521	non-grid
4.85459	-1.78373	non-grid
3.24996	-1.89304	non-grid
6.12165	-1.55273	non-grid
2.44849	-0.795756	non-grid
5.92343	-1.14973	non-grid
6.46228	-1.96819	non-grid
5.57411	-1.023	non-grid
4.68034	-1.27042	non-grid
4.00359	-0.104105	non-grid
3.67805	-2.92573	non-grid
4.71423	-2.57969	non-grid
3.37564	-0.671868	non-grid
5.17083	-2.04957	non-grid
4.15047	0.393999	non-grid
5.64677	-2.29334	non-grid
3.51383	-0.028457	non-grid
6.71107	-0.411088	non-grid
6.84882	-0.349075	non-grid
6.33727	-2.10786	non-grid
5.43947	-2.46183	non-grid
3.98299	-3.05861	non-grid
4.13814	-1.78299	non-grid
4.18129	-1.36417	non-grid
3.01846	-1.36286	non-grid
4.51352	-2.19248	non-grid
4.25793	-1.38952	non-grid
4.76992	-1.97748	non-grid
3.53621	-1.83526	non-grid
5.54631	-2.13537	non-grid
5.23699	-1.13295	non-grid
4.77644	-2.09099	non-grid
5.11335	-1.31679	non-grid
5.75325	-2.21014	non-grid
4.32014	-2.71902	non-grid
3.46034	-0.980991	non-grid
4.29049	-2.72049	non-grid
3.41082	-0.399138	non-grid
4.30993	-1.69349	non-grid
3.63316	-1.6861	non-grid
3.62938	-0.788753	non-grid
4.81265	-1.00585	non-grid
3.87233	-0.902375	non-grid
4.38999	-1.23195	non-grid
3.83661	-0.951884	non-grid
3.43302	-0.475315	non-grid
4.17679	-0.953356	non-grid
2.37298	-1.214	non-grid
4.14325	-2.42138	non-grid
3.89455	-1.99112	non-grid
3.54582	-1.25781	non-grid
4.22608	-2.63271	non-grid
4.34216	-2.03177	non-grid
3.95025	-3.0886	non-grid
4.1385	0.463456	non-grid
3.81133	-2.88245	non-grid
4.55626	-1.81098	non-grid
4.14841	0.80184	non-grid
2.36995	-3.42044	non-grid
5.46865	-1.02004	non-grid
1.79772	-2.18933	non-grid
4.35846	-0.667574	non-grid
5.12179	-0.391135	non-grid
4.55676	-3.04531	non-grid
5.18468	-1.34456	non-grid
6.74202	-0.511336	non-grid
6.34312	0.018214	non-grid
3.3472	-1.17168	non-grid
3.70306	0.871047	non-grid
3.01769	0.536228	non-grid
3.734	-2.61038	non-grid
6.03818	-2.19154	non-grid
6.19999	-1.74036	non-grid
4.57198	-0.543526	non-grid
2.76864	-1.97582	non-grid
6.34703	-0.325736	non-grid
5.71911	-1.41691	non-grid
2.77655	-1.78125	non-grid
7.01033	-0.610483	non-grid
3.19202	-1.53456	non-grid
4.8582	-2.83988	non-grid
6.06397	-0.41332	non-grid
3.56526	-2.77813	non-grid
2.84713	-0.012479	non-grid
3.47544	0.138613	non-grid
2.37017	-2.52058	non-grid
1.97412	0.200663	non-grid
1.95525	0.193773	non-grid
1.92721	-0.613349	non-grid
3.14721	0.689636	non-grid
5.33128	-1.32459	non-grid
1.88503	-0.639208	non-grid
5.56901	-1.14884	non-grid
6.06848	-2.19726	non-grid
3.19101	-3.58539	non-grid
5.17593	-0.736125	non-grid
4.97835	-1.0299	non-grid
2.02942	-2.04573	non-grid
6.04693	-1.9164	non-grid
3.3325	0.769635	non-grid
3.10808	-0.838698	non-grid
4.45577	-0.568665	non-grid
4.23294	0.367539	non-grid
6.81861	-0.378256	non-grid
5.41764	-2.29952	non-grid
3.27426	-1.00869	non-grid
5.12735	-2.74175	non-grid
2.08611	-2.2979	non-grid
6.00511	-0.282089	non-grid
4.89265	-1.38895	non-grid
3.80184	0.730641	non-grid
2.11799	0.160167	non-grid
3.4019	-1.90505	non-grid
3.58157	0.71185	non-grid
6.06276	-0.157204	non-grid
4.25646	0.382085	non-grid
6.25152	-2.1286	non-grid
3.35201	-1.74009	non-grid
3.02557	-0.588482	non-grid
3.83593	-2.03393	non-grid
4.98054	-1.94696	non-grid
3.90252	-0.706516	non-grid
6.40803	-1.93742	non-grid
2.05479	-0.052494	non-grid
4.48825	-1.50468	non-grid
3.51702	-2.41048	non-grid
3.27556	0.811513	non-grid
1.84322	-0.18614	non-grid
3.50536	0.142268	non-grid
2.34589	-0.103258	non-grid
5.464	0.754009	non-grid
3.14031	0.708781	non-grid
4.50177	-0.410032	non-grid
2.11606	-2.45821	non-grid
3.05873	1.06488	non-grid
3.74273	-0.357344	non-grid
2.58774	-0.358483	non-grid
2.05312	-1.07593	non-grid
3.34846	0.869054	non-grid
3.64043	0.646943	non-grid
4.75362	-1.08829	non-grid
6.00042	-1.17884	non-grid
4.65313	-0.535887	non-grid
5.99076	-1.17558	non-grid
6.20138	-0.660526	non-grid
6.13014	-0.728934	non-grid
3.69405	-1.72154	non-grid
5.78874	-0.725951	non-grid
6.02504	-1.36052	non-grid
4.66239	-2.65371	non-grid
3.8408	-1.86012	non-grid
6.23921	-0.559824	non-grid
2.54095	-3.25417	non-grid
2.58102	-3.23657	non-grid
6.18118	-1.14082	non-grid
5.4771	-2.47669	non-grid
2.75191	-3.06445	non-grid
3.42455	0.048236	non-grid
3.5639	-3.04918	non-grid
4.48009	-2.46957	non-grid
5.66744	-1.43621	non-grid
2.01715	-2.10084	non-grid
5.62382	-1.47831	non-grid
6.13376	-0.809407	non-grid
4.715	-1.02094	non-grid
6.79854	-0.50319	non-grid
4.60604	-0.374879	non-grid
3.15332	-2.25679	non-grid
3.20075	1.06189	non-grid
1.81349	-1.01005	non-grid
3.40554	-2.80845	non-grid
4.86436	-2.38331	non-grid
4.27925	-0.16896	non-grid
3.08195	-0.940232	non-grid
4.94684	-0.380716	non-grid
2.04109	-0.096766	non-grid
2.80064	-1.95824	non-grid
3.31447	-2.05952	non-grid
3.73602	-2.40656	non-grid
4.69046	-2.68729	non-grid
3.79512	-1.53666	non-grid
2.00708	-2.54612	non-grid
4.19137	-1.09953	non-grid
4.9668	-1.92505	non-grid
3.04326	-3.10783	non-grid
3.14245	-3.61612	non-grid
2.06352	-2.08625	non-grid
6.79491	-0.870741	non-grid
3.50499	0.114809	non-grid
2.30535	0.096994	non-grid
6.71479	-0.381093	non-grid
3.60984	0.256118	non-grid
6.25707	-1.74676	non-grid
3.37043	0.816318	non-grid
2.57748	-0.337647	non-grid
3.01974	-0.843606	non-grid
2.07954	-2.54729	non-grid
2.6558	-1.67897	non-grid
2.39894	-2.59427	non-grid
2.99641	-0.770313	non-grid
6.25614	-0.518684	non-grid
2.02432	-0.01616	non-grid
4.15303	-1.04872	non-grid
5.39831	-1.36457	non-grid
6.16619	-0.509635	non-grid
3.4875	-2.1558	non-grid
3.9909	-0.064972	non-grid
2.06341	-2.37983	non-grid
2.8695	-1.45258	non-grid
5.81742	-2.06059	non-grid
6.72207	-0.463254	non-grid
3.53038	0.169366	non-grid
5.73794	-1.88365	non-grid
4.12871	-2.41914	non-grid
4.38515	-2.951	non-grid
6.21609	-0.217995	non-grid
2.89411	-3.14776	non-grid
3.04062	-2.5834	non-grid
2.8432	-1.93174	non-grid
1.97711	0.171779	non-grid
5.03212	-2.84532	non-grid
3.04617	-0.624274	non-grid
2.87877	-0.084781	non-grid
3.60879	-2.45429	non-grid
4.29687	-1.314	non-grid
1.91998	-1.05069	non-grid
3.10851	0.075037	non-grid
3.29607	0.511225	non-grid
2.34904	-1.3553	non-grid
2.35128	-2.30632	non-grid
5.15151	-2.0272	non-grid
4.1931	0.028881	non-grid
2.26413	-0.653555	non-grid
3.91035	-1.34695	non-grid
5.46984	-2.31939	non-grid
2.17079	-0.585983	non-grid
3.75011	-1.55103	non-grid
2.17229	0.147506	non-grid
6.03071	-1.00516	non-grid
3.82228	-1.70525	non-grid
4.24002	-1.25402	non-grid
2.64818	-0.626893	non-grid
4.88875	1.40922	non-grid
4.19525	0.810597	non-grid
6.74032	-0.917546	non-grid
5.22967	-2.43803	non-grid
5.34637	-0.7096	non-grid
3.42008	0.595968	non-grid
5.30142	-0.738274	non-grid
5.46245	0.747208	non-grid
2.95796	-2.06772	non-grid
5.46921	0.670103	non-grid
2.07071	-2.64424	non-grid
3.5962	-1.05921	non-grid
3.66855	-1.61814	non-grid
1.99482	-2.53657	non-grid
3.79037	-0.887867	non-grid
3.93026	-1.19293	non-grid
4.04474	-1.53455	non-grid
3.69658	-2.58016	non-grid
3.35365	-1.49471	non-grid
4.63994	-2.58402	non-grid
2.65837	-1.69054	non-grid
2.84651	-2.02577	non-grid
4.26121	-1.52156	non-grid
2.88259	-1.872	non-grid
4.62208	-1.14575	non-grid
4.39793	-2.64955	non-grid
2.7756	-1.3421	non-grid
3.81562	0.14685	non-grid
4.54899	0.064159	non-grid
5.18835	-0.951082	non-grid
5.58662	-1.32593	non-grid
3.52664	-1.26711	non-grid
4.45729	-1.05397	non-grid
5.3813	-0.013097	non-grid
2.99978	-0.082956	non-grid
2.54582	-0.918219	non-grid
6.23536	-1.57096	non-grid
2.20065	-0.120787	non-grid
4.41083	-1.15997	non-grid
6.36551	-1.80434	non-grid
4.19504	0.090519	non-grid
4.97907	-2.71397	non-grid
4.26415	0.771293	non-grid
5.19475	-1.22089	non-grid
4.9296	-1.59694	non-grid
4.89022	-2.44	non-grid
3.73132	-1.27415	non-grid
2.37862	-0.453606	non-grid
2.69608	-0.987481	non-grid
4.81158	-0.875933	non-grid
2.31913	-2.57047	non-grid
2.21085	-0.859682	non-grid
4.75172	-1.71034	non-grid
3.74475	0.756677	non-grid
6.6991	-0.940142	non-grid
6.30749	-0.096631	non-grid
7.03942	-0.60466	non-grid
2.4532	-2.43227	non-grid
3.82317	0.048258	non-grid
4.54006	-0.94458	non-grid
3.34687	0.366055	non-grid
3.44576	0.665023	non-grid
-5.2882	-2.54541	S1
-4.12583	-2.27465	S1
-5.41512	-2.45654	S1
-6.9791	-2.10148	S1
-3.97774	-2.10146	S1
-6.14359	-1.77923	S1
-6.64931	-2.94671	S1
-7.28748	-2.5523	S1
-5.78002	-3.46136	S1
-6.63295	-2.94847	S1
-5.58141	-3.39638	S1
-5.82483	-3.16314	S1
-7.31438	-3.09817	S1
-7.26535	-3.21416	S1
-6.59688	-2.80689	S1
-6.11928	-3.02571	S1
-7.2672	-2.07335	S1
-7.09714	-2.94719	S1
-7.14294	-3.17081	S1
-5.28852	-2.71846	S1
-7.02584	-3.09682	S1
-7.26335	-3.16955	S1
-6.03765	-2.81659	S1
-4.51133	-2.51547	S1
-4.79758	-3.13477	S1
-4.43994	-2.52295	S1
-4.35917	-2.36864	S1
-5.80633	-2.18898	S1
-5.39348	-2.4745	S1
-6.80886	-2.48799	S1
-5.10021	-3.41715	S1
-6.331	-2.96777	S1
-6.57785	-1.65138	S1
-5.21388	-3.337	S1
-4.95888	-3.25557	S1
-7.13872	-1.98086	S1
-4.79868	-2.74218	S1
-3.37974	-2.38156	S1
-6.49144	-1.61882	S1
-6.41725	-2.42997	S1
-6.38383	-1.56865	S1
-6.49461	-2.68366	S1
-5.75996	-2.63184	S1
-5.42811	-2.45636	S1
-6.48856	-2.87481	S1
-4.99465	-3.04912	S1
-6.14413	-2.89796	S1
-5.70483	-3.11598	S1
-5.04763	-3.34348	S1
-5.31086	-2.89946	S1
-6.47759	-1.54541	S1
-6.30058	-2.22514	S1
-3.48909	-2.78231	S1
-5.41047	-3.00869	S1
-5.21366	-3.59171	S1
-3.84535	-3.04548	S1
-4.54664	-3.2301	S1
-5.99824	-2.92943	S1
-5.8417	-2.46618	S1
-4.37745	-2.42811	S1
-7.01568	-3.1058	S1
-6.80236	-1.70131	S1
-6.14834	-2.96216	S1
-5.97642	-2.18928	S1
-6.57584	-2.61467	S1
-5.16065	-3.47488	S1
-5.17703	-3.57767	S1
-5.09051	-3.49545	S1
-6.40355	-2.61059	S1
-5.81526	-3.51573	S1
-5.10755	-3.39791	S1
-5.80735	-2.52775	S1
-6.73099	-1.75953	S1
-5.5985	-2.66635	S1
-6.49056	-1.59259	S1
-6.36751	-2.67948	S1
-5.26623	-2.72317	S1
-6.28459	-2.24391	S1
-6.10303	-2.19796	S1
-5.2245	-2.63023	S1
-5.03891	-3.16149	S1
-4.87602	-3.21741	S1
-4.75676	-2.62581	S1
-6.76613	-2.50337	S1
-5.10034	-2.81908	S1
-4.96819	-2.8789	S1
-4.86855	-2.61372	S1
-6.81074	-2.33535	S1
-5.50983	-2.38414	S1
-4.98352	-3.29512	S1
-6.96831	-2.00747	S1
-6.9829	-2.01133	S1
-5.07866	-3.38355	S1
-5.79266	-3.60454	S1
-6.429	-1.57679	S1
-6.53438	-2.26636	S1
-4.94742	-3.2022	S1
-6.69217	-1.72451	S1
-6.68353	-1.76182	S1
-5.09687	-3.56583	S1
-5.44984	-2.51384	S1
-3.68393	-2.36352	S1
-7.37185	-2.69931	S1
-6.96312	-2.40514	S1
-7.47258	-2.54747	S1
-7.26042	-3.17156	S1
-7.12875	-2.14983	S1
-7.18176	-2.24386	S1
-6.77287	-1.6975	S1
-6.60266	-2.32959	S1
-3.93951	-2.44799	S1
-7.50002	-2.37461	S1
-6.07014	-3.09452	S1
-7.45427	-2.33244	S1
-6.66483	-3.14	S1
-7.02796	-3.19497	S1
-7.52247	-2.58469	S1
-7.42603	-2.37889	S1
-7.11178	-3.18354	S1
-7.35579	-2.96261	S1
-6.02095	-3.5751	S1
-6.49858	-2.90091	S1
-7.28393	-2.92611	S1
-7.51425	-2.59818	S1
-4.71799	-3.29189	S1
-7.17246	-2.19931	S1
-5.94093	-3.27539	S1
-6.98749	-3.11168	S1
-7.33187	-2.33871	S1
-3.67969	-2.32306	S1
-6.43692	-1.50674	S1
-6.53553	-3.22884	S1
-7.34254	-3.09069	S1
-6.9076	-3.20026	S1
-7.3235	-3.00533	S1
-4.25598	-2.44987	S1
-5.7756	-2.87148	S1
-3.68473	-2.99493	S1
-3.9736	-2.15922	S1
-5.19494	-2.65189	S1
-3.25175	-2.44982	noise
5.04505	2.16109	noise
5.07451	2.15622	noise
5.11023	2.08464	noise
4.72082	1.91614	noise
5.23795	1.29928	noise
4.97675	1.70047	noise
5.1756	1.92365	noise
-3.06557	-2.42473	noise
5.08934	2.09753	noise
5.07277	2.05428	noise
5.12222	2.03398	noise
5.1083	1.77573	noise
5.02694	1.94694	noise
5.05852	2.20175	noise
-3.23041	-2.43364	noise
-3.06081	-2.41979	noise
5.26649	1.58525	noise
5.02298	1.95709	noise
4.81843	1.6689	noise
5.09529	1.58056	noise
4.84101	1.69925	noise

## Sheet: grid_params_ratQ
grid_score	grid_spacing_cm	grid_orientation_deg	cluster
0.240034	93.5873	86.8123	non-grid
-0.0751474	54.3956	80.544	non-grid
0.0430013	51.3747	102.598	non-grid
-0.134256	87.7412	-62.4126	non-grid
-0.138744	53.5076	-52.6639	non-grid
0.24585	78.0196	-100.63	non-grid
0.167313	84.6569	138.107	non-grid
0.138195	105.946	-42.0294	non-grid
0.336479	47.1936	-104.825	non-grid
0.808709	108.32	-87.6336	non-grid
0.0832487	63.4865	174.788	non-grid
-0.0242356	84.6431	57.6641	non-grid
0.267969	105.801	-112.203	non-grid
-0.535577	74.5202	134.844	non-grid
-0.188604	78.7763	-7.01048	non-grid
-0.236538	99.0702	-99.9906	non-grid
-0.231386	88.0808	-152.574	non-grid
-0.407497	60.1507	-110.015	non-grid
-0.0664427	NaN	NaN	non-grid
-0.252207	70.3749	-133.929	non-grid
1.15341	94.2367	-140.264	non-grid
0.0455528	105.491	115.451	non-grid
-0.034868	60.9176	-136.04	non-grid
0.290322	65.7804	-29.2538	non-grid
0.173416	64.3933	-109.355	non-grid
-0.262203	79.5951	-110.807	non-grid
-0.153191	68.6669	-11.1338	non-grid
-0.248128	67.3418	74.9741	non-grid
0.237695	76.1994	-111.061	non-grid
0.541718	70.8811	86.3016	non-grid
0.152264	60.2485	162.569	non-grid
0.0682129	48.9661	123.655	non-grid
-0.154719	83.3679	43.6354	non-grid
0.213728	74.1141	-136.685	non-grid
-0.237556	44.0536	-7.48146	non-grid
0.121266	42.7895	14.2713	non-grid
-0.161576	104.492	-53.8253	non-grid
-0.203881	57.4882	56.9661	non-grid
0.226775	52.502	-81.2414	non-grid
-0.178028	43.4882	89.7428	non-grid
-0.209276	99.9999	-45.9626	non-grid
-0.229403	96.2572	-158.257	non-grid
-0.42997	89.9633	94.4909	non-grid
0.16087	56.9904	-23.4631	non-grid
0.105635	130.479	158.794	non-grid
0.0926698	54.8849	-26.4098	non-grid
-0.242373	65.868	144.079	non-grid
-0.236929	56.597	70.1772	non-grid
-0.24948	88.9439	-122.062	non-grid
-0.0490772	55.2646	-5.63963	non-grid
-0.222018	71.0071	97.5697	non-grid
-0.164279	NaN	NaN	non-grid
-0.10736	65.861	153.285	non-grid
-0.106835	73.8063	50.2514	non-grid
-0.129344	NaN	NaN	non-grid
0.0303445	79.174	-12.8644	non-grid
-0.0604158	54.6624	-78.7675	non-grid
-0.414328	81.3389	-161.419	non-grid
-0.416863	79.6244	106.687	non-grid
0.5769	76.1735	85.2346	non-grid
0.0741206	89.9687	-161.99	non-grid
-0.0570894	110.672	98.8927	non-grid
0.667415	54.9529	80.5866	non-grid
-0.456035	NaN	NaN	non-grid
-0.0471388	50.2109	173.107	non-grid
-0.253505	101.066	90.5952	non-grid
0.0567413	56.0907	-11.8593	non-grid
-0.0192761	62.3179	-67.458	non-grid
0.184498	52.4026	-83.6346	non-grid
0.0160229	66.1383	137.772	non-grid
0.190668	84.5564	26.6369	non-grid
-0.239056	58.0634	-61.6198	non-grid
0.153517	43.9669	-29.0691	non-grid
-0.213274	69.6173	19.2394	non-grid
-0.362628	53.9118	-69.7994	non-grid
0.236224	40.7312	-64.5661	non-grid
-0.0614623	53.3541	20.298	non-grid
0.100791	62.9104	-92.0699	non-grid
0.507736	44.2884	2.2707	non-grid
-0.29017	NaN	NaN	non-grid
0.551993	66.0405	53.7749	non-grid
-0.337221	83.8198	162.467	non-grid
-0.0484864	63.5426	159.501	non-grid
0.950431	47.7987	-9.25042	non-grid
0.252593	55.1748	-121.411	non-grid
-0.223235	76.7384	-28.1239	non-grid
-0.248021	NaN	NaN	non-grid
-0.305684	44.1168	-10.8232	non-grid
-0.25447	93.046	-39.3744	non-grid
-0.187644	71.3708	-29.0314	non-grid
-0.135764	73.6694	-41.7272	non-grid
-0.375535	101.792	-85.4502	non-grid
-0.0497169	NaN	NaN	non-grid
-0.0890152	NaN	NaN	non-grid
0.285456	117.481	-33.3966	non-grid
NaN	NaN	NaN	non-grid
-0.367303	45.9594	156.329	non-grid
-0.210032	99.8061	-98.5011	non-grid
-0.122033	NaN	NaN	non-grid
0.0759384	105.038	-46.7884	non-grid
0.203309	112.839	-111.154	non-grid
-0.236224	84.8396	16.3327	non-grid
-0.269092	61.4023	-135.032	non-grid
-0.0225731	NaN	NaN	non-grid
0.442014	64.1288	162.483	non-grid
-0.235808	49.5309	-98.3836	non-grid
0.00855406	64.4146	160.09	non-grid
0.0553261	51.237	-135.845	non-grid
0.170795	62.428	-19.4406	non-grid
-0.52953	131.333	-153.121	non-grid
-0.215107	87.3072	-85.7641	non-grid
-0.0606185	54.1308	-103.081	non-grid
NaN	NaN	NaN	non-grid
-0.013526	54.8521	-103.993	non-grid
-0.344738	69.69	-158.02	non-grid
1.01364	74.9749	-32.2512	non-grid
-0.331383	97.7781	-88.0321	non-grid
0.419236	48.7525	-72.0006	non-grid
0.163533	134.991	-86.4711	non-grid
-0.0197889	NaN	NaN	non-grid
-0.101839	61.1041	-115.464	non-grid
-0.30081	75.197	-99.6973	non-grid
-0.138182	48.3315	-167.403	non-grid
-0.148098	52.4232	-37.4561	non-grid
-0.130628	104.611	0.0487924	non-grid
-0.225402	NaN	NaN	non-grid
-0.190412	77.8289	-157.367	non-grid
-0.262005	107.467	113.088	non-grid
-0.205993	60.7462	-84.4589	non-grid
-0.0654769	NaN	NaN	non-grid
-0.297744	54.8681	162.97	non-grid
-0.213735	62.4443	-90	non-grid
-0.231683	93.7011	-144.798	non-grid
-0.305928	81.7555	117.482	non-grid
0.597397	136.085	-46.0614	non-grid
0.625126	56.2485	-24.2413	non-grid
-0.4704	54.198	-90	non-grid
-0.156776	121.768	60.507	non-grid
1.13703	123.954	-23.2691	non-grid
-0.00783626	102.535	39.4898	non-grid
-0.429045	75.3434	-88.6916	non-grid
0.724487	96.0983	-74.5501	non-grid
-0.425848	68.2052	-133.214	non-grid
-0.516779	127.328	-152.472	non-grid
-0.202479	86.944	-172.541	non-grid
-0.0648507	105.568	77.9069	non-grid
0.124928	115.666	2.85019	non-grid
-0.284271	67.305	-36.1763	non-grid
-0.145475	82.9126	94.4769	non-grid
NaN	NaN	NaN	non-grid
-0.451255	69.8318	-60.2454	non-grid
-0.333786	NaN	NaN	non-grid
0.112583	54.0499	-97.9954	non-grid
0.11362	91.7514	-150.276	non-grid
-0.151116	107.494	8.08556	non-grid
0.473678	71.0543	-63.4326	non-grid
-0.247726	79.5132	60.2433	non-grid
0.644437	66.2008	141.693	non-grid
-0.0907548	105.038	131.003	non-grid
-0.123147	NaN	NaN	non-grid
0.224448	56.206	176.751	non-grid
0.76051	104.366	-164.271	non-grid
-0.215179	85.1831	-3.45798	non-grid
0.334546	91.5915	-126.222	non-grid
-0.387082	NaN	NaN	non-grid
-0.170681	NaN	NaN	non-grid
0.20131	67.8818	63.4081	non-grid
0.133234	91.9776	-34.0123	non-grid
-0.207272	101.095	28.5552	non-grid
-0.0936529	88.168	-53.8467	non-grid
-0.0399947	NaN	NaN	non-grid
0.00327849	122.215	126.134	non-grid
-0.324429	67.4805	-133.129	non-grid
-0.233344	60.5704	-80.5464	non-grid
-0.0420904	111.86	95.9229	non-grid
-0.25706	62.8756	-130.388	non-grid
0.0205169	83.7056	-157.533	non-grid
-0.266693	43.4539	114.115	non-grid
-0.319954	95.4093	-112.264	non-grid
0.75333	117.327	-51.3578	non-grid
-0.0537189	NaN	NaN	non-grid
-0.00691737	75.3051	-21.0448	non-grid
0.196265	121.37	44.1242	non-grid
-0.222495	82.8915	-93.8424	non-grid
-0.166458	59.1027	165.592	non-grid
-0.158123	60.6105	129.795	non-grid
-0.25208	78	180	non-grid
-0.257802	46.3145	83.0799	non-grid
0.0912019	106.151	10.9117	non-grid
-0.184991	84.1479	-109.351	non-grid
0.370124	93.0366	64.2869	non-grid
0.479833	65.5232	-3.02381	non-grid
0.892624	98.9878	29.7019	non-grid
0.22404	85.5907	29.7133	non-grid
-0.191537	98.1329	-153.72	non-grid
-0.0834805	78.9498	-67.3856	non-grid
-0.125665	92.6708	133.269	non-grid
-0.306545	112.504	-160.711	non-grid
-0.330515	77.1808	-96.7978	non-grid
0.193566	106.656	172.431	non-grid
0.359148	87.8744	18.6084	non-grid
-0.109978	46.6003	106.9	non-grid
-0.0161028	79.3515	99.2905	non-grid
-0.262673	77.1294	-66.9921	non-grid
0.31749	125.289	122.088	non-grid
0.0576715	78.7207	7.15714	non-grid
-0.23246	NaN	NaN	non-grid
-0.307768	99.0151	-169.916	non-grid
-0.478186	NaN	NaN	non-grid
0.421815	83.0001	-92.187	non-grid
-0.127749	73.7498	-150.885	non-grid
-0.0953936	88.7707	-134.331	non-grid
0.578147	81.0645	168.839	non-grid
0.0675801	62.8441	-142.729	non-grid
0.347578	105.773	50.3523	non-grid
-0.301373	110.265	153.502	non-grid
0.555171	75.9859	-44.7494	non-grid
-0.0459337	98.1893	-30.8477	non-grid
-0.309607	92.3558	-27.8206	non-grid
0.142853	60.7963	-82.8205	non-grid
0.657796	105.266	-131.182	non-grid
-0.305191	80.4286	-103.319	non-grid
0.150417	76.411	18.3931	non-grid
-0.0146081	61.9378	118.376	non-grid
-0.146735	127.155	-64.6973	non-grid
-0.353333	79.6318	76.717	non-grid
-0.00118185	80.1971	-7.77206	non-grid
0.0236602	49.2643	9.64501	non-grid
-0.240583	99.1882	-178.541	non-grid
-0.27426	115.38	-0.0597695	non-grid
0.024596	86.253	-115.103	non-grid
-0.156923	78.8957	-31.8668	non-grid
0.866547	67.5758	134.933	non-grid
-0.305799	77.0648	116.544	non-grid
0.0448089	94.8491	-54.2946	non-grid
-0.100671	78.307	-40.841	non-grid
0.303553	104.126	-44.8542	non-grid
0.194237	75.5737	-114.677	non-grid
0.539075	71.8987	156.036	non-grid
-0.21287	114.362	-117.748	non-grid
0.153488	65.6863	87.6296	non-grid
-0.0417124	89.4687	147.419	non-grid
-0.176572	85.0204	-8.29531	non-grid
-0.593073	73.2761	48.6932	non-grid
-0.0854369	82.5757	-118.929	non-grid
-0.17004	82.6161	54.2919	non-grid
0.0469728	62.1478	-88.6038	non-grid
0.157485	59.3608	144.374	non-grid
-0.381327	NaN	NaN	non-grid
0.249816	65.6243	148.43	non-grid
0.0737913	45.6635	108.789	non-grid
0.95444	102.204	-116.484	non-grid
-0.316003	114.742	-15.5407	non-grid
0.618786	82.3203	75.7746	non-grid
-0.0124577	59.546	144.713	non-grid
0.0296791	94.5062	149.459	non-grid
0.62906	77.8144	78.2577	non-grid
-0.242401	48.2803	107.335	non-grid
0.455449	83.6443	148.457	non-grid
-0.577982	70.3707	5.83857	non-grid
-0.107247	58.587	-46.0672	non-grid
0.248557	71.7831	131.541	non-grid
0.32616	85.5317	-1.23442	non-grid
-0.0180296	60.2382	119.012	non-grid
-0.267974	62.0639	151.538	non-grid
0.125232	88.0405	50.6709	non-grid
-0.334897	62.3423	-123.878	non-grid
0.469597	110.551	-145.33	non-grid
-0.32443	67.305	-36.1763	non-grid
-0.162932	83.8204	-60.5491	non-grid
0.228163	68.3459	116.968	non-grid
0.782823	93.284	-48.1534	non-grid
-0.228198	NaN	NaN	non-grid
-0.326368	93.3287	101.684	non-grid
-0.118215	61.8355	-100.049	non-grid
-0.00682535	92.6613	-111.139	non-grid
-0.200159	64.1328	-159.696	non-grid
0.15496	63.8972	-8.8384	non-grid
-0.114727	74.5852	50.3589	non-grid
-0.138625	62.4915	-83.5986	non-grid
0.103293	66.7646	68.5267	non-grid
-0.144401	74.624	-20.6491	non-grid
-0.175263	137.567	133.8	non-grid
-0.211331	63.4961	-69.9515	non-grid
-0.247328	89.609	173.488	non-grid
0.612789	74.2814	149.9	non-grid
0.456801	100.235	179.263	non-grid
-0.139461	61.6011	-47.4852	non-grid
-0.509972	77.5981	17.9117	non-grid
0.17944	53.7213	-166.289	non-grid
0.510607	100.416	-179.789	non-grid
0.208194	98.2584	175.329	non-grid
0.472686	61.3418	99.0032	non-grid
-0.00411983	86.6139	106.048	non-grid
-0.14009	98.0327	-44.7971	non-grid
NaN	NaN	NaN	non-grid
-0.446492	107.69	116.705	non-grid
0.801681	86.049	-161.1	non-grid
-0.0167825	72.2745	-12.1145	non-grid
NaN	NaN	NaN	non-grid
-0.0710213	84.8377	-68.5932	non-grid
-0.073205	69.6049	-16.3788	non-grid
0.0187471	56.7371	79.5242	non-grid
0.16428	56.6686	119.215	non-grid
-0.194747	66.8523	145.844	non-grid
-0.162834	72.1584	133.103	non-grid
0.420575	65.1857	85.7063	non-grid
-0.208224	107.418	111.818	non-grid
-0.318358	96.6944	-118.332	non-grid
-0.0952826	75.1921	177.539	non-grid
-0.211013	52.162	36.595	non-grid
NaN	NaN	NaN	non-grid
0.121947	89.4345	-25.1742	non-grid
-0.0470336	49.6481	-177.438	non-grid
-0.179187	78.7059	43.5499	non-grid
-0.430662	NaN	NaN	non-grid
0.0698964	86.6972	-21.0314	non-grid
-0.225519	NaN	NaN	non-grid
-0.547983	97.4779	-104.937	non-grid
0.0716545	49.8208	88.5825	non-grid
-0.0399941	68.9061	158.23	non-grid
-0.25099	66.8752	67.7305	non-grid
-0.279342	57.5099	-75.8659	non-grid
0.244982	53.3668	-89.72	non-grid
0.337933	55.7323	-87.2882	non-grid
0.247709	47.4364	138.825	non-grid
-0.253897	68.2529	-170.546	non-grid
-0.426503	66.7454	-15.6591	non-grid
0.412431	53.8606	-72.0511	non-grid
0.154265	80.6178	28.1562	non-grid
0.055845	83.1993	-124.946	non-grid
0.142832	61.8978	128.589	non-grid
-0.276315	59.5582	-147.734	non-grid
0.789986	86.8215	-158.423	non-grid
-0.328351	104.166	-86.1482	non-grid
0.180366	55.0121	22.0937	non-grid
-0.388893	83.7726	-122.193	non-grid
0.127809	84.3467	113.416	non-grid
-0.226026	85.5046	-103.856	non-grid
-0.0496662	54.9524	-123.376	non-grid
-0.280732	66.8527	-90.3707	non-grid
0.452163	86.909	120.919	non-grid
-0.264193	101.849	128.076	non-grid
0.151041	89.5722	79.2529	non-grid
-0.265307	68.3286	-64.431	non-grid
-0.132564	68.8788	115.799	non-grid
0.275817	79.1366	7.36903	non-grid
0.168523	75.0954	95.1464	non-grid
0.282365	67.5101	30.0789	non-grid
-0.149774	79.7487	91.4186	non-grid
0.537948	74.6371	111.366	non-grid
-0.220283	77.095	78.7624	non-grid
0.329055	82.4836	-1.49011	non-grid
-0.252262	97.9895	79.2362	non-grid
0.0405894	89.6436	16.4566	non-grid
0.235104	47.9239	97.0277	non-grid
-0.161136	75.2006	-146.967	non-grid
0.59929	79.5968	-25.5945	non-grid
-0.104362	67.7467	-74.4367	non-grid
0.191241	59.5659	-54.895	non-grid
-0.0109275	NaN	NaN	non-grid
-0.13285	63.1291	-100.839	non-grid
-0.132177	115.558	139.586	non-grid
-0.340982	63.7283	-29.2978	non-grid
0.32174	84.916	-114.77	non-grid
-0.0232241	87.77	-104.886	non-grid
-0.281444	NaN	NaN	non-grid
0.430292	131.012	-6.78411	non-grid
-0.183512	80.9655	170.131	non-grid
0.0883573	96.6094	164.08	non-grid
-0.268352	53.0256	-79.589	non-grid
-0.229896	47.1035	-13.6921	non-grid
-0.229555	53.0028	-46.1808	non-grid
-0.143913	94.7644	14.4198	non-grid
0.00780832	131.607	-120.988	non-grid
-0.00615341	88.9663	-81.2653	non-grid
-0.142256	44.7008	-90.8221	non-grid
-0.390502	48.3735	137.25	non-grid
-0.0462904	55.6272	-54.7095	non-grid
-0.279375	77.6229	-62.9335	non-grid
-0.233652	47.2192	21.7298	non-grid
0.163578	55.5442	-81.9582	non-grid
0.335941	66.359	165.483	non-grid
0.0257247	87.3321	126.955	non-grid
-0.17192	86.4117	-58.8622	non-grid
-0.174495	114.609	-96.6358	non-grid
0.312635	43.3769	-5.50348	non-grid
0.35395	52.6749	173.761	non-grid
0.00917144	57.8921	168.286	non-grid
0.0904163	42.3975	-28.7922	non-grid
0.394116	123.957	130.062	non-grid
-0.204326	44.653	38.5024	non-grid
0.21711	71.2838	92.7737	non-grid
0.185644	61.7116	-104.246	non-grid
0.257941	118.886	55.5647	non-grid
0.0164597	90.9512	166.553	non-grid
-0.479248	70.068	-65.5749	non-grid
-0.257772	44.6012	-10.9033	non-grid
-0.0989108	44.0536	-7.48146	non-grid
-0.421831	86.8137	-0.592535	non-grid
-0.393721	101.88	65.5104	non-grid
-0.279448	42.7957	29.8142	non-grid
-0.404364	104.086	47.2669	non-grid
-0.196789	114.693	122.569	non-grid
-0.12291	120.87	-141.871	non-grid
-0.219298	97.3988	-66.6838	non-grid
-0.308694	58.8558	144.773	non-grid
-0.0923376	107.248	-135.861	non-grid
-0.0237296	93.8	-37.4534	non-grid
-0.031918	71.2569	-10.3328	non-grid
0.0239481	76.7014	56.2192	non-grid
-0.272612	71.5463	150.472	non-grid
-0.405014	125.667	163.792	non-grid
-0.162512	84.2233	-81.978	non-grid
-0.254241	NaN	NaN	non-grid
-0.423969	73.3203	-165.063	non-grid
-0.129317	99.1855	-139.947	non-grid
-0.277735	65.2167	58.5587	non-grid
0.649763	92.847	152.053	non-grid
0.0985433	60.7597	37.766	non-grid
-0.339677	62.0052	-111.256	non-grid
-0.165827	136.545	52.0163	non-grid
-0.292758	113.524	165.841	non-grid
-0.376532	48.7031	132.093	non-grid
0.0322818	101.791	-126.288	non-grid
-0.0502185	84.1534	81.1693	non-grid
0.418552	82.0357	79.7679	non-grid
0.361216	75.238	12.0121	non-grid
-0.0288774	NaN	NaN	non-grid
-0.251034	77.871	-169.857	non-grid
-0.0283398	83.8067	-17.5477	non-grid
-0.229968	97.3019	-37.2796	non-grid
-0.109702	81.0001	-119.926	non-grid
-0.37556	88.2502	18.2639	non-grid
0.0998296	54.7923	154.867	non-grid
-0.229548	94.2876	100.094	non-grid
0.585563	97.086	-27.4724	non-grid
-0.0575087	NaN	NaN	non-grid
-0.233842	73.569	-6.43535	non-grid
-0.493753	78.4278	54.3393	non-grid
-0.098572	101.48	-95.4779	non-grid
-0.516483	92.9449	156.04	non-grid
-0.257414	69.4792	134.531	non-grid
-0.321366	131.309	3.63209	non-grid
-0.184157	78.2174	-52.3104	non-grid
-0.0171851	41.0621	127.952	non-grid
-0.415804	100.994	-101.64	non-grid
-0.0418882	83.3415	21.0885	non-grid
-0.346969	95.7282	-68.4844	non-grid
-0.0590392	NaN	NaN	non-grid
-0.367046	63.9283	175.962	non-grid
0.0689652	73.1888	143.703	non-grid
0.220264	59.7513	54.6672	non-grid
-0.565773	87.0774	21.2065	non-grid
0.0109305	72.6162	-159.24	non-grid
0.181407	76.5274	89.2514	non-grid
0.119688	52.2372	91.6331	non-grid
-0.0137547	48.3213	-152.325	non-grid
-0.056327	53.5821	-49.1328	non-grid
-0.479879	94.7498	86.5849	non-grid
-0.000507084	59.5431	-126.722	non-grid
-0.350278	85.5264	38.7545	non-grid
0.125185	76.3415	74.6309	non-grid
0.33595	57.3961	-89.2576	non-grid
0.477648	75.0402	179.909	non-grid
-0.418923	81.4324	-102.233	non-grid
-0.181521	84.6559	19.0066	non-grid
-0.180468	65.9709	166.357	non-grid
-0.28803	103.811	136.455	non-grid
0.0391494	77.4609	-142.578	non-grid
NaN	NaN	NaN	non-grid
-0.39178	108.412	-108.234	non-grid
0.0616272	72.1725	-152.626	non-grid
-0.201356	68.3005	146.973	non-grid
-0.329369	80.6428	-37.9665	non-grid
-0.325035	83.1524	130.535	non-grid
0.0999531	63.8223	172.763	non-grid
-0.310326	51.2995	-97.9438	non-grid
-0.309994	98.1565	-3.69377	non-grid
-0.106819	73.3997	92.3987	non-grid
-0.192101	50.9257	-35.1561	non-grid
-0.317952	51.9467	-42.7842	non-grid
0.081084	51.7893	168.815	non-grid
-0.0544692	130.805	0.610646	non-grid
0.13116	72.3998	27.2336	non-grid
-0.360404	107.796	164.462	non-grid
-0.160875	86.8132	-161.524	non-grid
0.120561	53.6375	-150.039	non-grid
-0.0796711	94.7155	107.231	non-grid
-0.230319	80.24	-150.401	non-grid
-0.0379962	61.546	-93.7279	non-grid
-0.44413	53.8207	-94.6027	non-grid
-0.420846	123.199	54.2439	non-grid
0.0242073	45.583	-33.3363	non-grid
-0.0264971	44.7329	-68.6421	non-grid
0.128695	100.066	-84.99	non-grid
0.412287	54.2215	-115.017	non-grid
0.00897182	57.2653	8.07451	non-grid
-0.174259	65.4164	86.6698	non-grid
0.129061	59.9303	-16.8669	non-grid
-0.122777	132.916	18.5198	non-grid
-0.384274	46.3315	-167.403	non-grid
-0.543973	84.8234	-169.985	non-grid
0.0124854	55.1334	-77.6784	non-grid
-0.2067	86.1208	-33.8195	non-grid
-0.256396	51.377	-53.9467	non-grid
-0.378721	90.2163	-150.231	non-grid
-0.523203	77.4575	31.1666	non-grid
-0.625124	92.7314	-50.1067	non-grid
0.251795	81.157	163.407	non-grid
-0.430462	63.6791	17.6901	non-grid
NaN	NaN	NaN	non-grid
0.339709	60.953	-21.4231	non-grid
-0.342175	79.9287	-23.6492	non-grid
-0.173434	78.4456	147.59	non-grid
-0.113008	90.9748	13.8129	non-grid
-0.0582092	NaN	NaN	non-grid
0.243686	45.296	-131.499	non-grid
-0.486568	75.5466	36.2251	non-grid
-0.447179	98.3673	77.6811	non-grid
0.0301151	66.3394	-134.984	non-grid
-0.150335	69.1992	20.3039	non-grid
0.386239	71.3767	-127.58	non-grid
-0.0527756	116.783	-20.8163	non-grid
-0.0243852	100.851	19.3492	non-grid
0.443934	52.8924	-178.461	non-grid
-0.0604123	52.3347	-114.285	non-grid
-0.199584	45.4791	-7.05035	non-grid
-0.287036	56.8659	-1.03291	non-grid
-0.155802	71.6877	-163.624	non-grid
-0.245914	40.3038	46.7995	non-grid
-0.152058	53.31	-76.2041	non-grid
0.187855	56.1986	0.836897	non-grid
-0.325704	68.5845	33.0799	non-grid
-0.376743	46.0951	-81.0072	non-grid
-0.42387	62.3214	-49.0908	non-grid
0.398088	89.2818	142.19	non-grid
-0.125239	73.945	-85.1592	non-grid
-0.0388495	67.9414	-86.0322	non-grid
-0.0577187	94.2877	-149.42	non-grid
0.0706041	77.3163	122.959	non-grid
0.107225	52.7247	-146.136	non-grid
-0.701503	53.4308	-73.8715	non-grid
0.0126537	75.4457	126.645	non-grid
-0.402748	52.399	-146.522	non-grid
-0.118752	83.0542	12.053	non-grid
-0.382722	104.65	-170.089	non-grid
-0.0819191	73.0146	63.4746	non-grid
0.0946947	54.8037	-155.974	non-grid
-0.243022	56.9846	-116.866	non-grid
-0.438606	47.0007	-40.2776	non-grid
-0.464725	66.3784	31.4561	non-grid
0.132767	43.9119	169.745	non-grid
-0.192957	NaN	NaN	non-grid
-0.0986808	60.0872	34.2504	non-grid
-0.142065	50.2352	-86.2923	non-grid
-0.494514	75.4825	-5.13802	non-grid
0.446778	47.1731	116.617	non-grid
0.567849	93.2364	-127.154	non-grid
-0.463972	109.669	58.2266	non-grid
-0.288523	61.864	-94.5085	non-grid
-0.206378	85.134	-91.7316	non-grid
-0.36932	NaN	NaN	non-grid
0.0482616	41.9927	-129.192	non-grid
0.0141563	60.8433	-88.8342	non-grid
-0.258483	NaN	NaN	non-grid
0.223054	57.5995	-62.6834	non-grid
-0.524801	95.9028	113.464	non-grid
0.326794	49.1657	-34.4256	non-grid
0.91286	81.7127	95.1673	non-grid
-0.0430136	71.6882	158.081	non-grid
0.00284667	68.7169	-64.6918	non-grid
-0.196462	71.6524	-170.263	non-grid
-0.671938	126.574	12.2687	non-grid
-0.193	75.6052	-78.4777	non-grid
-0.0962404	78.6447	48.6894	non-grid
-0.0680771	NaN	NaN	non-grid
-0.0547751	72.1151	-72.2836	non-grid
-0.196413	NaN	NaN	non-grid
-0.273217	62.2311	-95.5943	non-grid
-0.124019	NaN	NaN	non-grid
0.110124	48.1516	128.989	non-grid
-0.321796	103.479	-6.89653	non-grid
0.0945672	50.7395	151.327	non-grid
-0.221338	66.5761	-122.938	non-grid
-0.286438	89.6509	-50.2108	non-grid
0.0403166	74.9782	90.9676	non-grid
0.102886	68.3339	-101.842	non-grid
-0.131126	54.0613	95.0389	non-grid
-0.085438	111.271	-79.1109	non-grid
-0.405491	49.4681	110.503	non-grid
-0.175199	84.3465	-152.8	non-grid
-0.015306	55.7896	-171.765	non-grid
NaN	NaN	NaN	non-grid
-0.254365	72.056	-33.2632	non-grid
-0.00731741	81.8963	53.1888	non-grid
0.180916	63.7375	-64.4688	non-grid
-0.167087	73.0623	-58.8623	non-grid
-0.470758	76.9163	-36.9245	non-grid
0.33542	51.546	168.719	non-grid
-0.139097	71.0237	-143.399	non-grid
0.0201412	73.9763	-124.65	non-grid
-0.255445	45.9758	-170.559	non-grid
0.472041	71.7343	-109.398	non-grid
-0.181215	62.864	-94.5085	non-grid
-0.324787	45.4266	-125.307	non-grid
0.102544	69.9978	-73.433	non-grid
0.00704075	41.1187	-17.6277	non-grid
-0.0132929	55.2084	-58.6325	non-grid
-0.325464	93.1248	-69.8012	non-grid
0.483846	67.5445	-1.00482	non-grid
-0.169425	95.8382	-40.7318	non-grid
-0.0457962	94.9774	57.9039	non-grid
0.558051	55.5787	22.2297	non-grid
0.257469	38.7222	-130.876	non-grid
-0.181735	NaN	NaN	non-grid
-0.294625	62.5046	-61.138	non-grid
0.375699	47.6839	-69.7339	non-grid
0.297235	57.2855	-1.15798	non-grid
-0.0684127	57.095	-46.6298	non-grid
-0.125108	65.2645	-140.453	non-grid
-0.0133955	51.2262	39.498	non-grid
-0.183264	76.7431	85.026	non-grid
-0.237992	57.9426	-92.7013	non-grid
0.240036	61.4808	-26.2988	non-grid
-0.303673	100.241	-17.9469	non-grid
-0.281368	64.981	30.7956	non-grid
0.0174587	74.1331	95.1578	non-grid
-0.0999047	58.3984	-91.9283	non-grid
0.31234	73.3463	-102.749	non-grid
0.712908	59.2812	-159.13	non-grid
-0.135019	NaN	NaN	non-grid
-0.027994	70.2282	102.971	non-grid
0.230403	67.7432	-66.5217	non-grid
-0.253699	57.4929	-93.9985	non-grid
-0.139679	65.1839	-142.486	non-grid
0.175155	62.7742	-147.806	non-grid
-0.256714	68.4111	-26.4732	non-grid
0.0887022	64.536	-139.005	non-grid
-0.179745	72.5059	-170.358	non-grid
-0.269074	76.5292	95.0595	non-grid
-0.0945342	64.0179	-95.4281	non-grid
-0.149951	71.7851	-108.487	non-grid
0.0509024	55.7709	-175.73	non-grid
0.18478	76.1616	-49.5529	non-grid
0.641915	69.5546	-92.437	non-grid
-0.228673	NaN	NaN	non-grid
-0.477253	81.1922	-155.218	non-grid
0.428317	67.9397	4.67014	non-grid
0.0593253	62.0005	20.5283	non-grid
-0.367384	NaN	NaN	non-grid
-0.374349	85.2066	111.246	non-grid
0.0788578	68.8784	78.9233	non-grid
-0.422574	78.3333	27.3943	non-grid
0.410036	52.8279	-84.2324	non-grid
-0.250917	97.9613	-124.47	non-grid
0.0659399	55.7249	-34.4511	non-grid
0.590399	85.2784	-133.418	non-grid
-0.244332	113.28	22.8642	non-grid
0.00881838	60.8615	-55.677	non-grid
-0.228113	79.3715	-2.08118	non-grid
0.141533	93.5929	-81.8109	non-grid
0.587523	59.7638	98.2032	non-grid
0.207716	49.6593	173.584	non-grid
0.13504	74.153	-102.874	non-grid
-0.292307	63.812	0.974925	non-grid
-0.0397495	94.2389	-148.337	non-grid
0.169595	78.2261	-46.2613	non-grid
-0.439977	71.4444	17.1559	non-grid
-0.395539	99.4896	-141.988	non-grid
-0.205897	73.5709	85.6907	non-grid
-0.0696155	70.8745	13.7605	non-grid
-0.176887	68.6045	-130.504	non-grid
-0.133649	97.4108	131.13	non-grid
-0.0735911	97.8826	-99.4703	non-grid
-0.0450647	62.8231	-73.73	non-grid
-0.30301	88.8573	-171.824	non-grid
0.594003	91.9808	-76.7769	non-grid
0.519616	71.9849	66.0976	non-grid
0.0548963	103.182	39.5969	non-grid
0.61539	90.1387	-29.5887	non-grid
0.506166	94.9069	109.133	non-grid
-0.320834	56.4253	134.776	non-grid
0.554726	54.825	-30.2676	non-grid
0.337499	51.7408	-72.7531	non-grid
-0.0419923	96.1483	-85.4893	non-grid
0.241579	55.1388	-76.2071	non-grid
-0.0250389	50.4721	105.501	non-grid
-0.487712	65.8868	-40.24	non-grid
0.180969	76.1192	-71.3495	non-grid
0.309184	62.8664	-18.7997	non-grid
0.118761	51.6749	-24.0531	non-grid
0.0206957	75.5643	149.04	non-grid
-0.0679651	64.4671	-75.9616	non-grid
0.375444	93.5774	-160.241	non-grid
0.51869	46.3619	-86.4806	non-grid
0.220228	94.5606	17.9677	non-grid
0.707701	40.7122	93.1459	non-grid
-0.495029	86.8855	16.2026	non-grid
-0.341442	77.2694	-164.439	non-grid
-0.128349	71.1553	-95.5799	non-grid
1.16469	111.444	-75.3472	non-grid
-0.305819	60.4931	-83.3437	non-grid
0.482728	62.8651	-78.936	non-grid
0.1151	120.345	-29.9359	non-grid
-0.337867	74.2771	-6.69725	non-grid
0.167763	71.7527	106.376	non-grid
-0.0314838	83.9475	168.885	non-grid
-0.199584	95.2034	-177.647	non-grid
-0.229048	64.1069	21.4779	non-grid
-0.190292	98.4024	95.3097	non-grid
-0.399334	NaN	NaN	non-grid
-0.399354	NaN	NaN	non-grid
-0.0695007	65.2509	-25.9865	non-grid
-0.0480281	86.373	-146.932	non-grid
-0.125892	57.5099	-75.8659	non-grid
-0.0553543	49.0549	-89.0927	non-grid
0.0229131	76.4225	-91.5204	non-grid
0.115353	82.9576	140.629	non-grid
-0.00499352	97.8275	163.17	non-grid
-0.104251	NaN	NaN	non-grid
0.330911	48.0802	158.653	non-grid
0.0724625	71.5053	7.23829	non-grid
-0.279278	51.2858	-91.0849	non-grid
-0.142814	72.0592	50.6252	non-grid
-0.232573	48.9204	-36.0765	non-grid
0.409747	97.8571	-48.791	non-grid
-0.235889	58.9942	91.0075	non-grid
-0.352659	124.998	131.039	non-grid
0.406244	77.8772	-99.2164	non-grid
0.384212	67.3196	159.651	non-grid
-0.275814	70.0468	-84.5012	non-grid
-0.444278	85.2388	-149.779	non-grid
0.247097	86.9609	-25.8092	non-grid
0.214118	107.394	-164.888	non-grid
-0.131482	74.1178	78.9886	non-grid
-0.447216	65.8082	-47.0907	non-grid
-0.186905	NaN	NaN	non-grid
-0.0807585	48.0454	-54.3634	non-grid
NaN	NaN	NaN	non-grid
-0.00628673	59.1889	-71.7196	non-grid
0.332145	71.7377	-98.2896	non-grid
0.284595	82.1314	-136.542	non-grid
-0.0418008	79.1426	-84.9634	non-grid
-0.00169286	75.9633	-0.0221415	non-grid
0.0619169	56.2311	-30.3557	non-grid
0.479219	54.3343	86.4933	non-grid
-0.324942	91.2548	66.6925	non-grid
0.660097	87.8443	22.0455	non-grid
0.241094	57.2144	-178.802	non-grid
-0.259895	64.6317	-173.311	non-grid
-0.244381	82.0098	-60.4519	non-grid
0.283163	51.5979	-46.2069	non-grid
-0.0731101	63.8668	48.2103	non-grid
-0.262595	63.6586	116.392	non-grid
0.24542	81.2298	78.7977	non-grid
-0.0431863	66.4577	-14.7289	non-grid
-0.206614	45.4307	24.7218	non-grid
NaN	NaN	NaN	non-grid
0.452007	69.7298	-170.668	non-grid
-0.132557	65.5049	-45.6419	non-grid
-0.0770417	73.6118	97.831	non-grid
0.304545	91.4403	172.942	non-grid
0.0170159	57.4316	-4.09842	non-grid
-0.0802309	63.0238	-157.244	non-grid
0.140968	101.252	37.9738	non-grid
0.22039	43.5934	30.0469	non-grid
-0.171256	75.3323	115.017	non-grid
-0.102995	NaN	NaN	non-grid
0.385468	63.4726	-16.024	non-grid
0.0646735	84.4367	97.4598	non-grid
0.183474	56.6737	-163.353	non-grid
0.256862	59.3731	-95.7929	non-grid
0.037181	63.2958	-156.111	non-grid
0.078803	43.4005	-35.8347	non-grid
-0.0637349	38.8134	-63.9007	non-grid
-0.172446	71.6893	15.3965	non-grid
-0.402409	69.4172	-179.284	non-grid
-0.260981	51.373	161.161	non-grid
-0.303664	NaN	NaN	non-grid
0.478292	62.5554	-167.858	non-grid
0.786376	88.7027	158.45	non-grid
0.726464	65.0322	-73.8553	non-grid
0.394625	58.2066	69.9945	non-grid
-0.208285	50.1493	-123.853	non-grid
-0.04317	94.5392	145.252	non-grid
0.245379	111.48	-19.5803	non-grid
-0.47723	92.0153	131.371	non-grid
-0.316111	53.7008	-28.8983	non-grid
-0.0558996	49.2885	-58.5421	non-grid
0.161476	72.3676	-40.6461	non-grid
-0.210499	91.5003	106.948	non-grid
0.00326282	99.9816	161.457	non-grid
-0.334243	61.566	-158.016	non-grid
0.0773876	34.2453	-111.678	non-grid
0.224452	82.1006	82.0373	non-grid
-0.200253	61.0425	-119.733	non-grid
0.418656	78.8912	-159.088	non-grid
0.506646	58.9484	133.974	non-grid
0.0360002	52.2509	-58.4903	non-grid
-0.0827211	64.1628	-13.6705	non-grid
0.000485251	49.2671	-146.774	non-grid
-0.10061	57.1428	-109.719	non-grid
0.143243	92.6853	133.976	non-grid
0.0635155	68.8046	-150.709	non-grid
0.0285836	59.8128	-72.3491	non-grid
-0.137613	75.0394	90.3322	non-grid
0.0222226	92.6089	-152.084	non-grid
-0.22041	77.037	42.0707	non-grid
-0.141983	NaN	NaN	non-grid
-0.290548	52.3715	-98.59	non-grid
0.56625	93.1491	-156.192	non-grid
-0.125455	56.2212	52.8304	non-grid
-0.177076	96.9517	75.1428	non-grid
-0.159631	99.7268	3.98336	non-grid
-0.0505577	63.1572	-59.6072	non-grid
0.443138	59.5254	3.43549	non-grid
0.0241624	61.333	165.171	non-grid
-0.194	53.0284	55.0206	non-grid
-0.287881	55.9683	166.606	non-grid
-0.214202	47.5245	-91.8304	non-grid
-0.146718	53.1918	-66.8519	non-grid
0.0996306	53.2736	2.13317	non-grid
0.221798	62.5331	-148.904	non-grid
-0.286095	56.0661	-66.4085	non-grid
0.359868	67.0414	-94.7702	non-grid
-0.513406	52.4725	66.5926	non-grid
0.00999825	44.5526	74.0293	non-grid
-0.356364	69.8002	-67.257	non-grid
-0.102008	57.8789	-164.967	non-grid
NaN	NaN	NaN	non-grid
0.306855	86.1687	-20.9604	non-grid
-0.077354	39.4524	-52.5381	non-grid
-0.381866	41.9166	-36.7059	non-grid
-0.0318688	61.4946	5.28824	non-grid
0.263193	54.1795	-55.539	non-grid
-0.101186	94.645	-49.3777	non-grid
-0.128834	64.4852	-87.3825	non-grid
-0.62951	61.5308	147.97	non-grid
0.278056	40.7312	-64.5661	non-grid
-0.123351	48.0227	-73.6952	non-grid
-0.342701	70.8817	-47.2784	non-grid
0.248589	68.6334	-90.5929	non-grid
-0.0141473	64.8888	137.058	non-grid
0.40234	56.9634	154.951	non-grid
-0.090023	63.6056	38.701	non-grid
-0.0552977	64.5104	-104.32	non-grid
-0.111747	62.662	-34.6335	non-grid
-0.130487	49.9614	-53.6641	non-grid
-0.131107	44.1361	-20.861	non-grid
0.359079	53.7697	12.7398	non-grid
0.120297	43.933	-82.0141	non-grid
0.0102956	68.4295	104.709	non-grid
NaN	NaN	NaN	non-grid
-0.377707	81.8441	-117.647	non-grid
0.0801234	53.0929	-99.3757	non-grid
0.0767818	74.0832	-109.222	non-grid
-0.471957	57.3028	-94.3389	non-grid
0.712825	58.9431	118.379	non-grid
-0.212519	79.0981	101.364	non-grid
-0.279831	68.8055	-122.358	non-grid
-0.282746	112.796	-105.106	non-grid
-0.096684	52.4825	-84.9881	non-grid
0.1423	46.8993	153.806	non-grid
0.0992199	77.5218	-34.2571	non-grid
0.169541	57.9467	-113.181	non-grid
-0.013904	68.181	-7.62323	non-grid
0.0306968	58.8401	66.051	non-grid
0.16773	57.133	134.162	non-grid
-0.155585	40.7312	-64.5661	non-grid
0.13672	50.7417	45.9227	non-grid
-0.164179	70.5605	4.51899	non-grid
0.519881	47.6112	-84.9548	non-grid
0.132535	87.2697	-21.5351	non-grid
-0.199498	81.7353	-80.8283	non-grid
-0.214969	42.6736	-42.5882	non-grid
0.196534	79.4962	57.7364	non-grid
-0.207492	59.3137	-34.786	non-grid
0.113872	75.9034	139.752	non-grid
-0.119119	75.2364	-31.293	non-grid
-0.0712185	78.9197	177.313	non-grid
0.125386	84.9073	71.4369	non-grid
-0.0361687	58.1097	118.753	non-grid
-0.125287	38.7678	-37.539	non-grid
0.168077	59.9749	-56.4685	non-grid
-0.30196	96.8979	13.2394	non-grid
-0.134269	55.0824	100.388	non-grid
-0.226658	78.7362	-80.2572	non-grid
0.0813288	75.7254	-62.4494	non-grid
-0.144347	45.5005	150.078	non-grid
0.0108325	96.0582	-122.944	non-grid
-0.205139	62.7711	37.2196	non-grid
-0.0459768	61.391	53.5826	non-grid
0.0432038	74.3853	-78.7736	non-grid
0.831038	86.5672	-69.9127	non-grid
-0.156665	78.5339	65.1937	non-grid
0.0381896	49.4569	177.364	non-grid
0.345226	94.6282	-163.441	non-grid
0.269906	74.8915	136.278	non-grid
0.441461	75.8032	104.809	non-grid
0.0713146	93.9338	47.5573	non-grid
-0.207432	NaN	NaN	non-grid
-0.171614	NaN	NaN	non-grid
0.0924631	56.4389	22.8674	non-grid
-0.325769	114.407	-52.4883	non-grid
-0.137994	72.6346	-98.2674	non-grid
0.0328982	61.2984	75.9191	non-grid
0.502146	59.0613	32.1519	non-grid
0.0209538	90.5645	-127.611	non-grid
0.128647	53.3173	-95.4225	non-grid
0.0476686	71.0566	-36.4616	non-grid
-0.406211	91.3493	-93.6412	non-grid
0.535868	71.6579	-139.226	non-grid
-0.157641	112.277	-145.956	non-grid
0.183917	63.0568	169.936	non-grid
0.136577	92.0299	-54.9041	non-grid
-0.0784318	62.5068	-133.449	non-grid
-0.295502	NaN	NaN	non-grid
0.123368	72.9259	30.2816	non-grid
-0.325761	76.9276	13.054	non-grid
-0.353409	65.873	-64.9896	non-grid
-0.0270298	NaN	NaN	non-grid
-0.0522763	52.8186	142.739	non-grid
-0.125357	65.523	3.09098	non-grid
0.0386191	66.0546	-41.0443	non-grid
-0.198905	76.8924	-163.13	non-grid
0.429601	65.4377	-17.4483	non-grid
0.0890461	76.7505	69.7068	non-grid
-0.0893992	59.1584	8.75493	non-grid
-0.124088	92.9363	151.054	non-grid
0.0429309	55.061	135.74	non-grid
-0.224168	100.818	-2.97388	non-grid
-0.338526	92.3203	25.0223	non-grid
0.356988	82.8354	22.7563	non-grid
-0.271578	87.8466	-81.3701	non-grid
0.438804	70.5912	-41.4221	non-grid
0.0394075	93.7805	22.352	non-grid
-0.323228	NaN	NaN	non-grid
-0.186695	91.1613	-134.345	non-grid
0.0198198	57.1201	91.8714	non-grid
-0.0690199	72.2496	-121.46	non-grid
0.4771	51.3121	147.356	non-grid
-0.149819	66.032	-168.912	non-grid
0.377281	80.722	58.4937	non-grid
-0.0353681	109.623	93.8006	non-grid
-0.413096	83.036	-52.5382	non-grid
-0.479466	78.312	-139.189	non-grid
0.856258	57.5482	134.404	non-grid
0.421472	63.1986	94.2535	non-grid
-0.0192245	64.926	102.322	non-grid
-0.0766535	55.2769	55.8554	non-grid
0.103728	70.1754	41.7675	non-grid
NaN	NaN	NaN	non-grid
-0.369926	81.5932	-52.2014	non-grid
-0.133777	60.3082	-88.1814	non-grid
-0.364622	75.2542	135.737	non-grid
0.10216	73.2359	-109.498	non-grid
0.273831	58.348	-172.376	non-grid
-0.142246	106.921	-147.04	non-grid
0.11077	100.864	145.065	non-grid
0.958671	71.29	68.3541	non-grid
-0.382127	53.4857	-88.2483	non-grid
NaN	NaN	NaN	non-grid
0.0421696	79.1695	44.9945	non-grid
-0.334147	61.4532	-152.321	non-grid
-0.216066	61.2384	-85.0249	non-grid
0.679058	117.149	142.742	non-grid
-0.354243	85.2259	-14.7328	non-grid
0.0659853	78.6868	89.8885	non-grid
-0.0835742	NaN	NaN	non-grid
0.209278	85.4222	55.9511	non-grid
0.867589	56.2833	-48.2741	non-grid
0.224509	54.5145	-135.425	non-grid
-0.265783	77.7551	-121.743	non-grid
1.11017	83.6527	-57.8467	non-grid
-0.137188	81.4781	33.7906	non-grid
0.356553	80.5906	-142.975	non-grid
-0.158821	49.4206	-164.176	non-grid
0.18557	56.8063	-86.9679	non-grid
0.208351	76.5872	-80.4821	non-grid
0.025474	54.6659	10.5144	non-grid
-0.44515	93.8949	-14.0305	non-grid
0.0289525	46.3672	11.7739	non-grid
-0.197942	NaN	NaN	non-grid
0.0794629	58.2394	160.212	non-grid
-0.316158	65.6993	-149.035	non-grid
-0.130619	NaN	NaN	non-grid
-0.429381	73.4264	128.029	non-grid
0.444295	79.3667	119.765	non-grid
-0.39875	59.3935	127.281	non-grid
0.0467515	78.0196	172.124	non-grid
-0.0940006	53.764	55.69	non-grid
-0.00554213	73.5242	-73.0063	non-grid
0.304342	67.1829	-132.368	non-grid
0.0312544	122.313	169.735	non-grid
-0.147	83.9264	-79.413	non-grid
-0.294766	99.0019	-178.601	non-grid
0.491353	104.238	113.732	non-grid
-0.0332998	69.1014	15.6029	non-grid
0.0893765	71.9333	-97.345	non-grid
-0.0751658	72.2425	115.858	non-grid
0.0373859	59.9615	-60.994	non-grid
-0.0498878	60.1869	-86.9302	non-grid
-0.207931	46.6474	81.8522	non-grid
-0.171757	66.2664	135.674	non-grid
-0.610177	69.7349	-149.139	non-grid
0.265012	48.4048	61.8904	non-grid
0.243744	85.2696	115.962	non-grid
0.355472	91.7638	-115.603	non-grid
-0.212625	85.4026	-25.8849	non-grid
0.235789	85.8453	163.035	non-grid
0.161455	86.7724	-33.8284	non-grid
-0.0394463	79.1759	79.7025	non-grid
-0.699678	81.2203	33.2973	non-grid
0.43538	91.3635	32.8769	non-grid
0.0926167	49.6891	5.44177	non-grid
0.0466366	81.328	-34.6216	non-grid
-0.289596	57.6997	-135.015	non-grid
-0.280228	98.6067	1.58674	non-grid
0.020647	73.6763	-130.488	non-grid
-0.326175	75.4575	94.0858	non-grid
-0.330172	75.7147	115.684	non-grid
0.226448	69.7057	-120.841	non-grid
-0.167949	117.647	28.3381	non-grid
0.085601	83.9311	-103.329	non-grid
-0.245535	78.7369	156.463	non-grid
-0.123422	83.5176	-51.5995	non-grid
-0.237993	NaN	NaN	non-grid
-0.176534	55.8235	-169.11	non-grid
0.010022	105.397	-61.2549	non-grid
-0.021497	98.9157	43.7385	non-grid
-0.233636	53.9112	-51.4028	non-grid
-0.24185	76.4607	-75.4443	non-grid
-0.0619134	68.8912	81.0041	non-grid
-0.114624	50.5081	-51.3763	non-grid
-0.0350211	49.0714	146.269	non-grid
0.244321	67.0581	165.556	non-grid
0.118447	79.4131	147.593	non-grid
-0.429916	108.206	-31.9801	non-grid
-0.273965	90.1385	106.328	non-grid
0.146068	82.7295	107.881	non-grid
0.156908	129.584	-76.2968	non-grid
-0.0343394	76.1117	42.4127	non-grid
-0.0587657	84.7501	-30.1794	non-grid
-0.161506	90.4109	21.903	non-grid
0.25344	81.4653	12.4036	non-grid
0.00288338	50.5939	-10.2173	non-grid
-0.207004	NaN	NaN	non-grid
-0.0386963	NaN	NaN	non-grid
-0.251085	61.8351	-36.1276	non-grid
-0.300806	114.072	51.2998	non-grid
-0.00615494	70.1542	-130.655	non-grid
-0.321968	57.4094	-105.507	non-grid
1.06466	79.9443	124.087	non-grid
0.270678	61.6864	65.6837	non-grid
-0.189915	91.1044	123.125	non-grid
-0.00611146	68.9353	127.686	non-grid
-0.326431	84.3005	100.618	non-grid
0.0118728	83.7786	135.752	non-grid
-0.0308788	62.4617	-86.2488	non-grid
-0.0911532	60.9639	57.6755	non-grid
0.472764	63.3255	67.9596	non-grid
-0.0368383	46.2788	8.69159	non-grid
-0.306691	NaN	NaN	non-grid
-0.176086	111.918	-124.609	non-grid
0.275694	58.3373	87.1675	non-grid
-0.202569	75.9191	-68.9866	non-grid
-0.0446151	68.3092	-137.271	non-grid
-0.345705	59.9176	35.2207	non-grid
-0.242109	62.0129	-10.3122	non-grid
0.430856	63.1715	-136.863	non-grid
-0.193962	100.911	74.6135	non-grid
-0.0343807	66.9251	169.718	non-grid
-0.1285	55.518	-37.9909	non-grid
0.0244625	88.3444	149.302	non-grid
-0.122184	85.0666	128.414	non-grid
0.521676	95.6133	86.9904	non-grid
0.472599	67.5159	-63.2872	non-grid
-0.192789	71.5862	81.1872	non-grid
-0.14125	NaN	NaN	non-grid
-0.171693	74.6722	134.508	non-grid
-0.423005	55.8782	57.2706	non-grid
-0.170112	90.5945	81	non-grid
-0.267087	80.8975	-75.159	non-grid
-0.0748011	91.2701	154.718	non-grid
-0.165044	95.0703	-128.098	non-grid
0.0188446	80.1307	-103.68	non-grid
-0.10732	NaN	NaN	non-grid
-0.415245	66.6494	59.5099	non-grid
-0.107487	70.3285	120.996	non-grid
-0.000933442	53.7497	-53.4242	non-grid
-0.263461	103.422	-129.574	non-grid
0.24429	82.007	58.1279	non-grid
0.267373	56.8355	-175.765	non-grid
-0.187271	56.6749	173.761	non-grid
-0.164645	43.4803	96.4855	non-grid
-0.382425	121.647	-119.906	non-grid
0.196274	90.7748	127.86	non-grid
0.16174	85.2132	105.619	non-grid
-0.212417	68.6876	142.731	non-grid
-0.0330247	65.3821	124.885	non-grid
-0.359462	52.2045	-91.5386	non-grid
-0.267949	86.9487	-71.2672	non-grid
0.209651	60.2548	15.2199	non-grid
-0.228621	43.9241	-162.864	non-grid
-0.135175	50.6473	-23.9097	non-grid
-0.404428	52.6779	107.681	non-grid
-0.126471	NaN	NaN	non-grid
NaN	NaN	NaN	non-grid
-0.400117	57.3606	-91.5473	non-grid
-0.520847	62.2256	-47.3034	non-grid
0.720489	53.5886	-70.2882	non-grid
0.314698	61.579	-125.31	non-grid
-0.321145	56.8109	-31.0839	non-grid
0.278373	45.8123	172.194	non-grid
0.135627	68.3516	-64.926	non-grid
-0.299553	74.6351	143.266	non-grid
-0.174836	63.6507	118.651	non-grid
-0.21448	NaN	NaN	non-grid
-0.110748	91.7947	-93.194	non-grid
-0.234149	77.6103	-15.3034	non-grid
-0.0619675	NaN	NaN	non-grid
-0.0364989	40.149	72.8662	non-grid
-0.064249	59.9461	-111.216	non-grid
-0.272656	71.4894	-137.379	non-grid
-0.0382667	89.8177	-107.713	non-grid
-0.14014	50.1411	-95.5502	non-grid
NaN	NaN	NaN	non-grid
-0.211672	79.1339	70.1239	non-grid
-0.147553	71.0754	-179.432	non-grid
0.781527	49.5801	-95.2547	non-grid
-0.225069	56.9706	90	non-grid
0.180005	42.0641	-40.4808	non-grid
0.132126	59.5938	-132.546	non-grid
-0.432414	44.7008	-90.8221	non-grid
0.116118	50.6413	-39.0293	non-grid
0.312498	41.2191	-15.5928	non-grid
0.336784	56.3942	-123.922	non-grid
-0.346267	62.7194	27.5859	non-grid
-0.0891141	58.3312	152.17	non-grid
-0.30583	52.138	-150.374	non-grid
-0.303166	55.9286	-108.084	non-grid
-0.288305	54.13	-85.1433	non-grid
0.197865	56.6086	-24.2113	non-grid
-0.263044	39.7322	-60.0496	non-grid
0.286193	51.0821	-157.142	non-grid
-0.418742	104.184	123.812	non-grid
0.0429671	59.2485	-163.353	non-grid
-0.159629	77.074	-53.0987	non-grid
0.611666	77.9463	92.9179	non-grid
0.133017	75.4704	55.4248	non-grid
0.472645	54.5764	-31.0347	non-grid
-0.105291	101.526	25.0896	non-grid
-0.20239	67.8513	-140.53	non-grid
-0.196051	NaN	NaN	non-grid
-0.310623	48.4642	-128.967	non-grid
-0.053067	83.9008	82.4788	non-grid
-0.332459	98.1433	-86.9981	non-grid
0.144232	119.405	168.293	non-grid
-0.00633225	103.304	-175.401	non-grid
-0.121086	84.3507	-75.1841	non-grid
0.284965	91.0271	99.0822	non-grid
0.0259137	56.6989	-131.851	non-grid
-0.156556	NaN	NaN	non-grid
0.237333	75.207	-15.1424	non-grid
0.217399	100.203	7.32395	non-grid
-0.109312	73.76	10.2604	non-grid
0.340877	77.5784	-63.9943	non-grid
-0.226899	54.6093	-33.6683	non-grid
0.629435	54.1781	-67.418	non-grid
-0.471136	70.9558	-17.9291	non-grid
-0.410108	55.8203	-68.7332	non-grid
-0.260763	36.7716	-35.7111	non-grid
-0.164655	72.8807	51.0472	non-grid
-0.36206	54.3089	-138.973	non-grid
0.400031	60.8299	28.1277	non-grid
0.414194	82.8922	-134.183	non-grid
-0.131725	79.6259	-106.449	non-grid
-0.0501837	76.9915	-33.3961	non-grid
0.248643	81.0838	-47.7555	non-grid
0.0408668	46.3601	14.3461	non-grid
-0.189364	61.2538	-100.516	non-grid
0.257822	72.6949	-87.7982	non-grid
0.300149	61.4997	92.3408	non-grid
0.320199	58.1418	-103.774	non-grid
-0.12111	62.5833	-36.3143	non-grid
0.0249692	62.8764	-89.6987	non-grid
-0.203319	56.1615	90.5931	non-grid
-0.375404	70.0413	9.02075	non-grid
0.0409894	67.8719	-24.6777	non-grid
0.597047	84.7017	67.4478	non-grid
-0.323846	42.808	179.145	non-grid
-0.17491	83.1891	56.0274	non-grid
0.420984	63.7469	-92.3092	non-grid
-0.143507	90.321	-143.556	non-grid
-0.162954	NaN	NaN	non-grid
-0.00877214	60.3844	122.806	non-grid
0.184381	40.1882	132.412	non-grid
0.00075675	60.7688	0.808893	non-grid
0.15797	57.2885	40.9372	non-grid
-0.471078	101.589	-86.5816	non-grid
0.462385	65.3713	47.8359	non-grid
-0.090223	82.7479	111.651	non-grid
-0.170996	58.5315	-176.265	non-grid
0.647596	97.3451	112.847	non-grid
-0.361608	85.7268	114.195	non-grid
-0.0803904	70.3	125.02	non-grid
-0.0179338	51.9138	-119.405	non-grid
0.7458	54.7813	-76.6421	non-grid
0.0573438	37.5205	29.3481	non-grid
-0.165776	47.2912	-27.4952	non-grid
-0.144993	54.401	-43.8776	non-grid
0.381569	50.8329	-110.61	non-grid
0.0166891	54.151	-17.0846	non-grid
0.192214	58.2801	-119.985	non-grid
0.312883	48.7035	-30.8459	non-grid
0.028722	58.3936	-93.6929	non-grid
0.422017	49.0599	-50.8279	non-grid
-0.394198	85.7665	0.609144	non-grid
0.194332	49.0599	-89.7303	non-grid
0.204097	41.6873	-102.564	non-grid
-0.0366926	60.4028	-73.4259	non-grid
-0.0523979	63.4922	173.101	non-grid
0.154685	67.038	-78.2728	non-grid
0.684392	66.345	120.934	non-grid
0.392036	59.0911	29.0376	non-grid
0.109772	46.3687	173.1	non-grid
0.0741733	79.0618	171.943	non-grid
0.0954169	54.3794	28.9541	non-grid
-0.0243262	59.8897	-133.609	non-grid
0.0185237	41.7783	-85.1884	non-grid
0.457006	40.0546	-40.3948	non-grid
0.22622	49.059	-122.817	non-grid
-0.37276	58.2592	-0.36662	non-grid
0.183931	46.3773	-172.436	non-grid
0.245921	79.3243	-24.6355	non-grid
0.314424	58.4796	-104.322	non-grid
-0.233007	77.5779	-166.774	non-grid
-0.162869	106.143	25.986	non-grid
0.26269	57.2671	18.6915	non-grid
-0.0685262	59.1459	97.9511	non-grid
0.209334	66.6499	31.4671	non-grid
-0.614968	84.1352	100.599	non-grid
0.0765582	92.253	31.1288	non-grid
-0.23648	98.7321	139.815	non-grid
-0.448253	103.245	-2.1187	non-grid
-0.0810614	73.3523	-34.6303	non-grid
-0.407881	85.8215	-67.8692	non-grid
0.48453	62.3973	112.277	non-grid
-0.0216332	62.4662	-179.031	non-grid
-0.33298	NaN	NaN	non-grid
-0.334054	58.9069	-22.5745	non-grid
-0.214528	NaN	NaN	non-grid
0.383094	58.738	49.3547	non-grid
0.105537	52.2075	70.5144	non-grid
-0.268529	65.3398	-8.67118	non-grid
-0.046914	NaN	NaN	non-grid
0.0721793	78.9312	64.4411	non-grid
-0.0303488	NaN	NaN	non-grid
NaN	NaN	NaN	non-grid
0.0298279	61.1753	-130.793	non-grid
-0.198389	81.4961	163.259	non-grid
-0.152201	63.8096	-136.792	non-grid
-0.531165	NaN	NaN	non-grid
0.0739756	56.0914	7.70713	non-grid
-0.302713	75.2175	-107.093	non-grid
-0.30142	87.5331	83.6704	non-grid
0.184421	63.4523	-121.988	non-grid
0.413341	68.158	152.343	non-grid
0.21558	50.9234	-87.5903	non-grid
-0.130696	52.2194	24.5137	non-grid
-0.351645	52.5226	-94.2888	non-grid
-0.0482273	119.728	116.09	non-grid
-0.0338048	55.3944	-65.7184	non-grid
0.497126	52.2457	-8.2082	non-grid
-0.159999	100.408	104.841	non-grid
-0.338036	101.471	-82.9303	non-grid
0.154465	75.282	-125.148	non-grid
-0.392641	75.2034	38.1163	non-grid
0.0672254	59.4165	92.5343	non-grid
-0.238654	88.5444	-116.261	non-grid
-0.07624	44.7012	-46.3346	non-grid
0.52074	55.7037	-99.7492	non-grid
-0.151521	98.0052	-143.077	non-grid
-0.18588	64.6068	30.3196	non-grid
-0.127793	86.0552	-32.1415	non-grid
-0.195313	81.7452	7.67265	non-grid
-0.122273	72.9702	52.2448	non-grid
0.244433	65.9638	-2.91754	non-grid
-0.223398	41.8619	-35.9093	non-grid
0.42039	41.6848	-42.011	non-grid
0.0305108	114.402	65.7041	non-grid
-0.369165	76.5778	19.8701	non-grid
0.835796	130.151	-123.438	non-grid
-0.316065	58.9658	-88.9518	non-grid
0.255797	103.522	102.914	non-grid
-0.171739	63.1337	160.935	non-grid
-0.119754	68.0227	-162.849	non-grid
0.736779	122.896	-63.5172	non-grid
-0.539326	81.4951	150.288	non-grid
-0.386994	131.324	-103.835	non-grid
0.0333113	89.8577	144.512	non-grid
0.118791	89.7745	85.518	non-grid
-0.269635	103.337	-10.8145	non-grid
-0.216981	67.0526	-91.9569	non-grid
-0.0164791	36.4141	-15.8833	non-grid
-0.263239	69.8383	76.4837	non-grid
0.276292	40.3833	-37.5207	non-grid
0.138508	59.5144	-84.2336	non-grid
-0.203523	101.624	126.426	non-grid
-0.259114	87.3536	-104.717	non-grid
-0.319025	78.9417	131.214	non-grid
-0.564736	99.103	-124.913	non-grid
0.0384931	54.6339	21.5002	non-grid
-0.301264	69.365	111.369	non-grid
0.0692476	85.2632	-74.5431	non-grid
0.115605	94.7106	-43.2856	non-grid
0.357959	98.765	-11.2502	non-grid
0.168296	59.1628	-35.7707	non-grid
0.0229185	48.058	-149.259	non-grid
0.32969	40.5274	-55.0968	non-grid
-0.174011	63.3273	34.8006	non-grid
-0.212611	NaN	NaN	non-grid
0.429475	56.2382	-61.7017	non-grid
-0.443212	85.2699	-66.7285	non-grid
0.199413	92.4833	127.099	non-grid
-0.252651	96.0506	149.955	non-grid
-0.245962	NaN	NaN	non-grid
-0.0201812	NaN	NaN	non-grid
0.0503136	75.09	-46.9359	non-grid
0.367775	67.8315	-132.699	non-grid
-0.197402	103.574	-48.595	non-grid
0.498977	67.0017	-86.3433	non-grid
-0.435359	72.4185	-133.138	non-grid
0.157124	98.3622	-84.2941	non-grid
-0.277941	78.4458	168.604	non-grid
0.0169379	66.8585	-96.7058	non-grid
-0.456109	58.1204	-41.9839	non-grid
-0.25416	113.499	4.42822	non-grid
-0.267542	57.9118	-99.879	non-grid
-0.138542	46.4033	75.428	non-grid
-0.115595	NaN	NaN	non-grid
-0.387815	106.464	-41.1164	non-grid
-0.237956	111.915	-116.882	non-grid
0.458507	49.325	-39.7913	non-grid
0.0863151	71.684	33.897	non-grid
-0.400982	44.4011	-14.8294	non-grid
0.227596	38.0509	-140.563	non-grid
-0.150988	86.074	-146.129	non-grid
-0.319441	74.5643	33.0343	non-grid
0.287908	97.7694	127.18	non-grid
-0.119498	NaN	NaN	non-grid
-0.292263	57.3453	-173.285	non-grid
-0.0228074	42.5911	-28.6019	non-grid
0.23813	82.4738	131.446	non-grid
0.349862	69.004	-60.8802	non-grid
-0.433326	71.1555	162.597	non-grid
-0.289448	53.5359	-25.0791	non-grid
-0.1301	63.9699	-28.2062	non-grid
-0.241953	57.365	1.1403	non-grid
0.0609383	46.6433	-58.6903	non-grid
-0.260579	108.483	-35.9665	non-grid
-0.0451128	48.1783	72.8736	non-grid
-0.301661	83.0356	3.03539	non-grid
-0.503703	76.8468	-17.6243	non-grid
-0.286841	84.8007	-171.452	non-grid
0.648107	71.6894	11.2733	non-grid
-0.434633	109.428	101.434	non-grid
0.0712451	71.1483	51.8121	non-grid
0.441448	68.9593	-169.401	non-grid
-0.172038	68.1587	177.04	non-grid
-0.459706	63.0487	-123.629	non-grid
-0.102092	50.2444	-96.2375	non-grid
0.23838	89.201	-0.00449132	non-grid
-0.423356	71.355	-167.498	non-grid
-0.211107	69.8543	-37.3324	non-grid
-0.384768	74.2133	-17.5939	non-grid
-0.241449	NaN	NaN	non-grid
-0.300095	113.966	-76.8942	non-grid
-0.253074	89.2132	-11.0146	non-grid
-0.162728	62.7009	-90.0944	non-grid
-0.197678	92.5885	-65.9587	non-grid
-0.247614	NaN	NaN	non-grid
0.0957304	51.4994	10.8154	non-grid
-0.352473	48.1329	63.0045	non-grid
-0.0551746	NaN	NaN	non-grid
-0.0250938	51.8501	-123.182	non-grid
-0.125983	81.864	154.129	non-grid
-0.221556	NaN	NaN	non-grid
-0.180872	82.4908	-100.531	non-grid
-0.314412	57.1122	-126.223	non-grid
0.440231	68.0493	43.636	non-grid
0.220706	83.1951	-115.946	non-grid
NaN	NaN	NaN	non-grid
0.188486	70.2339	-89.9018	non-grid
-0.448451	76.1263	-29.6101	non-grid
0.483674	45.4932	70.406	non-grid
-0.573728	85.5691	76.9266	non-grid
-0.375076	59.673	74.1676	non-grid
0.409282	57.3459	67.1561	non-grid
-0.0359498	47.3398	-71.9345	non-grid
-0.355535	107.155	-164.688	non-grid
-0.0113958	49.5388	-34.6973	non-grid
-0.365996	67.4491	-151.218	non-grid
-0.397424	83.794	-169.256	non-grid
0.115796	69.1813	109.347	non-grid
-0.56153	76.7387	50.8906	non-grid
-0.133129	NaN	NaN	non-grid
0.0815747	77.0938	-150.047	non-grid
-0.299884	66.6217	-122.5	non-grid
-0.404013	90.592	130.154	non-grid
-0.293716	NaN	NaN	non-grid
-0.0925778	53.3533	69.6417	non-grid
-0.167723	40.276	-82.1832	non-grid
0.040136	78.1135	163.449	non-grid
0.0405714	72.7368	-53.1898	non-grid
-0.350623	115.434	43.561	non-grid
-0.133557	75.4294	-102.84	non-grid
0.226805	64.2596	-89.7325	non-grid
-0.538401	74.4401	40.7952	non-grid
-0.105212	111.956	24.1193	non-grid
0.231999	62.974	88.6457	non-grid
0.513637	57.6348	-66.2282	non-grid
-0.0940182	80.9528	-116.796	non-grid
-0.374536	60.0767	-31.2686	non-grid
-0.187161	54.6379	-45.6213	non-grid
-0.206231	48.6928	-95.6371	non-grid
0.050491	92.4835	67.6331	non-grid
0.583116	66.4092	109.051	non-grid
0.305355	46.7525	83.0177	non-grid
-0.291096	NaN	NaN	non-grid
-0.154926	NaN	NaN	non-grid
0.451775	49.4206	-117.112	non-grid
-0.50396	76.3811	129.16	non-grid
-0.201509	73.4127	-132.368	non-grid
-0.283828	45.6282	-83.7223	non-grid
-0.0014018	76.8053	171.778	non-grid
-0.414435	51.9366	-120.688	non-grid
-0.0107023	53.0419	-66.1688	non-grid
-0.0799454	86.4575	75.5226	non-grid
0.0763586	74.04	165.699	non-grid
-0.465622	62.7456	36.1095	non-grid
-0.0565316	85.8083	-94.7211	non-grid
0.018367	74.6934	-42.575	non-grid
0.187019	63.2311	-88.9203	non-grid
-0.185235	63.6879	-149.617	non-grid
NaN	NaN	NaN	non-grid
-0.274984	71.9719	-40.5707	non-grid
-0.258732	87.4621	-171.246	non-grid
0.573326	73.7097	-16.5543	non-grid
0.247712	49.0738	-107.101	non-grid
0.410155	62.518	-110.434	non-grid
-0.0743307	76.7365	-140.148	non-grid
-0.464655	66.0898	-29.5249	non-grid
-0.24883	85.3654	-135.781	non-grid
-0.163401	86.2794	-108.19	non-grid
-0.299178	80.1303	74.7677	non-grid
-0.366565	101.31	109.079	non-grid
-0.0453658	NaN	NaN	non-grid
0.34047	87.1796	48.0814	non-grid
0.136977	90.4439	107.645	non-grid
-0.0249248	39.6783	150.354	non-grid
-0.211199	88.3663	48.4681	non-grid
0.0964329	63.1409	94.7533	non-grid
0.0173438	65.1068	-85.6289	non-grid
-0.726082	88.1435	55.1109	non-grid
0.339845	46.4566	-31.4591	non-grid
0.0729118	63.0175	-1.4211	non-grid
0.211502	48.7891	49.8845	non-grid
0.581486	77.7357	160.148	non-grid
-0.467074	76.5012	156.892	non-grid
-0.240728	66.005	-23.1355	non-grid
-0.207083	70.4165	75.3989	non-grid
-0.0844747	66.3785	111.699	non-grid
0.0994363	109.945	61.1057	non-grid
-0.119435	NaN	NaN	non-grid
-0.147786	106.61	-11.0394	non-grid
-0.144309	68.6229	15.3061	non-grid
-0.174406	63.1838	0	non-grid
0.241838	100.636	6.12809	non-grid
-0.224063	58.2739	175.495	non-grid
-0.0345346	62.7309	-166.959	non-grid
0.0176706	88.2374	56.0386	non-grid
-0.286863	58.1594	-0.954239	non-grid
-0.272594	54.3654	-71.1711	non-grid
0.0208174	40.886	-24.2865	non-grid
0.424048	70.2188	148.721	non-grid
0.0103372	118.657	100.428	non-grid
0.0307229	77.6286	-135.109	non-grid
0.238928	80.0444	-167.163	non-grid
-0.217016	83.6157	37.1129	non-grid
0.176695	102.075	-133.632	non-grid
-0.146088	86.0999	1.99143	non-grid
-0.204833	NaN	NaN	non-grid
0.0280466	72.4086	-50.3433	non-grid
0.127321	71.9086	-53.8881	non-grid
-0.502851	93.1003	-70.3074	non-grid
0.358317	68.8471	161.628	non-grid
-0.27022	85.352	-78.5284	non-grid
0.00483354	113.806	-140.11	non-grid
-0.0706866	73.442	12.9914	non-grid
-0.0499723	NaN	NaN	non-grid
0.639094	88.6858	49.6571	non-grid
-0.120418	61.7753	152.217	non-grid
-0.306272	77.751	-27.7376	non-grid
-0.211883	62.0676	-126.466	non-grid
0.674209	53.5043	50.2223	non-grid
0.496265	82.1208	1.55939	non-grid
-0.265101	90.6007	16.4447	non-grid
-0.0741167	50.2502	-171.335	non-grid
0.603221	56.5541	-39.7754	non-grid
NaN	NaN	NaN	non-grid
0.133601	78.8796	149.068	non-grid
-0.149798	NaN	NaN	non-grid
-0.0156211	72.414	-105.857	non-grid
0.187846	49.5435	-93.8505	non-grid
-0.111621	76.312	-1.23904	non-grid
0.0089474	52.3636	-179.445	non-grid
0.34582	54.5167	-51.5735	non-grid
-0.361534	60.6649	102.4	non-grid
-0.19041	68.8614	-46.6424	non-grid
0.151807	89.6537	150.731	non-grid
-0.138246	NaN	NaN	non-grid
-0.257657	NaN	NaN	non-grid
-0.2199	61.0299	0.63206	non-grid
-0.409086	112.166	148.694	non-grid
-0.398778	79.2508	-113.158	non-grid
0.0770124	61.417	154.776	non-grid
-0.244924	49.5105	58.9668	non-grid
0.525626	91.3868	-130.155	non-grid
-0.250156	63.9142	-36.8623	non-grid
0.533607	69.907	118.394	non-grid
-0.335667	69.8225	56.6829	non-grid
0.161795	58.0988	106.41	non-grid
0.0125017	74.4742	-60.8975	non-grid
-0.0300404	61.2434	-123.731	non-grid
-0.308392	95.2609	-103.943	non-grid
-0.174223	93.8552	19.2374	non-grid
0.0277888	95.9177	35.6459	non-grid
-0.395378	71.7333	50.088	non-grid
-0.500455	71.3268	147.378	non-grid
-0.290558	77.1258	-71.4882	non-grid
-0.279544	80.401	-9.36055	non-grid
0.39031	51.7	-4.79901	non-grid
0.678266	93.5832	-90.6007	non-grid
-0.154937	101.166	-95.8898	non-grid
-0.150107	86.9857	97.6612	non-grid
-0.154207	NaN	NaN	non-grid
-0.349022	64.4484	83.3869	non-grid
-0.20984	53.2847	-90.2616	non-grid
-0.125744	53.2508	49.7865	non-grid
-0.0602744	49.9396	-95.5806	non-grid
-0.106522	NaN	NaN	non-grid
0.341048	79.7952	-172.083	non-grid
0.472727	59.1594	-4.04853	non-grid
0.199991	43.4579	2.93811	non-grid
-0.130282	65.6672	-108.944	non-grid
-0.0208179	78.1183	-124.039	non-grid
-0.113577	57.7491	-27.4389	non-grid
0.148263	46.8544	-25.9661	non-grid
0.169583	68.9815	-70.6359	non-grid
0.304048	68.1587	177.04	non-grid
-0.0869921	59.105	9.11548	non-grid
0.251654	103.078	31.9227	non-grid
-0.104809	62.8828	-67.5763	non-grid
0.581063	91.0018	42.4198	non-grid
0.0377275	103.15	108.136	non-grid
-0.0059027	73.0831	152.107	non-grid
0.82025	48.8365	43.0952	non-grid
0.500678	112.101	3.54968	non-grid
-0.471799	57.1262	0.354287	non-grid
0.134532	51.0755	-9.01105	non-grid
0.0534352	70.3641	-176.558	non-grid
-0.256231	48.632	-10.9401	non-grid
-0.111295	46.3619	-13.5257	non-grid
0.325533	66.5472	-154.404	non-grid
-0.201525	65.6343	176.359	non-grid
-0.0289406	74.4654	14.4623	non-grid
0.349666	68.8161	-153.851	non-grid
-0.282918	37.498	-82.25	non-grid
-0.211378	NaN	NaN	non-grid
-0.341594	97.7767	117.782	non-grid
-0.360585	NaN	NaN	non-grid
-0.0265537	65.9419	-42.7545	non-grid
-0.186824	46.3466	78.5895	non-grid
-0.197837	NaN	NaN	non-grid
-0.461551	NaN	NaN	non-grid
-0.143974	86.4489	9.7777	non-grid
-0.123849	75.7959	63.2705	non-grid
-0.0543843	50.4973	4.66168	non-grid
-0.017538	75.7797	81.8791	non-grid
0.217209	85.0208	-92.4806	non-grid
-0.505661	81.7736	-84.0425	non-grid
-0.356379	70.2163	65.472	non-grid
-0.403776	68.5784	0.162543	non-grid
-0.343483	59.7011	21.3415	non-grid
-0.21828	54.8341	81.8312	non-grid
-0.281658	79.0955	-112.56	non-grid
-0.322286	74.2264	83.2989	non-grid
0.49612	53.7193	156.628	non-grid
-0.338872	98.021	-74.7408	non-grid
0.104274	63.0638	104.291	non-grid
-0.386805	92.2243	-33.5658	non-grid
-0.365498	49.1309	-140.022	non-grid
0.368265	125.944	27.1559	non-grid
0.00970694	118.169	4.94848	non-grid
-0.29374	63.315	-85.9611	non-grid
-0.430957	80.967	-161.82	non-grid
0.155578	83.0625	-125.174	non-grid
-0.130399	87.9408	4.69217	non-grid
-0.204344	49.7275	-1.38853	non-grid
0.137769	75.1196	-128.223	non-grid
-0.212964	83.0934	92.5157	non-grid
-0.877948	60.0503	160.118	non-grid
-0.0803848	NaN	NaN	non-grid
-0.140146	68.4081	-30.5693	non-grid
-0.221791	71.9235	113.13	non-grid
-0.0509943	82.7469	108.76	non-grid
0.0707249	75.7524	87.7024	non-grid
0.0823352	45.6368	-139.928	non-grid
0.148352	52.0596	102.026	non-grid
0.211105	66.1237	-37.5545	non-grid
-0.332381	NaN	NaN	non-grid
-0.00216555	101.041	-33.5443	non-grid
0.375896	50.2198	-24.2367	non-grid
1.20285	104.306	-17.8478	non-grid
-0.508736	NaN	NaN	non-grid
NaN	NaN	NaN	non-grid
-0.291702	57.8568	173.632	non-grid
0.150806	50	-11.5651	non-grid
0.471842	85.1998	-59.3133	non-grid
0.012452	80.6585	-172.583	non-grid
0.345781	65.8753	-128.841	non-grid
0.125213	53.1098	-29.955	non-grid
-0.133933	83.3142	-49.2678	non-grid
-0.0108739	68.4253	-69.0342	non-grid
0.347053	44.1959	38.7782	non-grid
0.0311701	62.5671	-12.857	non-grid
0.00233536	70.7892	117.687	non-grid
-0.147261	64.0352	144.874	non-grid
-0.194282	47.8313	61.8936	non-grid
-0.171617	60.4902	14.0807	non-grid
0.375584	47.5531	173.921	non-grid
0.72831	48.3869	3.39063	non-grid
-0.0128694	NaN	NaN	non-grid
0.288833	66.9562	-149.636	non-grid
-0.0571761	53.3037	-126.541	non-grid
-0.383	63.4424	21.2297	non-grid
-0.0918866	49.9933	96.542	non-grid
-0.163116	52.3509	170.473	non-grid
-0.0979566	59.7913	98.7223	non-grid
-0.297841	65.8564	141.542	non-grid
0.0124411	47.4829	-42.6426	non-grid
0.538685	43.6963	60.8275	non-grid
0.431503	77.6154	-38.6351	non-grid
-0.141589	118.213	36.0883	non-grid
0.169008	87.9439	-28.2017	non-grid
0.0796087	66.5445	21.5519	non-grid
-0.229457	40.2435	-54.6447	non-grid
-0.200207	112.556	-70.0268	non-grid
-0.0531198	94.5886	4.08121	non-grid
0.294057	62.8925	140.41	non-grid
-0.186845	52.596	-89.9389	non-grid
0.385405	62.1232	7.61775	non-grid
0.043166	56.0902	-74.255	non-grid
0.081144	86.5732	-67.3756	non-grid
0.396984	79.4079	-179.119	non-grid
-0.143128	59.0356	-40.5648	non-grid
0.488401	71.2643	81.0513	non-grid
-0.369185	NaN	NaN	non-grid
0.0963674	87.6385	17.5245	non-grid
-0.216567	86.6162	6.91824	non-grid
-0.43074	82.2387	78.8971	non-grid
-0.250721	46.8393	-47.4523	non-grid
0.167579	65.1275	-93.0955	non-grid
-0.097242	52.5099	173.03	non-grid
-0.210416	89.2922	-52.8276	non-grid
-0.159537	98.8746	-170.982	non-grid
0.563391	67.2704	156.137	non-grid
-0.0474874	56.2523	-16.6836	non-grid
0.480479	68.8621	179.891	non-grid
-0.00532488	74.1184	-17.2393	non-grid
0.26595	55.5226	-13.0744	non-grid
-0.382866	90.4892	176.766	non-grid
0.13863	57.0251	71.6194	non-grid
-0.21985	74.0841	58.6524	non-grid
0.280579	53.9148	-42.7044	non-grid
-0.0593413	68.5089	-25.9269	non-grid
0.110441	48.6244	127.943	non-grid
-0.101562	80.3463	-16.5198	non-grid
-0.368202	NaN	NaN	non-grid
-0.129046	37.7772	-92.3942	non-grid
-0.101756	54.9889	-78.1755	non-grid
-0.231165	59.5218	-29.3996	non-grid
0.106795	57.1422	67.8452	non-grid
0.281858	77.4414	155.377	non-grid
-0.531185	71.3855	53.4588	non-grid
0.391071	73.451	-128.752	non-grid
0.126486	62.311	75.97	non-grid
-0.0771054	49.5665	-27.5086	non-grid
-0.41409	59.2841	47.5615	non-grid
0.240137	53.3356	-175.248	non-grid
-0.082865	67.7919	124.193	non-grid
-0.377637	66.7602	59.5051	non-grid
-0.00284913	47.6981	-83.5032	non-grid
0.238802	92.1932	-32.434	non-grid
-0.173376	53.3755	-0.026357	non-grid
-0.0542451	46.7456	85.2223	non-grid
-0.313361	72.1679	-148.718	non-grid
0.263826	67.4276	161.216	non-grid
-0.0465294	43.8102	124.292	non-grid
-0.168902	92.9836	-70.7089	non-grid
0.199133	74.9793	59.1292	non-grid
-0.0490247	111.932	-84.1058	non-grid
0.300749	104.343	162.127	non-grid
-0.204913	NaN	NaN	non-grid
-0.36201	67.11	-138.755	non-grid
-0.538945	86.7983	105.614	non-grid
0.235617	62.1782	67.0596	non-grid
-0.403976	40.6679	-40.4808	non-grid
0.405386	66.7965	64.8004	non-grid
-0.228153	107.721	-47.4197	non-grid
-0.0921474	55.9568	109.501	non-grid
-0.206126	70.1572	45.8455	non-grid
-0.239427	74.568	43.9559	non-grid
-0.228871	66.1416	158.251	non-grid
-0.248511	65.7099	105.465	non-grid
-0.206101	NaN	NaN	non-grid
-0.205593	56.4084	-8.04674	non-grid
0.349713	54.3327	15.7619	non-grid
0.318883	49.0824	75.0895	non-grid
0.0126042	66.6575	-53.3426	non-grid
-0.173093	44.6866	-82.4741	non-grid
0.12695	61.1415	-6.39835	non-grid
0.391143	62.9119	-45.3512	non-grid
-0.0070386	NaN	NaN	non-grid
-0.413005	59.4527	169.84	non-grid
-0.276072	58.7251	-160.921	non-grid
0.316931	63.5365	170.71	non-grid
-0.119382	58.492	-177.393	non-grid
0.0737907	69.0358	47.3665	non-grid
-0.0496513	58.6574	-55.312	non-grid
0.0316547	57.9751	-37.596	non-grid
-0.289756	75.4539	-87.2498	non-grid
0.0733851	50.1177	2.7102	non-grid
-0.356672	76.1229	132.526	non-grid
0.844727	73.3642	-19.041	non-grid
-0.352123	77.5616	177.185	non-grid
0.155656	70.2128	-85.1456	non-grid
-0.0157073	63.3712	-126.423	non-grid
0.659071	62.2464	55.8257	non-grid
0.278007	90.8569	-47.8021	non-grid
0.075493	53.7531	-111.879	non-grid
0.14219	53.3708	146.079	non-grid
-0.323801	52.9978	-47.997	non-grid
-0.229223	93.1765	174.328	non-grid
-0.0239048	60.1916	173.311	non-grid
-0.111134	69.9208	30.8822	non-grid
-0.191943	86.7242	-90.41	non-grid
-0.000976086	72.2634	22.773	non-grid
-0.0681327	70.7381	-158.731	non-grid
-0.0465129	89.8729	38.3874	non-grid
-0.455123	108.097	133.452	non-grid
-0.222478	NaN	NaN	non-grid
-0.203362	67.9868	-91.3264	non-grid
-0.120145	65.9137	77.423	non-grid
-0.35423	53.2251	61.3511	non-grid
0.0328527	49.8964	-27.0605	non-grid
-0.290127	112.44	-0.121716	non-grid
-0.200753	60.9623	22.4612	non-grid
-0.135839	75.2989	103.96	non-grid
-0.124339	92.1516	173.251	non-grid
-0.11348	83.0918	63.0491	non-grid
0.073002	80.1239	-26.4842	non-grid
0.211993	81.9019	19.633	non-grid
0.487447	66.3447	-9.74271	non-grid
-0.222248	100.86	62.7931	non-grid
-0.23799	83.1275	125.459	non-grid
-0.0614109	68.8151	148.117	non-grid
-0.201891	63.7252	-140.094	non-grid
0.035306	102.509	103.436	non-grid
-0.288345	58.1177	-151.932	non-grid
-0.161235	62.4898	67.8811	non-grid
0.0415612	61.2676	-73.3579	non-grid
0.132882	72.4947	-6.37901	non-grid
0.265245	118.102	62.3396	non-grid
-0.192767	88.0556	103.89	non-grid
0.191255	57.1968	-7.14571	non-grid
0.15554	89.6267	168.193	non-grid
-0.2399	59.5772	3.72701	non-grid
-0.104374	57.8656	132.194	non-grid
0.180043	39.7325	118.496	non-grid
-0.198464	NaN	NaN	non-grid
-0.167222	NaN	NaN	non-grid
-0.0755727	97.4796	-133.246	non-grid
-0.0109972	88.478	-79.3358	non-grid
-0.0592393	59.6707	-176.482	non-grid
-0.0538671	88.9846	69.2917	non-grid
-0.141293	74.3056	-115.137	non-grid
-0.0259196	NaN	NaN	non-grid
-0.122659	53.6286	75.1538	non-grid
0.207789	68.0091	-58.4269	non-grid
-0.166698	92.4104	-117.921	non-grid
-0.133273	76.0741	9.5631	non-grid
-0.269047	53.4383	-71.0194	non-grid
-0.241948	NaN	NaN	non-grid
-0.245715	NaN	NaN	non-grid
-0.10939	83.8734	51.3155	non-grid
-0.0859649	67.7641	-155.978	non-grid
-0.233875	81.7252	1.07995	non-grid
-0.236673	97.6035	-39.5215	non-grid
-0.19284	126.959	39.5318	non-grid
-0.147284	41.352	135.602	non-grid
-0.111512	60.3898	89.3781	non-grid
-0.404082	50.7596	-77.0636	non-grid
0.549943	66.1381	-76.7696	non-grid
-0.209643	67.1424	60.2437	non-grid
-0.115924	65.2482	100.893	non-grid
0.454161	63.6888	90.9325	non-grid
-0.386893	56.4859	-29.0503	non-grid
-0.1726	NaN	NaN	non-grid
-0.079763	51.7064	-76.4933	non-grid
0.0811518	60.4658	-53.7838	non-grid
-0.195261	71.6033	-11.5188	non-grid
-0.476337	53.7007	-42.2065	non-grid
-0.29293	74.9941	73.3663	non-grid
-0.191549	58.9685	-48.3556	non-grid
-0.138055	58.4458	113.725	non-grid
-0.00459348	46.9105	-6.25103	non-grid
-0.216918	63.5431	-136.832	non-grid
0.133982	39.4524	-52.5381	non-grid
-0.240964	58.0331	159.904	non-grid
-0.584657	69.4464	-0.530053	non-grid
-0.442072	97.3706	20.294	non-grid
0.602369	70.0447	176.367	non-grid
0.63713	95.7084	145.729	non-grid
-0.0248729	79.3108	-172.804	non-grid
0.106974	54.6903	-7.44906	non-grid
0.230434	56.2835	-102.65	non-grid
0.362967	67.5	-2.52233e-14	non-grid
0.226945	91.145	57.7515	non-grid
-0.0740423	103.214	26.8758	non-grid
-0.301392	88.8141	38.4863	non-grid
0.13288	83.9022	-34.059	non-grid
-0.0182238	73.6669	-129.384	non-grid
0.349621	64.3851	-146.601	non-grid
-0.0166188	54.4278	-137.659	non-grid
-0.148429	55.2094	51.9588	non-grid
-0.182005	80.2458	52.538	non-grid
-0.137646	73.3685	163.586	non-grid
0.128477	65.9292	133.643	non-grid
0.103799	73.0116	100.046	non-grid
-0.303528	123.99	108.571	non-grid
-0.664784	73.3221	19.987	non-grid
0.085641	80.6489	-101.137	non-grid
0.619625	77.2226	-21.8022	non-grid
0.168892	64.5913	160.407	non-grid
-0.315465	70.4253	-5.845	non-grid
-0.123362	84.8035	-124.991	non-grid
-0.325636	81.9764	-58.6468	non-grid
0.144093	71.4862	-49.7095	non-grid
0.271683	62.2107	1.72949	non-grid
-0.0835637	66.8869	-36.4945	non-grid
-0.119821	87.235	-45.5204	non-grid
-0.254473	112.787	-40.5058	non-grid
-0.105613	84.2003	-143.033	non-grid
NaN	NaN	NaN	non-grid
-0.456538	78.9439	-41.3999	non-grid
0.577541	79.2119	-54.8499	non-grid
0.13835	66.6769	1.04958e-13	non-grid
-0.327251	88.3499	-27.2105	non-grid
-0.168419	75.3747	-160.376	non-grid
-0.369761	NaN	NaN	non-grid
-0.113074	78.2777	32.5464	non-grid
-0.288343	49.5526	151.299	non-grid
0.464042	70.1769	51.3061	non-grid
-0.0599327	NaN	NaN	non-grid
0.316313	57.4302	-15.5516	non-grid
-0.32919	85.3115	2.62369	non-grid
-0.137267	63.1939	-28.4313	non-grid
0.0431724	42.6556	31.0976	non-grid
0.367965	83.1311	7.86941	non-grid
0.113139	88.4384	-97.829	non-grid
-0.333267	91.6402	8.81491	non-grid
-0.330637	NaN	NaN	non-grid
0.130806	73.4929	7.02452	non-grid
0.123532	54.5074	-98.2021	non-grid
-0.328336	67.3347	-46.4478	non-grid
0.00376725	84.4469	-67.4493	non-grid
-0.160634	64.6819	-156.246	non-grid
-0.0225826	77.7082	31.6473	non-grid
0.0365458	61.7921	79.7196	non-grid
-0.213921	76.3465	83.3638	non-grid
-0.0774483	78.6947	100.315	non-grid
-0.0894477	80.0144	145.033	non-grid
-0.229582	92.8812	128.247	non-grid
0.0724028	69.8379	171.142	non-grid
-0.240493	81.2889	-97.8376	non-grid
-0.105224	103.178	107.843	non-grid
-0.0975426	65.4794	-38.4497	non-grid
-0.432809	77.817	-60.6961	non-grid
-0.268316	104.275	-62.6603	non-grid
0.958557	75.1354	-77.8991	non-grid
0.023735	54.6929	-58.5785	non-grid
0.222634	56.5782	-108.919	non-grid
0.155689	46.0014	168.774	non-grid
0.485591	48.6657	-159.309	non-grid
-0.0512365	102.295	-27.0093	non-grid
-0.298387	85.3938	-37.0179	non-grid
0.113687	60.2108	-135.843	non-grid
0.0419825	70.3052	-71.7036	non-grid
-0.163689	73.0266	60.3567	non-grid
0.115842	82.6805	-62.989	non-grid
0.381722	54.3284	-164.916	non-grid
-0.136186	69.9946	-122.011	non-grid
0.171189	83.686	151.09	non-grid
0.489679	47.6467	-145.332	non-grid
-0.291245	64.9821	-86.7381	non-grid
0.108159	59.6886	148.518	non-grid
0.226838	52.645	-100.613	non-grid
0.215151	69.8686	90.4422	non-grid
-0.347476	88.9497	-80.0114	non-grid
-0.226595	65.8635	22.9736	non-grid
0.660175	80.338	159.624	non-grid
0.284766	96.3713	135.38	non-grid
-0.110886	79.1632	122.565	non-grid
1.0556	71.4362	104.582	Q1
1.25149	71.0298	112.165	Q1
1.18926	70.8378	116.971	Q1
0.421152	79.3089	91.7332	Q1
1.07241	72.4428	121.676	Q1
1.03431	91.1673	74.0272	Q1
1.24282	71.8319	118.712	Q1
0.719821	76.584	112.762	Q1
1.3282	72.6643	98.7814	Q1
1.3053	71.7176	100.25	Q1
1.3576	72.2121	108.296	Q1
1.04037	74.6465	104.909	Q1
1.28088	70.5604	110.982	Q1
1.21728	71.2833	99.5542	Q1
1.32962	67.9753	114.552	Q1
1.10765	69.1108	104.387	Q1
0.594155	68.7566	100.204	Q1
1.59518	66.4086	98.7516	Q1
1.37574	68.4416	116.511	Q1
0.782259	71.2307	118.902	Q1
1.39709	74.6862	115.536	Q1
1.35405	72.7331	108.529	Q1
1.38369	71.3555	116.824	Q1
1.34877	69.2956	107.923	Q1
1.36802	71.234	107.297	Q1
1.36307	70.3684	115.778	Q1
1.14785	71.0857	114.547	Q1
0.903005	71.4186	90.83	Q1
1.35055	72.9501	111.554	Q1
1.17083	69.1108	104.387	Q1
1.06345	69.7298	115.172	Q1
1.24807	73.3821	102.264	Q1
1.38746	70.3774	115.836	Q1
1.20675	71.2699	109.899	Q1
0.59654	73.2036	121.797	Q1
1.28025	71.4933	105.33	Q1
0.726536	73.1017	108.667	Q1
1.35535	71.1799	113.539	Q1
1.27305	71.2699	109.899	Q1
1.2767	71.9022	103.788	Q1
1.33633	71.6704	119.044	Q1
0.622067	79.9359	108.937	Q1
0.0971432	61.7619	102.753	Q1
1.27572	73.1939	113.642	Q1
1.26085	69.8564	110.122	Q1
1.24272	68.7882	99.7568	Q1
0.591333	68.7137	154.015	Q1
0.661539	69.626	136.329	Q1
1.30737	71.5385	111.974	Q1
0.96264	68.6642	95.976	Q1
1.22858	68.489	119.134	Q1
0.565129	62.2208	137.714	Q1
0.923551	71.6309	102.694	Q1
1.31971	71.9022	103.788	Q1
1.31062	71.8536	109.731	Q1
1.27269	70.8196	109.064	Q1
1.22652	71.7158	121.349	Q1
1.39572	72.5183	112.891	Q1
1.22763	69.9115	114.884	Q1
1.16902	67.5575	121.023	Q1
1.291	69.2386	113.57	Q1
1.25474	70.0797	105.556	Q1
0.383277	65.6012	90.0858	Q1
1.27753	67.9021	108.032	Q1
0.820691	74.3795	118.769	Q1
1.25796	70.7929	106.302	Q1
1.26862	72.0079	113.159	Q1
1.28956	72.4355	103.742	Q1
1.25247	70.2306	131.921	Q1
0.933871	64.0444	79.3849	Q1
0.441396	71.1608	105.08	Q1
1.25805	72.6	116.986	Q1
1.37524	73.9299	112.471	Q1
[truncated: 95 more rows]

## Sheet: grid_params_ratR_day1
grid_score	grid_spacing_cm	grid_orientation_deg	cluster
-0.312307	83.4387	-164.025	non-grid
0.371805	110.825	166.54	non-grid
-0.366978	122.037	-160.324	non-grid
-0.534997	137.32	-135.918	non-grid
-0.291641	NaN	NaN	non-grid
-0.302528	107.782	-39.014	non-grid
-0.538947	71.4853	-104.417	non-grid
-0.217255	NaN	NaN	non-grid
-0.215374	130.921	154.874	non-grid
0.392248	55.4269	57.1019	non-grid
0.213893	88.7623	80.3834	non-grid
-0.307464	120.406	66.3624	non-grid
0.459796	89.0819	62.1236	non-grid
0.20125	69.5128	-178.813	non-grid
0.659886	105.843	25.0748	non-grid
-0.40831	102.666	29.3026	non-grid
-0.588484	89.8202	-4.67572	non-grid
-0.550911	81.9528	-86.0761	non-grid
-0.27049	92.9447	-86.0664	non-grid
-0.153936	101.461	-128.814	non-grid
-0.149381	78.0718	-17.9071	non-grid
-0.38731	128.244	-25.192	non-grid
0.467351	76.2725	-80.4933	non-grid
0.0148683	93.2446	-92.7956	non-grid
-0.252653	86.2274	51.7073	non-grid
-0.450515	98.1844	-72.7095	non-grid
-0.286657	57.413	48.5449	non-grid
-0.0268667	66.3522	178.728	non-grid
-0.444727	94.0912	-50.8568	non-grid
-0.580738	97.5899	5.37472	non-grid
-0.163714	NaN	NaN	non-grid
-0.707915	NaN	NaN	non-grid
-0.194268	NaN	NaN	non-grid
-0.473895	NaN	NaN	non-grid
-0.204941	118.225	169.884	non-grid
-0.255617	65.5858	175.49	non-grid
0.312081	94.2537	167.36	non-grid
-0.2689	108.525	-29.6898	non-grid
-0.206946	103.457	165.396	non-grid
-0.542186	129.458	-90.348	non-grid
-0.0590752	107.508	164.338	non-grid
-0.44698	120.522	106.58	non-grid
0.259221	129.63	-127.788	non-grid
-0.545232	NaN	NaN	non-grid
-0.103823	114.963	-91.5287	non-grid
-0.119295	74.0294	132.539	non-grid
-0.727367	122.204	-33.4206	non-grid
-0.0525981	68.0929	-166.646	non-grid
-0.126659	87.6335	-131.976	non-grid
-0.486589	95.1644	-129.853	non-grid
-0.429326	110.619	-18.8857	non-grid
-0.414502	119.018	-68.2749	non-grid
-0.138221	92.2332	7.98347	non-grid
-0.278839	104.167	-59.1182	non-grid
0.0192947	81.5475	-64.296	non-grid
-0.534347	71.1548	174.39	non-grid
-0.0608025	115.762	121.028	non-grid
0.255179	79.693	-159.094	non-grid
-0.223546	132.401	148.999	non-grid
-0.282742	NaN	NaN	non-grid
NaN	NaN	NaN	non-grid
-0.189182	NaN	NaN	non-grid
-0.2123	NaN	NaN	non-grid
-0.059116	127.412	-10.8484	non-grid
-0.279846	91.1502	43.9498	non-grid
NaN	NaN	NaN	non-grid
-0.158589	114.353	-131.192	non-grid
-0.409258	NaN	NaN	non-grid
0.0106508	69.2628	0.66865	non-grid
-0.085348	NaN	NaN	non-grid
-0.0585019	89.0958	7.11241	non-grid
-0.215205	87.0172	-168.632	non-grid
-0.263036	48.4423	-171.94	non-grid
0.11939	NaN	NaN	non-grid
-0.644513	122.075	-147.365	non-grid
-0.554494	134.734	-143.413	non-grid
-0.434175	104.4	-119.522	non-grid
-0.680798	119.901	75.4565	non-grid
-0.562454	127.133	59.6446	non-grid
-0.192555	76.9257	66.549	non-grid
-0.0354839	120.16	-155.336	non-grid
-0.489883	NaN	NaN	non-grid
-0.417894	88.3169	160.736	non-grid
0.654056	87.0635	105.099	non-grid
-0.304447	87.0708	-94.5827	non-grid
-0.30907	131.026	115.387	non-grid
-0.316838	86.3847	-134.877	non-grid
NaN	NaN	NaN	non-grid
-0.28604	124.059	70.5499	non-grid
-0.35229	133.398	-165.113	non-grid
0.0276648	114.879	137.114	non-grid
-0.0497302	70.6971	116.301	non-grid
-0.348201	112.476	-16.1481	non-grid
-0.285588	99.0508	124.333	non-grid
-0.279237	132.801	-98.7489	non-grid
-0.17694	138.582	34.7928	non-grid
-0.0832501	84.1346	-67.5295	non-grid
-0.0216331	NaN	NaN	non-grid
-0.149101	111.381	76.6548	non-grid
-0.375624	114.402	77.1421	non-grid
-0.225694	136.5	38.6386	non-grid
-0.350074	62.0939	-139.643	non-grid
-0.279006	130.896	135.844	non-grid
-0.574738	96.8916	151.179	non-grid
0.0342101	61.5511	73.1582	non-grid
0.103307	81.5072	-171.828	non-grid
-0.364725	104.654	-86.1766	non-grid
-0.26753	118.675	-83.3326	non-grid
-0.297215	96.9402	-142.109	non-grid
-0.318285	63.4028	-57.891	non-grid
-0.352455	NaN	NaN	non-grid
-0.364079	NaN	NaN	non-grid
-0.439218	98.2011	49.0741	non-grid
-0.167621	115.453	101.655	non-grid
-0.291581	121.695	34.9027	non-grid
-0.375184	88.9005	-93.6363	non-grid
-0.186204	139.438	179.007	non-grid
-0.422964	NaN	NaN	non-grid
-0.318913	97.9715	-7.66123	non-grid
-0.242175	120.774	-112.065	non-grid
-0.0160936	116.503	-96.5626	non-grid
-0.385821	110.305	12.2806	non-grid
-0.0994734	86.9488	122.378	non-grid
-0.330081	81.4057	-93.2173	non-grid
-0.220167	119.123	103.094	non-grid
-0.428972	88.7612	-151.358	non-grid
-0.57879	110.689	-159.803	non-grid
-0.0363461	76.5608	-160.031	non-grid
-0.180766	92.6422	-126.941	non-grid
-0.67295	NaN	NaN	non-grid
-0.357485	NaN	NaN	non-grid
-0.676211	78.1416	79.1319	non-grid
-0.513414	120.052	139.491	non-grid
-0.402001	93.0484	-40.9498	non-grid
0.309229	118.687	-46.8255	non-grid
NaN	NaN	NaN	non-grid
0.423369	72.9651	142.352	non-grid
-0.623051	61.0472	-81.3186	non-grid
-0.477304	51.2704	-147.342	non-grid
-0.212364	66.8318	-177.868	non-grid
-0.257052	122.584	-82.4284	non-grid
-0.50264	109.929	-22.3268	non-grid
-0.322593	NaN	NaN	non-grid
-0.0199691	124.003	60.0083	non-grid
-0.129991	84.8421	127.43	non-grid
-0.401359	111.623	46.9949	non-grid
0.386073	121.645	-122.974	non-grid
-0.242418	110.148	21.7892	non-grid
-0.447683	129.535	-167.995	non-grid
-0.485655	100.073	113.8	non-grid
-0.504848	78.0048	-173.476	non-grid
-0.485719	100.054	-85.583	non-grid
-0.0677936	84.3326	160.883	non-grid
-0.0525838	90.0479	14.7501	non-grid
-0.410182	89.5181	113.94	non-grid
-0.407058	NaN	NaN	non-grid
-0.386318	NaN	NaN	non-grid
-0.167688	124.567	25.1776	non-grid
-0.402583	64.9629	66.6514	non-grid
-0.0543612	116.933	-167.804	non-grid
-0.273918	84.214	155.486	non-grid
-0.697199	113.154	67.1223	non-grid
0.00464693	110.135	82.5828	non-grid
-0.0244095	134.563	-145.583	non-grid
-0.417328	69	44.2808	non-grid
0.16754	103.099	94.4032	non-grid
-0.272316	90.8394	48.3945	non-grid
-0.408134	90.522	61.4382	non-grid
-0.151504	98.5284	178.223	non-grid
-0.200991	NaN	NaN	non-grid
-0.564027	71.3617	-12.4832	non-grid
-0.595674	117.115	-154.974	non-grid
-0.188476	80.5393	-168.325	non-grid
-0.147778	81.0052	93.3527	non-grid
-0.292083	84.5746	137.726	non-grid
-0.25691	125.265	-43.5135	non-grid
-0.143739	NaN	NaN	non-grid
-0.202583	73.0306	79.9014	non-grid
-0.345142	123.236	28.4938	non-grid
-0.364784	74.3216	-34.8805	non-grid
-0.0875331	79.1073	-83.3346	non-grid
-0.0278071	NaN	NaN	non-grid
0.014701	105.678	-45.7955	non-grid
-0.401044	NaN	NaN	non-grid
-0.0107973	139.14	-86.1351	non-grid
-0.432769	132.65	44.2543	non-grid
-0.246633	109.413	-162.206	non-grid
0.0302736	82.038	101.644	non-grid
-0.524571	119.071	179.979	non-grid
-0.0119678	NaN	NaN	non-grid
-0.144974	132.776	-155.651	non-grid
0.0407031	79.0618	124.786	non-grid
-0.697793	115.448	-100.181	non-grid
-0.305972	122.721	88.472	non-grid
-0.210553	108.417	-126.443	non-grid
-0.597968	NaN	NaN	non-grid
-0.207715	134.869	10.5476	non-grid
-0.356447	NaN	NaN	non-grid
-0.0662259	135.317	-133.09	non-grid
-0.434811	136.06	156.094	non-grid
-0.485543	93.9795	-66.0545	non-grid
-0.457364	98.6755	96.2193	non-grid
-0.743105	127.757	-91.8984	non-grid
-0.00452346	NaN	NaN	non-grid
-0.432053	103.398	73.7206	non-grid
-0.621851	143.958	-71.4207	non-grid
-0.0443678	89.5676	-99.7951	non-grid
-0.317511	96.7478	101.563	non-grid
-0.123945	102.83	-170.633	non-grid
-0.296666	137.355	77.6494	non-grid
-0.280037	96.0329	-150.547	non-grid
-0.505794	99.766	85.0349	non-grid
0.22137	79.0905	-66.5685	non-grid
-0.140522	NaN	NaN	non-grid
-0.5811	99.6831	-53.7476	non-grid
-0.276085	93.126	130.838	non-grid
-0.510791	133.154	-34.5189	non-grid
-0.402479	87.146	64.1891	non-grid
-0.541075	131.578	70.9003	non-grid
-0.469038	125.187	-27.0846	non-grid
-0.439009	74	180	non-grid
-0.379829	111.591	162.328	non-grid
-0.47852	147.287	48.3836	non-grid
-0.522132	135.873	-99.4291	non-grid
-0.571799	143.251	-14.1901	non-grid
-0.181068	NaN	NaN	non-grid
0.386487	92.8165	178.856	non-grid
-0.660219	133.861	142.195	non-grid
-0.177709	NaN	NaN	non-grid
-0.45097	121.04	-164.816	non-grid
-0.0228383	NaN	NaN	non-grid
-0.366068	NaN	NaN	non-grid
-0.465737	128.377	-60.0934	non-grid
-0.242652	95.0287	-122.696	non-grid
NaN	NaN	NaN	non-grid
0.0272113	141.764	-135.373	non-grid
-0.53304	98.4127	117.893	non-grid
-0.417183	136.421	-141.957	non-grid
-0.434672	129.578	75.5447	non-grid
-0.306353	77.7852	101.722	non-grid
-0.268287	120.49	151.17	non-grid
-0.354479	129.694	-143.413	non-grid
-0.135433	136.695	-90.4782	non-grid
0.0948105	135.495	106.816	non-grid
-0.0235657	104.415	120.661	non-grid
-0.26986	96.5034	40.7632	non-grid
-0.659705	123.741	166.157	non-grid
-0.261364	120.488	55.1542	non-grid
-0.573897	130.521	169.63	non-grid
-0.259092	51.9481	-138.35	non-grid
-0.428352	77.4473	90.4681	non-grid
0.043745	110.591	140.922	non-grid
-0.426478	82.7504	-75.1058	non-grid
-0.599467	132.679	-108.807	non-grid
-0.0849432	133.5	32.4806	non-grid
-0.421748	129.255	150.12	non-grid
-0.221692	NaN	NaN	non-grid
-0.408934	120.604	-84.1908	non-grid
-0.366666	103.046	170.202	non-grid
-0.272265	91.405	-147.314	non-grid
-0.147074	88.695	-63.1293	non-grid
-0.546007	80.2967	40.3527	non-grid
-0.20292	103.543	124.24	non-grid
-0.205925	106.688	66.2095	non-grid
-0.226418	91.876	46.8582	non-grid
-0.658861	106.695	-27.1799	non-grid
-0.272007	97.2064	96.2212	non-grid
-0.588854	116.024	135.127	non-grid
-0.530578	115.502	47.5706	non-grid
-0.261463	89.0738	177.71	non-grid
-0.518874	97.0786	101.342	non-grid
-0.122584	105.957	3.41253	non-grid
-0.185463	92.1308	88.2042	non-grid
-0.583035	103.757	45.5863	non-grid
-0.0760967	111.39	-146.922	non-grid
-0.211723	127.218	167.422	non-grid
-0.279914	145.597	140.907	non-grid
-0.0580869	82.4327	41.3468	non-grid
-0.711868	93.2929	170.03	non-grid
-0.288822	74.6041	-13.9598	non-grid
-0.436802	129.868	7.85809	non-grid
-0.116593	NaN	NaN	non-grid
-0.412442	113.967	-141.765	non-grid
-0.511428	NaN	NaN	non-grid
-0.186855	111.041	56.4977	non-grid
-0.624969	64.8879	-113.706	non-grid
-0.519678	85.2215	92.0585	non-grid
-0.409242	75.676	4.3853	non-grid
-0.401411	137.03	142.995	non-grid
-0.239253	138.508	43.3778	non-grid
-0.331479	114.906	178.57	non-grid
0.0579545	110.402	160.883	non-grid
-0.247125	112.643	122.336	non-grid
-0.604176	113.719	113.814	non-grid
-0.0147922	126.781	101.764	non-grid
-0.14274	NaN	NaN	non-grid
-0.722095	NaN	NaN	non-grid
-0.701146	126.857	121.723	non-grid
-0.129628	NaN	NaN	non-grid
-0.569861	115.05	-167.328	non-grid
-0.482121	82.3887	-170.917	non-grid
-0.653024	121.408	130.016	non-grid
-0.270163	137.619	98.2348	non-grid
-0.204145	73.0514	79.4621	non-grid
-0.287275	114.949	-139.346	non-grid
-0.447325	110.299	-47.7635	non-grid
-0.162963	114.472	-114.13	non-grid
-0.133946	102.092	136.108	non-grid
-0.26659	60.7674	-117.424	non-grid
-0.360219	88.7005	-71.0974	non-grid
-0.317682	136.417	177.733	non-grid
-0.0556313	112.4	-155.858	non-grid
-0.410649	135.723	162.069	non-grid
0.00433202	122.017	-102.316	non-grid
-0.211957	NaN	NaN	non-grid
-0.373998	140.732	-102.411	non-grid
-0.226552	82.9544	117.025	non-grid
0.14581	68.0991	155.506	non-grid
-0.848348	140.309	49.49	non-grid
-0.298594	133.657	-132.335	non-grid
0.0812535	83.9326	-179.999	non-grid
-0.23458	99.2553	4.04076	non-grid
-0.227585	124.99	133.956	non-grid
-0.175773	110.013	83.6151	non-grid
0.0630282	105.283	114.382	non-grid
-0.128677	90.6226	54.1277	non-grid
-0.452125	150.452	83.9993	non-grid
-0.0698087	61.6688	60.9127	non-grid
-0.444875	77.2055	50.0524	non-grid
-0.322639	83.5824	56.7293	non-grid
-0.451744	NaN	NaN	non-grid
-0.296937	93.2088	-165.872	non-grid
-0.130316	89.867	104.99	non-grid
-0.171397	NaN	NaN	non-grid
-0.117787	131.803	-97.8882	non-grid
-0.650248	130.073	-145.89	non-grid
0.0765703	96.2825	141.003	non-grid
-0.176198	125.508	146.586	non-grid
0.105492	74.4766	-111.727	non-grid
-0.312321	79.8422	-20.1664	non-grid
-0.316195	69.3197	159.827	non-grid
0.494364	70.2646	-123.218	non-grid
-0.131484	94.2597	-46.4582	non-grid
-0.574634	128.453	-92.4975	non-grid
-0.692745	103.915	-58.7292	non-grid
-0.177749	87.0887	6.68543	non-grid
-0.78646	122.259	-90.5997	non-grid
0.215187	112.815	-108.433	non-grid
-0.246043	127.195	-120.458	non-grid
-0.105142	124.255	-113.914	non-grid
-0.278158	134.683	-152.914	non-grid
-0.62513	131.442	91.5278	non-grid
-0.0937046	85.1903	84.2331	non-grid
-0.498118	90.6182	81.9	non-grid
-0.497338	108.954	-21.5466	non-grid
-0.478987	108.978	131.175	non-grid
-0.311485	75.3833	-80.4968	non-grid
-0.450493	79.9466	-66.8521	non-grid
-0.237437	83.0598	-154.817	non-grid
-0.36247	80.8364	39.1905	non-grid
-0.286244	118.928	-73.4234	non-grid
-0.13302	112.754	165.548	non-grid
-0.113254	112.45	124.734	non-grid
-0.296001	136.526	43.3769	non-grid
-0.644901	139.913	61.258	non-grid
-0.523848	131.463	-130.611	non-grid
-0.36291	135.863	63.2382	non-grid
-0.471389	106.621	-123.277	non-grid
-0.373578	111.238	160.495	non-grid
-0.325905	119.88	91.3508	non-grid
-0.36542	119.858	85.9053	non-grid
-0.506122	112.137	2.60904	non-grid
-0.0932284	66.8083	-7.99875	non-grid
-0.501103	84.2653	71.2765	non-grid
-0.426126	105.205	171.407	non-grid
0.349123	147.873	169.701	non-grid
-0.299113	156.68	-162.058	non-grid
-0.433252	85.1558	154.337	non-grid
-0.679249	121.133	39.7708	non-grid
-0.312987	123.792	-69.9141	non-grid
-0.429502	132.996	90.9654	non-grid
-0.386461	92.4473	-131.763	non-grid
0.255159	109.779	-115.635	non-grid
-0.286905	102.842	-21.0581	non-grid
-0.185557	116.388	174.01	non-grid
-0.354343	135.709	-106.558	non-grid
-0.522766	92.6995	-151.538	non-grid
-0.186073	103.014	-142.405	non-grid
-0.141202	139.302	-160.685	non-grid
-0.0529229	NaN	NaN	non-grid
-0.760157	NaN	NaN	non-grid
-0.172432	99.0454	-151.129	non-grid
-0.406732	143.641	31.1337	non-grid
-0.217446	136.163	78.7682	non-grid
-0.0552525	71.4182	6.82189	non-grid
-0.324894	128.685	-135.059	non-grid
-0.454514	121.386	-163.465	non-grid
-0.670024	133.722	-25.6351	non-grid
-0.411824	113.969	127.29	non-grid
-0.213598	98.149	179.111	non-grid
0.826253	119.006	64.7104	non-grid
-0.204158	89.2014	111.52	non-grid
0.202488	113.635	61.4687	non-grid
-0.18711	55.3908	57.725	non-grid
-0.340398	131.863	-179.509	non-grid
0.438346	95.7021	-38.4097	non-grid
0.279021	55.3432	-107.762	non-grid
0.645882	89.6716	108.847	non-grid
-0.355799	NaN	NaN	non-grid
-0.709943	NaN	NaN	non-grid
-0.372706	100.345	-49.9203	non-grid
-0.335697	81.9275	110.659	non-grid
-0.379017	74.6951	-165.817	non-grid
-0.253376	96.0312	158.883	non-grid
-0.417476	86.1604	96.8315	non-grid
0.27018	85.6779	-103.953	non-grid
0.294909	94.4856	26.9993	non-grid
-0.738012	122.876	24.1118	non-grid
-0.288412	80.3339	109.882	non-grid
-0.289675	115.253	-127.18	non-grid
-0.118909	68.0733	40.0369	non-grid
-0.360386	79.3031	-13.2968	non-grid
-0.448958	NaN	NaN	non-grid
0.551423	115.681	-14.3909	non-grid
-0.273404	NaN	NaN	non-grid
-0.271652	122.847	-133.388	non-grid
-0.387648	123.007	-100.563	non-grid
0.0860821	122.357	109.356	non-grid
-0.433844	88.0985	30.7719	non-grid
-0.273557	137.504	134.168	non-grid
-0.229692	142.71	57.7231	non-grid
-0.103525	108.279	-83.9066	non-grid
-0.611553	108.421	-9.66139	non-grid
0.348116	57.897	-32.3012	non-grid
-0.177937	98.9706	96.09	non-grid
-0.303009	92.2005	-57.8624	non-grid
-0.0416061	126.7	58.9509	non-grid
-0.506979	142.882	121.291	non-grid
-0.254552	84.735	-89.8295	non-grid
-0.196152	133.481	-80.5604	non-grid
-0.214966	95.6089	-133.912	non-grid
-0.0130893	87.1043	-121.772	non-grid
0.573534	96.2247	-169.031	non-grid
-0.4442	119.835	9.8991	non-grid
0.0855709	69.8754	30.0437	non-grid
-0.306464	99.6634	-110.263	non-grid
-0.550974	121.85	30.1492	non-grid
-0.0649795	112.179	107.968	non-grid
-0.711965	105.834	-14.5883	non-grid
-0.442433	107.882	-104.61	non-grid
-0.325103	101.555	-178.125	non-grid
-0.175589	135.595	-52.1794	non-grid
-0.391289	121.736	-23.8941	non-grid
-0.19831	NaN	NaN	non-grid
-0.289278	90.8114	-7.64052	non-grid
-0.347335	84.1427	-134.649	non-grid
-0.314018	NaN	NaN	non-grid
-0.31704	NaN	NaN	non-grid
-0.448839	86.1585	-86.0924	non-grid
0.0147725	99.8657	-57.3976	non-grid
0.0213118	88.5296	8.60717	non-grid
-0.202581	129.313	-143.242	non-grid
-0.644392	125.85	-151.957	non-grid
-0.466912	74.2718	131.956	non-grid
-0.331021	116.038	-99.5314	non-grid
-0.364346	111.254	-26.1152	non-grid
-0.382118	57.6437	9.07959	non-grid
-0.158666	NaN	NaN	non-grid
-0.316815	111.972	101.31	non-grid
-0.402472	123.818	-156.613	non-grid
-0.576716	115.936	152.131	non-grid
-0.261732	NaN	NaN	non-grid
-0.341765	93.0966	-175.135	non-grid
0.0394483	105.265	-85.8002	non-grid
-0.0959595	64.7948	20.7253	non-grid
-0.694359	110.501	-152.95	non-grid
0.507983	125.992	-126.46	non-grid
0.0298298	87.4688	164.921	non-grid
-0.197826	79.4792	124.276	non-grid
-0.374356	94.1906	43.4374	non-grid
-0.190717	82.1179	-176.16	non-grid
-0.125693	NaN	NaN	non-grid
-0.357838	94.2679	177.618	non-grid
-0.345955	110.396	-32.2537	non-grid
-0.147035	124.388	-130.414	non-grid
-0.105434	NaN	NaN	non-grid
-0.499902	142.251	-80.129	non-grid
-0.63739	93.1654	-131.451	non-grid
-0.198314	NaN	NaN	non-grid
-0.260247	117.82	-107.288	non-grid
-0.137601	100.465	62.9316	non-grid
0.0431937	87.873	-153.416	non-grid
-0.154913	101.083	122.726	non-grid
-0.159061	116.941	138.748	non-grid
-0.326744	119.322	158.18	non-grid
-0.326669	99.3992	134.952	non-grid
-0.212445	101.033	135.023	non-grid
-0.203888	97.964	-173.23	non-grid
-0.258422	102.922	11.2741	non-grid
-0.312446	92.2569	55.9886	non-grid
-0.130386	123.845	51.5506	non-grid
-0.224018	107.195	154.698	non-grid
-0.247393	104.267	15.5621	non-grid
-0.080479	115.078	122.062	non-grid
-0.148405	110.715	-172.903	non-grid
-0.0709455	99.3645	-126.282	non-grid
0.54995	127.157	164.67	non-grid
-0.210508	118.225	105.11	non-grid
0.0954776	108.796	-102.121	non-grid
-0.409401	82.1429	-68.6715	non-grid
-0.686142	81.718	-22.7675	non-grid
-0.20216	161.3	179.254	non-grid
-0.368475	113.617	176.382	non-grid
-0.386013	90.5802	167.968	non-grid
NaN	NaN	NaN	non-grid
-0.188792	124.735	-41.9756	non-grid
-0.178872	132.06	-14.3783	non-grid
NaN	NaN	NaN	non-grid
-0.158637	130.684	-155.506	non-grid
0.0356838	76.7396	-120.541	non-grid
0.249556	112.964	-134.929	non-grid
-0.423983	88.952	0.400527	non-grid
-0.13918	54.1985	165.339	non-grid
-0.518496	NaN	NaN	non-grid
-0.150044	83.3069	-143.046	non-grid
-0.378731	113.052	-135.64	non-grid
-0.364042	108.399	164.755	non-grid
-0.567233	125.187	-99.0311	non-grid
-0.306845	77.6379	44.9972	non-grid
-0.341709	50.2255	164.224	non-grid
-0.432109	127.316	90.3113	non-grid
-0.272286	87.7167	-153.82	non-grid
0.138452	94.7578	-115.178	non-grid
-0.244845	108.214	148.406	non-grid
-0.363521	122.724	70.6333	non-grid
-0.204872	97.8568	77.0593	non-grid
-0.319547	96.4639	-80.0454	non-grid
-0.113521	103.499	-28.7068	non-grid
-0.343854	113.721	2.08882	non-grid
-0.291442	94.3107	-18.1776	non-grid
-0.372768	73.2276	-136.909	non-grid
-0.371695	106.642	-38.2366	non-grid
-0.297492	NaN	NaN	non-grid
-0.0262854	125.104	-56.537	non-grid
-0.282617	62.0392	118.754	non-grid
-0.169615	NaN	NaN	non-grid
-0.261917	78.7379	105.733	non-grid
-0.0286083	71.6003	66.0078	non-grid
-0.0276014	NaN	NaN	non-grid
-0.186083	77.8167	-33.9874	non-grid
-0.116468	86.0538	119.859	non-grid
0.076889	83.2311	-173.357	non-grid
-0.0853298	107.432	-25.3603	non-grid
-0.11321	84.0365	-105.584	non-grid
0.0140594	77.4125	-94.6917	non-grid
-0.134513	91.2709	159.534	non-grid
-0.358307	101.573	-117.016	non-grid
0.189166	95.6107	45.8369	non-grid
0.00654328	72.188	148.777	non-grid
-0.102013	NaN	NaN	non-grid
-0.345695	81.6893	66.7462	non-grid
0.533624	81.8058	153.98	non-grid
-0.321477	74.1246	-159.675	non-grid
-0.00312453	94.6189	42.0441	non-grid
-0.160827	120.1	-92.0461	non-grid
-0.0912122	116.112	-33.1264	non-grid
-0.503947	74.5945	-28.7656	non-grid
-0.223452	88.6224	107.07	non-grid
-0.0510849	113.901	-49.1948	non-grid
0.0342196	64.0955	91.0408	non-grid
-0.29421	99.4567	-16.8042	non-grid
-0.248184	56.7924	121.939	non-grid
-0.223399	63.6467	-45.2306	non-grid
-0.629867	119.349	-112.451	non-grid
-0.26575	69.1616	-30.5899	non-grid
-0.502708	84.8302	-139.625	non-grid
-0.0992976	70.7904	116.673	non-grid
-0.28035	NaN	NaN	non-grid
-0.404195	NaN	NaN	non-grid
-0.345178	121.005	130.309	non-grid
-0.405488	96.5605	107.335	non-grid
-0.275268	92.7267	-165.699	non-grid
-0.190576	59.4768	26.5465	non-grid
-0.528361	85.7067	148.274	non-grid
-0.303109	80.8698	-162.064	non-grid
-0.39371	61.799	-153.435	non-grid
-0.165942	118.47	171.541	non-grid
-0.182637	60.2319	-176.799	non-grid
-0.357299	67.8591	59.5142	non-grid
-0.283154	99.3889	6.17644	non-grid
-0.120679	96.1483	73.1962	non-grid
-0.371018	89.2041	124.085	non-grid
0.74637	115.756	150.722	non-grid
-0.484665	77.29	-133.838	non-grid
0.0117727	130.47	-152.511	non-grid
-0.322834	81.2531	39.5654	non-grid
-0.0673051	99.3395	59.8221	non-grid
-0.0780116	103.198	55.4786	non-grid
-0.0355495	96.433	43.5553	non-grid
-0.30298	NaN	NaN	non-grid
-0.517749	69.8621	88.9571	non-grid
NaN	NaN	NaN	non-grid
-0.36403	64.6004	-49.9464	non-grid
-0.475635	86.1427	134.649	non-grid
0.352799	107.015	52.2319	non-grid
-0.257713	116.562	152.217	non-grid
-0.14038	NaN	NaN	non-grid
0.181391	123.542	33.3668	non-grid
0.0612426	95.49	154.785	non-grid
-0.322653	101.658	-136.535	non-grid
0.255391	70.5869	135.317	non-grid
-0.51086	84.6697	-47.4657	non-grid
-0.375742	134.583	20.276	non-grid
-0.0436813	NaN	NaN	non-grid
-0.223523	114.369	-176.392	non-grid
-0.615229	112.384	99.0382	non-grid
-0.323661	82.6326	53.5405	non-grid
-0.467427	107.079	-148.373	non-grid
-0.353452	126.568	99.2663	non-grid
-0.290882	77.1807	127.389	non-grid
-0.374699	87.8625	1.33169	non-grid
-0.562132	68.7734	44.2544	non-grid
-0.0603427	NaN	NaN	non-grid
0.250449	58.4841	43.0821	non-grid
-0.256797	NaN	NaN	non-grid
0.275679	83.4573	149.031	non-grid
-0.174358	82.1824	127.014	non-grid
-0.557519	108.231	-35.9694	non-grid
-0.297556	77.1269	-155.945	non-grid
-0.0614798	NaN	NaN	non-grid
-0.235612	110.109	-86.1938	non-grid
-0.111565	96.8189	-117.397	non-grid
-0.256855	78.8626	-148.286	non-grid
-0.0709052	58.7753	143.38	non-grid
0.0414104	91.7264	-26.2923	non-grid
-0.333034	99.4382	-106.771	non-grid
-0.0849924	96.7977	-63.4269	non-grid
0.0867427	71.4917	39.793	non-grid
-0.129216	64.1669	-1.96429	non-grid
-0.213951	68.5141	60.3159	non-grid
-0.0322932	95.5399	-20.0279	non-grid
0.561695	111.642	22.9239	non-grid
-0.0805024	73.0344	144.216	non-grid
0.0644915	105.716	-168.825	non-grid
0.39255	88.2053	-142.044	non-grid
-0.403651	76.7372	-121.356	non-grid
-0.514912	113.601	-161.42	non-grid
0.296618	76.2542	156.218	non-grid
-0.292627	108.16	-78.2157	non-grid
0.336568	80.0254	47.2197	non-grid
0.341263	93.7098	23.1018	non-grid
-0.203467	93.2063	-42.8507	non-grid
0.504241	85.0185	3.65489	non-grid
-0.0816742	NaN	NaN	non-grid
-0.124577	79.4017	32.2681	non-grid
-0.265619	NaN	NaN	non-grid
0.185673	85.8327	36.0395	non-grid
-0.104841	72.316	85.7361	non-grid
-0.352959	126.296	178.734	non-grid
-0.199286	91.6774	-58.4515	non-grid
0.736455	68.1574	41.9324	non-grid
-0.030829	81.0889	173.3	non-grid
-0.462238	86.3083	128.639	non-grid
0.387001	72.7345	-117.455	non-grid
-0.200681	60.4823	90.5306	non-grid
-0.571643	118.702	-155.811	non-grid
0.725348	88.3209	60.2439	non-grid
-0.140066	84.1603	-153.494	non-grid
-0.350886	103.91	111.416	non-grid
-0.307061	88.4951	153.36	non-grid
-0.294935	105.926	-122.526	non-grid
-0.23916	69.2234	-43.8613	non-grid
-0.0899676	81.0185	167.865	non-grid
-0.553436	98.1143	30.5477	non-grid
-0.451396	NaN	NaN	non-grid
NaN	NaN	NaN	non-grid
-0.0812142	82.5465	-167.05	non-grid
-0.306172	114.713	-111.249	non-grid
-0.0994106	76.3515	-137.323	non-grid
-0.218446	NaN	NaN	non-grid
-0.323249	110.919	-47.6312	non-grid
0.0442513	103.78	27.0557	non-grid
-0.346924	88.0593	159.92	non-grid
-0.312438	140.844	-62.6501	non-grid
-0.15741	119.808	91.9759	non-grid
-0.240611	134.233	-47.239	non-grid
-0.129681	79.6538	117.778	non-grid
-0.331255	89.799	164.669	non-grid
-0.382292	NaN	NaN	non-grid
-0.442938	122.572	-128.261	non-grid
-0.133094	108.873	-117.314	non-grid
-0.382957	99.9723	-114.443	non-grid
-0.293125	118.351	165.571	non-grid
-0.308139	117.965	105.125	non-grid
-0.0316626	102.333	-157.49	non-grid
-0.144317	68.7141	132.112	non-grid
-0.308313	131.03	83.6538	non-grid
-0.114957	97.1897	-108.2	non-grid
-0.283483	104.377	-23.1012	non-grid
-0.156574	100.99	179.785	non-grid
0.116238	80.8503	-42.5997	non-grid
-0.311807	72.0894	-97.087	non-grid
-0.126694	96.5668	154.427	non-grid
-0.239884	NaN	NaN	non-grid
-0.438965	95.4484	-105.168	non-grid
-0.295584	81.7509	-15.6245	non-grid
0.179545	85.8238	-84.4014	non-grid
-0.609264	92.8367	7.17983	non-grid
-0.459533	137.139	-30.836	non-grid
-0.44441	137.474	-42.7671	non-grid
0.0189226	49.5731	167.753	non-grid
-0.25161	NaN	NaN	non-grid
-0.137664	90.569	66.3336	non-grid
0.0949282	101.267	100.869	non-grid
-0.370341	110.521	-112.493	non-grid
-0.389723	132.522	120.379	non-grid
0.0595796	63.416	-131.649	non-grid
-0.418838	NaN	NaN	non-grid
-0.327731	134.88	33.852	non-grid
0.00223644	90.4425	-146.298	non-grid
-0.53794	92.1554	82.9852	non-grid
-0.411343	NaN	NaN	non-grid
-0.202912	NaN	NaN	non-grid
-0.09124	NaN	NaN	non-grid
-0.243403	114.039	-63.7564	non-grid
-0.154635	115.276	172.03	non-grid
-0.312452	136.742	-134.247	non-grid
-0.475724	73.1029	-6.74869	non-grid
-0.319908	130.361	-70.468	non-grid
NaN	NaN	NaN	non-grid
-0.0682769	NaN	NaN	non-grid
-0.390221	64.4188	167.702	non-grid
-0.123373	NaN	NaN	non-grid
-0.51269	124.202	142.477	non-grid
-0.317993	135.96	9.73358	non-grid
-0.19833	NaN	NaN	non-grid
-0.476809	122.853	172.889	non-grid
-0.420326	116.034	-115.159	non-grid
-0.116405	NaN	NaN	non-grid
-0.54163	102.346	169.132	non-grid
-0.210752	84	180	non-grid
-0.411839	112.534	79.3173	non-grid
-0.574068	NaN	NaN	non-grid
-0.0204314	66.2046	-157.786	non-grid
-0.363874	89.1147	-152.805	non-grid
0.0260073	94.8103	123.757	non-grid
-0.302181	75.28	14.5026	non-grid
-0.244154	73.9908	158.81	non-grid
-0.374517	103.731	-94.3716	non-grid
-0.193344	85.7667	-86.0122	non-grid
-0.38558	84	180	non-grid
-0.364761	106.301	124.22	non-grid
-0.339886	140.795	19.9611	non-grid
-0.114761	69.7125	111.331	non-grid
0.0122339	98.5816	80.0545	non-grid
-0.0662457	NaN	NaN	non-grid
-0.322656	115.05	1.51689	non-grid
-0.329941	126.803	28.1081	non-grid
-0.403431	113.745	-125.712	non-grid
0.412226	68.381	-0.11017	non-grid
-0.386165	73.4099	-70.7382	non-grid
-0.423823	71.8537	-18.1432	non-grid
-0.252367	81.0185	167.865	non-grid
-0.111388	106.748	-7.51688	non-grid
-0.323236	NaN	NaN	non-grid
-0.225068	109.573	-161.302	non-grid
-0.0117399	72.3369	-2.56666	non-grid
-0.0587337	85.327	-171.714	non-grid
0.104401	56.4668	31.6276	non-grid
0.0237999	111.427	-126.121	non-grid
-0.30587	109.761	56.1062	non-grid
-0.542961	85.7321	62.0771	non-grid
0.0913607	102.477	94.0415	non-grid
-0.294455	100.682	-74.3997	non-grid
-0.136048	88.0242	171.903	non-grid
NaN	NaN	NaN	non-grid
-0.661164	111.608	166.963	non-grid
-0.287523	79.5373	-23.6696	non-grid
0.165873	86.2489	174.035	non-grid
-0.280299	66.0169	-26.7516	non-grid
-0.157551	106.162	-51.4114	non-grid
-0.423074	86.0112	-18.8471	non-grid
-0.500467	115.867	138.737	non-grid
-0.370708	120.467	157.542	non-grid
-0.431685	NaN	NaN	non-grid
-0.273389	137.114	112.598	non-grid
-0.569098	133.349	121.166	non-grid
-0.460708	NaN	NaN	non-grid
-0.256621	NaN	NaN	non-grid
-0.154563	NaN	NaN	non-grid
-0.123993	NaN	NaN	non-grid
-0.211541	61.3678	-96.4232	non-grid
-0.510927	84.8378	-113.822	non-grid
NaN	NaN	NaN	non-grid
0.203377	72.0762	121.578	non-grid
-0.666364	130.068	105.79	non-grid
-0.237336	50.4164	65.6031	non-grid
-0.564481	129.605	-144.521	non-grid
-0.548753	74.9881	-150.895	non-grid
-0.46353	126.602	60.6289	non-grid
0.359504	90.6043	166.118	non-grid
-0.398236	62.8849	42.6663	non-grid
-0.266466	131.385	-42.5436	non-grid
-0.169883	71.5281	100.699	non-grid
-0.109258	85.0718	-179.881	non-grid
-0.151001	109.585	-69.185	non-grid
0.494966	101.426	-25.8208	non-grid
-0.0902919	105.934	112.342	non-grid
-0.10487	129.765	126.478	non-grid
0.0227825	NaN	NaN	non-grid
0.0575756	73.8051	-119.368	non-grid
-0.069374	NaN	NaN	non-grid
-0.374864	131.619	95.291	non-grid
-0.750767	89	180	non-grid
-0.288928	98.2224	-52.6685	non-grid
-0.585786	NaN	NaN	non-grid
-0.367514	110.114	75.1851	non-grid
-0.148547	54.8806	123.048	non-grid
-0.78476	NaN	NaN	non-grid
-0.196388	87.6142	-150.469	non-grid
-0.412428	130.839	28.6201	non-grid
-0.377249	132.238	-138.254	non-grid
-0.319783	96.7922	-152.06	non-grid
-0.484955	93.6286	157.4	non-grid
-0.237142	114.545	-132.817	non-grid
-0.302118	79.195	-164.952	non-grid
-0.472719	107.158	67.5449	non-grid
0.0904252	85.7765	25.9506	non-grid
NaN	NaN	NaN	non-grid
-0.425965	NaN	NaN	non-grid
-0.353114	126.255	45.0902	non-grid
-0.0634239	NaN	NaN	non-grid
-0.235847	NaN	NaN	non-grid
-0.075496	107.85	-150.807	non-grid
-0.353107	NaN	NaN	non-grid
0.225041	119.643	-45.793	non-grid
-0.333781	116.953	-120.859	non-grid
-0.145689	106.003	55.5372	non-grid
-0.0987741	98.2156	4.19834	non-grid
-0.3968	126.025	8.75956	non-grid
-0.245886	NaN	NaN	non-grid
-0.584979	77.2851	-157.51	non-grid
-0.598832	NaN	NaN	non-grid
-0.214455	117.612	75.066	non-grid
0.182312	113.923	104.508	non-grid
-0.140866	86.9445	118.793	non-grid
-0.332828	89.8564	-84.2217	non-grid
-0.272708	NaN	NaN	non-grid
-0.465819	56.331	12.742	non-grid
-0.371356	NaN	NaN	non-grid
-0.330108	96.0194	117.585	non-grid
-0.106282	56.6568	152.942	non-grid
-0.346124	94.635	55.0716	non-grid
-0.0693276	123.972	176.369	non-grid
-0.202886	115.049	92.0318	non-grid
-0.358742	74.8053	29.2439	non-grid
-0.27874	125.93	-106.888	non-grid
-0.0851027	128.904	149.582	non-grid
-0.45257	128.229	-114.245	non-grid
-0.206663	111.242	19.4207	non-grid
-0.230784	73.8874	19.8333	non-grid
0.127284	101.311	-163.524	non-grid
-0.253971	97.6945	121.137	non-grid
-0.0092411	94.884	105.536	non-grid
-0.425392	100.12	-175.746	non-grid
-0.124172	NaN	NaN	non-grid
-0.212027	92.0303	159.502	non-grid
-0.377735	98.8964	152.892	non-grid
0.212601	69.022	-75.1023	non-grid
-0.477576	86.3591	-84.5917	non-grid
-0.158303	70.5305	131.307	non-grid
-0.24708	80.681	-9.41978	non-grid
-0.288235	58.8248	-73.2782	non-grid
-0.491331	96.3268	-45.9225	non-grid
-0.51609	NaN	NaN	non-grid
-0.0983199	92.307	-54.2317	non-grid
-0.168662	94.7979	-94.3995	non-grid
NaN	NaN	NaN	non-grid
0.369226	66.3107	-176.269	non-grid
-0.502311	113.844	-30.9772	non-grid
-0.267569	111.965	176.031	non-grid
-0.246965	59.0156	-154.843	non-grid
-0.698349	85.3205	-56.3713	non-grid
-0.212453	122.749	84.3424	non-grid
-0.312791	75.6099	9.06377	non-grid
-0.40698	109.905	132.908	non-grid
-0.0891352	103.725	71.6613	non-grid
-0.0415303	NaN	NaN	non-grid
-0.437816	90.6235	-146.992	non-grid
-0.257718	110.418	144.014	non-grid
-0.248454	118.155	177.256	non-grid
-0.36862	94.2373	-112.904	non-grid
-0.272128	113.85	-150.962	non-grid
-0.129155	NaN	NaN	non-grid
0.13669	104.15	150.552	non-grid
-0.349126	107.168	13.6116	non-grid
-0.201872	NaN	NaN	non-grid
-0.35115	85.6482	-119.904	non-grid
-0.26093	NaN	NaN	non-grid
-0.422963	NaN	NaN	non-grid
-0.363686	96.1715	155.472	non-grid
-0.421403	96.8079	-134.215	non-grid
-0.113506	51.6852	-6.4001	non-grid
0.377126	49.9797	11.5817	non-grid
0.289404	76.942	82.563	non-grid
-0.0728742	93.6981	131.339	non-grid
-0.219825	105.061	70.896	non-grid
-0.657623	NaN	NaN	non-grid
-0.267184	72.9932	153.029	non-grid
-0.0488458	NaN	NaN	non-grid
-0.110802	118.02	-112.669	non-grid
-0.241261	126.2	64.1515	non-grid
0.0936443	94.0258	43.3001	non-grid
-0.360509	126.716	123.005	non-grid
-0.345039	89.1361	105.512	non-grid
-0.400323	NaN	NaN	non-grid
NaN	NaN	NaN	non-grid
-0.405424	77.1493	93.2676	non-grid
-0.382694	85.1332	173.906	non-grid
-0.163276	NaN	NaN	non-grid
-0.693281	NaN	NaN	non-grid
0.111116	114.249	-84.2816	non-grid
-0.213171	86.2886	-117.327	non-grid
0.0648565	63.6619	-47.6278	non-grid
-0.139967	NaN	NaN	non-grid
-0.156888	96.6806	10.8307	non-grid
-0.173961	NaN	NaN	non-grid
0.0485755	125.524	-57.1946	non-grid
-0.299217	89.3311	71.8696	non-grid
0.0346011	65.2482	-40.6005	non-grid
-0.41187	111.801	131.596	non-grid
-0.381401	111.606	133.355	non-grid
-0.313496	98.4613	-119.009	non-grid
-0.300662	NaN	NaN	non-grid
-0.387138	111.128	-154.266	non-grid
-0.75148	132.477	99.4041	non-grid
-0.402847	86.2022	142.477	non-grid
-0.0885677	137.573	-8.56471	non-grid
-0.248318	96.3414	-114.503	non-grid
-0.0497622	118.939	155.491	non-grid
0.0110725	69.7744	-120.489	non-grid
-0.353204	114.387	134.397	non-grid
0.0616436	110.161	131.844	non-grid
-0.122813	NaN	NaN	non-grid
-0.0114189	NaN	NaN	non-grid
-0.0852467	NaN	NaN	non-grid
-0.362362	90.0564	176.569	non-grid
-0.606401	89.0446	159.497	non-grid
-0.0455316	NaN	NaN	non-grid
-0.0936661	NaN	NaN	non-grid
-0.391403	121.068	-97.734	non-grid
-0.310314	90.5522	115.057	non-grid
0.397379	116.299	98.8443	non-grid
-0.00636094	NaN	NaN	non-grid
-0.261175	87.775	-164.853	non-grid
-0.174591	NaN	NaN	non-grid
-0.234465	78.3023	58.9761	non-grid
-0.408736	133.149	130.202	non-grid
-0.333434	96.6473	-2.60168	non-grid
-0.114103	82.7658	-76.2416	non-grid
-0.353606	127.362	-98.3115	non-grid
-0.139234	103.961	-45.484	non-grid
-0.213776	NaN	NaN	non-grid
-0.0656656	142.193	142.419	non-grid
-0.213538	NaN	NaN	non-grid
-0.563714	127.426	-8.96332	non-grid
-0.518915	114.848	-70.6268	non-grid
0.237701	113.545	150.904	non-grid
-0.0958952	95.8697	-94.6884	non-grid
0.225871	83.7853	46.6805	non-grid
-0.35992	102.589	-35.2094	non-grid
NaN	NaN	NaN	non-grid
-0.193432	59.1241	-67.3843	non-grid
-0.157946	NaN	NaN	non-grid
-0.469164	66.2897	-28.5488	non-grid
-0.349785	NaN	NaN	non-grid
-0.396913	104.78	72.9579	non-grid
-0.452835	99.2251	-53.8495	non-grid
-0.12035	115.14	-81.403	non-grid
-0.11605	59.3519	44.0731	non-grid
0.192128	50.3599	59.3965	non-grid
-0.533815	63.4654	18.4655	non-grid
-0.326434	123.868	125.992	non-grid
-0.0828628	NaN	NaN	non-grid
-0.388293	86.319	96.305	non-grid
-0.248148	64.984	68.9608	non-grid
-0.31766	126.115	-165.173	non-grid
-0.578715	92.6005	140.562	non-grid
-0.422896	78.7567	172.418	non-grid
-0.158204	77.3157	80.6537	non-grid
-0.354311	132.305	37.9115	non-grid
-0.346169	53.2036	-144.974	non-grid
-0.167324	85.5967	-20.6097	non-grid
-0.284035	71.0635	52.2845	non-grid
-0.39686	NaN	NaN	non-grid
-0.232869	122.754	-162.505	non-grid
-0.468193	81.7182	29.2709	non-grid
-0.306489	77.4991	-72.351	non-grid
-0.197306	125.733	-1.58266	non-grid
-0.470915	92.8285	168.112	non-grid
-0.363107	133.458	131.249	non-grid
0.462501	72.8135	149.23	non-grid
-0.355139	52.5062	12.0577	non-grid
0.297997	137.956	-154.959	non-grid
-0.448482	NaN	NaN	non-grid
-0.148235	NaN	NaN	non-grid
0.459012	78.9456	81.5157	non-grid
-0.29172	105.225	9.53616	non-grid
0.312697	41.2315	166.664	non-grid
-0.168585	88.2314	-62.894	non-grid
-0.252466	144.429	90	non-grid
-0.470458	110.309	-148.364	non-grid
-0.219779	81.6541	-147.166	non-grid
-0.149403	47.4009	97.5286	non-grid
-0.416107	111.999	-78.2365	non-grid
0.0699823	86.618	174.625	non-grid
-0.599247	110.361	126.652	non-grid
-0.347691	102.767	154.029	non-grid
-0.635099	99.474	97.2145	non-grid
-0.527153	105.534	-144.056	non-grid
0.317802	126.796	-144.857	non-grid
0.00995291	121.241	4.35135	non-grid
-0.127197	67.1725	80.7111	non-grid
0.133043	83.8493	-147.345	non-grid
NaN	NaN	NaN	non-grid
0.308353	112.961	-24.6233	non-grid
-0.391058	97.7915	112.451	non-grid
0.280939	79.0801	-130.352	non-grid
NaN	NaN	NaN	non-grid
-0.351805	70.7347	153.158	non-grid
-0.22448	120.37	68.0331	non-grid
-0.308858	114.026	162.129	non-grid
-0.245096	117.868	-109.399	non-grid
-0.314399	NaN	NaN	non-grid
-0.152783	74.0304	113.646	non-grid
-0.343904	NaN	NaN	non-grid
0.0461438	65.9088	-60.6027	non-grid
-0.434282	111.425	73.6121	non-grid
-0.535074	121.412	-88.8909	non-grid
-0.41254	117.966	-41.1775	non-grid
-0.305096	90.6638	83.7597	non-grid
-0.555455	67.7739	-166.468	non-grid
-0.0279675	123.372	28.2082	non-grid
0.0783366	96.6389	-94.2161	non-grid
-0.635916	118.881	110.382	non-grid
-0.0864774	79.3266	15.4414	non-grid
-0.306513	100.011	17.6516	non-grid
-0.664969	NaN	NaN	non-grid
-0.39291	96.1417	117.152	non-grid
-0.491046	NaN	NaN	non-grid
-0.199538	100.204	-126.631	non-grid
-0.00266827	117.503	166.583	non-grid
-0.411345	105.595	68.734	non-grid
-0.0484843	85.2432	134.069	non-grid
-0.65844	115.907	113.414	non-grid
0.0519357	69.7065	83.3571	non-grid
0.0175656	59.1024	97.4523	non-grid
NaN	NaN	NaN	non-grid
-0.253737	87.9183	-3.47328	non-grid
-0.095075	124.934	32.7774	non-grid
-0.213665	125.048	-23.2131	non-grid
0.0252221	67.1907	149.368	non-grid
-0.362013	65.6254	150.492	non-grid
-0.249875	69.5372	-150.815	non-grid
-0.349298	91.5987	155.847	non-grid
-0.556537	NaN	NaN	non-grid
-0.39517	76.0351	-5.14516	non-grid
-0.386043	96.2277	9.75466	non-grid
-0.210191	89.0275	-148.014	non-grid
-0.321123	72.2271	134.513	non-grid
-0.145046	NaN	NaN	non-grid
-0.347807	101.233	-16.3949	non-grid
-0.170015	NaN	NaN	non-grid
-0.329157	83.7307	-165.978	non-grid
NaN	NaN	NaN	non-grid
-0.407388	NaN	NaN	non-grid
-0.280087	126.047	86.7357	non-grid
-0.268312	71.7262	45.2541	non-grid
-0.107889	NaN	NaN	non-grid
-0.294851	113.996	-96.8508	non-grid
-0.314811	121.408	-95.5686	non-grid
-0.458192	78.1383	-43.7453	non-grid
-0.476938	71.0323	34.6155	non-grid
-0.139984	66.1192	-165.658	non-grid
-0.122195	100.822	72.1856	non-grid
-0.30954	107.624	-106.683	non-grid
-0.268454	117.838	-142.613	non-grid
-0.447268	105.195	-173.082	non-grid
-0.548671	152.967	-48.6442	non-grid
-0.126199	66.8827	141.294	non-grid
0.0619573	134.645	-123.29	non-grid
-0.412798	57.6509	-146.77	non-grid
0.0973869	86.7278	70.5368	non-grid
-0.00866895	NaN	NaN	non-grid
-0.227356	122.792	150.288	non-grid
0.115435	100.715	-87.2507	non-grid
-0.212654	52.7558	-10.9798	non-grid
-0.209861	77.8576	-113.997	non-grid
-0.170623	107.005	7.4843	non-grid
-0.329654	87.6272	-176.918	non-grid
-0.0452631	NaN	NaN	non-grid
-0.420388	98.0308	-38.5528	non-grid
0.0838568	85.0671	-90.5129	non-grid
-0.200519	129.204	170.84	non-grid
-0.251576	110.956	72.6124	non-grid
-0.305405	59.6673	-161.993	non-grid
-0.336592	96.8429	137.705	non-grid
-0.287333	63.5979	159.868	non-grid
-0.157678	NaN	NaN	non-grid
0.164256	89.1567	-121.664	non-grid
-0.0858362	94.6973	166.826	non-grid
0.333822	127.6	85.3258	non-grid
-0.357639	59.1556	118.998	non-grid
0.516278	72.1726	176.559	non-grid
0.759592	121.863	80.0694	non-grid
-0.103129	95.3395	-20.0578	non-grid
-0.334674	97.991	88.182	non-grid
-0.305893	76.0278	162.784	non-grid
-0.317788	98.7077	-42.9739	non-grid
-0.436535	112.068	95.573	non-grid
-0.201124	62.4187	-79.3687	non-grid
-0.412597	64.9058	-109.356	non-grid
-0.440063	75.1347	-154.267	non-grid
-0.363309	104.731	169.673	non-grid
-0.274195	101.472	164.937	non-grid
-0.338061	94.2906	-10.4518	non-grid
-0.320923	73.2925	44.0921	non-grid
0.0264817	127.854	75.6675	non-grid
-0.298383	106.872	19.9927	non-grid
0.475394	46.724	-124.903	non-grid
0.111567	61.1019	-177.631	non-grid
-0.197371	57.5236	96.1068	non-grid
-0.0697394	101.991	-80.5588	non-grid
0.716073	77.1433	-66.4166	non-grid
-0.115301	77.2982	159.499	non-grid
0.417972	129.523	17.3276	non-grid
-0.137963	83.2015	132.706	non-grid
-0.00267512	89.4227	30.3596	non-grid
-0.0450612	69.232	115.478	non-grid
-0.211276	111.393	47.0705	non-grid
-0.242872	89.6683	83.3325	non-grid
-0.133903	78.3999	51.4457	non-grid
-0.153797	NaN	NaN	non-grid
-0.160313	52.8782	17.4559	non-grid
0.525463	118.34	-78.3906	non-grid
0.297787	85.1027	58.1831	non-grid
-0.287534	100.136	-74.051	non-grid
-0.245535	100.931	30.3948	non-grid
-0.396312	76.2338	17.6753	non-grid
-0.470008	94.5782	125.376	non-grid
-0.479166	124.224	43.1082	non-grid
-0.103492	63.4714	17.0303	non-grid
0.0538778	81.2605	-24.9659	non-grid
0.345058	59.738	83.8531	non-grid
-0.413985	120.963	-130.108	non-grid
0.401206	89.0094	7.68433	non-grid
0.231808	42.4536	-71.9233	non-grid
-0.304334	85.1486	-37.9839	non-grid
0.0188412	51.5788	-63.9735	non-grid
-0.166478	65.7944	84.2931	non-grid
NaN	NaN	NaN	non-grid
-0.293737	108.265	-178.639	non-grid
-0.0374787	76.4349	-41.5051	non-grid
0.108483	75.4918	53.2712	non-grid
-0.027228	NaN	NaN	non-grid
0.216849	99.6319	6.03587	non-grid
NaN	NaN	NaN	non-grid
-0.127902	100.799	16.8561	non-grid
0.0329298	59.4519	45.5027	non-grid
-0.202221	NaN	NaN	non-grid
-0.19346	93.9271	138.282	non-grid
-0.15114	82.4355	120.082	non-grid
-0.162933	115.436	58.9366	non-grid
0.318384	44.1703	-105.994	non-grid
0.305735	98.8251	38.5768	non-grid
0.803669	101.631	87.5366	non-grid
-0.12626	78.9385	-111.286	non-grid
0.033561	92.4797	-69.4221	non-grid
-0.226292	69.6139	-1.56602	non-grid
-0.175515	61.7743	-10.685	non-grid
-0.0961322	104.964	65.5527	non-grid
-0.652033	98.7648	169.072	non-grid
0.326306	49.9185	-47.6901	non-grid
-0.349184	94.584	77.4275	non-grid
-0.191848	106.064	142.78	non-grid
-0.381105	92.484	-157.67	non-grid
-0.174638	95.7893	175.274	non-grid
0.121765	46.2837	-9.42692	non-grid
-0.0779092	54.4895	-136.236	non-grid
-0.454442	70.2979	130.922	non-grid
0.0327554	95.7488	-146.403	non-grid
-0.375051	79.7583	140.784	non-grid
-0.054334	86.2898	-52.39	non-grid
0.414934	75.8985	126.316	non-grid
0.0297527	65.553	48.0662	non-grid
-0.254322	51.0588	141.783	non-grid
-0.655095	101.602	30.0029	non-grid
0.0860515	66.9809	-87.7222	non-grid
-0.45145	70.8894	117.302	non-grid
-0.101305	101.783	-128.167	non-grid
-0.226292	75.5438	18.0081	non-grid
-0.171475	96.3318	67.9369	non-grid
-0.0927826	NaN	NaN	non-grid
-0.0294061	65.6258	-158.822	non-grid
-0.357463	90.0145	-56.8618	non-grid
NaN	NaN	NaN	non-grid
-0.28299	NaN	NaN	non-grid
-0.179218	70.8246	-117.034	non-grid
0.440178	78.0683	177.905	non-grid
-0.275816	74.3206	-111.671	non-grid
-0.399931	99.8589	-20.7037	non-grid
-0.201252	70.5208	-128.654	non-grid
-0.132926	89.2915	-2.50666	non-grid
-0.349967	113.681	54.5255	non-grid
-0.421407	114.516	103.038	non-grid
-0.557143	NaN	NaN	non-grid
0.171985	100.479	121.687	non-grid
0.126767	98.52	176.891	non-grid
-0.37551	103.4	42.7012	non-grid
-0.201529	99.2718	139.947	non-grid
0.271652	105.6	136.286	non-grid
-0.820364	103.516	-174.482	non-grid
-0.0186286	70.7452	152.816	non-grid
-0.177888	76.5899	-31.4275	non-grid
-0.0890292	NaN	NaN	non-grid
-0.137466	NaN	NaN	non-grid
0.190501	90.3171	90.0911	non-grid
-0.0204455	NaN	NaN	non-grid
-0.200685	136.994	27.2764	non-grid
0.0772472	81.1289	-35.1519	non-grid
0.401191	119.497	-154.408	non-grid
-0.429517	83.524	46.3825	non-grid
-0.058077	112.132	140.948	non-grid
0.415611	80.697	-18.591	non-grid
0.247498	76.2557	-30.6158	non-grid
-0.270127	74.4643	177	non-grid
0.0317157	98.8849	132.434	non-grid
-0.101263	50.8827	110.811	non-grid
-0.430974	102.173	-1.85803	non-grid
-0.386739	87.3436	52.8937	non-grid
-0.389918	122.505	142.526	non-grid
0.389179	113.734	131.764	non-grid
-0.162572	74.369	38.8148	non-grid
0.659822	93.6809	121.059	non-grid
-0.340604	131.508	150.869	non-grid
-1.04979	68.0907	-155.665	non-grid
-0.479152	83.1577	-179.034	non-grid
0.0157038	65.3343	70.0513	non-grid
-0.146176	93.8568	141.841	non-grid
-0.283592	90.6457	16.7754	non-grid
-0.350548	NaN	NaN	non-grid
-0.481587	87.0419	60.0478	non-grid
0.289459	53.5457	-51.6358	non-grid
-0.512505	72.1118	45.2816	non-grid
-0.21786	97.3946	-110.483	non-grid
-0.461602	70.3166	-175.138	non-grid
0.0439697	117.296	-89.9281	non-grid
-0.206239	NaN	NaN	non-grid
0.400474	115.554	128.099	non-grid
0.087439	61.6444	112.464	non-grid
-0.0530459	115.117	148.979	non-grid
1.13061	54.3808	-41.9546	non-grid
-0.0841208	80.9389	-124.818	non-grid
0.858526	82.4468	-157.889	non-grid
-0.194091	119.605	33.7374	non-grid
-0.0237571	NaN	NaN	non-grid
0.397947	87.2049	-152.992	non-grid
-0.234217	131.501	114.882	non-grid
0.0309275	104.835	-128.275	non-grid
-0.119342	124.229	95.0137	non-grid
-0.14504	NaN	NaN	non-grid
-0.493203	84.3103	-171.047	non-grid
0.461832	110.562	-56.3125	non-grid
0.108626	65.305	-26.949	non-grid
-0.130166	59.6979	-101.38	non-grid
-0.426044	86.666	-143.174	non-grid
-0.295576	NaN	NaN	non-grid
0.0221362	74.0358	-149.264	non-grid
0.216576	115.785	167.072	non-grid
-0.313673	NaN	NaN	non-grid
-0.42527	87.1752	-83.0319	non-grid
-0.467417	110.026	23.3466	non-grid
-0.2451	76.9791	-153.285	non-grid
-0.359643	55.7036	55.1646	non-grid
0.325012	94.593	11.2219	non-grid
-0.496226	47.3145	-96.7761	non-grid
-0.349499	87.5741	63.1472	non-grid
-0.495974	105.686	-132.552	non-grid
-0.345874	NaN	NaN	non-grid
0.327307	84.4368	-158.121	non-grid
-0.0209697	104.194	163.599	non-grid
-0.220656	98.4669	-171.116	non-grid
-0.00123756	NaN	NaN	non-grid
0.0191211	70.785	-60.6094	non-grid
0.197854	83.7786	-81.99	non-grid
-0.0612193	84.9683	-149.833	non-grid
-0.427442	53.2557	-9.41197	non-grid
0.0778283	96.4736	177.553	non-grid
-0.334507	123.231	-139.455	non-grid
-0.0739635	NaN	NaN	non-grid
-0.391783	101	180	non-grid
0.362398	132.052	-106.553	non-grid
-0.361143	100.111	-30.6649	non-grid
0.214519	91.0139	-119.62	non-grid
-0.710424	65	180	non-grid
-0.0937152	108.058	48.5422	non-grid
-0.518813	109.962	45.931	non-grid
-0.280427	112.996	-64.7242	non-grid
-0.107925	77.5113	-47.5093	non-grid
-0.171875	69.6282	-72.6487	non-grid
-0.325633	62.5522	-3.02878	non-grid
0.30259	111.715	104.453	non-grid
-0.174729	103.428	121.787	non-grid
-0.267616	67.7429	-164.602	non-grid
-0.212407	121.175	-143.455	non-grid
0.0348552	89.8885	-172.082	non-grid
-0.132592	85.1667	-15.0355	non-grid
-0.123017	118.029	99.513	non-grid
-0.473306	NaN	NaN	non-grid
-0.0483723	94.3072	173.939	non-grid
0.22216	89.2145	-68.4992	non-grid
-0.26991	56.8006	-55.4071	non-grid
-0.0793397	70.6001	60.7685	non-grid
-0.32853	51.3053	157.952	non-grid
-0.316692	105.47	-136.881	non-grid
0.230801	69.7496	142.263	non-grid
-0.237451	70.6582	32.1862	non-grid
-0.360112	77.2196	127.425	non-grid
-0.0664805	85.0393	-98.7334	non-grid
-0.277747	117.013	-171.39	non-grid
-0.203973	90.7897	50.1565	non-grid
-0.276716	70.3127	155.562	non-grid
-0.486141	69.95	140.239	non-grid
-0.116093	53.4827	141.483	non-grid
-0.636891	79.9299	9.30989	non-grid
-0.345685	NaN	NaN	non-grid
-0.478465	57.0222	-81.1943	non-grid
0.556721	69.5725	0	non-grid
-0.228763	66.2521	-101.448	non-grid
-0.126259	NaN	NaN	non-grid
-0.338356	79.251	-90.4778	non-grid
-0.420047	101.394	121.167	non-grid
0.0556014	54.0141	-67.1992	non-grid
-0.289622	57.8087	-148.694	non-grid
-0.275815	43.2142	70.2143	non-grid
-0.274785	71.2234	-7.88496	non-grid
0.21023	78.0907	8.96386	non-grid
0.455187	77.3872	150.503	non-grid
-0.0586547	96.2702	102.558	non-grid
-0.0795791	143.983	86.0161	non-grid
0.372736	80.8576	82.8548	non-grid
-0.307919	75.8476	20.9015	non-grid
-0.0303708	69.3516	-166.474	non-grid
0.0027495	NaN	NaN	non-grid
-0.420056	76.9684	-13.8886	non-grid
-0.367767	127.068	-76.7762	non-grid
-0.37728	84.535	-108.235	non-grid
-0.107903	141.544	94.3894	non-grid
-0.193354	142.909	101.51	non-grid
-0.193675	137.352	-0.780271	non-grid
-0.218215	NaN	NaN	non-grid
-0.342136	83.0392	42.9523	non-grid
-0.442334	96.8065	0.268786	non-grid
-0.17728	96.0981	75.322	non-grid
-0.0248177	103.69	96.5792	non-grid
-0.221444	87.8117	121.697	non-grid
-0.185693	116.524	64.114	non-grid
-0.210399	107.91	-56.2947	non-grid
-0.402076	118.501	120.741	non-grid
-0.589072	117.339	-63.3308	non-grid
-0.0393144	81.0234	-56.5299	non-grid
-0.428174	112.816	54.6911	non-grid
-0.0719709	136.044	-57.5544	non-grid
-0.403689	109.258	154.103	non-grid
-0.319216	77.7586	-133.641	non-grid
-0.0646276	99.828	-54.1155	non-grid
-0.226888	NaN	NaN	non-grid
-0.648933	148.946	47.1219	non-grid
-0.629085	120.569	-130.414	non-grid
-0.571351	NaN	NaN	non-grid
0.215212	63.9945	-39.506	non-grid
-0.357985	111.851	143.332	non-grid
-0.170396	92.7088	-24.5614	non-grid
-0.659779	130.788	-41.8037	non-grid
-0.192401	77.9678	117.735	non-grid
-0.349996	141.845	-76.9491	non-grid
-0.229269	77.393	148.848	non-grid
-0.142855	91.1279	143.632	non-grid
-0.130872	NaN	NaN	non-grid
-0.600211	112.218	113.905	non-grid
-0.257926	39.5573	-11.4813	non-grid
-0.222813	132.709	75.4631	non-grid
-0.372704	110.466	-67.3296	non-grid
-0.295032	117.232	45.3316	non-grid
-0.364913	97.8175	106.881	non-grid
-0.656693	NaN	NaN	non-grid
-0.689989	114.067	-125.442	non-grid
-0.483238	NaN	NaN	non-grid
-0.282853	123.511	71.6407	non-grid
-0.13236	147.162	-137.632	non-grid
-0.253963	78.8722	-169.269	non-grid
-0.09535	137.395	107.528	non-grid
-0.392005	49.3452	-142.236	non-grid
0.416601	57.6519	0.607984	non-grid
0.0850781	116.004	7.40615	non-grid
-0.458667	81.6408	-92.7884	non-grid
-0.274538	87.4724	82.61	non-grid
0.0929546	71.8719	-48.225	non-grid
-0.107683	84.0297	50.4416	non-grid
0.184625	114.031	27.8275	non-grid
-0.19351	60.9611	-113.575	non-grid
-0.370695	102.423	4.19016	non-grid
-0.0117446	NaN	NaN	non-grid
-0.208856	79.7648	10.9285	non-grid
-0.170536	101.274	11.0731	non-grid
-0.143659	NaN	NaN	non-grid
0.230809	80.6069	-81.0022	non-grid
-0.296515	81.5415	-27.4813	non-grid
-0.616115	138.42	21.2199	non-grid
-0.214384	87.8953	61.611	non-grid
-0.344244	98.8923	-14.6712	non-grid
-0.214705	65.1279	-39.3707	non-grid
-0.073432	100.303	-36.9286	non-grid
-0.196342	82.2687	-152.178	non-grid
-0.267713	84.1392	47.152	non-grid
-0.281936	87.011	163.588	non-grid
-0.0734597	69.656	-4.09332	non-grid
-0.477721	133.981	125.877	non-grid
-0.1006	141.605	-13.3369	non-grid
-0.232984	NaN	NaN	non-grid
-0.533957	142.327	84.5466	non-grid
-0.0775943	131.513	136.863	non-grid
-0.109135	127.09	154.89	non-grid
0.0430689	78.2065	105.893	non-grid
-0.247827	NaN	NaN	non-grid
-0.273949	NaN	NaN	non-grid
-0.0964321	140.5	22.7075	non-grid
-0.459564	121.316	116.825	non-grid
-0.306251	77.0505	150.047	non-grid
-0.204405	NaN	NaN	non-grid
-0.379908	97.4897	-77.3298	non-grid
-0.195907	NaN	NaN	non-grid
-0.423452	68.9226	-129.629	non-grid
-0.224799	NaN	NaN	non-grid
-0.542224	88.2302	15.9349	non-grid
-0.030691	99.0849	-7.46595	non-grid
-0.319683	97.8174	-53.547	non-grid
-0.233738	94.5244	103.601	non-grid
0.0834942	140.123	80.8609	non-grid
-0.621995	151.004	-25.169	non-grid
-0.0105283	76.5232	28.3746	non-grid
-0.720859	104.037	-30.7532	non-grid
-0.0622241	85.7867	85.4522	non-grid
-0.347013	126.715	-8.49399	non-grid
-0.231018	80.7307	-177.908	non-grid
-0.346265	96.1548	5.56696	non-grid
-0.186255	NaN	NaN	non-grid
-0.232219	123.499	116.578	non-grid
0.311192	99.0252	-54.9383	non-grid
-0.0959024	NaN	NaN	non-grid
-0.0479437	66.0454	-38.6415	non-grid
-0.287224	84.3893	-15.9256	non-grid
-0.603402	NaN	NaN	non-grid
-0.10547	103.7	7.21138	non-grid
-0.107885	76.7021	105.629	non-grid
-0.45022	128.301	-138.57	non-grid
0.319849	90.8072	-30.5211	non-grid
-0.0971949	108.391	4.55824	non-grid
-0.119183	145.918	35.488	non-grid
0.144592	NaN	NaN	non-grid
-0.465401	125.879	21.9452	non-grid
0.05465	141.171	6.73438	non-grid
-0.0412734	142.068	100.966	non-grid
-0.239044	81.1063	64.9851	non-grid
-0.227776	80.3306	-102.814	non-grid
-0.352897	126.629	-53.6619	non-grid
-0.473131	142.025	-82.4156	non-grid
-0.216909	126.671	12.1734	non-grid
0.195879	125.044	37.072	non-grid
-0.505544	104.152	-71.5321	non-grid
-0.30789	75.0122	101.077	non-grid
-0.340414	NaN	NaN	non-grid
-0.299952	123.766	92.6234	non-grid
-0.253741	NaN	NaN	non-grid
-0.408652	89.3514	139.185	non-grid
-0.424948	86.4395	-161.195	non-grid
-0.221411	88.1214	112.476	non-grid
0.105962	120.665	102.158	non-grid
-0.123895	129.795	33.1494	non-grid
0.0339566	129.018	134.665	non-grid
-0.157608	NaN	NaN	non-grid
-0.271309	115.512	-20.4666	non-grid
0.0755195	60.2013	-56.1453	non-grid
-0.24281	96.4966	-135.501	non-grid
-0.549809	106.407	32.0395	non-grid
-0.35004	NaN	NaN	non-grid
-0.388047	121.376	43.8553	non-grid
0.0199533	118.537	-60.5698	non-grid
-0.193759	NaN	NaN	non-grid
-0.115343	72.7362	-43.7678	non-grid
-0.405108	120.453	46.525	non-grid
-0.301285	NaN	NaN	non-grid
-0.28552	NaN	NaN	non-grid
NaN	NaN	NaN	non-grid
-0.213665	128.071	72.4511	non-grid
-0.240168	91.7235	39.1921	non-grid
-0.266021	99.4081	-165.751	non-grid
0.268492	126.015	16.2077	non-grid
-0.0244844	140.291	15.6497	non-grid
-0.0504221	NaN	NaN	non-grid
-0.417894	99.0876	172.69	non-grid
0.0554965	100.056	94.7346	non-grid
0.148193	111.21	45.9763	non-grid
0.0383346	116.239	52.145	non-grid
-0.671149	91.5942	79.4951	non-grid
-0.394705	NaN	NaN	non-grid
0.100685	87.3633	-55.571	non-grid
0.151853	71.9379	3.098	non-grid
0.140021	63.8692	-116.059	non-grid
-0.265142	64.6603	-162.56	non-grid
-0.685692	119.672	58.2136	non-grid
-0.356153	NaN	NaN	non-grid
-0.375664	74.6008	-141.694	non-grid
0.098587	113.598	122.959	non-grid
-0.325073	124.116	0.513032	non-grid
-0.225261	80.9824	127.903	non-grid
-0.186242	107.664	-1.61798	non-grid
-0.14358	76.471	-70.5704	non-grid
0.181549	118.91	-16.7335	non-grid
-0.267755	84.6146	83.513	non-grid
0.0946934	84.7539	66.9263	non-grid
-0.113159	85.6809	60.5651	non-grid
0.325493	89.9758	171.411	non-grid
-0.0364232	84.7654	34.1724	non-grid
-0.148499	52.1076	-18.1774	non-grid
0.439798	94.3182	26.316	non-grid
-0.331464	106.892	116.31	non-grid
-0.31329	119.219	36.2041	non-grid
-0.279838	72.8505	-14.3157	non-grid
-0.102527	60.2892	-71.9561	non-grid
-0.297131	80.1884	-145.501	non-grid
-0.204574	62.6949	-91.0129	non-grid
-0.246183	137.005	114.323	non-grid
-0.368545	65.0963	-4.23006	non-grid
-0.00438754	115.591	27.3757	non-grid
-0.225504	71.3687	99.4605	non-grid
-0.282038	97.3266	14.899	non-grid
0.360959	130.297	91.2806	non-grid
-0.0915828	70.7764	77.6711	non-grid
-0.193358	NaN	NaN	non-grid
0.598566	81.0007	25.8088	non-grid
0.521125	85.5135	3.71326	non-grid
-0.312212	112.9	-162.578	non-grid
0.500899	68.7808	49.3658	non-grid
0.68082	74.0392	72.304	non-grid
-0.287154	90.1415	-142.752	non-grid
0.34889	66.7956	-28.6296	non-grid
0.045282	72.6361	174.914	non-grid
-0.456244	63.932	170.68	non-grid
-0.477555	111.448	134.467	non-grid
0.0117443	54.0948	100.561	non-grid
1.02219	104.368	16.7938	non-grid
-0.321867	113.403	63.3374	non-grid
0.114972	81.4938	7.30728	non-grid
-0.244868	84.2879	-33.1419	non-grid
0.817533	68.6505	-7.13118	non-grid
-0.0985212	NaN	NaN	non-grid
-0.208392	NaN	NaN	non-grid
0.0454724	96.4111	137.729	non-grid
0.582312	136.757	-94.5282	non-grid
-0.185195	101.292	-0.895384	non-grid
-0.151639	81.0318	-144.15	non-grid
-0.15084	109.078	-120.992	non-grid
0.358806	86.6541	68.8398	non-grid
-0.165525	115.658	-42.7608	non-grid
NaN	NaN	NaN	non-grid
-0.281987	99.2346	155.22	non-grid
0.0716458	74.5468	-5.75347	non-grid
-0.0289004	71.9784	159.977	non-grid
-0.24779	109.017	-53.9451	non-grid
0.451507	65.8963	70.1074	non-grid
-0.0279385	73.251	49.6987	non-grid
-0.230273	NaN	NaN	non-grid
0.00628851	66.3848	-45.7192	non-grid
0.557578	81.7189	72.2521	non-grid
-0.0681316	61.7022	-14.7369	non-grid
-0.0416814	75.4898	-58.017	non-grid
0.0614212	83.4611	84.5887	non-grid
-0.0601618	60.2347	-167.865	non-grid
0.522213	96.2747	-16.0941	non-grid
-0.116465	70.4662	55.9852	non-grid
0.366069	51.4566	27.3331	non-grid
0.13163	80.2511	164.044	non-grid
0.159209	70.899	54.6909	non-grid
0.191772	77.6342	-84.4672	non-grid
-0.0709301	59.1244	-1.95535	non-grid
-0.0157599	52.0346	48.6636	non-grid
0.211254	77.6006	13.0355	non-grid
-0.0499916	73.4535	3.1103	non-grid
0.143724	75.04	8.86268	non-grid
-0.318795	75.3751	147.082	non-grid
0.445016	81.6191	60.1574	non-grid
-0.155661	58.6467	-4.2117	non-grid
-0.25741	112.044	-178.145	non-grid
-0.214506	72.4997	153.846	non-grid
-0.234429	67.7415	-28.2808	non-grid
-0.329814	35.7255	-9.12742	non-grid
-0.178612	66.7815	-57.557	non-grid
-0.49334	52.4111	53.929	non-grid
-0.176779	65.1933	78.18	non-grid
0.280508	74.6432	74.5675	non-grid
-0.226084	68.4688	12.2499	non-grid
0.0462881	66.0628	49.0882	non-grid
0.394573	60.7927	36.695	non-grid
-0.410323	61.1891	60.2302	non-grid
-0.314801	79.0823	-87.3115	non-grid
0.183301	76.5906	176.743	non-grid
-0.327838	NaN	NaN	non-grid
0.274043	39.9668	157.439	non-grid
0.0226817	71.6769	-67.9006	non-grid
-0.285007	69.6906	-98.2954	non-grid
0.0311123	57.5874	143.269	non-grid
-0.397964	132.295	78.803	non-grid
0.201709	69.5573	4.93285	non-grid
0.0164958	89.8512	152.761	non-grid
-0.056686	57.5726	63.1484	non-grid
-0.363146	91.4083	131.962	non-grid
0.0210072	91.6246	-135.112	non-grid
-0.0180856	90.7508	-172.983	non-grid
NaN	NaN	NaN	non-grid
-0.184731	45.6763	57.9477	non-grid
-0.0878748	102.27	86.7023	non-grid
-0.458048	82.059	-119.628	non-grid
-0.49055	72.4554	172.142	non-grid
-0.274264	93.1667	-105.342	non-grid
0.465605	58.7043	76.2115	non-grid
-0.470647	NaN	NaN	non-grid
0.125738	55.9031	73.1202	non-grid
-0.311523	NaN	NaN	non-grid
-0.584797	78.1725	152.626	non-grid
NaN	NaN	NaN	non-grid
-0.512166	NaN	NaN	non-grid
-0.0675757	NaN	NaN	non-grid
-0.274123	90.7728	163.463	non-grid
-0.329297	77.9886	10.1936	non-grid
0.251326	60.0191	57.3176	non-grid
-0.323371	69.2847	-178.846	non-grid
-0.235314	94	180	non-grid
-0.251899	NaN	NaN	non-grid
0.374675	59.8185	-5.67788	non-grid
-0.223781	63.6722	-125.244	non-grid
-0.387334	108.05	75.134	non-grid
-0.241235	NaN	NaN	non-grid
0.0106367	74.9287	51.0315	non-grid
-0.452504	107.635	80.5711	non-grid
0.0443941	64.2198	-136.034	non-grid
0.141915	123.135	-161.168	non-grid
-0.455512	72.5254	-179.855	non-grid
-0.0460596	NaN	NaN	non-grid
-0.167693	NaN	NaN	non-grid
0.039244	65.5148	-176.681	non-grid
-0.104889	NaN	NaN	non-grid
-0.148237	NaN	NaN	non-grid
0.467356	76.5158	-54.5143	non-grid
-0.52352	84.0357	155.988	non-grid
0.333394	72.9344	15.6154	non-grid
-0.174184	NaN	NaN	non-grid
-0.0899657	78	180	non-grid
-0.182813	NaN	NaN	non-grid
-0.308946	100.124	-97.9918	non-grid
0.125765	NaN	NaN	non-grid
0.0900601	79.9927	-42.5864	non-grid
-0.419162	NaN	NaN	non-grid
-0.184867	82.8135	-165.771	non-grid
-0.328606	120.422	108.935	non-grid
-0.0768323	130.7	-128.447	non-grid
-0.204804	101.477	-25.8106	non-grid
-0.235715	108.511	124.58	non-grid
NaN	NaN	NaN	non-grid
0.181689	80.5831	-74.1072	non-grid
0.735804	65.6424	95.0964	non-grid
0.0193567	84.185	117.852	non-grid
-0.396795	104.849	-162.044	non-grid
0.125233	NaN	NaN	non-grid
-0.0589085	72.4116	23.774	non-grid
-0.512272	87.2626	-174.277	non-grid
-0.33284	118.694	131.679	non-grid
-0.231518	138.52	82.0958	non-grid
0.0570488	86.8047	-98.417	non-grid
-0.323252	68.2338	43.2141	non-grid
-0.196135	63.7165	36.072	non-grid
0.371998	68.6361	18.6594	non-grid
-0.0150926	NaN	NaN	non-grid
-0.397021	113.839	-165.872	non-grid
-0.202851	86.8692	-143.742	non-grid
-0.441689	79.088	123.336	non-grid
-0.380286	75.7129	-111.911	non-grid
-0.0914042	NaN	NaN	non-grid
0.223395	105.924	-11.602	non-grid
-0.632546	58.115	-72.334	non-grid
-0.102028	113.926	29.6381	non-grid
-0.319821	NaN	NaN	non-grid
-0.232356	NaN	NaN	non-grid
-0.15482	101.323	90.9701	non-grid
-0.455904	102.411	-134.997	non-grid
-0.297213	88.405	-140.068	non-grid
0.188635	104.05	-49.2618	non-grid
0.416512	53.2088	34.9284	non-grid
-0.274611	52.6114	-9.82198	non-grid
-0.157441	54.865	-43.4762	non-grid
-0.183547	NaN	NaN	non-grid
-0.369618	116.944	-170.802	non-grid
-0.576053	NaN	NaN	non-grid
-0.231488	57.9019	92.8992	non-grid
0.333444	110.593	4.4111	non-grid
-0.419537	57.6716	128.874	non-grid
0.0575977	109.411	-66.128	non-grid
-0.182579	102.923	-172.662	non-grid
-0.301668	104.024	37.4438	non-grid
0.0157261	82.7305	-94.6565	non-grid
-0.342525	86.8268	83.0722	non-grid
0.664756	79.2818	-126.214	non-grid
-0.307421	70.1223	-4.74142	non-grid
0.0570353	67.631	4.058	non-grid
-0.431114	65.2627	19.0951	non-grid
0.499824	77.927	87.5097	non-grid
-0.298822	72.4567	-123.887	non-grid
-0.34808	79.3738	79.7252	non-grid
0.187245	70.9719	130.489	non-grid
0.226599	64.9095	-48.6502	non-grid
0.2454	109.523	128.502	non-grid
0.00944953	NaN	NaN	non-grid
-0.109665	70.5235	20.5652	non-grid
-0.335589	96.7987	-81.242	non-grid
-0.4405	105.83	85.7925	non-grid
-0.399463	96.439	-74.1602	non-grid
0.00760185	76.6344	102.819	non-grid
0.221994	90.7099	-134.094	non-grid
-0.0663979	74.9823	-25.2479	non-grid
-0.36165	84.2784	-40.3139	non-grid
-0.157375	98.6757	18.2123	non-grid
-0.388287	NaN	NaN	non-grid
-0.250117	78.1355	-6.92485	non-grid
0.129219	109.738	-28.1106	non-grid
-0.326992	93.4284	82.3681	non-grid
0.553714	68.1561	-7.37066	non-grid
-0.0232222	95.0326	-82.4023	non-grid
0.365151	66.0632	94.0769	non-grid
0.309033	61.4854	-14.5314	non-grid
-0.7914	NaN	NaN	non-grid
-0.135331	88.6366	-51.6475	non-grid
-0.710882	78.2304	123.89	non-grid
0.351221	119.487	-174.305	non-grid
0.175156	69.0488	-18.8388	non-grid
-0.19168	95.2159	-5.95036	non-grid
-0.32151	66.9792	163.555	non-grid
-0.6697	127.124	-123.236	non-grid
-0.546861	79.4439	0.0646244	non-grid
-0.165355	79.2142	-165.925	non-grid
-0.0179239	129.809	-35.5593	non-grid
-0.321497	109.152	-177.96	non-grid
-0.181091	108.078	160.55	non-grid
-0.15136	66.0454	149.832	non-grid
-0.51104	100.736	-54.5473	non-grid
0.822159	87.1857	-122.231	non-grid
-0.474502	107.122	-89.6994	non-grid
-0.366273	133.293	112.013	non-grid
-0.0257847	NaN	NaN	non-grid
-0.531417	72.0336	146.947	non-grid
0.70683	72.1411	10.1876	non-grid
-0.302826	98.2193	-171.589	non-grid
-0.274192	105.44	119.027	non-grid
-0.570989	93.8637	-87.0977	non-grid
-0.163036	64.1718	173.494	non-grid
-0.30476	47.4218	-156.313	non-grid
-0.103618	NaN	NaN	non-grid
-0.270722	NaN	NaN	non-grid
-0.0300885	87.6119	10.9689	non-grid
-0.106942	81.3905	-126.279	non-grid
-0.13994	NaN	NaN	non-grid
-0.403191	NaN	NaN	non-grid
0.0308761	85.0137	-169.395	non-grid
-0.0928263	84.4552	54.2999	non-grid
-0.252046	61.4217	152.271	non-grid
-0.106183	NaN	NaN	non-grid
-0.355298	81.037	-155.139	non-grid
-0.193523	97.0298	-170.025	non-grid
0.25077	121.163	-164.5	non-grid
-0.23563	100.304	132.75	non-grid
-0.239238	93.3337	-161.564	non-grid
-0.162232	95.0561	140.685	non-grid
0.159685	103.67	-161.517	non-grid
-0.593538	83.7277	160.779	non-grid
-0.18999	NaN	NaN	non-grid
-0.0619107	81.4986	-125.239	non-grid
-0.260649	104.226	136.245	non-grid
-0.180499	81.745	-81.2515	non-grid
-0.335792	58.0188	89.7026	non-grid
-0.195496	NaN	NaN	non-grid
0.0874704	90.6929	-27.7481	non-grid
-0.180801	NaN	NaN	non-grid
-0.142839	106.042	124.243	non-grid
-0.248411	66	180	non-grid
-0.232565	70.1854	-75.3315	non-grid
-0.248979	69.1625	-152.048	non-grid
-0.251698	NaN	NaN	non-grid
-0.155678	93.0151	169.916	non-grid
-0.223503	91.8899	90.2815	non-grid
0.106668	102.208	117.955	non-grid
-0.152971	NaN	NaN	non-grid
-0.151014	91.5476	8.93	non-grid
-0.351447	99.8226	-71.3013	non-grid
-0.18375	NaN	NaN	non-grid
-0.133067	84	180	non-grid
-0.0101244	102.291	-64.5439	non-grid
0.00582894	114.942	119.521	non-grid
-0.500772	119.01	92.2374	non-grid
0.205391	94.6134	-54.6841	non-grid
0.0871899	71.9943	170.436	non-grid
-0.415369	101.52	57.9881	non-grid
-0.302769	NaN	NaN	non-grid
0.245257	70.5895	120.288	non-grid
0.0113058	75.6673	-22.2813	non-grid
0.154305	125.793	-92.775	non-grid
-0.350243	81	180	non-grid
-0.214105	118.765	73.3787	non-grid
-0.284384	NaN	NaN	non-grid
-0.412569	116.639	30.3519	non-grid
0.392213	105.78	-93.3352	non-grid
-0.201612	94.0519	-120.627	non-grid
-0.319291	103.932	142.813	non-grid
-0.31606	89.528	-7.91792	non-grid
0.01038	108.1	37.4753	non-grid
-0.117683	NaN	NaN	non-grid
-0.260689	71.2518	-96.8316	non-grid
-0.0903317	NaN	NaN	non-grid
-0.246484	78.5675	-30.7631	non-grid
-0.418179	NaN	NaN	non-grid
-0.445842	63.8639	87.8178	non-grid
0.161733	86.3343	-144.139	non-grid
-0.418534	81.4171	57.5604	non-grid
-0.27846	108.419	123.615	non-grid
-0.111745	95.4456	19.5562	non-grid
-0.0120675	NaN	NaN	non-grid
-0.192119	79.0874	-98.0484	non-grid
-0.409845	NaN	NaN	non-grid
0.227428	74.4892	34.9696	non-grid
-0.540191	92.3671	179.183	non-grid
-0.0894266	70.0417	117.055	non-grid
-0.533138	95.9046	126.522	non-grid
-0.147105	110.617	89.419	non-grid
-0.522718	86.0601	39.4982	non-grid
-0.392676	58.2235	-44.5986	non-grid
-0.183312	56.7907	3.8983	non-grid
-0.30824	109.901	-19.9918	non-grid
-0.123518	69.8573	125.392	non-grid
-0.0630679	91.0387	-28.6207	non-grid
0.00685569	77.0539	-99.7703	non-grid
-0.231982	70.9503	-178.089	non-grid
-0.0211596	NaN	NaN	non-grid
-0.171408	88.5535	-179.538	non-grid
0.0446731	69.2236	-138.473	non-grid
-0.158187	90.2473	32.4915	non-grid
-0.0296645	79.5004	100.864	non-grid
-0.413385	136.346	70.5543	non-grid
-0.352651	127.099	20.4612	non-grid
-0.309787	100.304	0.0969948	non-grid
-0.136842	95.9359	60.7162	non-grid
0.174735	95.5193	-6.723	non-grid
0.545679	72.2342	7.07277	non-grid
-0.135079	81.3917	-53.4029	non-grid
0.801416	81.5335	10.4871	non-grid
0.307378	88.0919	11.1281	non-grid
-0.0675576	125.515	-7.31334	non-grid
0.76182	78.2092	-13.3177	non-grid
0.673327	91.8027	85.1869	non-grid
-0.326051	72.5039	108.096	non-grid
-0.0956538	110.081	5.88661	non-grid
-0.0609323	NaN	NaN	non-grid
0.0353081	86.2765	-8.01812	non-grid
-0.0652537	102.996	5.46243	non-grid
0.262376	79.3243	52.3706	non-grid
-0.349758	65.1598	14.561	non-grid
0.42585	74.5199	55.6545	non-grid
-0.171936	67.1398	-9.68637	non-grid
0.551344	63.3576	32.1043	non-grid
-0.151551	63.5146	52.8586	non-grid
-0.205915	61.2295	54.6198	non-grid
-0.165963	117.933	34.0466	non-grid
-0.141687	108.373	90.4147	non-grid
-0.103123	126.907	50.8993	non-grid
-0.212238	105.831	178.89	non-grid
-0.176582	44.5928	-104.291	non-grid
-0.248546	NaN	NaN	non-grid
-0.12441	99.1028	156.606	non-grid
-0.141364	71.696	79.1933	non-grid
-0.237416	90.1254	158.727	non-grid
-0.0399547	75.0485	121.678	non-grid
-0.38369	108.321	-138.001	non-grid
-0.27276	93.0814	-176.696	non-grid
0.314232	90.8582	55.3582	non-grid
-0.160059	NaN	NaN	non-grid
-0.190162	88.1567	-93.0529	non-grid
-0.222831	129.555	-74.6225	non-grid
-0.68718	110.515	148.66	non-grid
0.0166663	71.5364	146.369	non-grid
-0.0481329	85.3538	117.013	non-grid
0.353055	63.443	109.106	non-grid
-0.373809	101.922	87.6452	non-grid
-0.255678	94.911	7.56809	non-grid
-0.427589	90.6785	140.295	non-grid
-0.499091	91.844	-45.1569	non-grid
0.0498426	92.1548	5.78254	non-grid
-0.139596	95.8637	69.6128	non-grid
-0.0533599	129.161	85.8088	non-grid
-0.0108326	62.4306	-130.936	non-grid
-0.369395	114.575	51.6517	non-grid
0.0177267	69.1434	-97.2186	non-grid
-0.459892	104.68	-98.3315	non-grid
-0.44862	114.904	-78.1922	non-grid
0.103535	89.3166	91.6146	non-grid
-0.221665	48.0752	-77.4102	non-grid
-0.373476	99.3058	-20.6097	non-grid
-0.399652	99.3626	-129.216	non-grid
-0.329419	81.458	-171.466	non-grid
-0.276485	106.145	146.085	non-grid
-0.12952	92.9976	-92.0399	non-grid
-0.114149	92.8101	-5.29684	non-grid
-0.220218	94.3449	-174.528	non-grid
-0.103739	81.0555	145.881	non-grid
0.000303051	109.597	-3.0457	non-grid
-0.00792904	NaN	NaN	non-grid
-0.443359	NaN	NaN	non-grid
-0.194168	148.111	62.1547	non-grid
-0.122266	147.596	-114.341	non-grid
-0.0414219	119.837	62.7318	non-grid
-0.256378	NaN	NaN	non-grid
-0.222842	120.836	90.188	non-grid
-0.371413	NaN	NaN	non-grid
0.118194	124.321	76.4565	non-grid
-0.352137	140.471	29.6739	non-grid
-0.382449	92.5348	-123.011	non-grid
0.433517	131.062	58.6562	non-grid
-0.0942815	NaN	NaN	non-grid
0.566789	76.5476	172.041	non-grid
-0.276125	79.6363	35.8021	non-grid
-0.212038	96.9299	104.287	non-grid
0.0879976	126.026	146.685	non-grid
0.158652	55.4165	24.2301	non-grid
0.249951	76.2548	-29.0343	non-grid
-0.345294	98.0372	24.6273	non-grid
0.669404	76.5145	120.169	non-grid
-0.0284365	71.8425	-128.815	non-grid
-0.399923	74.0536	-51.7302	non-grid
-0.157017	90.8542	-132.994	non-grid
-0.0375621	83.3532	177.241	non-grid
1.15418	61.4729	67.9965	R1a
0.735591	62.1179	72.8196	R1a
1.10317	59.5613	66.7541	R1a
1.15877	60.4898	68.9886	R1a
1.16453	58.5798	67.8596	R1a
1.2503	60.3758	55.5773	R1a
1.10885	59.6314	59.4478	R1a
1.19138	62.9168	58.8209	R1a
1.055	62.5767	58.8059	R1a
0.942069	61.5102	51.0306	R1a
1.23227	58.8143	65.8922	R1a
0.7143	60.7909	54.6977	R1a
0.871533	59.1065	51.5275	R1a
0.929725	58.1471	66.7541	R1a
1.01945	59.2235	57.4353	R1a
0.285351	58.8801	80.8271	R1a
1.32761	58.8143	65.8922	R1a
0.858397	58.4764	58.6471	R1a
1.06462	58.1471	66.7541	R1a
0.818136	63.0263	58.328	R1a
0.488919	63.6188	49.6624	R1a
0.795379	59.397	61.1954	R1a
1.13687	61.9078	54.5895	R1a
1.19896	60.2806	62.8835	R1a
1.22552	59.1687	75.7132	R1a
0.942549	58.703	57.156	R1a
0.948762	62.8256	56.8023	R1a
1.3021	66.7913	46.654	R1a
1.08412	60.4898	68.9886	R1a
1.24756	57.3565	63.9342	R1a
1.00422	61.1634	58.5169	R1a
1.31295	64.2991	54.0144	R1a
1.24813	59.8509	47.7059	R1a
1.13842	63.7457	50.7445	R1a
1.35247	61.8425	57.771	R1a
1.13339	60.3254	63.5252	R1a
1.19615	60.7099	57.9739	R1a
0.9542	58.5506	61.347	R1a
1.30603	58.8673	62.5936	R1a
1.18316	58.703	57.156	R1a
1.22789	61.0447	59.7327	R1a
0.884128	64.7927	51.1692	R1a
1.07016	60.7909	54.6977	R1a
[truncated: 461 more rows]

## Sheet: grid_params_ratR_day2
grid_score	grid_spacing_cm	grid_orientation_deg	cluster
0.218835	40.7239	-79.9366	non-grid
-0.101257	NaN	NaN	non-grid
0.382409	72.8551	152.473	non-grid
-0.25949	60.6014	-37.5579	non-grid
-0.441989	56.0288	-116.106	non-grid
NaN	NaN	NaN	non-grid
-0.203203	85.6155	101.164	non-grid
0.0800167	40.5616	-9.0792	non-grid
0.596945	48.1166	18.9036	non-grid
-0.011592	NaN	NaN	non-grid
-0.26005	75.227	4.2236	non-grid
-0.092503	51.054	-13.9469	non-grid
-0.154111	51.1167	-5.59747	non-grid
0.230653	49.9594	-110.524	non-grid
0.0314595	62.1158	143.123	non-grid
-0.208742	63.1785	-9.85232	non-grid
-0.231549	34.7639	-30.7917	non-grid
0.151935	53.7666	-76.7252	non-grid
-0.187454	56.7715	93.2829	non-grid
-0.0759948	NaN	NaN	non-grid
-0.231975	69.3801	134.519	non-grid
-0.0251807	NaN	NaN	non-grid
-0.00590647	54.1663	-178.051	non-grid
NaN	NaN	NaN	non-grid
-0.488088	94.9576	173.061	non-grid
0.021779	52.2074	49.741	non-grid
-0.278349	79.6387	125.382	non-grid
-0.388524	79.4519	-118.735	non-grid
0.0730105	75.4431	-23.7285	non-grid
-0.343977	49.4666	-174.758	non-grid
0.218591	48.09	-166.689	non-grid
-0.091951	59.2594	152.78	non-grid
-0.175988	NaN	NaN	non-grid
-0.456826	53.7808	-132.237	non-grid
0.289454	50.1577	176.599	non-grid
-0.426074	61.9547	34.3719	non-grid
-0.209803	NaN	NaN	non-grid
-0.304008	58.5399	-6.96837	non-grid
-0.0604977	85.8951	-95.768	non-grid
0.853394	47.8847	-125.493	non-grid
-0.153962	49.2175	-40.309	non-grid
-0.00557328	74.4646	126.87	non-grid
0.0331166	60.5873	-8.27308	non-grid
-0.1821	43.2066	150.048	non-grid
0.122874	70.3499	4.15014	non-grid
-0.0939518	37.9152	-58.3397	non-grid
0.710184	85.0806	-11.3025	non-grid
-0.149548	35.2492	-75.0225	non-grid
-0.276818	72.5868	157.731	non-grid
0.0995758	48.196	-152.586	non-grid
-0.386509	57.3829	119.725	non-grid
0.273589	34.1628	-11.5732	non-grid
0.0761623	71.1509	-60.304	non-grid
-0.0870248	49.5148	-90.2315	non-grid
-0.0363586	51.457	72.8928	non-grid
-0.246879	76.04	-66.6839	non-grid
-0.269957	46.9201	80.8754	non-grid
0.284788	71.305	169.491	non-grid
-0.284843	78.0552	161.382	non-grid
-0.15249	56.2052	36.2867	non-grid
0.24078	48.0752	66.2674	non-grid
-0.33059	79.2437	-111.297	non-grid
0.0756047	90.7404	40.7839	non-grid
0.125927	43.6611	172.135	non-grid
-0.292757	52.2096	21.9838	non-grid
-0.373516	102.603	-79.5584	non-grid
-0.230556	100.298	35.0622	non-grid
-0.178685	NaN	NaN	non-grid
0.271279	58.872	-5.95629	non-grid
-0.458551	NaN	NaN	non-grid
0.336625	47.7775	145.653	non-grid
-0.325079	52.3459	81.4369	non-grid
-0.0982692	56.4081	47.9558	non-grid
-0.281776	62.1892	-62.7563	non-grid
-0.437041	NaN	NaN	non-grid
0.145291	54.8391	-159.112	non-grid
0.486215	51.8825	153.841	non-grid
-0.434876	70.3855	3.40228	non-grid
-0.308744	53.5891	-146.996	non-grid
0.974119	60.5723	158.963	non-grid
0.0744353	54.1622	120.17	non-grid
-0.0299696	38.7359	-130.578	non-grid
-0.335649	108.915	-15.7823	non-grid
-0.29926	103.63	-9.28091	non-grid
0.732812	41.3775	-80.0904	non-grid
-0.184791	57.0461	98.5905	non-grid
0.163112	50.9129	2.63948	non-grid
0.0761196	43.2731	-0.516003	non-grid
0.188152	56.5846	44.6238	non-grid
0.11018	64.3804	-6.71382	non-grid
-0.172341	67.7476	-2.10187	non-grid
0.00407346	103.746	-38.1632	non-grid
-0.368817	57.7634	-119.097	non-grid
-0.0954112	NaN	NaN	non-grid
-0.532031	86.9913	105.459	non-grid
-0.500637	64.1762	92.7648	non-grid
-0.213789	79.3295	-123.917	non-grid
0.0654184	53.6352	65.9281	non-grid
-0.194012	58.5291	178.287	non-grid
-0.198942	55.7115	-2.14111	non-grid
-0.335911	47.4473	-99.2553	non-grid
-0.463264	91.881	62.0253	non-grid
-0.197396	NaN	NaN	non-grid
-0.129973	41.258	50.5658	non-grid
0.102942	40.4012	165.443	non-grid
-0.0919149	37.9262	-3.78696	non-grid
-0.205254	77.1216	36.8795	non-grid
0.296333	60.1712	21.7326	non-grid
0.149482	49.7102	17.3298	non-grid
0.182998	47.7868	-28.6308	non-grid
0.25471	82.432	-81.4046	non-grid
-0.086185	39.3813	-11.5853	non-grid
-0.2345	54.3781	64.649	non-grid
-0.305107	93.047	170.761	non-grid
0.0336721	57.8674	15.7635	non-grid
-0.268166	56.5585	-53.8077	non-grid
1.1983	39.8456	121.635	non-grid
-0.57039	86.1891	0.32994	non-grid
-0.450959	NaN	NaN	non-grid
-0.337141	99.75	160.471	non-grid
-0.433963	76.988	-87.0349	non-grid
-0.345979	133.664	-46.9065	non-grid
-0.112621	51.8804	-61.7939	non-grid
-0.127527	60.7808	87.7535	non-grid
0.13718	47.4474	-16.714	non-grid
-0.478724	NaN	NaN	non-grid
NaN	NaN	NaN	non-grid
0.0846541	46.717	112.952	non-grid
0.200956	47.6096	-49.9306	non-grid
-0.324611	95.8198	11.3299	non-grid
0.0984939	70.0937	-38.4593	non-grid
0.279521	55.0505	-85.3022	non-grid
-0.364236	78.5911	23.5028	non-grid
-0.243122	NaN	NaN	non-grid
-0.107037	53.53	171.663	non-grid
-0.190044	36.3933	26.0072	non-grid
-0.243943	96.1079	74.4725	non-grid
-0.0239478	54.7156	-57.2978	non-grid
0.472225	46.3408	177.102	non-grid
-0.279253	93.8221	1.94549	non-grid
0.148655	111.517	177.474	non-grid
-0.113417	51.818	96.6002	non-grid
-0.276439	44.7571	25.2915	non-grid
-0.127713	NaN	NaN	non-grid
-0.0785232	39.624	-142.521	non-grid
-0.138	116.893	53.8527	non-grid
-0.557464	71.2364	-76.0941	non-grid
-0.0312065	69.4174	-50.0458	non-grid
0.310423	35.7583	7.48036	non-grid
0.0848363	59.3682	26.4983	non-grid
0.115659	39.1981	-21.1526	non-grid
0.0114951	48.6699	-4.19203	non-grid
-0.226064	79.4016	17.2961	non-grid
-0.268741	104.207	-113.296	non-grid
-0.0301184	39.7738	45.7022	non-grid
0.0714976	38.4378	-28.8446	non-grid
-0.555422	49.6232	-101.187	non-grid
-0.134598	52.9877	-140.713	non-grid
-0.0157931	48.4249	-28.1677	non-grid
0.148708	47.1969	112.479	non-grid
0.140564	77.4384	107.138	non-grid
-0.0951168	94.3703	34.1159	non-grid
-0.291634	79.8263	127.181	non-grid
-0.453823	97.9687	-175.043	non-grid
0.315947	39.1063	-138.248	non-grid
-0.081434	47.2168	-87.4595	non-grid
-0.367213	70.415	-102.684	non-grid
-0.0509729	NaN	NaN	non-grid
-0.680674	105.086	174.787	non-grid
-0.140698	87.5848	110.054	non-grid
-0.193518	99.9917	30.1379	non-grid
-0.218625	44.7939	33.6623	non-grid
NaN	NaN	NaN	non-grid
-0.281922	NaN	NaN	non-grid
-0.210342	58.156	-15.4032	non-grid
-0.424455	NaN	NaN	non-grid
0.243527	72.094	3.92656	non-grid
-0.135403	57.7311	59.3965	non-grid
-0.437971	106.792	152.643	non-grid
-0.187576	46.8618	46.4619	non-grid
0.145669	45.484	-15.773	non-grid
0.176346	50.3872	-112.142	non-grid
-0.158394	NaN	NaN	non-grid
-0.199578	124.64	-167.324	non-grid
-0.469949	NaN	NaN	non-grid
-0.317882	NaN	NaN	non-grid
-0.351455	NaN	NaN	non-grid
-0.0347049	50.2853	-131.153	non-grid
-0.284297	84.0235	-143.362	non-grid
-0.316707	107.532	149.491	non-grid
-0.152959	118.389	-100.053	non-grid
-0.153141	118.389	-100.053	non-grid
-0.242303	119.57	142.63	non-grid
0.170011	50.4239	92.0333	non-grid
-0.295702	110.682	159.9	non-grid
-0.310315	116.716	-140.162	non-grid
0.311553	47.5512	15.6788	non-grid
0.0115023	44.1594	-48.6	non-grid
-0.0913158	42.3744	152.686	non-grid
-0.277601	58.4881	43.8163	non-grid
-0.17221	43.4824	-46.1796	non-grid
-0.279763	NaN	NaN	non-grid
0.55329	64.3077	72.7628	non-grid
-0.49413	45.2481	-53.2272	non-grid
0.90461	40.1197	-100.054	non-grid
-0.348504	92.5073	-159.945	non-grid
-0.115111	99.4171	140.468	non-grid
-0.313494	NaN	NaN	non-grid
-0.118997	70.2731	145.286	non-grid
-0.172585	94.007	-170.351	non-grid
-0.52838	70.5887	155.981	non-grid
NaN	NaN	NaN	non-grid
-0.133756	50.0041	-125.713	non-grid
-0.274391	67.1221	96.156	non-grid
0.351559	52.1294	10.7308	non-grid
-0.411253	98.4585	78.875	non-grid
0.068327	52.8504	22.0276	non-grid
0.0820165	70.7043	69.9235	non-grid
-0.189263	96.296	26.9533	non-grid
-0.471958	129.256	-128.56	non-grid
-0.52771	98.7466	-129.541	non-grid
0.0277155	57.9612	112.258	non-grid
0.251501	63.7567	144.751	non-grid
-0.22619	78.2856	-178.321	non-grid
0.187507	98.2649	-177.2	non-grid
-0.176135	77.6773	-127.013	non-grid
0.286207	66.3505	45.0531	non-grid
-0.100248	86.0202	33.6309	non-grid
-0.0604619	60.7891	25.9589	non-grid
-0.123473	54.0286	-97.1275	non-grid
-0.240157	NaN	NaN	non-grid
-0.0881036	72.2353	-167.877	non-grid
-0.274228	103.683	59.524	non-grid
-0.168038	72.8582	64.6265	non-grid
-0.343055	66.1871	121.608	non-grid
-0.453753	45.7877	-114.012	non-grid
-0.322514	67.1234	-161.173	non-grid
0.0333155	73.2114	179.485	non-grid
0.403987	41.5937	55.4496	non-grid
-0.0362691	34.765	-7.41905	non-grid
-0.128112	59.0679	37.1784	non-grid
-0.13194	NaN	NaN	non-grid
-0.456008	56.6365	90.3035	non-grid
-0.201591	37.6687	-102.284	non-grid
-0.230697	39.9855	64.603	non-grid
-0.145149	44.7292	-103.753	non-grid
0.575969	53.5512	27.1463	non-grid
-0.125619	NaN	NaN	non-grid
-0.670363	40.6634	-49.4097	non-grid
NaN	NaN	NaN	non-grid
-0.34404	51.9695	-25.5128	non-grid
-0.170498	66.2378	160.865	non-grid
-0.47169	98.1116	25.0465	non-grid
0.412039	41.1842	-3.34444	non-grid
-0.0788449	NaN	NaN	non-grid
-0.223439	60.4045	9.89996	non-grid
-0.0791907	NaN	NaN	non-grid
-0.361189	62.0619	-10.3975	non-grid
-0.376632	77.9443	-28.4969	non-grid
-0.13284	NaN	NaN	non-grid
-0.0800148	76.8798	-133.07	non-grid
-0.197815	71.6414	-47.3086	non-grid
-0.322369	96.7238	-14.7365	non-grid
-0.0748328	78.2104	-11.5639	non-grid
-0.499175	50.5815	-7.58077	non-grid
0.285261	54.6663	-160.243	non-grid
-0.219741	36.1674	11.5561	non-grid
-0.497966	112.936	-113.15	non-grid
0.610173	72.2132	-110.573	non-grid
0.00102428	53.4881	61.3235	non-grid
-0.444818	137.42	3.44535	non-grid
-0.029911	NaN	NaN	non-grid
NaN	NaN	NaN	non-grid
-0.259768	NaN	NaN	non-grid
-0.612958	110.082	-164.623	non-grid
0.0438508	38.7583	7.48036	non-grid
0.477376	33.0051	-85.5073	non-grid
0.142884	47.3313	-109.699	non-grid
-0.269271	106.668	-74.995	non-grid
-0.284122	109.889	102.532	non-grid
-0.131687	112.723	-108.129	non-grid
-0.110425	107.566	-71.9414	non-grid
0.0243261	54.8458	95.9807	non-grid
-0.208173	43.6857	27.1138	non-grid
0.136276	55.1303	-154.842	non-grid
-0.0109911	83.1212	-91.7462	non-grid
-0.396606	91.0833	0.294491	non-grid
-0.0253178	74.5237	103.828	non-grid
-0.168346	NaN	NaN	non-grid
-0.809588	62.2866	116.762	non-grid
-0.129974	78.8393	55.1119	non-grid
-0.0948402	52.0957	-135.731	non-grid
-0.371248	96.4662	-12.9325	non-grid
-0.201118	94.5975	-88.8909	non-grid
-0.387478	NaN	NaN	non-grid
-0.0209174	47.3895	-176.664	non-grid
-0.129058	NaN	NaN	non-grid
-0.274581	40.4462	-57.2593	non-grid
-0.171964	87.5501	-2.90813	non-grid
0.129622	50.6116	-13.1354	non-grid
-0.327527	73.8024	134.588	non-grid
-0.39743	65.7903	-93.7902	non-grid
-0.108115	38.8572	13.7648	non-grid
-0.221604	118.285	-165.175	non-grid
-0.21227	52.1313	-30.1414	non-grid
-0.605014	82.5978	138.973	non-grid
-0.463399	90.3753	98.9335	non-grid
-0.187245	NaN	NaN	non-grid
-0.287204	50.3101	176.126	non-grid
0.277027	55.3867	176.294	non-grid
0.566059	38.4974	92.3556	non-grid
-0.15134	74.9531	126.9	non-grid
-0.0342008	68.7107	-132.864	non-grid
-0.130092	95.3543	108.74	non-grid
0.425598	109.496	-5.93838	non-grid
0.280124	70.3619	-11.5852	non-grid
-0.537118	23.7542	50.4108	non-grid
NaN	NaN	NaN	non-grid
0.193382	45.0868	-33.2307	non-grid
0.111137	34.4051	-107.863	non-grid
-0.110504	NaN	NaN	non-grid
0.675911	35.9427	-141.669	non-grid
-0.228209	54.0064	25.3022	non-grid
-0.0949728	NaN	NaN	non-grid
-0.167778	NaN	NaN	non-grid
-0.527364	55.5977	-19.5601	non-grid
-0.108288	40.0925	-177.441	non-grid
-0.35554	125.96	-176.154	non-grid
-0.535896	69.4142	-170.799	non-grid
-0.252194	99.3379	-76.698	non-grid
-0.355237	108.228	-77.8791	non-grid
-0.516955	78.3548	138.956	non-grid
-0.310556	55.5893	-9.55505	non-grid
-0.439678	53.547	178.552	non-grid
-0.158667	47.2982	-4.73413	non-grid
-0.0365605	64.936	97.3265	non-grid
-0.0818893	45.8258	-89.6913	non-grid
-0.232696	37.2713	70.5243	non-grid
-0.26482	NaN	NaN	non-grid
0.340828	72.2834	50.5521	non-grid
-0.0264927	59.5656	56.4357	non-grid
-0.672923	97.5756	147.041	non-grid
-0.256467	91.1676	132.702	non-grid
-0.270003	61.2852	-48.8224	non-grid
-0.36	63.5783	157.788	non-grid
0.305158	63.4116	117.641	non-grid
-0.108466	53.3192	135.255	non-grid
-0.469379	103.37	145.77	non-grid
-0.149823	72.6311	-17.7103	non-grid
-0.232838	97.9065	81.4351	non-grid
-0.224915	96.3883	-150.243	non-grid
-0.541683	59.0139	-67.1783	non-grid
-0.38944	93.0674	92.5735	non-grid
-0.197748	67.8183	13.4	non-grid
-0.284974	60.0957	-149.055	non-grid
-0.0534061	53.385	-13.7756	non-grid
-0.126248	74.3785	-169.563	non-grid
-0.0960025	35.3294	39.6239	non-grid
0.575786	53.1565	-170.124	non-grid
-0.431156	76.2369	-175.683	non-grid
-0.242839	87.7065	-179.162	non-grid
-0.371727	NaN	NaN	non-grid
-0.163039	63.2082	-56.2705	non-grid
1.0823	41.2517	-163.711	non-grid
-0.552486	53.9047	-159.66	non-grid
-0.387063	95.4187	-68.5325	non-grid
-0.423234	58.3473	18.0165	non-grid
-0.252198	50.9256	127.64	non-grid
-0.220936	93.3427	154.944	non-grid
0.115627	82.3467	83.5118	non-grid
NaN	NaN	NaN	non-grid
NaN	NaN	NaN	non-grid
0.0918625	NaN	NaN	non-grid
-0.344965	134.173	0.232371	non-grid
0.125376	56.059	-112.342	non-grid
-0.503039	62.2549	32.4584	non-grid
-0.071078	111.102	53.6767	non-grid
-0.494482	78.8551	173.328	non-grid
-0.244792	NaN	NaN	non-grid
-0.373739	52.613	106.418	non-grid
-0.363602	93.813	-9.69385	non-grid
-0.393451	38.397	90.6284	non-grid
-0.209492	104.122	158.013	non-grid
-0.288691	41.0481	-61.7902	non-grid
-0.100005	57.6534	148.841	non-grid
0.284332	84.0261	155.859	non-grid
-0.30888	41.2378	132.659	non-grid
-0.0986569	55.5961	-78.3771	non-grid
-0.25654	84.5807	-102.254	non-grid
-0.481208	42.1349	0.134084	non-grid
-0.320058	61.2587	-79.29	non-grid
-0.268545	54.4135	-46.2893	non-grid
-0.229851	73.182	-24.7623	non-grid
-0.237715	59.5599	8.33724	non-grid
0.341739	34.602	-138.495	non-grid
-0.0304628	43.752	144.006	non-grid
-0.0850436	57.3981	-18.2759	non-grid
0.102791	33.2811	-14.4815	non-grid
0.621225	38.6656	142.597	non-grid
0.756273	40.2258	-129.323	non-grid
0.12495	33.7583	86.9997	non-grid
-0.56571	100.23	-24.7106	non-grid
-0.104774	48.4557	15.4709	non-grid
-0.342018	48.646	54.7911	non-grid
-0.0872574	39.4692	-112.077	non-grid
-0.092223	38.826	-44.9427	non-grid
-0.50356	75.7758	-73.3618	non-grid
-0.692188	66.7679	147.656	non-grid
-0.243979	60.5462	120.978	non-grid
-0.641732	67.9417	141.106	non-grid
0.249409	76.3729	80.7063	non-grid
-0.24901	98.1668	-179.255	non-grid
-0.00184208	46.0705	-80.0316	non-grid
0.740946	46.131	138.293	non-grid
-0.482717	56.7378	179.73	non-grid
-0.120194	NaN	NaN	non-grid
-0.0863295	44.4988	-122.343	non-grid
-0.690933	68.9204	52.9304	non-grid
0.70611	61.9876	65.6661	non-grid
-0.160018	68.0619	142.052	non-grid
0.145272	64.3494	84.4483	non-grid
-0.238721	85.1048	26.3129	non-grid
0.0828075	44.4259	-56.8969	non-grid
0.275457	51.782	63.1819	non-grid
-0.0241033	NaN	NaN	non-grid
-0.389828	118.402	174.951	non-grid
-0.381477	62.028	63.0514	non-grid
0.287185	53.589	61.4941	non-grid
0.276776	64.3531	-13.9539	non-grid
-0.15072	84.5455	20.1753	non-grid
-0.41834	102.191	153.616	non-grid
-0.150774	NaN	NaN	non-grid
-0.0262411	57.9034	162.2	non-grid
-0.961679	89.4192	176.886	non-grid
0.0611405	70.253	-5.60892	non-grid
-0.0533643	94.2362	-90.8126	non-grid
-0.134345	71.5951	16.2557	non-grid
-0.384638	59.1251	-62.747	non-grid
-0.485629	100.611	-72.7259	non-grid
0.721463	49.4987	105.885	non-grid
0.277703	57.1687	-136.262	non-grid
0.812245	111.335	43.1447	non-grid
0.168026	73.4315	104.155	non-grid
-0.422156	45.2782	-147.964	non-grid
-0.190149	122.458	-146.333	non-grid
-0.0610828	68.9037	63.2737	non-grid
-0.299417	70.923	-164.128	non-grid
0.0684888	82.7845	-171.873	non-grid
-0.0890346	45.8967	160.459	non-grid
-0.0941253	46.9775	-118.605	non-grid
0.119499	82.3476	-53.3815	non-grid
-0.114828	NaN	NaN	non-grid
0.206447	44.1911	-174.083	non-grid
-0.202576	36.2773	-163.801	non-grid
0.308329	29.3288	-15.5925	non-grid
-0.311058	74.6035	44.0581	non-grid
-0.0210578	33.6176	165.757	non-grid
-0.290938	115.647	151.053	non-grid
-0.321536	41.9102	-118.617	non-grid
-0.474434	105.832	-173.284	non-grid
-0.253479	79.9133	-178.678	non-grid
-0.233	74.4458	-50.414	non-grid
-0.222643	92.0024	9.21587	non-grid
-0.409441	NaN	NaN	non-grid
-0.133327	65.5501	-84.7243	non-grid
-0.347148	55.2328	104.422	non-grid
-0.257279	NaN	NaN	non-grid
NaN	NaN	NaN	non-grid
-0.0427061	35.2407	-163.291	non-grid
0.0253204	64.457	-67.5956	non-grid
0.0302207	NaN	NaN	non-grid
-0.318187	48.3178	-157.942	non-grid
-0.0261772	69.1176	-142.987	non-grid
-0.403934	110.548	-19.3505	non-grid
-0.400407	90.7386	70.1869	non-grid
-0.287987	90.3637	-118.254	non-grid
0.257378	65.8484	-115.626	non-grid
0.20013	96.747	-176.983	non-grid
-0.185129	72.2759	11.2164	non-grid
-0.0886597	46.438	-174.538	non-grid
0.124039	52.247	-93.6334	non-grid
0.167514	32.2312	172.981	non-grid
0.0656897	38.8468	-128.752	non-grid
-0.217387	53.3402	46.546	non-grid
-0.428915	51.2489	47.8303	non-grid
0.177444	26.1333	89.9801	non-grid
-0.300167	44.238	72.6043	non-grid
0.713356	28.9094	-113.517	non-grid
-0.457766	93.188	75.1753	non-grid
-0.690766	53.276	-136	non-grid
-0.121989	NaN	NaN	non-grid
-0.237571	74.9201	77.2076	non-grid
-0.0439259	NaN	NaN	non-grid
-0.378084	84.1519	89.1183	non-grid
-0.338686	84.5302	20.4089	non-grid
-0.270612	84.2843	-150.712	non-grid
-0.477016	92.1608	170.355	non-grid
-0.107022	101.084	-86.1464	non-grid
-0.31015	78.2776	-169.49	non-grid
-0.00135946	44.3829	-17.7299	non-grid
0.133255	46.2343	-43.5414	non-grid
-0.683177	95.1047	133.205	non-grid
0.0601951	36.3418	141.761	non-grid
-0.0722465	26.3413	66.6051	non-grid
-0.0866093	44.3392	159.834	non-grid
0.124445	73.5572	-83.3779	non-grid
0.185575	47.0607	35.5397	non-grid
-0.434248	105.942	-0.0674231	non-grid
-0.35315	NaN	NaN	non-grid
-0.362737	85.0156	128.041	non-grid
-0.252735	91.5052	-64.3207	non-grid
0.0143227	44.2511	53.8888	non-grid
-0.357971	50.9167	-174.622	non-grid
0.059876	75.1126	12.64	non-grid
-0.136324	61.4206	96.7698	non-grid
-0.107252	85.533	143.337	non-grid
-0.198972	79.0771	-109.817	non-grid
-0.809378	98.2418	137.887	non-grid
-0.149312	96.6552	45.5295	non-grid
0.242284	50.1819	32.6325	non-grid
-0.264997	77.004	-170.151	non-grid
NaN	NaN	NaN	non-grid
-0.400054	66.143	-9.81107	non-grid
-0.470217	68.1244	-174.877	non-grid
0.295989	63.6085	147.756	non-grid
-0.239448	75.4695	40.8769	non-grid
-0.359501	61.695	98.6504	non-grid
0.0267853	86.1253	-163.292	non-grid
0.546624	49.6517	-60.4948	non-grid
-0.170578	102.953	-107.692	non-grid
-0.285799	80.9571	-80.8272	non-grid
0.0731453	48.2485	17.4315	non-grid
0.339306	62.7905	48.5564	non-grid
NaN	NaN	NaN	non-grid
-0.224863	33.8667	-37.9018	non-grid
0.11662	62.504	-143.014	non-grid
-0.0510406	77.297	-77.564	non-grid
-0.473663	66.196	21.9728	non-grid
-0.112457	45.4813	-171.671	non-grid
-0.197312	NaN	NaN	non-grid
0.445964	65.9818	-93.7555	non-grid
0.132922	55.9763	2.28998	non-grid
0.273357	44.0082	-50.4435	non-grid
0.351211	41.587	-11.905	non-grid
0.193556	36.664	-118.666	non-grid
0.218512	40.6199	140.22	non-grid
0.120586	62.5384	51.1774	non-grid
-0.0690099	48.228	103.269	non-grid
-0.0776987	46.9623	148.249	non-grid
-0.169612	40.0961	-168.482	non-grid
0.0264561	36.5603	139.186	non-grid
-0.148765	55.8402	-146.044	non-grid
-0.369109	64.3491	-108.506	non-grid
-0.470081	96.4942	64.9369	non-grid
0.126372	65.6761	-29.4173	non-grid
0.00308665	69.068	-169.217	non-grid
-0.156384	81.0441	-134.531	non-grid
0.0465506	66.543	29.9369	non-grid
0.0618667	50.8659	-172.698	non-grid
-0.264857	94.9739	96.1744	non-grid
0.752647	35.9652	-100.112	non-grid
0.0657645	68.9181	39.1019	non-grid
0.0567761	41.0089	-155.475	non-grid
-0.0666078	NaN	NaN	non-grid
0.0487905	54.1928	151.395	non-grid
-0.202176	32.7176	179.657	non-grid
0.0943247	47.5512	-54.7049	non-grid
-0.0863543	34.7564	155.157	non-grid
0.264847	45.0969	41.9459	non-grid
-0.113125	50.8418	24.2527	non-grid
-0.0822916	99.636	-21.1913	non-grid
-0.411568	114.848	-71.3647	non-grid
-0.297069	49.2126	-62.725	non-grid
-0.360266	91.0435	163.45	non-grid
0.464791	43.1689	-49.0949	non-grid
0.088215	51.6741	12.0615	non-grid
-0.395585	104.19	-102.555	non-grid
-0.014649	41.2758	-151.861	non-grid
-0.0254655	43.325	158.558	non-grid
0.0144309	59.4371	51.4241	non-grid
0.0273543	57.7201	41.5329	non-grid
0.109619	48.1408	-124.978	non-grid
0.162725	57.2761	157.652	non-grid
-0.0330597	52.416	-95.9237	non-grid
-0.338691	38.8465	172.91	non-grid
0.0847913	59.2108	-39.7006	non-grid
-0.206797	59.5937	104.525	non-grid
-0.00648219	94.934	-50.676	non-grid
0.444328	56.4924	42.5641	non-grid
-0.307806	53.7219	149.581	non-grid
-0.263696	89.9598	-42.6712	non-grid
-0.227939	51.7163	120.773	non-grid
-0.222252	99.8458	109.984	non-grid
0.456549	33.885	-89.0357	non-grid
-0.315496	39.2311	-98.9334	non-grid
-0.118295	35.153	65.0979	non-grid
-0.162911	38.7957	141.468	non-grid
-0.239916	76.331	-166.234	non-grid
-0.22283	NaN	NaN	non-grid
NaN	NaN	NaN	non-grid
0.0454248	62.4763	26.4151	non-grid
-0.0691721	NaN	NaN	non-grid
-0.381105	123.217	49.2362	non-grid
0.0327935	80.11	-169.056	non-grid
0.00570785	50.0306	12.6018	non-grid
-0.459505	90.2004	-83.9265	non-grid
0.128917	33.8835	154.591	non-grid
-0.22547	72.4688	-136.581	non-grid
0.147617	96.6117	-138.559	non-grid
-0.0301198	68.9056	-11.7628	non-grid
-0.634655	84.798	-121.219	non-grid
0.334694	92.6289	-102.795	non-grid
-0.0761946	42.2249	-175.433	non-grid
-0.494675	95.5452	-22.8612	non-grid
0.0450045	32.207	-115.219	non-grid
-0.100395	93.9637	60.1149	non-grid
-0.140267	38.2289	15.0654	non-grid
-0.229371	60.5802	2.43515	non-grid
-0.303838	85.1131	85.4354	non-grid
-0.285879	81.3557	64.9162	non-grid
NaN	NaN	NaN	non-grid
-0.211301	36.328	43.4906	non-grid
-0.016039	67.0415	156.513	non-grid
-0.196321	44.6643	-114.618	non-grid
-0.178287	83.0531	165.736	non-grid
0.0779527	39.7729	51.2079	non-grid
-0.390454	72.995	-80.2097	non-grid
0.180799	81.8816	12.8772	non-grid
-0.283115	72.6716	-128.285	non-grid
0.163483	42.0947	151.86	non-grid
-0.0851664	46.175	168.105	non-grid
-0.0770285	30.3366	-125.617	non-grid
0.46377	83.859	-2.82966	non-grid
-0.120366	32.5247	-89.7584	non-grid
0.607727	40.8914	-80.0161	non-grid
0.459231	85.3625	26.9015	non-grid
0.161556	75.8012	-136.947	non-grid
0.446467	91.2913	-4.6535	non-grid
-0.220762	49.4538	-93.0311	non-grid
-0.219792	70.9139	-25.7388	non-grid
0.169371	80.238	-12.612	non-grid
0.484125	56.6131	-147.933	non-grid
0.483222	77.3519	60.8047	non-grid
0.33159	47.4383	-158.116	non-grid
0.217702	35.3037	37.6788	non-grid
-0.272435	60.5311	-163.665	non-grid
-0.26792	50.5087	6.70886	non-grid
-0.0286242	60.9119	5.2413	non-grid
0.0121454	46.8043	74.3657	non-grid
0.284255	62.1398	45.3053	non-grid
0.00977343	65.5487	52.7858	non-grid
0.0805159	48.8973	75.1685	non-grid
0.138443	41.2168	179.123	non-grid
0.433535	58.5093	91.1743	non-grid
-0.294803	61.4775	58.5124	non-grid
0.100204	87.7031	-21.0445	non-grid
-0.148785	67.8831	13.0594	non-grid
-0.301106	69.5594	102.879	non-grid
-0.202392	79.3706	-71.77	non-grid
0.264182	64.5885	54.3244	non-grid
0.00718164	51.3502	119.702	non-grid
-0.0678156	41.1087	-85.4558	non-grid
0.587743	30.5188	-77.7093	non-grid
-0.138719	40.2615	-6.83726	non-grid
0.0938357	46.0621	-11.8129	non-grid
0.334623	62.8222	77.7318	non-grid
-0.148134	NaN	NaN	non-grid
-0.230126	82.1028	-108.636	non-grid
0.492433	33.6842	-154.207	non-grid
-0.123466	50.5241	-147.635	non-grid
-0.0628552	46.3821	-177.075	non-grid
0.641268	53.21	26.2208	non-grid
0.936308	75.2731	50.0899	non-grid
-0.00945873	NaN	NaN	non-grid
0.162808	33.0136	-157.143	non-grid
0.0260804	53.2433	130.049	non-grid
-0.243721	40.0924	159.3	non-grid
-0.208805	48.0882	-14.8336	non-grid
0.0662424	43.9462	120.396	non-grid
0.394293	70.6844	0.632578	non-grid
-0.107983	48.3766	123.654	non-grid
-0.198587	49.022	55.2884	non-grid
0.432503	49.6933	-61.0344	non-grid
-0.28251	90.7486	-152.745	non-grid
-0.2135	73.0712	-90.5574	non-grid
-0.0387648	96.8174	-136.674	non-grid
0.612497	54.5416	50.0088	non-grid
0.108634	50.3162	139.897	non-grid
0.614974	45.0044	92.2563	non-grid
-0.286642	61.3315	-62.1264	non-grid
0.162098	98.8536	-76.3533	non-grid
0.382734	42.4242	-150.807	non-grid
-0.38874	103.294	-127.693	non-grid
-0.0489499	NaN	NaN	non-grid
0.0709538	37.6004	-110.1	non-grid
-0.0801666	59.2308	78.8687	non-grid
-0.475339	73.4667	-119.711	non-grid
-0.0397995	51.7024	-66.4176	non-grid
0.0813377	32.6637	142.607	non-grid
-0.0888624	99.7901	-2.79995	non-grid
0.057684	40.5551	135.986	non-grid
0.197918	45.2454	-139.105	non-grid
0.478598	49.3753	72.8614	non-grid
-0.240462	40.8273	100.682	non-grid
-0.25318	50.0096	12.1712	non-grid
0.158266	72.9794	44.7484	non-grid
0.430645	39.6291	94.8475	non-grid
-0.235721	45.5907	118.349	non-grid
-0.560996	80.7019	-0.841469	non-grid
-0.201752	59.5734	-21.602	non-grid
-0.0099005	48.2169	132.579	non-grid
-0.0220623	43.5909	92.6394	non-grid
-0.217295	51.0831	76.1469	non-grid
-0.0898114	57.61	68.2697	non-grid
-0.0372483	NaN	NaN	non-grid
-0.545964	46.3219	115.125	non-grid
-0.259913	86.848	-58.661	non-grid
-0.32839	67.8418	126.691	non-grid
-0.118387	45.4046	-104.712	non-grid
-0.282301	92.9128	46.2083	non-grid
-0.436501	54.3902	-1.81803	non-grid
-0.232323	93.3847	-45.1234	non-grid
-0.532577	89.0711	62.4663	non-grid
-0.0328905	63.0252	-24.5615	non-grid
-0.0815404	56.7395	-37.2706	non-grid
0.0884819	62.2889	-134.674	non-grid
-0.16165	45.749	-83.1982	non-grid
-0.194107	70.2819	153.512	non-grid
-0.340953	92.0805	167.791	non-grid
-0.193138	37.2677	57.7282	non-grid
-0.168003	63.694	-22.3089	non-grid
-0.100872	42.2027	-153.29	non-grid
-0.148788	42.1597	46.4679	non-grid
0.724628	29.3194	97.239	non-grid
0.701316	76.3349	0.658454	non-grid
-0.351494	52.3225	59.1673	non-grid
0.0629451	74.5159	-18.206	non-grid
-0.069889	64.0246	78.1048	non-grid
0.366502	55.6898	-46.6992	non-grid
0.0355341	62.9501	-94.137	non-grid
-0.369652	60.1225	-159.141	non-grid
-0.154256	49.3506	-100.416	non-grid
-0.106525	46.8489	-27.1342	non-grid
-0.171884	73.7003	-69.276	non-grid
-0.409919	58.4515	-91.3781	non-grid
-0.559603	NaN	NaN	non-grid
0.113225	52.1861	-124.794	non-grid
0.174355	51.662	-118.083	non-grid
-0.18573	73.7696	122.981	non-grid
-0.611867	73.8563	-179.161	non-grid
-0.167455	81.2733	-111.39	non-grid
0.157555	59.3536	-32.2432	non-grid
0.159784	67.4814	112.654	non-grid
-0.414216	61.8272	-75.3531	non-grid
-0.307947	72.6836	-64.6106	non-grid
-0.467703	51.7093	-76.862	non-grid
-0.0282471	79.3764	167.401	non-grid
0.424863	48.6415	76.3655	non-grid
-0.293927	50.2505	-23.7973	non-grid
-0.253501	47.3476	-49.3365	non-grid
0.0354738	58.2429	145.275	non-grid
0.0360118	51.8419	-130.492	non-grid
-0.128616	53.6202	-173.092	non-grid
0.468724	83.1529	-18.7736	non-grid
-0.104479	60.928	-139.566	non-grid
-0.208413	63.7148	109.203	non-grid
-0.281927	42.8662	-179.421	non-grid
-0.0268426	34.3392	-110.306	non-grid
0.055854	60.254	7.93664	non-grid
-0.1468	56.4741	23.1435	non-grid
0.250371	45.2292	-174.595	non-grid
-0.0789363	37.6079	-121.867	non-grid
-0.0185153	49.0993	148.988	non-grid
-0.249979	46.7071	-0.297261	non-grid
-0.124908	65.2033	-14.2429	non-grid
-0.127452	37.7616	-22.0694	non-grid
-0.13428	62.9182	87.2151	non-grid
-0.0339834	115.742	140.626	non-grid
-0.316449	46.2182	173.87	non-grid
-0.353503	46.8527	138.73	non-grid
-0.365944	91.2805	2.30695	non-grid
0.257133	106.118	-172.322	non-grid
-0.104953	27.0849	83.2513	non-grid
-0.427207	66.6873	176.816	non-grid
-0.0182302	76.3701	149.011	non-grid
-0.325663	45.4032	-0.973828	non-grid
0.0390432	38.9092	169.201	non-grid
-0.411296	56.9532	38.7818	non-grid
NaN	NaN	NaN	non-grid
0.0533311	46.3648	143.087	non-grid
-0.227609	NaN	NaN	non-grid
-0.604703	80.4937	-101.422	non-grid
-0.280542	49.5842	176.281	non-grid
0.015144	65.6242	15.5096	non-grid
0.209272	76.2514	55.0697	non-grid
-0.270714	NaN	NaN	non-grid
-0.125041	49.754	-171.19	non-grid
0.0848012	47.5317	133.959	non-grid
0.131887	47.2461	-100.494	non-grid
-0.17143	42.9236	146.396	non-grid
-0.222224	44.7234	81.1859	non-grid
0.193463	57.0317	113.338	non-grid
0.0924072	61.4814	26.1754	non-grid
-0.197929	57.413	58.4663	non-grid
-0.246357	52.1246	20.6097	non-grid
-0.230701	53.9086	-40.6616	non-grid
-0.14141	52.7988	-104.183	non-grid
-0.229023	51.7446	84.138	non-grid
-0.336681	58.4673	104.043	non-grid
-0.163283	68.2026	-52.8284	non-grid
-0.2041	64.1704	-23.1748	non-grid
-0.0828573	43.6493	-27.6591	non-grid
-0.0991682	67.7425	-116.242	non-grid
-0.224561	65.0554	-19.9736	non-grid
-0.0445675	54.734	-35.9406	non-grid
NaN	NaN	NaN	non-grid
-0.236118	57.1286	-177.809	non-grid
-0.177232	49.3189	-19.0807	non-grid
-0.183882	44.1647	94.132	non-grid
-0.103734	NaN	NaN	non-grid
-0.176635	NaN	NaN	non-grid
-0.0688111	74.8396	136.152	non-grid
-0.302479	75.3261	-26.2095	non-grid
-0.188857	67.1491	72.8609	non-grid
-0.0320645	51.6955	-179.307	non-grid
-0.391346	44.9775	144.775	non-grid
-0.404079	64.2951	-114.575	non-grid
-0.465282	76.0895	107.192	non-grid
0.1368	61.3914	108.421	non-grid
-0.263795	52.8314	124.506	non-grid
-0.177263	49.0046	148.922	non-grid
-0.351744	35.1957	95.4858	non-grid
0.152343	69.9618	179.11	non-grid
-0.755707	75.1973	-126.559	non-grid
-0.194726	69.6604	-0.351646	non-grid
-0.287998	NaN	NaN	non-grid
-0.117176	73.3019	-10.5741	non-grid
-0.112171	NaN	NaN	non-grid
0.0961838	41.9696	128.567	non-grid
-0.457881	37.3578	-103.035	non-grid
-0.180212	47.6654	141.486	non-grid
NaN	NaN	NaN	non-grid
-0.0190768	NaN	NaN	non-grid
0.0355964	49.4955	-16.4801	non-grid
-0.0419123	59.1691	71.8885	non-grid
0.125582	74.4612	43.0678	non-grid
0.339976	48.7406	-109.762	non-grid
-0.234076	40.3299	93.3912	non-grid
-0.438649	64.3303	-141.394	non-grid
NaN	NaN	NaN	non-grid
0.595202	61.3366	19.8218	non-grid
-0.414786	48.8083	87.2643	non-grid
NaN	NaN	NaN	non-grid
0.138186	52.292	119.421	non-grid
-0.283651	82.4462	-95.026	non-grid
0.264208	55.4338	109.208	non-grid
0.60473	35.4049	-128.211	non-grid
0.30572	64.5685	11.0023	non-grid
0.265446	39.2774	32.0152	non-grid
0.0981361	52.0496	-143.322	non-grid
-0.320587	62.0821	52.8882	non-grid
-0.0752545	52.3435	-38.5198	non-grid
0.0990562	52.7677	78.523	non-grid
-0.675742	54.2134	68.0871	non-grid
-0.040908	47.9341	-6.38015	non-grid
0.378832	47.6521	125.377	non-grid
0.261156	51.4238	-106.332	non-grid
-0.465757	50.0678	26.3118	non-grid
0.112165	82.5565	-91.8395	non-grid
0.615258	16.6063	57.4696	non-grid
0.647709	39.8378	117.769	non-grid
-0.00453345	35.6883	51.5554	non-grid
-0.421421	67.1814	-165.688	non-grid
0.0636619	54.2415	-53.8801	non-grid
-0.499052	75.607	140.296	non-grid
-0.228034	53.2206	-138.826	non-grid
1.26792	72.3349	25.7831	non-grid
-0.318255	55.9167	-127.386	non-grid
0.241564	49.9888	37.3465	non-grid
-0.39093	40.5334	115.644	non-grid
0.0486003	50.8497	159.165	non-grid
0.0303532	46.9285	73.6421	non-grid
-0.327261	76.1101	1.65167	non-grid
-0.567156	60.207	18.6526	non-grid
-0.0928681	32.5024	25.7417	non-grid
0.0428277	55.7583	56.6584	non-grid
-0.376424	85.4593	117.346	non-grid
0.00737208	41.7354	-149.324	non-grid
-0.220222	50.882	-126.249	non-grid
-0.0342995	39.3062	-137.849	non-grid
-0.351483	72.4037	148.115	non-grid
-0.063334	38.6404	-117.002	non-grid
0.118473	47.9147	13.0018	non-grid
0.335927	50.8403	72.7178	non-grid
-0.333057	47.5596	161.736	non-grid
-0.227177	57.3344	-90.6013	non-grid
0.268775	70.6704	-142.65	non-grid
-0.333138	56.4082	104.197	non-grid
0.833662	35.8288	-55.6702	non-grid
-0.027334	32.7758	51.2479	non-grid
-0.443286	55.0539	-70.461	non-grid
-0.371867	68.3555	-38.137	non-grid
NaN	NaN	NaN	non-grid
0.125614	52.1118	158.572	non-grid
0.799354	51.8885	20.6097	non-grid
0.355314	66.0844	156.699	non-grid
-0.229027	63.2438	111.03	non-grid
-0.339836	42.0323	169.395	non-grid
-0.0189855	80.422	177.509	non-grid
-0.245651	65.3568	22.8409	non-grid
-0.389848	70.4214	-8.16264	non-grid
-0.108836	38.9396	54.4702	non-grid
0.454053	74.1676	-6.89133	non-grid
0.0156852	73.2258	179.741	non-grid
-0.254832	55.381	-49.7938	non-grid
-0.259762	59.5616	-165.688	non-grid
-0.109769	NaN	NaN	non-grid
-0.15857	85.3336	-22.5536	non-grid
NaN	NaN	NaN	non-grid
0.000790945	45.1017	-92.4876	non-grid
0.0326983	59.5669	-112.276	non-grid
NaN	NaN	NaN	non-grid
-0.253853	63.8821	76.9372	non-grid
0.074044	36.8605	-86.7645	non-grid
-0.321701	76.6382	-177.797	non-grid
-0.473714	63.186	-143.962	non-grid
0.187976	45.3077	22.1748	non-grid
-0.465469	57.441	-100.229	non-grid
-0.209997	85.1929	-130.393	non-grid
-0.193029	55.8808	-176.444	non-grid
-0.132904	58.2832	163.388	non-grid
-0.202115	31.7962	94.7006	non-grid
-0.19011	42.5628	77.5893	non-grid
-0.245792	83.1973	15.9128	non-grid
-0.345219	80.454	-166.231	non-grid
-0.199436	45.5907	150.059	non-grid
-0.507411	54.7699	-18.2842	non-grid
-0.638795	67.6495	16.0106	non-grid
0.590125	40.5179	27.9192	non-grid
-0.361766	55.0478	41.2681	non-grid
-0.152325	54.7488	-117.554	non-grid
-0.0368649	59.8123	11.7479	non-grid
0.599363	59.8743	-178.338	non-grid
-0.135706	52.4738	-46.1556	non-grid
0.24027	57.9988	-72.7616	non-grid
-0.0607827	69.138	74.291	non-grid
-0.203932	56.2604	-56.0033	non-grid
-0.0997822	61.2702	-41.4507	non-grid
0.00958988	40.4235	-105.097	non-grid
0.04393	46.2034	-173.9	non-grid
-0.0280288	47.6209	14.2028	non-grid
0.0362751	38.6747	-16.3574	non-grid
-0.16032	68.1168	125.106	non-grid
-0.239784	NaN	NaN	non-grid
0.241221	54.4082	16.2226	non-grid
-0.353797	55.373	-48.434	non-grid
NaN	NaN	NaN	non-grid
-0.195607	55.7387	-117.992	non-grid
-0.0875253	38.1053	-139.377	non-grid
-0.248991	115.791	-93.0989	non-grid
NaN	NaN	NaN	non-grid
0.00389923	51.0342	-82.7366	non-grid
-0.0817662	47.1491	-112.601	non-grid
-0.410544	43.3648	107.395	non-grid
-0.705725	62.5457	168.556	non-grid
0.106601	32.8919	38.9417	non-grid
-0.175129	44.866	172.626	non-grid
0.450104	40.1733	-119.056	non-grid
0.557496	47.4103	-76.5845	non-grid
-0.225215	64.5341	-87.4526	non-grid
-0.0811451	72.2555	46.7343	non-grid
-0.651616	49.4968	-3.55517	non-grid
NaN	NaN	NaN	non-grid
-0.364218	74.611	173.481	non-grid
0.103196	34.2359	-161.492	non-grid
0.0236735	85.1493	-176.228	non-grid
-0.0954175	28.2691	6.74869	non-grid
0.0120617	26.2099	43.5323	non-grid
-0.315811	47.1546	92.6908	non-grid
-0.20777	60.1244	77.7179	non-grid
-0.159689	48.4623	-43.1763	non-grid
0.0611811	63.4788	-7.04774	non-grid
-0.406185	33.6926	178.791	non-grid
-0.00438548	47.7041	-167.412	non-grid
-0.333877	37.1493	-156.099	non-grid
-0.135024	39.5602	11.4927	non-grid
-0.0495833	57.8638	-150.605	non-grid
-0.503603	66.8889	97.597	non-grid
-0.377219	54.3343	28.7492	non-grid
-0.152626	57.3823	12.2178	non-grid
0.00142843	61.6261	97.0225	non-grid
-0.0955948	42.7286	101.713	non-grid
-0.0521868	44.7749	103.772	non-grid
-0.303537	51.5274	76.7653	non-grid
0.0718478	60.0232	-35.7605	non-grid
0.254124	64.7547	89.8904	non-grid
-0.484506	91.2358	52.0034	non-grid
NaN	NaN	NaN	non-grid
-0.00929023	33.6672	20.2383	non-grid
-0.322316	91.1712	124.45	non-grid
-0.370843	NaN	NaN	non-grid
-0.178743	73.0907	-30.4728	non-grid
-0.46978	104.968	-54.414	non-grid
-0.549919	49.5223	34.0884	non-grid
-0.289186	80.7189	50.3633	non-grid
-0.280125	75.3914	-21.1614	non-grid
-0.63975	64.8242	0.200201	non-grid
-0.63837	89.2642	-82.3597	non-grid
-0.256961	67.1337	-172.926	non-grid
-0.640821	81.5099	-28.2237	non-grid
-0.176874	63.704	6.91039	non-grid
-0.155783	119.899	87.1084	non-grid
-0.0826317	58.5672	19.2376	non-grid
-0.350896	73.368	83.4492	non-grid
-0.175324	87.7347	-123.358	non-grid
0.280474	72.2687	12.8858	non-grid
-0.00999689	79.8724	-85.9198	non-grid
-0.17759	59.9326	-66.6846	non-grid
0.775693	77.5357	93.4743	non-grid
0.367199	59.4345	90.3873	non-grid
0.090844	70.3786	31.7273	non-grid
0.626811	53.9588	-94.7673	non-grid
-0.221047	80.1402	-42.243	non-grid
-0.163872	59.3354	26.7897	non-grid
-0.229726	43.9224	150.522	non-grid
0.641253	55.974	109.956	non-grid
-0.488654	68.7174	111.397	non-grid
-0.19919	56.6797	-178.994	non-grid
-0.337349	67.9586	147.095	non-grid
-0.311068	68.576	-26.4652	non-grid
-0.167659	61.4255	58.5971	non-grid
0.0691479	66.5507	125.141	non-grid
-0.148612	NaN	NaN	non-grid
-0.310382	48.4654	-49.8513	non-grid
0.332421	44.7837	100.746	non-grid
-0.115376	57.9743	-168.276	non-grid
-0.24787	40.8859	-173.875	non-grid
0.159791	62.8601	-161.688	non-grid
-0.407718	43.5724	115.441	non-grid
-0.183336	63.347	-116.06	non-grid
-0.0556477	53.6033	-171.191	non-grid
-0.208755	43.9362	-137.677	non-grid
-0.274192	61.2404	-152.534	non-grid
-0.0970219	90.982	31.087	non-grid
-0.177304	58.8845	78.2183	non-grid
0.016979	50.8892	142.195	non-grid
-0.283571	92.6172	74.9694	non-grid
-0.243288	66.9033	-11.365	non-grid
-0.0646008	102.488	-23.3225	non-grid
0.136377	49.2074	-67.8576	non-grid
NaN	NaN	NaN	non-grid
0.831657	80.7449	56.7005	non-grid
-0.183278	50.714	116.921	non-grid
-0.503305	61.0571	-166.266	non-grid
-0.126284	62.5956	-71.1761	non-grid
-0.12155	48.8416	-122.255	non-grid
-0.411693	97.1028	45.5421	non-grid
-0.295637	63.7419	-53.3422	non-grid
-0.286399	74.9932	160.455	non-grid
0.907019	59.3185	-68.0553	non-grid
-0.242263	42.7225	-110.197	non-grid
-0.430052	45.5963	81.658	non-grid
-0.45427	79.9314	-33.2757	non-grid
0.122262	110.933	-71.173	non-grid
0.126303	68.758	-96.1736	non-grid
-0.238017	51.199	96.7394	non-grid
0.247726	73.1215	17.2015	non-grid
0.281712	59.5667	-59.5035	non-grid
-0.279916	57.4789	173.342	non-grid
0.125321	109.458	72.4872	non-grid
-0.180109	65.1105	-57.799	non-grid
-0.172143	37.9143	107.854	non-grid
0.0880258	50.7701	118.563	non-grid
0.0489816	71.8176	125.234	non-grid
-0.361503	55.6853	-22.2212	non-grid
-0.206982	97.2679	-34.8841	non-grid
-0.337136	73.375	-53.459	non-grid
-0.0867685	81.2868	97.765	non-grid
-0.0300277	54.2497	-13.7302	non-grid
0.0176679	69.3947	61.4745	non-grid
0.284981	33.7468	176.039	non-grid
-0.20848	72.5382	130.886	non-grid
-0.253915	36.0403	-152.805	non-grid
-0.111912	55.6597	93.1483	non-grid
-0.177985	47.5902	-174.817	non-grid
-0.0894001	71.2953	-53.5746	non-grid
-0.284017	NaN	NaN	non-grid
0.336758	55.9327	-129.512	non-grid
0.299666	61.2298	130.642	non-grid
-0.266064	80.3145	-43.4344	non-grid
0.0601182	46.0833	10.3707	non-grid
-0.353173	128.971	118.25	non-grid
0.284337	48.255	53.2258	non-grid
-0.0529619	52.3783	112.061	non-grid
-0.204543	50.6686	-113.942	non-grid
0.47599	29.7691	6.74869	non-grid
0.000603957	39.6243	90.4472	non-grid
0.0816543	48.8547	89.3989	non-grid
-0.13193	58.0694	34.8685	non-grid
-0.248416	58.3915	-143.065	non-grid
-0.209304	42.5921	67.738	non-grid
-0.186432	42.5736	168.98	non-grid
-0.00261371	46.738	99.6121	non-grid
0.0449774	54.6086	33.8382	non-grid
0.235318	50.6463	-139.221	non-grid
0.247187	55.8314	-41.4414	non-grid
-0.255878	46.7997	98.2287	non-grid
-0.00760589	41.7396	3.24884	non-grid
0.0388575	32.0059	76.8757	non-grid
-0.00209921	54.1869	29.1292	non-grid
-0.0386351	33.185	45.4625	non-grid
-0.236973	43.7472	167.615	non-grid
0.549523	33.336	117.898	non-grid
0.660468	30.2259	53.9139	non-grid
0.218583	39.5908	-11.387	non-grid
-0.0170873	28.0333	97.9855	non-grid
-0.0274202	52.0385	41.4225	non-grid
-0.178532	45.8389	116.193	non-grid
-0.356213	52.7488	94.3083	non-grid
-0.119836	56.3736	154.603	non-grid
-0.250052	42.5217	-84.935	non-grid
-0.177177	29.299	-179.736	non-grid
-0.362237	81.2606	-38.8034	non-grid
0.268422	77.2493	-36.0757	non-grid
-0.0867336	55.0057	-138.167	non-grid
-0.279138	48.8872	-83.3674	non-grid
-0.377322	54.7162	154.673	non-grid
0.151072	50.0043	120.242	non-grid
-0.19699	62.0854	6.20315	non-grid
-0.457785	91.5075	-42.2839	non-grid
0.308709	68.0662	-6.59102	non-grid
-0.240266	59.9374	82.5985	non-grid
0.489623	37.8087	157.813	non-grid
-0.303092	41.9751	-10.8279	non-grid
-0.0619172	NaN	NaN	non-grid
-0.183087	40.6321	73.0125	non-grid
-0.136406	45.9002	-128.957	non-grid
0.0316101	35.7719	-129.276	non-grid
-0.755592	54.9128	20.7797	non-grid
-0.691294	57.9036	55.1799	non-grid
-0.311892	59.2787	-59.0299	non-grid
0.738714	55.1556	13.7662	non-grid
-0.68592	51.7463	9.12742	non-grid
-0.0399174	31.5752	-98.2394	non-grid
-0.188419	43.4877	23.1507	non-grid
-0.235333	25.3314	175.826	non-grid
0.420601	48.3189	-14.2514	non-grid
-0.122325	60.0996	101.445	non-grid
-0.210864	44.663	162.094	non-grid
0.113059	32.2587	-54.5255	non-grid
-0.260179	48.9177	-4.03976	non-grid
-0.381619	42.7445	98.5026	non-grid
-0.368261	83.0208	-6.24522	non-grid
0.490006	43.4399	71.3953	non-grid
-0.0400778	41.4296	-110.278	non-grid
-0.456349	27.1546	92.6048	non-grid
0.171531	56.3769	-112.033	non-grid
0.0204213	41.8294	-23.2244	non-grid
0.023054	70.009	124.553	non-grid
-0.03135	30.2863	78.0123	non-grid
-0.331988	59.9762	-40.6407	non-grid
-0.014823	47.3892	60.1965	non-grid
0.126134	42.5189	156.623	non-grid
-0.436843	64.8893	27.4133	non-grid
-0.0592593	56.0916	-39.9157	non-grid
-0.0602926	36.3062	-137.849	non-grid
0.136037	50.0971	-144.039	non-grid
0.00927435	51.6796	44.1507	non-grid
-0.18021	50.0472	-106.412	non-grid
-0.00114825	29.3814	160.357	non-grid
-0.190909	35.1541	110.066	non-grid
0.405327	43.7098	-129.778	non-grid
-0.356773	69.8528	-1.56087	non-grid
-0.452883	41.4867	56.6967	non-grid
-0.195012	45.5304	148.762	non-grid
0.0230558	44.6943	-143.214	non-grid
-0.229868	41.6414	-88.3189	non-grid
-0.0764569	41.6303	-155.768	non-grid
-0.656639	40.0623	178.469	non-grid
0.00423314	47.8137	43.5837	non-grid
-0.209207	73.8572	-8.94832	non-grid
-0.251696	91.8612	-16.4708	non-grid
-0.277083	56.7019	-46.2828	non-grid
-0.0843661	58.4011	-172.13	non-grid
-0.233222	15.1333	89.9801	non-grid
-0.321586	62.2324	-82.2531	non-grid
-0.0541132	47.9625	-6.66871	non-grid
0.132287	42.3964	-169.063	non-grid
-0.0978869	33.9128	-128.818	non-grid
-0.375601	47.7864	128.362	non-grid
0.477193	50.5518	-157.382	non-grid
-0.0657873	59.1378	-150.683	non-grid
-0.219804	68.9336	67.3632	non-grid
0.0844301	57.5925	5.78199	non-grid
-0.260225	86.3027	165.146	non-grid
-0.0914277	28.5962	8.5394	non-grid
-0.0457955	49.7063	-157.821	non-grid
-0.126864	54.0701	-4.93185	non-grid
-0.136735	46.5374	-168.988	non-grid
0.161583	62.472	7.07939	non-grid
0.44909	62.4571	-25.5411	non-grid
0.45895	50.7679	-128.871	non-grid
-0.185045	65.4462	114.578	non-grid
0.182883	NaN	NaN	non-grid
-0.115603	57.3649	-127.557	non-grid
-0.269643	37.6165	-55.2883	non-grid
0.0201867	53.482	-106.237	non-grid
0.242879	61.0624	-37.2164	non-grid
-0.100207	36.7128	-18.7223	non-grid
-0.237794	NaN	NaN	non-grid
-0.265887	59.41	-12.605	non-grid
-0.555575	78.3249	-107.199	non-grid
-0.251725	73.93	-1.90714	non-grid
0.137686	42.1469	112.558	non-grid
-0.195516	41.8857	-119.796	non-grid
-0.256468	62.4136	71.5704	non-grid
-0.0258137	64.8562	-125.858	non-grid
0.30972	60.8044	-8.66129	non-grid
-0.331118	46.7167	24.6135	non-grid
-0.0773067	44.029	-18.0753	non-grid
-0.0861582	52.2161	-106.517	non-grid
0.0143233	58.3812	-108.588	non-grid
-0.317955	36.2806	-3.27391	non-grid
-0.411856	51.5249	-60.8874	non-grid
-0.437319	60.8156	101.428	non-grid
0.316769	48.5526	-172.963	non-grid
-0.17423	43.4724	-102.152	non-grid
-0.431321	68.4504	105.865	non-grid
0.147274	31.4121	-127.837	non-grid
0.398836	39.4568	-159.923	non-grid
-0.121954	37.3008	157.136	non-grid
-0.150046	65.7416	116.543	non-grid
-0.0240352	65.6797	114.793	non-grid
0.0671232	47.1947	86.2464	non-grid
-0.396143	84.6678	127.102	non-grid
0.35245	39.7593	-125.147	non-grid
-0.15899	68.4892	152.75	non-grid
-0.0534992	44.8479	-40.4814	non-grid
-0.264699	60.9163	-3.42298	non-grid
-0.211473	79.1463	22.4163	non-grid
-0.0859638	57.2192	-88.6143	non-grid
-0.171495	61.7887	102.669	non-grid
-0.0880722	51.1353	95.6376	non-grid
-0.331593	71.1489	-171.14	non-grid
0.165873	50.503	-123.206	non-grid
0.0941544	76.1627	-57.449	non-grid
-0.157381	48.103	55.3361	non-grid
0.122643	43.3835	-1.18963	non-grid
-0.0306877	35.5727	94.4327	non-grid
-0.507943	45.2198	49.0894	non-grid
-0.282452	72.4272	-81.4561	non-grid
-0.350122	44.5017	-127.807	non-grid
0.108935	45.1238	65.2749	non-grid
-0.0534965	50.4409	-46.8182	non-grid
-0.244233	42.128	57.5112	non-grid
-0.530905	52.0051	8.85445	non-grid
-0.0538746	35.05	-36.3815	non-grid
0.165239	56.4483	-101.92	non-grid
-0.621931	63.4781	-74.985	non-grid
0.199359	59.3722	-42.8945	non-grid
0.201774	45.7061	143.527	non-grid
-0.044298	45.8338	-30.522	non-grid
0.0461967	56.3728	-99.0795	non-grid
-0.445848	76.4	47.3956	non-grid
-0.0776976	52.1483	-133.308	non-grid
0.221183	59.4893	-139.21	non-grid
0.156849	49.8427	39.4131	non-grid
-0.00731339	43.5475	7.28034	non-grid
-0.00727325	60.3928	140.698	non-grid
-0.136915	47.5125	-65.864	non-grid
-0.0965322	53.8966	148.905	non-grid
-0.0939646	58.7193	76.3036	non-grid
-0.366629	NaN	NaN	non-grid
-0.132082	96.2206	10.9377	non-grid
-0.0726442	45.0844	65.8632	non-grid
-0.0516269	47.0235	-133.436	non-grid
0.0737591	73.5898	-165.597	non-grid
-0.455282	69.9261	-42.8371	non-grid
-0.307028	33.9265	85.3965	non-grid
-0.00654456	63.6942	-47.449	non-grid
0.0600064	91.9885	-65.8909	non-grid
-0.186662	41.6002	68.3986	non-grid
-0.247218	32.4233	-132.279	non-grid
-0.364853	82.7156	-95.3528	non-grid
-0.224031	45.0147	-33.9941	non-grid
-0.0481703	29.7372	120.512	non-grid
-0.316288	70.6096	-171.671	non-grid
0.185877	61.982	51.7219	non-grid
0.0101817	63.093	-23.7308	non-grid
-0.153493	27.1245	176.94	non-grid
0.661672	45.3008	-125.383	non-grid
-0.272796	36.6331	-3.15435	non-grid
-0.132352	63.9271	163.935	non-grid
-0.154936	45.9303	103.205	non-grid
-0.264002	37.8027	162.159	non-grid
0.361969	55.4107	141.006	non-grid
-0.447799	51.9181	-76.9268	non-grid
0.384213	55.4945	52.0077	non-grid
0.18219	65.1727	124.511	non-grid
-0.260087	53.5666	-49.9039	non-grid
-0.152881	49.4777	173.095	non-grid
-0.195303	52.7183	153.567	non-grid
-0.0286638	53.0311	64.2913	non-grid
0.229675	58.9219	52.8472	non-grid
-0.212428	27.3642	109.435	non-grid
-0.471784	125.456	-158.99	non-grid
-0.284321	56.2099	-117.659	non-grid
-0.175201	58.8016	2.49819	non-grid
-0.0495489	43.9266	-167.999	non-grid
-0.3797	60.568	-36.8234	non-grid
-0.211997	66.7188	-72.6192	non-grid
-0.332495	43.8461	-93.2141	non-grid
-0.145577	44.0367	-25.8251	non-grid
0.000347538	49.1741	-126.713	non-grid
-0.225988	59.6345	-66.5749	non-grid
-0.0876141	79.6582	-61.2952	non-grid
-0.367111	85.4056	154.395	non-grid
-0.120785	63.4265	-159.285	non-grid
-0.271081	119.997	-110.036	non-grid
-0.494403	48.4211	-67.3027	non-grid
-0.137698	117.94	-133.042	non-grid
-0.0956477	55.5002	32.8952	non-grid
-0.195721	51.1242	20.687	non-grid
-0.161469	73.0623	-5.16726	non-grid
-0.0735299	35.155	82.7858	non-grid
-0.281728	58.302	122.429	non-grid
-0.590175	69.3199	19.8013	non-grid
NaN	NaN	NaN	non-grid
-0.477474	99.1024	53.8395	non-grid
-0.0564726	NaN	NaN	non-grid
-0.303909	92.1666	-140.095	non-grid
-0.469602	37.655	29.5208	non-grid
-0.19502	52.0225	54.9366	non-grid
-0.206611	37.054	-28.1309	non-grid
-0.397034	47.6846	-95.0893	non-grid
0.392043	38.0997	-68.7936	non-grid
-0.0254086	62.5253	-130.958	non-grid
-0.705805	113.19	-92.6455	non-grid
-0.606957	57.3899	69.8836	non-grid
-0.29234	44.8479	-12.1796	non-grid
-0.403711	57.9474	-21.6748	non-grid
-0.033635	38.1159	-93.1926	non-grid
-0.164896	47.5474	159.837	non-grid
0.17508	53.7549	-139.068	non-grid
-0.485988	54.7047	-44.0377	non-grid
0.000804653	73.4735	-16.5163	non-grid
-0.319846	NaN	NaN	non-grid
-0.29505	108.096	-31.6299	non-grid
-0.0402998	111.723	-129.032	non-grid
-0.0753118	48.5975	61.7304	non-grid
-0.489386	53.4995	-88.5366	non-grid
-0.0947984	41.0221	-92.3584	non-grid
-0.441838	76.4131	170.119	non-grid
-0.669784	54.3153	-119.894	non-grid
-0.203143	98.521	116.678	non-grid
-0.176202	57.5497	155.798	non-grid
-0.213214	83.986	-76.771	non-grid
0.184821	49.7342	-65.8552	non-grid
-0.11898	70.4764	161.826	non-grid
-0.249537	68.1185	-142.692	non-grid
-0.205875	54.501	55.5258	non-grid
0.0684604	55.5305	-108.128	non-grid
0.0133775	42.907	89.2314	non-grid
-0.0268403	38.1402	50.9766	non-grid
0.201191	74.1898	172.208	non-grid
-0.332916	44.7294	-124.816	non-grid
-0.00453874	69.1413	111.624	non-grid
-0.188604	68.5219	-141.815	non-grid
-0.175193	63.5113	160.235	non-grid
0.2294	51.4509	-105.6	non-grid
-0.399819	51.0652	-3.49935	non-grid
-0.0451639	49.3474	43.8511	non-grid
0.531583	55.0535	150.679	non-grid
-0.4352	44.9898	11.9785	non-grid
0.106036	70.5384	-163.918	non-grid
-0.158879	43.921	-1.52194	non-grid
-0.227776	30.1174	96.1925	non-grid
-0.365753	62.2824	150.07	non-grid
-0.21173	58.9137	-22.8979	non-grid
-0.441921	107.847	-94.1666	non-grid
-0.127048	NaN	NaN	non-grid
-0.101587	NaN	NaN	non-grid
-0.0966943	54.8873	138.22	non-grid
-0.19306	56.4825	32.5116	non-grid
-0.119622	NaN	NaN	non-grid
-0.418817	56.579	179.256	non-grid
-0.23219	NaN	NaN	non-grid
0.503629	116.636	18.1718	non-grid
0.0920776	92.8212	118.342	non-grid
-0.174162	48.3054	15.2376	non-grid
-0.30734	56.0132	-13.7731	non-grid
0.416539	85.6202	0.479196	non-grid
0.279531	NaN	NaN	non-grid
-0.0536455	43.0961	-91.4909	non-grid
-0.411887	50.5988	163.836	non-grid
0.192067	46.4688	-110.421	non-grid
-0.270232	104.869	46.7135	non-grid
-0.0950942	90.5629	27.3405	non-grid
0.109857	64.5564	55.5233	non-grid
-0.0467294	117.918	128.155	non-grid
-0.179513	NaN	NaN	non-grid
-0.242203	69.7012	174.392	non-grid
0.39702	122.241	-7.07609	non-grid
-0.165751	56.4724	-15.7345	non-grid
-0.366519	61.7527	8.56028	non-grid
-0.38208	65.2086	19.1627	non-grid
-0.348051	64.83	-87.7625	non-grid
-0.406527	101.732	82.3259	non-grid
-0.0934288	NaN	NaN	non-grid
-0.0408556	61.5453	-119.595	non-grid
-0.325188	44.7951	-43.7026	non-grid
-0.0716234	NaN	NaN	non-grid
-0.043375	75.6607	-113.117	non-grid
-0.0374031	59.9347	-110.386	non-grid
-0.404818	50.6182	-176.129	non-grid
0.327643	133.2	-157.113	non-grid
0.321848	75.8112	-66.9505	non-grid
0.273761	82.708	77.98	non-grid
-0.316914	49.2308	128.027	non-grid
-0.141552	76.7971	-98.0835	non-grid
-0.0311781	59.5951	-7.44386	non-grid
-0.172775	43.8416	-141.877	non-grid
-0.0515194	109.242	28.306	non-grid
0.68206	107.776	-8.20558	non-grid
-0.150358	76.8174	41.3137	non-grid
-0.217823	110.668	22.8768	non-grid
-0.271036	122.221	-171.81	non-grid
-0.322403	NaN	NaN	non-grid
-0.0272645	61.6687	22.2662	non-grid
0.819669	118.099	57.2696	non-grid
0.595363	122.024	-53.2398	non-grid
-0.119495	97.7712	-38.3751	non-grid
-0.301753	NaN	NaN	non-grid
-0.505822	92.0618	64.3387	non-grid
-0.107106	NaN	NaN	non-grid
-0.0773169	52.2888	63.124	non-grid
-0.117792	NaN	NaN	non-grid
-0.33316	69.3934	143.259	non-grid
-0.262434	NaN	NaN	non-grid
-0.0607983	NaN	NaN	non-grid
-0.411189	NaN	NaN	non-grid
-0.721584	47.2691	6.74869	non-grid
-0.0417635	57.0225	-75.4188	non-grid
-0.401712	56.271	-44.0437	non-grid
-0.382463	56.5656	10.8413	non-grid
-0.253565	26.1333	89.9801	non-grid
-0.287963	67.6059	-139.542	non-grid
-0.0549606	32.9545	-179.177	non-grid
-0.112705	110.496	69.1396	non-grid
-0.0431388	55.8559	-104.373	non-grid
0.304349	63.9916	137.289	non-grid
0.48163	104.681	161.267	non-grid
-0.217077	45.1479	-126.919	non-grid
-0.051496	46.7822	-0.277686	non-grid
-0.248739	77.1986	113.787	non-grid
-0.134982	38.8637	70.4242	non-grid
0.0504526	67.1751	159.709	non-grid
NaN	NaN	NaN	non-grid
-0.213287	95.4774	86.5496	non-grid
-0.321297	64.3448	-21.6525	non-grid
NaN	NaN	NaN	non-grid
-0.0573473	119.264	4.67886	non-grid
-0.208016	65.3146	-123.469	non-grid
-0.217425	NaN	NaN	non-grid
-0.0926023	34.0985	84.0497	non-grid
-0.319085	NaN	NaN	non-grid
-0.341558	120.859	-45.7565	non-grid
-0.00724989	69.1737	-2.52758	non-grid
-0.16032	50.4915	-142.056	non-grid
-0.336871	100.324	100.038	non-grid
0.0898883	48.589	126.486	non-grid
-0.149563	50.6497	-89.8186	non-grid
-0.378614	99.8558	161.258	non-grid
0.000346032	100.475	68.101	non-grid
-0.0478121	49.4707	-97.3777	non-grid
-0.348885	62.3796	134.099	non-grid
0.178443	61.5676	-18.5929	non-grid
-0.202486	83.0744	-151.468	non-grid
-0.265161	NaN	NaN	non-grid
-0.0478541	92.7732	-17.8133	non-grid
-0.0437113	73.2844	20.6472	non-grid
0.580843	116.364	22.7266	non-grid
0.0600132	100.438	-133.166	non-grid
0.323525	62.8743	-69.182	non-grid
1.08724	82.824	-25.6898	non-grid
-0.449027	71.4744	-10.8515	non-grid
-0.0596572	47.238	71.6451	non-grid
-0.42465	110.714	-13.9375	non-grid
-0.368372	54.5734	95.0942	non-grid
-0.41288	46.825	-91.828	non-grid
-0.0214664	NaN	NaN	non-grid
-0.355892	66.6113	157.047	non-grid
-0.123439	49.3989	171.757	non-grid
-0.281634	46.2046	-171.796	non-grid
0.00691709	85.2223	15.159	non-grid
-0.142824	46.974	-94.6827	non-grid
-0.25495	35.6948	-106.816	non-grid
-0.21178	58.7367	-13.4298	non-grid
0.166037	80.9677	42.7953	non-grid
0.0144899	46.4174	161.638	non-grid
-0.0268702	46.3133	12.5528	non-grid
-0.04799	100.718	-119.842	non-grid
-0.521864	77.0865	138.244	non-grid
-0.190298	43.6279	-150.514	non-grid
-0.0987695	69.4736	-80.2068	non-grid
-0.00539484	83.2872	-12.2224	non-grid
-0.0626074	61.4178	42.0139	non-grid
0.0835529	58.073	-115.951	non-grid
-0.290827	68.7481	56.4685	non-grid
-0.261734	52.5585	-46.936	non-grid
-0.506413	41.5964	-114.664	non-grid
0.148512	93.3088	134.227	non-grid
0.422448	79.2073	111.327	non-grid
-0.199234	88.0361	3.62688	non-grid
-0.294115	75.9085	98.7358	non-grid
0.00228361	94.6913	52.063	non-grid
-0.335004	61.1816	59.182	non-grid
-0.205201	43.4954	63.1421	non-grid
0.56587	81.576	-8.84994	non-grid
-0.00320483	76.8432	140.211	non-grid
-0.357438	43.4957	54.0675	non-grid
0.309982	42.0082	-1.809	non-grid
-0.179814	60.4428	7.74602	non-grid
-0.31255	63.2063	146.125	non-grid
0.538623	61.6117	2.19315	non-grid
-0.121175	28.2691	6.74869	non-grid
-0.21526	80.0382	47.2545	non-grid
0.0112228	63.2497	101.163	non-grid
-0.285619	78.9315	-129.459	non-grid
0.250402	52.92	20.9289	non-grid
0.433605	65.9843	-40.1947	non-grid
-0.312158	53.6894	149.084	non-grid
0.341228	63.968	140.233	non-grid
0.335537	56.3807	-67.5518	non-grid
0.371108	65.9123	-67.8018	non-grid
-0.0472074	80.6258	-24.4674	non-grid
0.490457	81.144	52.9112	non-grid
0.120442	57.7826	-145.298	non-grid
-0.267027	42.2127	-162.128	non-grid
0.590604	85.169	-17.2528	non-grid
-0.060705	77.3861	51.2807	non-grid
-0.298684	44.8679	-146.567	non-grid
1.12666	73.2178	62.1139	non-grid
0.655902	67.914	79.342	non-grid
-0.0899578	79.173	73.966	non-grid
0.572108	80.5068	68.8827	non-grid
-0.116094	36.394	-161.892	non-grid
-0.0434585	72.4874	21.6005	non-grid
-0.28373	67.5216	-100.488	non-grid
-0.0964462	64.6479	96.3107	non-grid
-0.287009	43.073	-164.797	non-grid
0.0225927	85.2373	-52.289	non-grid
0.0438738	83.1466	-40.5183	non-grid
-0.131574	84.9274	-41.4719	non-grid
-0.13631	42.4196	-161.878	non-grid
0.108829	57.1126	56.9792	non-grid
-0.018125	NaN	NaN	non-grid
-0.121913	61.6202	91.1105	non-grid
-0.152914	93.1739	-85.4072	non-grid
-0.269949	52.6336	-103.652	non-grid
0.0615289	55.4748	-56.1844	non-grid
-0.238456	60.1716	111.458	non-grid
0.0769583	48.2153	-78.8332	non-grid
-0.0110465	47.4104	7.50329	non-grid
-0.235542	43.1597	169.501	non-grid
-0.482326	43.0165	145.27	non-grid
0.145014	86.3282	6.8509	non-grid
0.0309929	76.6695	-35.0728	non-grid
-0.365497	73.3607	46.6889	non-grid
0.0502478	64.3375	-143.005	non-grid
-0.316654	62.7354	70.2069	non-grid
0.136705	39.8084	-50.3432	non-grid
-0.246516	52.3782	-47.5194	non-grid
-0.339333	53.0273	-72.3714	non-grid
-0.156979	46.6022	-152.022	non-grid
0.757824	80.9161	83.1417	non-grid
-0.0819952	56.0716	3.37825	non-grid
0.151138	45.8737	153.635	non-grid
-0.151689	41.6101	59.9222	non-grid
0.1336	68.2304	63.3023	non-grid
1.20405	60.335	38.9309	non-grid
-0.01776	90.8753	78.6019	non-grid
-0.100169	45.9969	103.798	non-grid
0.264779	65.4314	27.134	non-grid
0.0309309	50.349	38.6924	non-grid
-0.137381	59.3299	-59.1385	non-grid
0.404816	36.6156	163.422	non-grid
-0.189885	96.399	-136.285	non-grid
-0.213177	39.3663	135.898	non-grid
-0.302729	44.2748	145.306	non-grid
-0.0494655	51.7068	117.151	non-grid
-0.204027	49.8426	-134.108	non-grid
0.130367	47.4808	105.251	non-grid
-0.264381	36.2652	-92.5351	non-grid
-0.22608	26.1333	89.9801	non-grid
-0.059446	87.2527	-9.98108	non-grid
-0.129722	34.4626	164.154	non-grid
0.26313	33.1616	-173.052	non-grid
0.040963	46.0734	-114.1	non-grid
0.844514	59.2572	31.2431	non-grid
0.0569982	60.0197	55.6802	non-grid
-0.16292	48.3058	11.2757	non-grid
-0.00936248	35.9118	-83.9679	non-grid
-0.308733	63.4427	-108.483	non-grid
-0.0208049	75.9351	44.5807	non-grid
0.114679	64.4595	55.396	non-grid
0.0548293	29.8923	-132.864	non-grid
0.0391447	46.8068	9.04957	non-grid
-0.330851	41.7039	-126.278	non-grid
-0.158424	35.4218	-76.6622	non-grid
-0.162925	48.8614	152.213	non-grid
-0.0330838	56.2044	7.75482	non-grid
-0.0494685	NaN	NaN	non-grid
0.0915766	37.5532	-22.6162	non-grid
-0.18023	35.3405	-161.797	non-grid
0.32974	25.3314	175.826	non-grid
0.420896	48.7031	-94.4399	non-grid
-0.193132	44.8796	140.409	non-grid
0.265388	35.747	-61.2207	non-grid
-0.294071	75.4576	100.978	non-grid
-0.0860442	38.4972	-76.017	non-grid
-0.0855334	40.1028	-167.288	non-grid
-0.316765	36.5204	91.7032	non-grid
-0.242821	52.3291	113.204	non-grid
-0.40449	27.3935	123.921	non-grid
0.0805604	45.0314	-84.7543	non-grid
0.313903	55.9687	25.965	non-grid
-0.160208	51.9136	31.5918	non-grid
-0.154793	48.5565	26.3466	non-grid
-0.189651	27.9326	89.9284	non-grid
-0.294717	53.825	-49.8027	non-grid
-0.00227852	60.1565	28.1114	non-grid
0.111423	48.2581	4.37387	non-grid
-0.29024	34.7995	-118.721	non-grid
-0.0782163	82.8256	-58.3833	non-grid
0.162928	44.6694	-130.645	non-grid
-0.16244	35.8471	-135.392	non-grid
0.107773	26.3137	174.367	non-grid
-0.196341	58	138.781	non-grid
-0.173381	29.2514	74.3277	non-grid
-0.0228814	40.5676	-109.488	non-grid
-0.283611	50.2691	121.641	non-grid
-0.0862555	49.4759	136.247	non-grid
-0.127888	61.7293	1.26149	non-grid
-0.228348	62.9798	-119.235	non-grid
-0.168554	33.9083	89.3534	non-grid
-0.281669	49.4945	-131.722	non-grid
-0.151772	55.0013	52.2266	non-grid
-0.157391	67.2055	110.308	non-grid
0.0585703	51.2075	119.64	non-grid
-0.24755	51.7026	72.0702	non-grid
0.0643027	47.1811	-30.4572	non-grid
-0.23141	15.1333	89.9801	non-grid
-0.0882512	51.6551	-122.654	non-grid
-0.178085	48.2677	52.2957	non-grid
-0.131628	78.6456	-5.36618	non-grid
0.15621	57.7212	-44.9159	non-grid
-0.119029	93.837	-90.7345	non-grid
-0.120439	NaN	NaN	non-grid
0.0807865	56.5907	91.2464	non-grid
0.42094	34.642	13.5087	non-grid
0.022614	56.3379	167.111	non-grid
-0.30716	49.9574	-74.5206	non-grid
-0.284056	49.3731	-93.2644	non-grid
-0.38891	26.1333	89.9801	non-grid
-0.00365567	57.5294	-91.8068	non-grid
0.132904	66.2186	38.7143	non-grid
-0.134	67.05	114.653	non-grid
-0.341527	NaN	NaN	non-grid
-0.272766	82.7385	-11.3028	non-grid
-0.226278	71.7083	39.6569	non-grid
-0.0737108	92.5945	92.3771	non-grid
0.154392	38.5614	-167.293	non-grid
-0.135312	66.7598	-146.113	non-grid
-0.300421	87.47	-58.1153	non-grid
0.114957	49.3176	178.003	non-grid
0.0717167	58.7514	-63.1916	non-grid
0.0755941	59.0517	55.2916	non-grid
0.342974	35.4594	-163.487	non-grid
0.136997	43.7721	169.311	non-grid
-0.0168281	71.6859	44.6532	non-grid
0.0426518	56.8816	178.646	non-grid
0.137978	94.8905	16.8042	non-grid
0.204634	58.5997	-133.012	non-grid
-0.400222	50.0111	51.3161	non-grid
-0.338069	39.109	28.4329	non-grid
0.158063	43.369	118.032	non-grid
-0.166364	59.5774	35.9875	non-grid
-0.157505	45.5484	49.4174	non-grid
-0.190236	81.0931	-71.9106	non-grid
0.230929	75.7114	-61.7743	non-grid
0.260307	26.6455	38.2106	non-grid
NaN	NaN	NaN	non-grid
0.172528	77.2655	-8.51874	non-grid
NaN	NaN	NaN	non-grid
-0.154245	48.166	-87.3506	non-grid
0.248925	63.7581	-43.5184	non-grid
0.490825	63.4461	63.3434	non-grid
NaN	NaN	NaN	non-grid
-0.193921	60.0656	-28.414	non-grid
0.0432909	47.4214	-71.9963	non-grid
-0.145574	65.0524	-48.668	non-grid
-0.255848	82.2718	61.0855	non-grid
0.00429719	42.8352	3.85264	non-grid
0.244336	54.4715	-102.623	non-grid
0.0280002	47.9979	77.0683	non-grid
-0.234205	NaN	NaN	non-grid
0.167846	55.5111	115.91	non-grid
0.205543	66.3676	41.8926	non-grid
-0.336436	NaN	NaN	non-grid
-0.239178	59.453	-4.22911	non-grid
-0.108398	45.7358	162.309	non-grid
0.49914	84.005	101.992	non-grid
-0.114414	50.9128	27.4443	non-grid
0.215217	57.2797	33.031	non-grid
-0.389846	42.8997	-103.706	non-grid
-0.334574	81.7957	-51.3985	non-grid
0.280188	83.2698	33.7316	non-grid
-0.0986243	56.3479	179.179	non-grid
0.167496	74.5717	-100.409	non-grid
0.290657	48.4251	-128.349	non-grid
-0.351384	49.5537	-36.906	non-grid
-0.468922	57.8281	38.2884	non-grid
-0.514985	33.0647	149.098	non-grid
-0.239451	34.1613	-68.9952	non-grid
0.170551	56.1128	14.2173	non-grid
-0.39445	43.8626	67.1642	non-grid
0.122155	60.1346	-172.312	non-grid
0.11906	57.2081	37.2492	non-grid
-0.379285	81.8873	172.861	non-grid
-0.116422	NaN	NaN	non-grid
-0.0401287	59.5608	98.8275	non-grid
0.0859559	61.5051	-143.677	non-grid
-0.262483	66.2536	0.818695	non-grid
0.635123	63.5219	-154.687	non-grid
-0.363729	50.4934	-3.87918	non-grid
-0.167483	55.7027	101.216	non-grid
-0.0458618	61.0895	57.6449	non-grid
-0.507634	71.6214	124.156	non-grid
0.484887	68.7054	47.3827	non-grid
-0.524988	48.7431	81.5809	non-grid
-0.0173097	25.3314	175.826	non-grid
-0.0697688	41.4969	162.074	non-grid
-0.404226	75.9151	-46.3677	non-grid
0.0076137	65.2429	-114.264	non-grid
-0.0229978	57.7606	150.44	non-grid
0.176034	79.5206	-46.6169	non-grid
-0.200028	32.2782	-142.884	non-grid
0.398874	79.2059	55.2621	non-grid
0.401654	95.9812	-44.3071	non-grid
-0.200052	38.0697	130.259	non-grid
-0.276285	52.9126	173.498	non-grid
-0.102548	109.304	-23.4938	non-grid
-0.202902	53.2124	-171.228	non-grid
-0.0829226	NaN	NaN	non-grid
-0.184758	NaN	NaN	non-grid
-0.15768	66.1134	-117.039	non-grid
-0.0707262	NaN	NaN	non-grid
0.772671	64.9202	-94.1897	non-grid
0.204974	60.6267	-115.751	non-grid
-0.327986	75.0267	-3.46432	non-grid
-0.296101	59.0388	-52.0626	non-grid
-0.222683	35.8808	96.7138	non-grid
-0.208836	38.7743	3.61949	non-grid
0.153475	55.8055	-37.8234	non-grid
0.145011	48.5718	-150.813	non-grid
-0.257112	60.9984	9.6029	non-grid
-0.485827	53.948	-24.0002	non-grid
-0.183751	47.1101	24.524	non-grid
0.111785	43.4989	-91.5141	non-grid
-0.346126	78.6026	30.7168	non-grid
-0.107214	50.396	10.3887	non-grid
0.214335	33.0882	-128.618	non-grid
-0.381092	47.4771	-61.5184	non-grid
0.210976	52.5819	-139.336	non-grid
-0.165931	83.3979	112.838	non-grid
-0.205642	60.4145	45.5802	non-grid
-0.138047	29.3848	0	non-grid
0.315807	76.0896	-155.582	non-grid
0.308554	50.6265	169.762	non-grid
-0.296134	65.0453	-16.4233	non-grid
-0.0301985	57.7841	-136.307	non-grid
-0.193518	67.6612	-119.578	non-grid
-0.43086	86.3991	-12.9394	non-grid
0.0833406	54.2858	-109.693	non-grid
0.0519637	46.6771	81.3083	non-grid
0.347286	70.6554	52.4859	non-grid
0.0256042	60.622	135.555	non-grid
-0.0985301	85.5805	-72.6633	non-grid
-0.132354	97.2162	-117.617	non-grid
0.116301	75.2362	-112.821	non-grid
-0.0598982	49.914	31.5823	non-grid
-0.242101	66.2086	47.4361	non-grid
0.123617	37.0172	-120.965	non-grid
0.0343282	74.5974	-75.0302	non-grid
-0.192024	57.6223	-3.54541	non-grid
-0.209155	33.7276	51.863	non-grid
-0.0888651	NaN	NaN	non-grid
-0.236814	40.83	64.8885	non-grid
0.240788	49.1609	-126.661	non-grid
0.167393	48.3131	138.447	non-grid
-0.000203476	41.7588	-145.717	non-grid
-0.179297	63.7662	156.659	non-grid
-0.28731	77.1067	-35.1696	non-grid
-0.119268	85.542	-146.687	non-grid
0.00863502	49.9156	-68.7855	non-grid
-0.0868316	50.995	-49.1845	non-grid
-0.190806	60.2773	143.906	non-grid
-0.288478	30.9413	87.0789	non-grid
-0.30794	64.6217	-50.9398	non-grid
-0.221448	60.6777	160.169	non-grid
0.19772	94.2048	-11.9133	non-grid
0.0420298	64.9382	147.222	non-grid
0.0306928	47.6401	-137.94	non-grid
-0.0247315	52.0009	-59.2037	non-grid
-0.036037	50.0054	143.063	non-grid
0.0912545	50.6148	-86.8271	non-grid
0.0742422	51.1542	-122.127	non-grid
-0.29284	48.4929	-24.7775	non-grid
-0.0553459	53.113	114.064	non-grid
-0.309922	67.6983	-84.0031	non-grid
-0.130936	63.5494	61.3035	non-grid
-0.186864	57.0134	87.7031	non-grid
-0.0312505	109.05	159.605	non-grid
-0.211363	75.1742	-135.794	non-grid
-0.283956	NaN	NaN	non-grid
-0.347236	64.2993	147.456	non-grid
-0.038431	50.7536	99.2407	non-grid
0.375221	77.7746	119.312	non-grid
-0.300024	50.1914	99.4088	non-grid
-0.0953745	70.4274	152.005	non-grid
-0.216886	49.2415	-73.4402	non-grid
-0.111781	39.7111	18.0441	non-grid
-0.127895	46.2806	-106.034	non-grid
0.166569	53.931	-31.2549	non-grid
-0.286412	62.8097	147.043	non-grid
-0.211537	58.218	147.094	non-grid
-0.119183	45.0595	-171.273	non-grid
-0.212865	38.3065	88.8647	non-grid
0.129944	57.289	-100.609	non-grid
-0.108865	57.6449	-103.86	non-grid
-0.0554817	47.8128	-31.4831	non-grid
-0.184328	53.8908	161.274	non-grid
0.500453	46.5185	139.908	non-grid
-0.376895	44.4491	-90.3023	non-grid
-0.346637	59.8947	-13.3774	non-grid
-0.366045	38.4595	-8.70796	non-grid
-0.233333	53.3497	20.4653	non-grid
-0.0210104	33.1416	-22.0478	non-grid
-0.21405	61.7483	96.8506	non-grid
0.0881891	42.9881	-8.76586	non-grid
0.164798	53.157	-18.6357	non-grid
-0.332521	82.5981	-45.9967	non-grid
-0.242214	62.4224	-145.991	non-grid
0.0909184	47.9828	-35.2122	non-grid
-0.336037	57.7189	3.58264	non-grid
0.0232545	76.8444	51.4323	non-grid
-0.170315	85.4077	27.0519	non-grid
0.0348723	49.4391	-116.392	non-grid
-0.188088	51.4495	-113.874	non-grid
0.16248	91.0182	23.6196	non-grid
0.118603	51.1901	55.141	non-grid
-0.196703	51.1521	-16.3247	non-grid
-0.17774	50.1376	39.8896	non-grid
0.47961	33.2989	156.584	non-grid
-0.273364	109.666	80.7703	non-grid
0.352323	78.9899	42.37	non-grid
0.43385	63.297	40.6324	non-grid
-0.0853989	78.5846	-134.861	non-grid
-0.221242	NaN	NaN	non-grid
0.0925689	74.3965	-28.0998	non-grid
-0.117982	58.3661	13.4486	non-grid
0.158221	41.073	-4.58968	non-grid
0.386135	54.2186	-107.16	non-grid
0.184615	54.6916	31.9303	non-grid
-0.261244	57.9225	-61.6934	non-grid
-0.39841	84.755	177.447	non-grid
-0.112608	58.8099	-101.086	non-grid
-0.126665	54.3696	101.967	non-grid
0.0298157	60.5995	-112.691	non-grid
-0.0180723	75.6447	-59.8205	non-grid
-0.0526839	53.6612	-116.39	non-grid
0.330395	61.7641	-171.647	non-grid
-0.586515	90.3231	-25.568	non-grid
0.0457706	45.7051	-79.5403	non-grid
-0.172641	43.6252	31.4779	non-grid
0.538018	49.1429	-110.67	non-grid
-0.276188	129.417	-146.368	non-grid
-0.645346	NaN	NaN	non-grid
0.825829	86.8981	134.031	non-grid
-0.283944	97.2949	95.9148	non-grid
-0.307204	104.095	-27.7843	non-grid
-0.127752	NaN	NaN	non-grid
0.221385	83.2261	-9.76496	non-grid
-0.432183	45.0912	-9.72373	non-grid
0.317704	80.4014	118.5	non-grid
0.00521333	79.7908	26.7341	non-grid
0.223703	51.6453	166.643	non-grid
-0.109162	85.6816	-28.0113	non-grid
-0.421054	59.7839	-63.0903	non-grid
-0.0618679	73.5468	114.03	non-grid
-0.187469	76.963	-84.2633	non-grid
0.344351	53.296	118.932	non-grid
0.263077	56.6162	-166.216	non-grid
-0.0540646	75.8744	90.8169	non-grid
-0.37584	78.4875	108.674	non-grid
0.00186173	NaN	NaN	non-grid
0.206891	67.0726	-22.4701	non-grid
-0.133179	58.3138	-165.791	non-grid
-0.120178	44.6277	-12.0291	non-grid
-0.0543544	44.796	149.318	non-grid
-0.258604	56.3686	-162.76	non-grid
0.047648	53.5894	-165.71	non-grid
-0.0608217	71.5978	83.5436	non-grid
-0.240714	86.202	166.213	non-grid
-0.167423	43.2324	-27.1577	non-grid
0.00633897	42.0399	-50.4953	non-grid
0.322427	51.2716	-85.3572	non-grid
0.662372	55.216	117.977	non-grid
-0.179623	41.9951	-113.892	non-grid
-0.0551385	NaN	NaN	non-grid
-0.445486	44.1689	-144.973	non-grid
-0.0596913	57.5576	166.09	non-grid
0.0493625	57.5518	-161.186	non-grid
-0.195511	57.9847	-145.989	non-grid
0.891566	91.8746	55.4267	non-grid
0.144616	55.3521	-45.6545	non-grid
0.27803	62.5167	-67.1702	non-grid
0.00802918	41.5953	-119.075	non-grid
-0.0289508	50.5707	-149.105	non-grid
-0.193662	73.3815	6.83524	non-grid
-0.075053	52.2533	13.7647	non-grid
0.163135	54.0847	172.309	non-grid
-0.358373	48.8702	87.8852	non-grid
0.221379	68.6539	-94.7156	non-grid
-0.142012	67.8274	57.3162	non-grid
-0.379571	NaN	NaN	non-grid
0.330136	72.3076	140.099	non-grid
-0.0310359	47.1557	-48.7882	non-grid
-0.402351	51.1457	159.387	non-grid
-0.212076	75.3187	77.8968	non-grid
-0.0866233	NaN	NaN	non-grid
-0.00965263	42.5905	-80.5008	non-grid
-0.20896	49.7129	123.382	non-grid
0.142699	45.4968	-13.8122	non-grid
-0.192991	70.5159	-144.449	non-grid
-0.25605	68.0454	31.0307	non-grid
-0.219137	61.3595	-109.702	non-grid
-0.0637403	38.053	53.2994	non-grid
0.106586	47.6471	-39.7386	non-grid
-0.32169	45.7051	-109.898	non-grid
0.478779	62.2674	39.2749	non-grid
-0.557753	78.6183	-93.6153	non-grid
-0.474348	55.6937	63.9427	non-grid
-0.186562	72.5673	166.718	non-grid
-0.263384	54.8145	32.9286	non-grid
0.0105179	49.1449	-2.7408	non-grid
-0.251684	NaN	NaN	non-grid
-0.116193	72.4157	155.038	non-grid
-0.383682	67.6422	-100.754	non-grid
0.0892072	99.4818	121.477	non-grid
-0.0926049	61.935	-119.637	non-grid
-0.467981	73.0624	158.158	non-grid
-0.0161446	NaN	NaN	non-grid
-0.108494	NaN	NaN	non-grid
-0.297829	119.095	-53.1744	non-grid
-0.0363463	50.5643	105.369	non-grid
-0.148635	98.8078	-164.145	non-grid
-0.351599	90.4246	-109.154	non-grid
0.206921	120.751	-5.6722	non-grid
0.226078	79.9043	164.672	non-grid
0.124636	79.1632	24.5917	non-grid
-0.24427	37.8026	104.16	non-grid
0.497091	76.6271	128.329	non-grid
0.420084	46.1956	74.4894	non-grid
-0.159638	62.5567	26.7069	non-grid
0.0909237	73.1554	20.7797	non-grid
-0.101497	73.096	-140.669	non-grid
0.0732121	66.2806	-120.846	non-grid
-0.386637	73.7715	119.096	non-grid
0.203413	74.4979	-44.0878	non-grid
-0.391062	56.3791	-91.319	non-grid
0.10164	95.9402	159.23	non-grid
-0.207406	48.5257	15.2959	non-grid
-0.14812	56.347	20.576	non-grid
0.849647	40.7429	-140.617	non-grid
0.0379207	49.7164	139.658	non-grid
-0.53099	42.7601	120.782	non-grid
-0.373035	47.9418	-117.885	non-grid
-0.126473	61.73	-15.4005	non-grid
0.176924	52.3406	-179.29	non-grid
0.0373609	44.9672	86.5252	non-grid
0.498503	37.0459	-133.509	non-grid
-0.0274279	45.0939	-77.207	non-grid
-0.175199	63.9815	50.2465	non-grid
-0.0294499	44.0801	155.117	non-grid
0.120317	49.9975	96.9263	non-grid
-0.13714	34.6254	107.112	non-grid
-0.383704	76.0933	-149.18	non-grid
[truncated: 572 more rows]

## Sheet: grid_params_ratS
grid_score	grid_spacing_cm	grid_orientation_deg	cluster
-0.49971	39.9236	62.4829	non-grid
-0.387448	42.5259	-169.084	non-grid
-0.387369	69.1135	-3.09809	non-grid
-0.310634	43.305	35.1455	non-grid
-0.443045	34.1756	-80.978	non-grid
1.04388	86.5015	-79.9049	non-grid
-0.357731	67.4071	-136.486	non-grid
0.00284923	72.6584	-98.8215	non-grid
0.0868868	71.5561	-22.8092	non-grid
-0.588679	85.335	-5.12892	non-grid
1.06864	90.8301	-89.0186	non-grid
-0.673187	33.8668	-8.26425	non-grid
0.184202	53.5617	-23.0948	non-grid
0.403578	67.2953	-106.912	non-grid
-0.175522	34.7769	-176.525	non-grid
0.0872237	55.6104	-50.0656	non-grid
-0.276493	72.726	-69.1448	non-grid
-0.247298	97.8361	-174.022	non-grid
0.787994	97.241	-58.8334	non-grid
0.28239	57.7409	-165.603	non-grid
-0.171139	51.8538	-97.7358	non-grid
0.00246543	68.9872	-173	non-grid
-0.375283	40.8694	-168.675	non-grid
-0.0571966	55.3268	-93.6717	non-grid
-0.182001	NaN	NaN	non-grid
0.496918	48.7654	-68.481	non-grid
-0.224599	40.4794	-6.75006	non-grid
-0.38878	78.4128	106.963	non-grid
-0.226805	36.0179	18.9533	non-grid
1.40693	93.2576	-99.0436	non-grid
0.280114	65.5391	-93.7862	non-grid
0.702439	63.3089	-113.291	non-grid
-0.285347	78.5902	47.2491	non-grid
-0.244314	38.7857	-19.306	non-grid
0.362011	56.7399	-115.563	non-grid
-0.311266	47.5714	107.253	non-grid
-0.267788	41.4939	34.8904	non-grid
0.0321284	29.8546	0.324214	non-grid
0.186294	37.1168	-3.73816	non-grid
-0.248515	50.1227	114.045	non-grid
-0.15213	37.1919	165.982	non-grid
-0.168511	40.5322	-33.3991	non-grid
-0.577436	29.8546	-65.7356	non-grid
0.123134	89.7757	24.3725	non-grid
-0.721327	76.5745	-9.91938	non-grid
-0.291099	35.3872	-60.2132	non-grid
0.00441856	41.7026	-126.749	non-grid
-0.312092	NaN	NaN	non-grid
0.109472	32.9756	-89.6758	non-grid
-0.324107	74.1959	-96.7977	non-grid
-0.150983	34.1472	-89.6758	non-grid
-0.411578	64.2559	-34.0244	non-grid
0.358896	41.9387	-59.7009	non-grid
-0.372078	45.9358	-47.329	non-grid
0.140416	56.5837	-134.911	non-grid
-0.522478	99.9251	177.083	non-grid
-0.366388	71.3141	49.6122	non-grid
0.029719	38.0312	-96.1068	non-grid
-0.0287677	48.92	-115.476	non-grid
-0.217399	36.2299	-70.0849	non-grid
-0.129415	34.6236	36.8727	non-grid
-0.0129351	NaN	NaN	non-grid
NaN	NaN	NaN	non-grid
-0.479588	45.418	-80.3039	non-grid
-0.0313385	31.5237	85.873	non-grid
0.0387409	64.4387	-175.424	non-grid
-0.0244855	91.6384	-101.952	non-grid
-0.208655	61.0013	-15.8392	non-grid
0.0213948	82.4608	28.0427	non-grid
-0.267583	87.1097	103.959	non-grid
-0.25349	90.7308	141.355	non-grid
0.389956	103.184	99.0625	non-grid
0.0351277	69.9775	-165.995	non-grid
-0.315296	34.2148	85.5753	non-grid
-0.219424	54.2157	68.6515	non-grid
0.101511	52.7207	-118.621	non-grid
-0.371476	NaN	NaN	non-grid
0.414404	54.0514	27.3692	non-grid
-0.381035	53.5514	136.283	non-grid
-0.240014	51.0442	98.8145	non-grid
-0.267488	29.0827	45.9934	non-grid
-0.31414	37.6163	-21.1262	non-grid
0.111936	85.1271	-117.444	non-grid
-0.0687003	99.0492	51.7934	non-grid
-0.36958	66.2979	133.709	non-grid
-0.0502217	57.3296	44.0906	non-grid
-0.712636	43.2127	11.673	non-grid
0.0302149	54.1736	-20.8356	non-grid
0.192614	37.8444	-14.8016	non-grid
0.151511	50.5846	71.764	non-grid
0.1084	43.1204	-90.6696	non-grid
0.271788	53.8072	-30.2907	non-grid
-0.425251	67.0068	-89.5159	non-grid
-0.234696	38.8495	-68.8338	non-grid
-0.0554472	79.5472	174.123	non-grid
NaN	NaN	NaN	non-grid
-0.240424	65.4527	57.3517	non-grid
-0.314119	NaN	NaN	non-grid
-0.155506	103.922	144.017	non-grid
-0.420119	88.2892	89.5685	non-grid
0.43485	69.3755	56.9206	non-grid
0.00523259	39.7115	28.2733	non-grid
0.0170264	49.2539	58.2402	non-grid
-0.231284	50.3265	-145.332	non-grid
0.159196	37.2211	24.9328	non-grid
-0.0999143	40.4413	47.4545	non-grid
-0.112389	49.626	-84.9605	non-grid
-0.191232	80.7011	-135.7	non-grid
0.227432	37.3918	-17.3617	non-grid
-0.046249	39.1256	88.7785	non-grid
-0.554417	41.3082	-59.6607	non-grid
-0.487694	46.7965	-142.532	non-grid
0.233982	42.0237	4.46013	non-grid
-0.261436	54.6036	10.8771	non-grid
-0.263192	43.9	-3.94523	non-grid
0.0152377	44.3268	-65.8488	non-grid
0.0129745	36.9283	165.97	non-grid
-0.0257764	39.1021	-74.2318	non-grid
0.250183	33.8668	-8.26425	non-grid
-0.223307	59.779	112.114	non-grid
-0.233356	36.4322	-44.8921	non-grid
0.552763	37.2618	-27.0127	non-grid
0.0770076	56.3546	-139.84	non-grid
0.183403	54.9074	-90.6572	non-grid
0.137345	43.013	-43.7817	non-grid
-0.0598471	33.9964	173.378	non-grid
0.156059	39.4856	-38.7164	non-grid
0.147374	50.8216	152.723	non-grid
0.0685585	50.5658	-46.3141	non-grid
0.521388	53.3082	-90.391	non-grid
0.496175	50.207	-92.223	non-grid
-0.102965	36.9944	-58.8823	non-grid
0.564068	50.6305	19.295	non-grid
0.310927	44.0493	-48.839	non-grid
-0.260873	39.8819	-80.4138	non-grid
-0.192465	35.1698	3.31744	non-grid
-0.0933059	62.4029	-100.924	non-grid
0.122629	64.3824	92.1137	non-grid
0.949319	88.2742	-99.2051	non-grid
0.115053	69.4302	-100.515	non-grid
-0.157884	119.672	152.573	non-grid
0.0118884	58.7382	-68.2568	non-grid
-0.0397243	62.237	-94.5509	non-grid
0.139647	48.3237	-52.9008	non-grid
0.00968559	56.9545	-113.917	non-grid
-0.371622	78.6708	95.1287	non-grid
-0.346596	105.575	150.156	non-grid
-0.535498	NaN	NaN	non-grid
-0.234885	57.1095	63.0148	non-grid
NaN	NaN	NaN	non-grid
-0.469492	60.2175	28.7566	non-grid
-0.16416	42.5956	-21.0004	non-grid
-0.0934665	NaN	NaN	non-grid
-0.101568	43.3106	50.7784	non-grid
-0.217923	58.6032	22.021	non-grid
-0.465851	87.4077	70.0516	non-grid
-0.395026	47.959	-21.8124	non-grid
-0.227282	49.1289	161.344	non-grid
-0.285481	99.0491	-122.337	non-grid
0.0434553	41.6619	-80.363	non-grid
0.393094	33.0312	-96.1068	non-grid
-0.224239	50.4458	138.587	non-grid
-0.170354	80.0696	106.007	non-grid
-0.285911	65.0532	-52.2622	non-grid
0.0045024	98.0687	-145.236	non-grid
0.152825	98.4207	-168.701	non-grid
0.375864	69.6356	31.3492	non-grid
-0.131765	85.4631	-139.192	non-grid
-0.0871444	75.6014	162.383	non-grid
-0.755772	94.2301	-12.371	non-grid
-0.239156	75.4901	-162.157	non-grid
0.0943174	72.4257	45.9829	non-grid
NaN	NaN	NaN	non-grid
-0.227086	42.3567	28.0025	non-grid
0.0165021	50.2271	-92.8198	non-grid
-0.297052	49.4885	150.366	non-grid
-0.177992	33.4682	-131.663	non-grid
-0.455821	NaN	NaN	non-grid
-0.431885	34.7148	35.1455	non-grid
0.154294	91.0088	0.897697	non-grid
-0.374752	68.3302	-173.38	non-grid
-0.36483	58.0762	26.9312	non-grid
-0.184718	NaN	NaN	non-grid
-0.270399	66.871	153.375	non-grid
-0.481906	53.7138	-113.517	non-grid
-0.188964	49.8457	4.05553	non-grid
NaN	NaN	NaN	non-grid
0.409267	78.6882	-117.323	non-grid
-0.522271	88.757	-84.9841	non-grid
-0.371932	68.2166	-82.7582	non-grid
-0.00512212	39.1715	-41.8695	non-grid
-0.389205	55.3452	79.5858	non-grid
-0.0747138	NaN	NaN	non-grid
-0.10418	65.9071	19.5532	non-grid
-0.420077	109.896	-33.6973	non-grid
-0.349611	NaN	NaN	non-grid
-0.316872	74.7567	7.58239	non-grid
-0.375806	36.6271	-12.0686	non-grid
0.0174554	84.3869	-156.369	non-grid
-0.232393	72.0048	23.2743	non-grid
-0.476458	52.0242	146.368	non-grid
-0.00855739	36.5762	-62.3894	non-grid
-0.346102	62.0808	-151.543	non-grid
-0.0898325	84.3573	163.297	non-grid
-0.224341	49.4391	91.5069	non-grid
0.267935	103.435	135.314	non-grid
-0.076082	80.8903	-119.712	non-grid
0.109052	61.5213	49.8159	non-grid
0.0938073	69.0425	67.8972	non-grid
-0.0819471	74.8525	156.511	non-grid
-0.0767525	35.9284	-5.81599	non-grid
-0.148542	75.6504	-58.3861	non-grid
0.262469	40.6045	29.424	non-grid
-0.0843078	76.9845	-177.304	non-grid
-0.114068	88.7798	-142.1	non-grid
0.633472	47.5807	-52.5377	non-grid
-0.445336	81.5571	173.016	non-grid
0.142624	82.7757	13.1171	non-grid
-0.161794	71.8633	82.293	non-grid
-0.22109	NaN	NaN	non-grid
-0.191621	38.1748	-78.1075	non-grid
-0.474286	40.6527	-89.73	non-grid
-0.245148	45.5035	-84.8247	non-grid
-0.253877	42.8446	-81.414	non-grid
-0.59074	58.799	-137.702	non-grid
-0.709413	67.2002	173.346	non-grid
-0.614065	64.8551	-110.948	non-grid
-0.382921	51.2293	-137.939	non-grid
-0.519831	48.0274	-101.084	non-grid
0.251103	34.5543	4.20679	non-grid
0.0922076	86.4679	170.463	non-grid
-0.258401	72	138.781	non-grid
0.243458	53.7878	-107.738	non-grid
0.224903	40.1172	-52.8454	non-grid
-0.551407	NaN	NaN	non-grid
-0.226225	54.5182	-104.305	non-grid
0.466158	55.7018	-111.776	non-grid
0.312183	43.3441	-101.708	non-grid
0.293575	41.0987	-162.272	non-grid
-0.185163	35.2634	78.2716	non-grid
-0.405255	30.6619	-36.3939	non-grid
-0.210729	47.1529	-103.972	non-grid
-0.322653	42.8522	-19.7066	non-grid
0.376719	NaN	NaN	non-grid
0.15324	73.9721	-134.866	non-grid
0.0773161	88.8056	26.3806	non-grid
-0.528948	75.8087	148.694	non-grid
0.450121	56.131	-97.0114	non-grid
0.199217	106.427	72.5342	non-grid
-0.217928	81.2895	105.823	non-grid
0.79111	70.7699	140.105	non-grid
-0.10834	69.1511	-58.2065	non-grid
0.125666	64.6405	173.121	non-grid
-0.145468	64.5463	9.72549	non-grid
-0.251444	52.6728	172.175	non-grid
-0.547903	62.6716	68.542	non-grid
-0.634518	39.8077	1.63662	non-grid
-0.00193172	54.1486	-86.3335	non-grid
-0.126324	45.3732	-103.293	non-grid
0.17666	54.8818	-174.981	non-grid
0.0800512	43.4422	-101.205	non-grid
-0.166313	82.1838	155.243	non-grid
0.517433	56.7312	-102.049	non-grid
-0.537368	69.8016	35.9651	non-grid
-0.0408614	46.9576	-8.25328	non-grid
-0.0481205	54.8715	-150.628	non-grid
0.0275564	57.2519	-146.872	non-grid
-0.259082	103.291	19.2532	non-grid
-0.0465968	74.1325	153.749	non-grid
-0.134682	49.1327	-144.446	non-grid
-0.136561	99.5736	-3.45322	non-grid
-0.463718	69.4511	-148.281	non-grid
-0.218941	51.523	-178.455	non-grid
0.63342	78.3165	64.5387	non-grid
-0.588292	82.4781	-176.291	non-grid
0.0631427	70.2539	9.98806	non-grid
-0.0234144	58.5244	-170.525	non-grid
-0.366645	52.3235	-15.0339	non-grid
-0.256867	50.2869	-74.6387	non-grid
-0.378975	69.2916	-144.417	non-grid
-0.390275	78.7518	41.6403	non-grid
0.0935376	66.2345	66.5484	non-grid
0.201125	80.474	16.5254	non-grid
0.114703	58.4128	120.309	non-grid
-0.634665	54.1406	133.036	non-grid
-0.4346	63.4378	-147.101	non-grid
-0.1462	60.4963	-13.4625	non-grid
0.337449	76.1998	-141.917	non-grid
-0.0606071	50.7497	-113.345	non-grid
-0.526561	41.383	-2.65591	non-grid
-0.224536	92.2244	-152.462	non-grid
-0.114854	61.7561	52.8198	non-grid
-0.518842	82.9211	-138.527	non-grid
0.0435305	41.3576	-19.3669	non-grid
0.238308	76.6127	178.277	non-grid
-0.407949	85.9006	1.56855	non-grid
-0.167318	77.0058	-123.269	non-grid
-0.208904	55.3013	-157.868	non-grid
-0.294413	63.8403	-44.1199	non-grid
-0.0443964	68.0064	126.014	non-grid
-0.113705	40.3051	-150.428	non-grid
-0.176686	NaN	NaN	non-grid
-0.361815	71.8388	39.0173	non-grid
-0.198987	94.4011	154.189	non-grid
0.115421	64.0319	131.05	non-grid
-0.361187	85.5756	84.3211	non-grid
-0.270021	54.1162	-104.518	non-grid
-0.268969	62.0054	27.6234	non-grid
0.194611	51.0252	-87.6576	non-grid
0.00126366	60.3952	138.034	non-grid
0.0527961	55.7473	-146.747	non-grid
-0.0912573	44.4666	-124.17	non-grid
0.233045	52.7079	-116.103	non-grid
-0.157625	50.5898	-81.4044	non-grid
0.298474	42.2561	51.8313	non-grid
-0.0699355	63.487	-125.35	non-grid
-0.227006	69.5574	177.667	non-grid
0.126288	64.3231	-156.365	non-grid
-0.47462	35.2053	-60.0778	non-grid
0.199969	63.7366	-31.0483	non-grid
-0.27206	57.675	-174.235	non-grid
0.1372	61.383	4.4494	non-grid
-0.301274	61.6427	44.5876	non-grid
-0.307999	87.2862	34.9805	non-grid
-0.0679141	107.665	146.999	non-grid
-0.12877	57.4736	-92.3252	non-grid
-0.38902	58.3579	-95.9073	non-grid
-0.352328	105.634	-90.671	non-grid
-0.207139	42.8417	-48.4066	non-grid
-0.432589	35.8609	-18.5747	non-grid
-0.230017	NaN	NaN	non-grid
-0.0891324	31.1472	-89.6758	non-grid
-0.190883	34.4077	-89.6383	non-grid
-0.0663709	37.0312	-96.1068	non-grid
-0.312601	39.7538	21.7883	non-grid
-0.474188	48.7793	-126.109	non-grid
0.017001	34.0312	-96.1068	non-grid
-0.130274	39.6217	-56.568	non-grid
-0.166611	48.5666	-4.7013	non-grid
-0.0761099	29.8546	-65.7356	non-grid
-0.291096	43.2432	113.67	non-grid
-0.498807	33.0312	-96.1068	non-grid
-0.0289785	47.8787	-89.4393	non-grid
-0.493202	41.4087	110.145	non-grid
-0.0456073	41.7493	74.7074	non-grid
-0.175847	39.6859	17.1336	non-grid
-0.07233	51.1759	-93.4273	non-grid
-0.300132	52.3215	-11.5598	non-grid
-0.0591826	45.098	-115.11	non-grid
-0.0134571	74.111	-39.102	non-grid
0.104217	39.5111	-89.6758	non-grid
-0.212507	44.7027	-69.1882	non-grid
-0.0664411	35.8668	-8.26425	non-grid
-0.0866639	39.4399	-19.9644	non-grid
0.148126	62.3548	-153.233	non-grid
-0.451899	28.4706	0	non-grid
0.583282	62.2775	110.534	non-grid
-0.254836	102.01	123.104	non-grid
-0.294488	102.505	168.113	non-grid
-0.289082	72.1423	105.595	non-grid
-0.236698	66.6142	-125.587	non-grid
-0.0654649	98.6946	142.19	non-grid
-0.0927372	81.5477	106.298	non-grid
-0.290325	30.997	107.566	non-grid
0.0696861	98.6045	-66.2289	non-grid
-0.167162	42.1721	-81.8919	non-grid
-0.473107	34.5147	-87.3825	non-grid
0.536852	79.3047	-130.92	non-grid
-0.491851	67.2624	-19.2744	non-grid
-0.0765928	92.8523	-165.647	non-grid
0.647185	72.565	-111.194	non-grid
-0.0176332	43.8118	-26.2127	non-grid
-0.452589	73.7691	168.894	non-grid
-0.0435325	71.9875	-44.2546	non-grid
-0.164557	56.5608	-37.5402	non-grid
-0.148478	46.6846	59.5132	non-grid
0.0583903	77.6434	130.804	non-grid
-0.218744	112.852	-89.692	non-grid
-0.35168	NaN	NaN	non-grid
-0.0288544	106.171	-165.127	non-grid
-0.269006	93.6934	73.4297	non-grid
-0.194801	37.7042	-18.077	non-grid
-0.104194	64.8086	72.8362	non-grid
-0.374236	94.0893	110.252	non-grid
0.49425	61.3532	-131.941	S1
1.10571	60.1704	-110.604	S1
0.88138	57.9354	-102.62	S1
1.12794	58.3639	-116.104	S1
0.630764	66.2297	-82.98	S1
1.24965	66.7465	-107.691	S1
1.37536	60.3769	-102.07	S1
1.19761	57.2035	-108.833	S1
1.31943	60.1465	-107.795	S1
1.23378	59.4116	-100.518	S1
1.21496	56.9295	-105.262	S1
1.26422	59.1908	-109.444	S1
1.35727	59.1908	-109.444	S1
1.29618	59.1908	-109.444	S1
1.25737	66.6303	-108.322	S1
1.21453	59.3197	-114.422	S1
0.9958	59.1908	-109.444	S1
1.31353	59.1908	-109.444	S1
1.36072	60.1465	-107.795	S1
1.27295	59.5144	-114.843	S1
1.293	60.1465	-107.795	S1
1.32515	59.1908	-109.444	S1
1.33738	59.1691	-106.508	S1
0.629486	51.8975	-73.6109	S1
0.0675962	55.8518	-110.61	S1
1.03156	59.1289	-120.782	S1
-0.215234	62.3767	-127.551	S1
1.31583	60.6061	-121.002	S1
1.24199	59.5144	-114.843	S1
1.31899	59.1908	-109.444	S1
1.35331	60.9126	-111.411	S1
1.26283	59.8814	-102.537	S1
1.23935	59.232	-110.522	S1
1.34621	60.1465	-107.795	S1
0.982594	60.8365	-115.365	S1
1.2427	58.9795	-111.773	S1
1.21206	61.2426	-111.513	S1
-0.378557	NaN	NaN	S1
1.25337	59.7444	-116.339	S1
1.36987	60.9126	-111.411	S1
1.18787	58.9795	-111.773	S1
1.34385	60.6016	-108.902	S1
1.42449	59.1908	-109.444	S1
1.04721	58.9795	-111.773	S1
1.22014	59.9569	-113.064	S1
1.08407	62.3984	-109.216	S1
1.22931	56.803	-108.785	S1
1.48987	60.4555	-112.975	S1
1.31293	59.9415	-103.331	S1
1.27109	61.143	-105.643	S1
1.27942	60.9126	-111.411	S1
1.30066	60.0459	-111.841	S1
0.326338	64.393	-107.609	S1
1.22581	60.2971	-115.746	S1
1.33437	60.1465	-107.795	S1
1.08226	50.4901	-146.218	S1
0.907559	59.3707	-95.553	S1
1.39361	58.9128	-103.921	S1
1.36778	59.9569	-113.064	S1
1.04214	61.2923	-101.991	S1
1.28468	60.2971	-115.746	S1
1.2804	57.9354	-102.62	S1
1.36522	58.537	-113.567	S1
1.38425	60.4555	-112.975	S1
1.32469	59.1908	-109.444	S1
1.13943	60.9126	-111.411	S1
1.21	61.2216	-116.612	S1
1.1613	60.0459	-111.841	S1
0.774773	56.965	-117.28	S1
1.37371	59.1908	-109.444	S1
1.3129	60.3769	-102.07	S1
1.32373	59.1908	-109.444	S1
1.33202	60.6016	-108.902	S1
1.40957	58.4463	-105.516	S1
1.31421	59.9569	-113.064	S1
0.88428	58.9765	-98.2384	S1
1.2989	57.8969	-118.095	S1
1.40445	59.8207	-111.264	S1
1.3411	59.8207	-111.264	S1
0.855117	60.0734	-115.139	S1
1.40217	58.4558	-102.203	S1
1.29006	58.6124	-104.524	S1
0.897058	59.0546	-109.098	S1
1.33153	60.1465	-107.795	S1
1.13438	60.9126	-111.411	S1
0.920028	56.33	-108.611	S1
1.17113	59.4212	-103.745	S1
1.27797	59.9569	-113.064	S1
0.925619	61.2216	-116.612	S1
1.26802	61.1381	-117.619	S1
1.23891	59.4116	-100.518	S1
1.05288	59.7206	-105.789	S1
1.27143	59.4212	-103.745	S1
1.29046	59.4116	-100.518	S1
1.06726	61.0881	-115.979	S1
1.35112	59.1908	-109.444	S1
0.877337	60.3394	-96.9752	S1
1.20835	59.7758	-118.952	S1
1.22182	58.9128	-103.921	S1
1.27162	61.6546	-108.706	S1
1.25097	59.5144	-114.843	S1
0.578425	51.59	-99.3714	S1
1.35426	58.2134	-108.162	S1
1.25495	60.9126	-111.411	S1
1.31395	59.1908	-109.444	S1
1.32813	59.9569	-113.064	S1
1.07715	60.9126	-111.411	S1
1.28973	57.9354	-102.62	S1
1.29423	60.1465	-107.795	S1
1.26717	60.1465	-107.795	S1
0.00548834	60.6136	177.298	S1
1.26965	59.1908	-109.444	S1
1.36732	59.1908	-109.444	S1
1.27843	58.2134	-108.162	S1
1.26211	59.1908	-109.444	S1
1.05199	59.1691	-106.508	S1
0.529944	60.1465	-107.795	S1
1.28905	56.3269	-112.179	S1
0.729313	61.2518	-115.684	S1
1.37917	59.1908	-109.444	S1
1.23191	60.9126	-111.411	S1
0.693307	60.3708	-111.319	S1
1.32588	59.1908	-109.444	S1
1.29644	58.2396	-111.264	S1
1.10224	59.1908	-109.444	S1
1.13006	59.0057	-114.89	S1
1.48861	59.1908	-109.444	S1
1.29414	60.1465	-107.795	S1
1.27809	57.2622	-109.984	S1
0.597994	54.8744	-107.081	S1
1.29936	58.1779	-96.5365	S1
0.814237	59.2523	-109.601	S1
1.41345	57.9354	-102.62	S1
1.15887	59.5065	-112.266	S1
1.3498	56.4681	-94.2387	S1
0.78303	60.6154	-112.853	S1
1.37131	57.5733	-112.627	S1
0.223944	64.87	-136.675	S1
0.242174	69.9584	-86.4641	S1
1.16486	64.9617	-100.393	S1
-0.332014	46.1985	-29.2102	noise
0.0491194	76.0012	-77.0932	noise
-0.0729506	77.1814	-0.940866	noise
NaN	NaN	NaN	noise
-0.134942	72.932	136.48	noise
-0.150239	97.3943	141.35	noise
-0.11653	68.8652	-87.2331	noise
-0.109296	69.0694	83.2602	noise
0.22501	85.6429	-75.1409	noise
0.218488	89.1572	66.4117	noise
-0.269205	97.6457	5.32037	noise
-0.00708112	86.9724	124.808	noise
-0.22829	49.9542	-98.673	noise
-0.0975621	73.9299	-143.815	noise
-0.361306	103.661	83.969	noise
0.19908	59.2767	-35.4948	noise
0.0614119	51.2908	-98.6637	noise
-0.23134	73.8864	-8.2896	noise
-0.189158	88.7621	136.766	noise
-0.0595707	55.3793	44.8173	noise
-0.331909	85.4242	177.884	noise
-0.0392929	54.3579	176.368	noise

## Sheet: gridscore_of_ww
gscore_of	gscore_ww	module
1.36888	0.434598	Q1
1.25083	-0.0402992	Q1
1.2414	0.00200519	Q1
1.28851	0.078856	Q1
0.260029	-0.0370217	Q1
1.3166	0.690372	Q1
1.22088	0.591533	Q1
1.2716	0.0574631	Q1
1.39168	0.0638976	Q1
1.2465	-0.0872918	Q1
1.10093	0.0622339	Q1
0.805213	0.065927	Q1
1.26424	-0.0420106	Q1
0.287716	-0.241793	Q1
1.2967	0.19439	Q1
1.33281	-0.122644	Q1
0.455363	0.140766	Q1
1.33886	0.0955718	Q1
1.24828	-0.0518134	Q1
1.32239	0.589643	Q1
0.875384	0.281009	Q1
0.995015	-0.0426482	Q1
1.37557	0.362306	Q1
1.15198	0.492758	Q1
1.08673	0.0136843	Q1
1.23841	0.104878	Q1
1.35758	-0.131895	Q1
1.34394	0.28676	Q1
1.21873	-0.0479331	Q1
1.15327	0.814204	Q1
1.22389	-0.161368	Q1
-0.0546764	0.248816	Q1
1.25319	0.221317	Q1
1.2164	0.689582	Q1
0.555548	-0.098478	Q1
1.31092	-0.0172298	Q1
1.24091	0.128214	Q1
1.24616	0.199733	Q1
0.501355	0.207951	Q1
0.547385	0.147834	Q1
1.20919	0.0346739	Q1
1.373	-0.104923	Q1
0.444153	0.0726362	Q1
1.3939	0.391783	Q1
1.07549	-0.173898	Q1
1.30462	-0.000978493	Q1
1.28346	0.18469	Q1
0.946448	0.180039	Q1
0.543259	-0.337179	Q1
1.36318	0.114191	Q1
0.825791	0.163221	Q1
1.06695	0.593581	Q1
1.24672	-0.128386	Q1
1.31295	0.128524	Q1
-0.213713	0.243754	Q1
1.3558	0.336309	Q1
0.498285	0.0836355	Q1
1.07152	0.261738	Q1
1.22907	0.186913	Q1
1.28487	0.536915	Q1
1.15079	0.742191	Q1
1.26926	0.0449336	Q1
0.882784	-0.0366161	Q1
1.37534	-0.0021227	Q1
1.24265	0.130785	Q1
0.519243	-0.0518458	Q1
1.2816	0.340752	Q1
1.35167	0.0640731	Q1
0.741055	0.0648698	Q1
1.06995	0.00756466	Q1
1.31116	0.63383	Q1
1.22536	-0.0378713	Q1
1.33724	-0.0829072	Q1
1.20252	0.0122988	Q1
1.21471	-0.0620685	Q1
0.375543	0.0451347	Q1
1.13286	0.156333	Q1
1.29131	-0.0268694	Q1
1.14744	0.567044	Q1
0.902543	-0.190274	Q1
0.969134	-0.128663	Q1
1.33972	0.142776	Q1
0.671925	0.426065	Q1
1.30334	0.365209	Q1
1.31461	0.162719	Q1
1.27832	0.271697	Q1
0.632783	0.357185	Q1
1.22458	0.378086	Q1
1.32937	0.573954	Q1
1.32538	0.426831	Q1
0.746443	-0.108036	Q1
1.28563	-0.0568381	Q1
0.937309	0.158926	Q1
1.34156	0.0128392	Q1
0.571368	0.376512	Q2
1.06787	0.41306	Q2
1.13655	0.0421414	Q2
0.883346	0.525174	Q2
1.15744	0.787518	Q2
0.771168	0.343035	Q2
0.57241	0.608466	Q2
0.986941	0.487323	Q2
0.730291	0.537514	Q2
1.09867	0.490952	Q2
1.19427	-0.0139667	Q2
1.16352	0.927215	Q2
0.988584	0.687861	Q2
0.646591	0.203261	Q2
0.840869	0.393163	Q2
1.2966	0.40462	Q2
1.2355	0.589585	Q2
1.32611	0.395119	Q2
0.454088	0.0750411	Q2
1.06338	0.455452	Q2
0.849097	0.167494	Q2
1.09484	0.350056	Q2
0.249782	-0.0641486	Q2
1.32533	-0.0171319	Q2
1.12705	0.649131	Q2
1.2631	0.305168	Q2
1.18373	0.517378	Q2
0.622655	0.127989	Q2
0.864261	0.625489	Q2
0.828228	0.254518	Q2
-0.219029	0.113062	Q2
1.0112	0.623124	Q2
0.191043	0.00154956	Q2
0.908644	0.114789	Q2
1.26983	0.45407	Q2
1.2563	0.491599	Q2
1.29383	0.33132	Q2
1.1492	0.281163	Q2
1.29766	0.515525	Q2
1.2992	0.814108	Q2
-0.251355	0.0890136	Q2
0.813731	0.806903	Q2
0.59684	0.067703	Q2
1.25223	0.420518	Q2
0.751298	0.446912	Q2
0.983228	0.0442005	Q2
0.91487	0.365101	Q2
0.637051	-0.0494849	Q2
0.733018	-0.143401	Q2
1.20292	0.420743	Q2
1.09393	0.548159	Q2
1.16387	1.24307	Q2
1.22424	0.448589	Q2
1.22919	0.219612	Q2
0.471323	0.207245	Q2
1.09728	-0.141605	Q2
1.03007	0.605417	Q2
0.647087	0.278217	Q2
1.13341	-0.0198337	Q2
0.922297	0.702776	Q2
1.2365	0.750737	Q2
0.957584	0.599062	Q2
1.30614	0.554651	Q2
0.948605	0.17276	Q2
1.175	0.0259381	Q2
1.36459	0.699496	R1a
1.28172	0.659868	R1a
1.24378	0.545547	R1a
0.966671	0.933294	R1a
0.824667	0.134777	R1a
0.951548	0.711877	R1a
0.929603	-0.209619	R1a
0.99054	0.627725	R1a
0.990634	0.305738	R1a
1.26972	0.609769	R1a
1.37513	0.297671	R1a
0.965958	0.192047	R1a
-0.0394115	-0.686308	R1a
0.962774	0.35624	R1a
0.534292	0.333042	R1a
0.28972	0.193607	R1a
1.28977	-0.106351	R1a
1.04096	0.893422	R1a
1.17723	0.49582	R1a
0.950436	0.840181	R1a
1.40746	0.47873	R1a
1.1785	1.02783	R1a
0.735423	-0.115874	R1a
1.33186	0.386619	R1a
1.18844	0.889887	R1a
1.04733	-0.54466	R1a
1.24957	0.635873	R1a
0.449226	0.374192	R1a
0.872996	-0.0433319	R1a
0.55513	0.588191	R1a
[truncated: 429 more rows]

## Sheet: gridscore_of_mof
gscore_of	gscore_ww	module
[truncated: 618 more rows]
