# Supplementary material for: Toroidal topology of population activity in grid cells
Source: Nature. 2022 Jan 12;602(7895):123–8. doi: 10.1038/s41586-021-04268-7 (PMC8810387; doi:10.1038/s41586-021-04268-7)
Supplement: Supplementary file 11 — Source Data Extended Data Fig. 3 [file 41586_2021_4268_MOESM11_ESM.xlsx]

## Sheet: Ext_Fig_3a_PCA_variance
	R1_OF	R2_OF	R3_OF	Q1_OF	Q2_OF	S1_OF	R1_REM	R2_REM	R3_REM	Q1_REM	Q2_REM	S1_REM	R1_SWS	R2_SWS	R3_SWS	Q1_SWS	Q2_SWS	S1_SWS
0	7.59194	7.89405	7.72552	7.01842	8.68459	7.10109	3.73655	5.71336	4.21791	4.59622	7.82413	4.50511	4.95883	5.70885	4.07513	4.82684	7.17809	3.63994
1	6.77734	6.10705	6.19943	6.52875	6.26774	5.92678	3.54859	4.46173	3.40611	4.08177	5.62274	3.7439	4.45353	4.33044	3.32813	4.44767	5.14054	3.25638
2	5.14821	5.48339	5.61195	6.22862	5.96011	5.21256	3.21904	4.27088	3.06738	3.95464	5.47916	2.75182	3.95464	4.01111	2.80802	4.18249	5.08916	2.78985
3	4.31979	4.78597	4.58915	5.24651	4.9096	4.37215	2.95846	3.9661	2.77114	3.82614	4.8414	2.73584	3.57343	3.81076	2.55508	3.88052	4.37557	2.69696
4	4.12994	3.55437	3.56087	4.20089	3.95755	3.88658	2.82443	3.23316	2.69691	3.06471	3.36732	2.3433	3.53522	3.13314	2.41196	3.25816	3.25062	2.44342
5	3.46541	3.33927	3.43216	4.13586	3.51879	3.26784	2.44514	2.78607	2.47263	3.00159	3.11946	2.30119	2.96864	2.7033	2.22991	2.96703	2.91954	2.25744
6	2.18457	1.74264	1.63864	2.56948	2.63315	2.23065	2.05765	1.92133	1.69837	2.72823	2.4089	2.13469	2.42282	1.87819	1.6089	2.69985	2.32236	2.12785
7	2.14754	1.46534	1.54994	2.00266	2.1751	2.04924	1.86323	1.70411	1.60071	2.34167	2.19376	2.07219	2.22155	1.73542	1.43484	1.98411	2.2644	2.03472
8	1.90056	1.44653	1.36101	1.89193	2.04888	1.82146	1.73683	1.53006	1.46121	2.16387	1.95522	1.94481	2.12238	1.4981	1.38962	1.89961	2.12616	1.89958
9	1.67677	1.39218	1.3283	1.76009	1.96796	1.61796	1.5935	1.39309	1.43929	1.91275	1.94244	1.81037	1.99285	1.35945	1.35799	1.79499	2.07719	1.72957
10	1.63503	1.23228	1.29645	1.63232	1.91868	1.56167	1.5069	1.32263	1.3606	1.76616	1.82786	1.77413	1.90239	1.30086	1.29265	1.74261	1.89578	1.67509
11	1.60132	1.1746	1.25595	1.55224	1.76741	1.54639	1.46914	1.26587	1.21942	1.6757	1.75558	1.73441	1.86125	1.26747	1.16523	1.63534	1.75076	1.62037
12	1.48661	1.09911	1.17818	1.48038	1.74626	1.51584	1.40489	1.21054	1.18373	1.58322	1.71421	1.68626	1.81432	1.1776	1.13192	1.58052	1.7219	1.56279
13	1.38358	1.08208	1.12519	1.41158	1.69018	1.49377	1.36834	1.15019	1.08112	1.56245	1.6604	1.6615	1.7342	1.11934	1.08568	1.48679	1.68244	1.53233
14	1.32746	1.0651	1.11871	1.33075	1.64377	1.45756	1.2779	1.10388	1.04383	1.50796	1.63606	1.59384	1.71478	1.11053	1.0528	1.42287	1.63388	1.51574

## Sheet: Ext_fig_3c_PCA_deviance
	R1	R3	R4	Q1	Q2	S1
0	0.464999	0.609889	0.686024	0.542848	0.531683	0.39077
1	0.437579	0.537407	0.641235	0.505424	0.512149	0.429931
2	0.341299	0.462831	0.592695	0.545798	0.505446	0.379376
3	0.313379	0.513533	0.54128	0.43487	0.443686	0.346472
4	0.313917	0.438832	0.494213	0.41435	0.414038	0.277837
5	0.207299	0.37801	0.506049	0.431562	0.417134	0.251451
6	0.0459238	0.0975558	0.359089	0.0270577	0.0889313	0.0250658
7	0.0273222	0.183349	0.209773	0.171106	0.193982	0.00482167
8	0.0824067	0.211087	0.35104	0.106469	0.143771	-0.0308447
9	0.287663	0.20501	0.25224	0.131291	0.0959011	0.0205373
10	0.0321846	0.112067	0.166342	0.0812426	0.119338	0.0116506
11	0.0792002	0.0929505	0.250121	0.110575	0.0797496	0.0300004
12	0.0947756	0.0948559	0.134305	0.113082	0.185207	0.0085926
13	0.0811239	0.137234	0.15109	0.114068	0.119026	0.000619259
14	0.0720584	0.101066	0.156902	0.0823	0.125291	0.0214544

## Sheet: Ext_fig_3d_PCA_lifetime
	components	lifetime_0	lifetime_1
0	3	1.55937	1.1978
1	4	1.27048	1.05786
2	5	1.62328	1.29698
3	6	4.02793	3.83533
4	7	2.18211	1.90421
5	8	1.39921	1.17254
6	9	1.50788	1.45896
7	10	1.27098	1.25416
8	11	1.2842	1.14927
9	12	1.18551	1.05511
10	13	1.09889	1.00211
11	14	1.2312	1.08316
12	15	1.06645	1.03443
13	16	1.14804	1.08264
14	17	1.03933	1.03292
15	18	1.07729	1.0462
16	19	1.06001	1.03131
17	20	1.0888	1.0518
18	21	1.20295	1.0725
19	22	1.25284	1.10008
20	23	1.20134	1.00302
21	24	1.18087	1.01258
22	25	1.15856	1.01941
23	26	1.16922	1.00266
24	27	1.18458	1.01285
25	28	1.12476	1.04841
26	29	1.17652	1.04937
27	30	1.20286	1.05644
28	31	1.20699	1.04181
29	32	1.14882	1.00538
30	33	1.06559	1.00929
31	34	1.17992	1.09226
32	35	1.17424	1.08973
33	36	1.26434	1.06674
34	37	1.17284	1.02496
35	38	1.13334	1.03448
36	39	1.06859	1.00395
37	40	1.09445	1.01077
38	41	1.20661	1.01466
39	42	1.18559	1.07221
40	43	1.16427	1.01493
41	44	1.13791	1.0229
42	45	1.22622	1.0772
43	46	1.16038	1.0646
44	47	1.20319	1.08768
45	48	1.19056	1.09987
46	49	1.1019	1.05364
47	50	1.14124	1.05859
48	51	1.13393	1.07161
49	52	1.12061	1.1119
50	53	1.04564	1.04278
51	54	1.15568	1.13609
52	55	1.16227	1.13722
53	56	1.12431	1.10143
54	57	1.1487	1.11108
55	58	1.07426	1.00307
56	59	1.062	1.01319
57	60	1.16222	1.10285
58	61	1.12516	1.0753
59	62	1.15057	1.12221
60	63	1.17023	1.14246
61	64	1.17038	1.16175
62	65	1.12581	1.11291
63	66	1.159	1.09687
64	67	1.20841	1.16161
65	68	1.17851	1.1653
66	69	1.19151	1.1475
67	70	1.20508	1.1397
68	71	1.19044	1.15158
69	72	1.17373	1.14206
70	73	1.17574	1.16177
71	74	1.1947	1.17996
72	75	1.18312	1.1757
73	76	1.24678	1.24567
74	77	1.25179	1.24318
75	78	1.13496	1.11213
76	79	1.13198	1.11981
77	80	1.11086	1.09781
78	81	1.09638	1.07897
79	82	1.16947	1.10396
80	83	1.14354	1.07915
81	84	1.14845	1.07133
82	85	1.11216	1.07226
83	86	1.06861	1.04065
84	87	1.08137	1.0661
85	88	1.13363	1.11744
86	89	1.13965	1.09726
87	90	1.10204	1.08517
88	91	1.09098	1.06928
89	92	1.09245	1.06936
90	93	1.09245	1.06936

## Sheet: Ext_fig_3e_num_neurons
	num_neurons	toroidal_percentage
0	10	0
1	20	0.1
2	30	4.9
3	40	18.3
4	50	40.6
5	60	59.1
6	70	73.4
7	80	81
8	90	86
9	100	85.8
10	110	88.7
11	120	92.2
12	130	92
13	140	97.6

## Sheet: Ext_Fig_3f_num_peaks
	smoothing_width	numpeaks_1	numpeaks_else
0	0	37.4289	62.5711
1	1	77.3686	22.6314
2	2	91.1282	8.87178
3	3	96.1835	3.81654
4	4	98.0917	1.90827
5	5	98.6274	1.37261
6	6	99.0626	0.937395
7	7	99.3639	0.63609
8	8	99.3639	0.63609
9	9	99.1296	0.870439
10	10	98.8952	1.10479
