# Supplementary material for: Toroidal topology of population activity in grid cells
Source: Nature. 2022 Jan 12;602(7895):123–8. doi: 10.1038/s41586-021-04268-7 (PMC8810387; doi:10.1038/s41586-021-04268-7)
Supplement: Supplementary file 13 — Source Data Extended Data Fig. 5 [file 41586_2021_4268_MOESM13_ESM.xlsx]

## Sheet: Ext_Fig_5a1_barcode_R1_OF2
	Dim_0_lifetime	Dim_0_births	Dim_0_shuffled_line	Dim_1_lifetime	Dim_1_births	Dim_1_shuffled_line	Dim_2_lifetime	Dim_2_births	Dim_2_shuffled_line
0	0.19417	0	1.35791	1.01055	0.43168	3.02648	0.041894	13.488	16.184
1	0.19807	0	1.35791	0.83396	0.426925	3.02172	0.534882	12.9739	15.6699
2	0.198409	0	1.35791	0.970107	0.401018	2.99582	0.811082	12.5623	15.2583
3	0.202537	0	1.35791	0.720135	0.388973	2.98377	0.236909	11.8482	14.5442
4	0.2033	0	1.35791	1.7051	0.372105	2.9669	0.041851	11.6344	14.3304
5	0.20335	0	1.35791	1.43957	0.3149	2.9097	1.80065	11.487	14.1829
6	0.205879	0	1.35791	0.875963	0.308986	2.90378	0.636474	11.4764	14.1724
7	0.210134	0	1.35791	1.27471	0.277784	2.87258	1.52585	11.4515	14.1475
8	0.210586	0	1.35791	0.799727	0.263524	2.85832	0.541998	11.4348	14.1307
9	0.211641	0	1.35791	0.94684	0.257407	2.8522	0.179665	11.0898	13.7858
10	0.214792	0	1.35791	0.9315	0.25611	2.85091	1.57748	11.0085	13.7044
11	0.216119	0	1.35791	0.821501	0.251785	2.84658	10.8425	2.63235	5.32833
12	0.222923	0	1.35791	0.776548	0.250724	2.84552	0.0593359	1.6826	4.37858
13	0.223332	0	1.35791	0.773687	0.241391	2.83619	0.0646055	1.54608	4.24205
14	0.223722	0	1.35791	1.36375	0.218756	2.81355	0.0315692	1.25204	3.94801
15	0.233885	0	1.35791	0.861356	0.218543	2.81334	0.0231047	0.878673	3.57465
16	0.242841	0	1.35791	1.21021	0.213198	2.80799	0.131212	0.841798	3.53777
17	0.249307	0	1.35791	1.9302	0.211827	2.80662	0.0408158	0.703172	3.39915
18	0.250441	0	1.35791	0.873359	0.197169	2.79197	0.100322	0.646319	3.3423
19	0.253033	0	1.35791	1.61251	0.194856	2.78965	0.0325374	0.624193	3.32017
20	0.261968	0	1.35791	1.0174	0.19485	2.78965	0.0606171	0.587297	3.28327
21	0.278463	0	1.35791	0.964684	0.192925	2.78772	0.0101879	0.57772	3.2737
22	0.316021	0	1.35791	2.32926	0.190185	2.78498	0.0402536	0.443037	3.13901
23	0.324852	0	1.35791	1.09299	0.186696	2.78149	0.122725	0.420125	3.1161
24	0.331243	0	1.35791	10.2572	0.184735	2.77953	0.00546715	0.352523	3.0485
25	0.341108	0	1.35791	0.739781	0.183776	2.77857	0.078014	0.331565	3.02754
26	0.357953	0	1.35791	1.38184	0.1678	2.7626
27	0.359505	0	1.35791	0.95688	0.161365	2.75616
28	0.417493	0	1.35791	10.3422	0.16043	2.75523
29	14.8829	0	1.35791	0.8287	0.15539	2.75019

## Sheet: Ext_Fig_5a1_barcode_R2_OF2
	Dim_0_lifetime	Dim_0_births	Dim_0_shuffled_line	Dim_1_lifetime	Dim_1_births	Dim_1_shuffled_line	Dim_2_lifetime	Dim_2_births	Dim_2_shuffled_line
0	0.171838	0	1.5843	1.53797	0.757157	3.83514	0.0547523	17.4804	20.0894
1	0.172079	0	1.5843	1.20712	0.499606	3.57759	0.308414	14.0473	16.6564
2	0.1727	0	1.5843	1.00015	0.45794	3.53592	0.142822	13.4862	16.0953
3	0.173202	0	1.5843	1.23816	0.317525	3.39551	0.255849	13.3227	15.9318
4	0.174305	0	1.5843	1.21662	0.301665	3.37965	0.251091	13.2437	15.8528
5	0.178923	0	1.5843	1.14092	0.298152	3.37613	0.238242	12.8093	15.4183
6	0.184839	0	1.5843	1.22255	0.287304	3.36528	1.19973	12.6443	15.2534
7	0.185372	0	1.5843	1.0869	0.278164	3.35614	0.817771	12.5843	15.1934
8	0.194585	0	1.5843	1.05532	0.267913	3.34589	0.415516	12.4406	15.0497
9	0.195	0	1.5843	1.5199	0.262197	3.34018	0.583113	12.2523	14.8614
10	0.197443	0	1.5843	1.15362	0.256849	3.33483	0.698133	12.074	14.6831
11	0.198417	0	1.5843	1.21183	0.245927	3.32391	0.71762	11.6218	14.2309
12	0.199211	0	1.5843	1.66584	0.244996	3.32298	0.502838	11.4757	14.0847
13	0.202316	0	1.5843	1.31977	0.242104	3.32008	1.19227	11.2673	13.8764
14	0.204218	0	1.5843	1.0033	0.23388	3.31186	0.136872	11.2161	13.8252
15	0.232187	0	1.5843	1.51145	0.221248	3.29923	1.75161	11.08	13.6891
16	0.235503	0	1.5843	0.880707	0.215556	3.29354	0.265858	10.9043	13.5134
17	0.250561	0	1.5843	0.883102	0.205183	3.28316	2.81928	10.2632	12.8723
18	0.25163	0	1.5843	2.03107	0.195594	3.27358	10.5862	2.8655	5.47458
19	0.252909	0	1.5843	0.970719	0.192817	3.2708	0.0247446	0.739036	3.34812
20	0.254213	0	1.5843	9.25125	0.192777	3.27076	0.0849674	0.641952	3.25103
21	0.271255	0	1.5843	1.27656	0.18854	3.26652	0.0144465	0.554014	3.16309
22	0.341351	0	1.5843	1.1191	0.18619	3.26417	0.0483481	0.524585	3.13367
23	0.385369	0	1.5843	1.35048	0.182866	3.26085	0.0777224	0.521735	3.13082
24	0.395277	0	1.5843	0.996035	0.179872	3.25785
25	0.398589	0	1.5843	0.95649	0.176369	3.25435
26	0.453399	0	1.5843	10.6623	0.1756	3.25358
27	0.486961	0	1.5843	0.986291	0.171295	3.24928
28	0.575502	0	1.5843	1.05846	0.164241	3.24222
29	19.2886	0	1.5843	1.22363	0.160245	3.23823

## Sheet: Ext_Fig_5a1_barcode_R3_OF2
	Dim_0_lifetime	Dim_0_births	Dim_0_shuffled_line	Dim_1_lifetime	Dim_1_births	Dim_1_shuffled_line	Dim_2_lifetime	Dim_2_births	Dim_2_shuffled_line
0	0.199924	0	4.94124	0.835232	0.525361	3.78683	0.602508	15.1559	18.2152
1	0.201865	0	4.94124	0.942334	0.408388	3.66986	0.220773	15.1412	18.2006
2	0.202223	0	4.94124	0.999589	0.386548	3.64802	0.308793	14.9497	18.009
3	0.202519	0	4.94124	0.797666	0.371761	3.63323	0.191466	14.4373	17.4966
4	0.202612	0	4.94124	1.06172	0.333448	3.59492	1.6389	14.401	17.4604
5	0.203629	0	4.94124	1.34069	0.2978	3.55927	0.426218	14.3974	17.4568
6	0.206837	0	4.94124	1.21276	0.297097	3.55857	0.180515	14.3072	17.3666
7	0.206845	0	4.94124	1.12131	0.29334	3.55481	0.13214	14.1698	17.2292
8	0.208078	0	4.94124	0.8141	0.273703	3.53518	0.186527	13.3573	16.4167
9	0.210711	0	4.94124	0.886045	0.251954	3.51343	0.649027	13.1495	16.2089
10	0.212245	0	4.94124	1.6815	0.247924	3.5094	0.561822	12.6992	15.7586
11	0.21419	0	4.94124	1.94952	0.243187	3.50466	1.05716	12.4913	15.5506
12	0.217775	0	4.94124	0.910502	0.242632	3.5041	2.21777	12.2904	15.3498
13	0.22626	0	4.94124	1.2416	0.238094	3.49957	0.93634	11.4676	14.527
14	0.227154	0	4.94124	1.48645	0.237181	3.49865	0.065526	10.6628	13.7222
15	0.234582	0	4.94124	1.17807	0.230934	3.49241	4.98165	9.91615	12.9755
16	0.241365	0	4.94124	1.377	0.222715	3.48419	0.149045	2.79065	5.85002
17	0.249699	0	4.94124	0.79622	0.221944	3.48342	0.186063	1.5814	4.64077
18	0.250525	0	4.94124	2.37684	0.220842	3.48231	0.0500524	1.13145	4.19082
19	0.255633	0	4.94124	0.779234	0.217208	3.47868	0.127028	0.997588	4.05696
20	0.256999	0	4.94124	4.83748	0.213804	3.47528	0.0579885	0.961051	4.02042
21	0.266999	0	4.94124	0.975231	0.203944	3.46542	0.236068	0.859683	3.91905
22	0.280643	0	4.94124	2.02982	0.196464	3.45794	0.0790787	0.689261	3.74863
23	0.286803	0	4.94124	0.934199	0.194848	3.45632	0.148075	0.685998	3.74537
24	0.288342	0	4.94124	1.48749	0.185819	3.44729	0.0570664	0.638114	3.69749
25	0.292455	0	4.94124	1.2131	0.184715	3.44619	0.220348	0.624362	3.68373
26	0.313596	0	4.94124	8.28604	0.184324	3.4458	0.0520366	0.591172	3.65054
27	0.478619	0	4.94124	1.29837	0.184262	3.44573	0.0692907	0.527978	3.58735
28	0.480232	0	4.94124	8.75168	0.184016	3.44549	0.0600324	0.505295	3.56467
29	18.865	0	4.94124	0.905949	0.180624	3.4421	0.0659451	0.44541	3.50478

## Sheet: Ext_Fig_5a1_barcode_Q1_OF
	Dim_0_lifetime	Dim_0_births	Dim_0_shuffled_line	Dim_1_lifetime	Dim_1_births	Dim_1_shuffled_line	Dim_2_lifetime	Dim_2_births	Dim_2_shuffled_line
0	0.205006	0	4.02491	1.21802	0.626341	4.32758	0.578371	17.4786	20.0071
1	0.206087	0	4.02491	0.974819	0.521257	4.2225	0.184981	15.7783	18.3068
2	0.207264	0	4.02491	1.07888	0.303676	4.00492	0.59467	15.5661	18.0946
3	0.209797	0	4.02491	1.38114	0.302127	4.00337	0.432858	14.7591	17.2876
4	0.210441	0	4.02491	0.99832	0.294976	3.99622	0.376672	14.6623	17.1907
5	0.21251	0	4.02491	0.83304	0.28302	3.98426	0.134983	14.4915	17.0199
6	0.212881	0	4.02491	1.46572	0.257919	3.95916	2.59302	14.3959	16.9243
7	0.217405	0	4.02491	0.754724	0.250078	3.95132	0.389609	14.33	16.8584
8	0.229591	0	4.02491	0.979711	0.248001	3.94924	0.110559	14.2426	16.7711
9	0.229907	0	4.02491	0.885645	0.23758	3.93882	0.298484	13.8781	16.4066
10	0.230793	0	4.02491	0.91814	0.236123	3.93737	1.07302	13.5848	16.1132
11	0.233457	0	4.02491	1.16647	0.226839	3.92808	0.415955	13.5735	16.1019
12	0.234133	0	4.02491	1.02158	0.225589	3.92683	1.91886	13.2598	15.7883
13	0.234856	0	4.02491	0.758421	0.220651	3.92189	1.31437	13.1433	15.6718
14	0.235208	0	4.02491	1.53333	0.213838	3.91508	0.11423	13.0022	15.5306
15	0.235426	0	4.02491	0.781992	0.203581	3.90483	0.293429	12.4975	15.0259
16	0.236278	0	4.02491	2.76719	0.198082	3.89933	1.88991	12.308	14.8364
17	0.245121	0	4.02491	2.03128	0.193241	3.89448	0.315964	11.7945	14.323
18	0.249147	0	4.02491	1.06154	0.188514	3.88976	3.26811	11.4905	14.019
19	0.256858	0	4.02491	0.804486	0.187944	3.88919	0.198111	11.4435	13.9719
20	0.258685	0	4.02491	10.6265	0.187481	3.88872	0.0549412	11.0179	13.5464
21	0.259352	0	4.02491	10.0714	0.186946	3.88819	3.35432	10.2976	12.8261
22	0.259724	0	4.02491	1.09033	0.173286	3.87453	11.464	4.19968	6.72812
23	0.261917	0	4.02491	0.843022	0.170382	3.87163	0.115842	1.2791	3.80754
24	0.26373	0	4.02491	2.5296	0.16377	3.86501	0.0488685	0.885962	3.4144
25	0.277265	0	4.02491	0.727942	0.151093	3.85234	0.0973749	0.818321	3.34676
26	0.284782	0	4.02491	1.13626	0.145843	3.84709	0.0739774	0.794109	3.32255
27	0.289954	0	4.02491	0.746601	0.139106	3.84035	0.16535	0.75745	3.28589
28	0.408162	0	4.02491	1.26638	0.134382	3.83563	0.107514	0.51551	3.04395
29	19.8627	0	4.02491	0.898513	0.132028	3.83327	0.0629654	0.478161	3.0066

## Sheet: Ext_Fig_5a1_barcode_Q2_OF
	Dim_0_lifetime	Dim_0_births	Dim_0_shuffled_line	Dim_1_lifetime	Dim_1_births	Dim_1_shuffled_line	Dim_2_lifetime	Dim_2_births	Dim_2_shuffled_line
0	0.238101	0	1.55377	1.48756	0.819977	4.69666	0.226093	20.974	23.8322
1	0.241494	0	1.55377	0.986485	0.728435	4.60512	0.978497	13.5455	16.4037
2	0.243925	0	1.55377	1.90669	0.571977	4.44866	0.52305	13.1997	16.0579
3	0.252944	0	1.55377	1.27218	0.546178	4.42286	0.666937	12.8231	15.6813
4	0.255089	0	1.55377	0.824781	0.465244	4.34193	1.02519	10.9217	13.7799
5	0.257787	0	1.55377	1.38399	0.460962	4.33764	0.108991	9.52366	12.3819
6	0.263233	0	1.55377	0.915	0.348042	4.22472	0.464664	9.10377	11.962
7	0.266331	0	1.55377	1.00317	0.33307	4.20975	0.846107	8.95457	11.8128
8	0.268909	0	1.55377	0.786257	0.309127	4.18581	1.02892	8.90375	11.762
9	0.273109	0	1.55377	1.22656	0.300269	4.17695	1.25345	8.80192	11.6601
10	0.273531	0	1.55377	1.04502	0.297089	4.17377	2.20727	8.65796	11.5162
11	0.279785	0	1.55377	0.783295	0.290052	4.16673	2.46507	8.34686	11.2051
12	0.286667	0	1.55377	0.750986	0.281397	4.15808	6.91114	3.93022	6.78842
13	0.294622	0	1.55377	1.62246	0.279757	4.15644	0.0755228	1.79644	4.65464
14	0.300081	0	1.55377	1.63563	0.275659	4.15234	0.0776184	1.17853	4.03673
15	0.302884	0	1.55377	1.68262	0.269183	4.14586	0.314422	1.14298	4.00118
16	0.303097	0	1.55377	0.9548	0.261338	4.13802	0.207371	1.01778	3.87598
17	0.305849	0	1.55377	1.3494	0.257386	4.13407	0.162147	0.954682	3.81288
18	0.307213	0	1.55377	0.804509	0.256402	4.13308	0.147912	0.950462	3.80866
19	0.307593	0	1.55377	0.878522	0.238327	4.11501	0.231299	0.921472	3.77967
20	0.325647	0	1.55377	0.961548	0.237902	4.11458	0.233878	0.907548	3.76575
21	0.32649	0	1.55377	1.11026	0.233891	4.11057	0.203239	0.851589	3.70979
22	0.327323	0	1.55377	0.948993	0.22529	4.10197	0.168372	0.829732	3.68793
23	0.336111	0	1.55377	0.878787	0.22498	4.10166	0.0997759	0.764991	3.62319
24	0.336337	0	1.55377	1.67277	0.219496	4.09618	0.162744	0.760185	3.61839
25	0.342688	0	1.55377	7.89081	0.219469	4.09615	0.0911529	0.643435	3.50163
26	0.361652	0	1.55377	3.00767	0.214873	4.09155	0.143123	0.528971	3.38717
27	0.369893	0	1.55377	1.09855	0.212705	4.08939	0.0819736	0.506803	3.365
28	0.408649	0	1.55377	7.2138	0.211466	4.08815	0.0869561	0.425553	3.28375
29	23.3201	0	1.55377	0.743992	0.200515	4.0772	0.0937424	0.371857	3.23006

## Sheet: Ext_Fig_5a1_barcode_S1_OF
	Dim_0_lifetime	Dim_0_births	Dim_0_shuffled_line	Dim_1_lifetime	Dim_1_births	Dim_1_shuffled_line	Dim_2_lifetime	Dim_2_births	Dim_2_shuffled_line
0	0.325981	0	1.19819	0.92807	1.39064	3.14507	0.389572	8.70824	10.5735
1	0.335702	0	1.19819	1.73273	0.814926	2.56936	0.495111	7.9419	9.80712
2	0.342591	0	1.19819	0.940455	0.800971	2.55541	1.32454	7.87868	9.7439
3	0.343445	0	1.19819	1.25474	0.539844	2.29428	0.507387	7.84396	9.70918
4	0.344712	0	1.19819	0.784548	0.420213	2.17465	0.467475	7.66194	9.52717
5	0.352081	0	1.19819	0.933781	0.392565	2.147	0.34486	7.27992	9.14514
6	0.353239	0	1.19819	0.8409	0.363519	2.11795	1.25194	7.16797	9.03319
7	0.357818	0	1.19819	1.1031	0.357659	2.11209	0.299142	7.11802	8.98325
8	0.359502	0	1.19819	1.24469	0.345889	2.10032	0.563903	7.07722	8.94244
9	0.360992	0	1.19819	0.819342	0.330235	2.08467	0.786711	6.95368	8.8189
10	0.364456	0	1.19819	1.03283	0.329211	2.08365	2.7969	6.36908	8.2343
11	0.365341	0	1.19819	0.823261	0.313704	2.06814	1.50407	5.72025	7.58547
12	0.369302	0	1.19819	1.19505	0.312559	2.06699	4.23293	4.45434	6.31956
13	0.369768	0	1.19819	0.799265	0.309719	2.06415	0.307032	2.61013	4.47535
14	0.371194	0	1.19819	1.21869	0.302788	2.05722	0.468641	1.89023	3.75545
15	0.378719	0	1.19819	1.05061	0.302647	2.05708	0.657657	1.8539	3.71912
16	0.380258	0	1.19819	0.852711	0.297833	2.05227	0.493481	1.67345	3.53868
17	0.383568	0	1.19819	0.806788	0.290361	2.0448	0.282484	1.42806	3.29328
18	0.387978	0	1.19819	1.47352	0.288727	2.04316	0.322555	1.38926	3.25448
19	0.394048	0	1.19819	5.04617	0.288576	2.04301	0.727576	1.36911	3.23433
20	0.395972	0	1.19819	2.15695	0.286524	2.04096	0.345424	1.34837	3.21359
21	0.398548	0	1.19819	6.02563	0.281472	2.03591	0.562055	1.33141	3.19664
22	0.422702	0	1.19819	2.40798	0.280234	2.03467	0.458613	1.29591	3.16113
23	0.444028	0	1.19819	0.766608	0.277426	2.03186	0.309491	1.25881	3.12403
24	0.463367	0	1.19819	0.855621	0.276443	2.03088	0.397209	1.25249	3.11771
25	0.464506	0	1.19819	0.923096	0.275187	2.02962	0.301562	1.23341	3.09863
26	0.472246	0	1.19819	1.15986	0.255406	2.00984	0.596998	1.19324	3.05847
27	0.484975	0	1.19819	1.06284	0.24413	1.99856	0.693942	0.955537	2.82076
28	0.525704	0	1.19819	0.891517	0.225222	1.97966	0.285099	0.825053	2.69027
29	10.1235	0	1.19819	0.777408	0.223421	1.97786	0.288132	0.566438	2.43166

## Sheet: Ext_Fig_5a2_barcode_Q1_WW
	Dim_0_lifetime	Dim_0_births	Dim_0_shuffled_line	Dim_1_lifetime	Dim_1_births	Dim_1_shuffled_line	Dim_2_lifetime	Dim_2_births	Dim_2_shuffled_line
0	0.200657	0	5.60057	1.10462	0.471032	3.52233	0.218245	18.6242	21.1121
1	0.201588	0	5.60057	0.974412	0.443051	3.49435	0.115107	16.5309	19.0188
2	0.204635	0	5.60057	1.70238	0.408844	3.46014	0.247009	16.3	18.788
3	0.205317	0	5.60057	1.7012	0.396553	3.44785	0.594537	15.7433	18.2312
4	0.20559	0	5.60057	0.748037	0.390121	3.44142	0.102507	14.6786	17.1665
5	0.206455	0	5.60057	1.97841	0.349322	3.40062	0.262384	14.2469	16.7348
6	0.207034	0	5.60057	0.826776	0.326841	3.37814	1.09956	14.1113	16.5992
7	0.207441	0	5.60057	0.8412	0.317159	3.36845	0.302085	14.032	16.5199
8	0.207464	0	5.60057	1.36784	0.313748	3.36504	0.685455	13.8626	16.3505
9	0.2076	0	5.60057	0.737771	0.296614	3.34791	0.148914	13.5225	16.0104
10	0.209917	0	5.60057	1.44997	0.291212	3.34251	0.0639744	13.2269	15.7148
11	0.211183	0	5.60057	3.60354	0.263881	3.31518	1.69394	13.2088	15.6967
12	0.211543	0	5.60057	0.880995	0.261867	3.31316	0.102941	13.054	15.5419
13	0.218016	0	5.60057	0.752438	0.253487	3.30478	0.151556	12.6968	15.1847
14	0.221365	0	5.60057	1.0611	0.236168	3.28746	0.0929012	12.6747	15.1626
15	0.226235	0	5.60057	1.07121	0.224686	3.27598	0.673447	12.3434	14.8313
16	0.226616	0	5.60057	0.862198	0.22263	3.27393	1.97001	12.2931	14.781
17	0.235307	0	5.60057	0.87799	0.217967	3.26926	0.958991	12.18	14.6679
18	0.236764	0	5.60057	0.766996	0.217052	3.26835	1.50637	11.8061	14.294
19	0.237384	0	5.60057	10.1611	0.211525	3.26282	0.365098	10.9827	13.4706
20	0.239775	0	5.60057	0.956423	0.209938	3.26123	0.515994	10.4737	12.9616
21	0.24645	0	5.60057	0.736318	0.207976	3.25927	9.54051	5.21614	7.70406
22	0.255817	0	5.60057	1.64654	0.20385	3.25514	0.0673889	1.89652	4.38444
23	0.278944	0	5.60057	11.2998	0.199339	3.25063	0.193191	1.06204	3.54996
24	0.309492	0	5.60057	0.810909	0.197252	3.24855	0.183898	0.635474	3.12339
25	0.319184	0	5.60057	0.800636	0.185583	3.23688	0.0946036	0.547758	3.03568
26	0.32488	0	5.60057	1.02143	0.174664	3.22596	0.0699226	0.476232	2.96415
27	0.355418	0	5.60057	0.835805	0.168471	3.21977	0.109217	0.439399	2.92732
28	0.427997	0	5.60057	1.28725	0.159088	3.21038	0.225544	0.438142	2.92606
29	20.7267	0	5.60057	1.03387	0.131695	3.18299	0.0587341	0.433932	2.92185

## Sheet: Ext_Fig_5a2_barcode_Q2_WW
	Dim_0_lifetime	Dim_0_births	Dim_0_shuffled_line	Dim_1_lifetime	Dim_1_births	Dim_1_shuffled_line	Dim_2_lifetime	Dim_2_births	Dim_2_shuffled_line
0	0.254829	0	1.70048	1.03044	1.86626	5.9716	0.455571	12.2113	15.0853
1	0.256859	0	1.70048	0.65642	1.16855	5.2739	0.620963	9.90519	12.7792
2	0.257176	0	1.70048	0.688847	0.87411	4.97946	0.227508	9.33442	12.2085
3	0.259548	0	1.70048	0.949332	0.480853	4.5862	0.316402	8.96348	11.8375
4	0.259567	0	1.70048	0.710226	0.402848	4.50819	1.61672	8.93916	11.8132
5	0.265214	0	1.70048	3.18961	0.377445	4.48279	0.133736	7.95887	10.8329
6	0.265384	0	1.70048	0.857916	0.373771	4.47912	2.16433	7.80578	10.6798
7	0.267585	0	1.70048	1.10757	0.360905	4.46625	1.26231	7.57004	10.4441
8	0.267828	0	1.70048	1.68359	0.350484	4.45583	1.66401	7.56446	10.4385
9	0.271796	0	1.70048	0.946657	0.342616	4.44796	1.44308	7.37459	10.2486
10	0.284781	0	1.70048	3.41597	0.320226	4.42557	4.12556	5.95874	8.83278
11	0.289783	0	1.70048	1.49661	0.302182	4.40753	0.0836246	2.04805	4.92209
12	0.290324	0	1.70048	0.680297	0.296902	4.40225	0.377102	2.01737	4.89142
13	0.292123	0	1.70048	0.693514	0.290109	4.39545	0.0945654	1.74791	4.62195
14	0.296353	0	1.70048	0.750622	0.284152	4.3895	0.302606	1.72319	4.59723
15	0.297181	0	1.70048	0.86209	0.276283	4.38163	0.0779941	1.71503	4.58907
16	0.299039	0	1.70048	1.03585	0.271588	4.37693	0.102428	1.31757	4.19161
17	0.301999	0	1.70048	0.699301	0.267157	4.3725	0.149987	1.07741	3.95145
18	0.30751	0	1.70048	2.31198	0.261259	4.3666	0.0912623	1.07267	3.94671
19	0.314305	0	1.70048	6.22016	0.248142	4.35349	0.133973	1.06703	3.94107
20	0.320535	0	1.70048	0.616863	0.24356	4.3489	0.0722109	1.04166	3.91571
21	0.332662	0	1.70048	1.10515	0.22744	4.33279	0.144224	0.988838	3.86288
22	0.336452	0	1.70048	0.811534	0.213647	4.31899	0.372562	0.91637	3.79041
23	0.368058	0	1.70048	1.25765	0.209056	4.3144	0.0811456	0.87149	3.74553
24	0.372456	0	1.70048	0.67708	0.20904	4.31438	0.0649583	0.691961	3.566
25	0.389928	0	1.70048	1.67348	0.208594	4.31394	0.0724679	0.558534	3.43258
26	0.423607	0	1.70048	1.02422	0.202395	4.30774	0.197863	0.550154	3.4242
27	0.52114	0	1.70048	1.55936	0.201066	4.30641	0.0818867	0.530023	3.40407
28	0.574477	0	1.70048	6.88619	0.194415	4.29976	0.132185	0.500665	3.37471
29	13.9335	0	1.70048	0.684556	0.192687	4.29803	0.0938773	0.49688	3.37092

## Sheet: Ext_Fig_5a2_barcode_S1_WW
	Dim_0_lifetime	Dim_0_births	Dim_0_shuffled_line	Dim_1_lifetime	Dim_1_births	Dim_1_shuffled_line	Dim_2_lifetime	Dim_2_births	Dim_2_shuffled_line
0	0.342044	0	1.15465	0.956367	2.19188	4.08779	0.50205	8.472	10.5099
1	0.342549	0	1.15465	1.20107	1.37093	3.26684	0.930958	6.27751	8.3154
2	0.342642	0	1.15465	0.93974	0.789408	2.68532	2.15186	5.24082	7.27871
3	0.344034	0	1.15465	0.867546	0.573488	2.4694	1.99312	5.13739	7.17528
4	0.353368	0	1.15465	0.86221	0.505339	2.40125	0.411449	4.91981	6.9577
5	0.354644	0	1.15465	1.09098	0.494348	2.39026	2.97395	4.63016	6.66804
6	0.359005	0	1.15465	1.91005	0.463327	2.35924	0.965503	4.59944	6.63733
7	0.365355	0	1.15465	1.05238	0.435214	2.33113	0.332979	4.29114	6.32903
8	0.366575	0	1.15465	1.10338	0.427752	2.32367	2.8917	3.88945	5.92734
9	0.369787	0	1.15465	1.24491	0.410341	2.30625	5.49968	2.97874	5.01663
10	0.383225	0	1.15465	0.876033	0.389779	2.28569	0.460983	2.42602	4.46391
11	0.384879	0	1.15465	0.975158	0.38906	2.28497	0.295811	2.22957	4.26745
12	0.393824	0	1.15465	1.05159	0.381332	2.27725	0.332965	1.88116	3.91904
13	0.400987	0	1.15465	1.8223	0.362166	2.25808	0.53228	1.82604	3.86392
14	0.41146	0	1.15465	1.02745	0.327632	2.22355	0.310589	1.75695	3.79483
15	0.435483	0	1.15465	1.28001	0.317341	2.21325	0.559074	1.74729	3.78518
16	0.436907	0	1.15465	1.15868	0.306653	2.20257	0.775529	1.70414	3.74202
17	0.454262	0	1.15465	0.83134	0.30533	2.20124	0.729626	1.67053	3.70842
18	0.458988	0	1.15465	1.53703	0.294975	2.19089	0.305057	1.6667	3.70458
19	0.466746	0	1.15465	0.920283	0.289669	2.18558	0.774856	1.57925	3.61713
20	0.475145	0	1.15465	0.893512	0.280855	2.17677	0.971881	1.50478	3.54266
21	0.48689	0	1.15465	1.44883	0.279988	2.1759	0.665752	1.48267	3.52055
22	0.506532	0	1.15465	0.992384	0.275559	2.17147	0.649996	1.43331	3.4712
23	0.506738	0	1.15465	2.59651	0.274787	2.1707	0.345205	1.41721	3.45509
24	0.544168	0	1.15465	1.14906	0.266311	2.16222	0.458821	1.32847	3.36635
25	0.570127	0	1.15465	3.712	0.265264	2.16118	0.295114	1.26033	3.29822
26	0.60306	0	1.15465	0.925783	0.25874	2.15465	0.555008	1.25172	3.2896
27	0.658194	0	1.15465	1.39896	0.247298	2.14321	0.548357	0.877262	2.91515
28	1.07338	0	1.15465	3.36839	0.241431	2.13734	0.349046	0.848676	2.88656
29	9.87146	0	1.15465	1.01716	0.226316	2.12223	0.301769	0.814527	2.85241

## Sheet: Ext_Fig_5a3_barcode_R1_REM
	Dim_0_lifetime	Dim_0_births	Dim_0_shuffled_line	Dim_1_lifetime	Dim_1_births	Dim_1_shuffled_line	Dim_2_lifetime	Dim_2_births	Dim_2_shuffled_line
0	0.324143	0	1.44487	1.50244	0.771761	3.09065	0.418916	9.20388	11.5616
1	0.324747	0	1.44487	0.847416	0.631227	2.95011	0.520445	7.79769	10.1554
2	0.330071	0	1.44487	0.942996	0.626204	2.94509	2.33907	7.47945	9.83716
3	0.334348	0	1.44487	1.24078	0.528307	2.84719	0.454461	6.2937	8.65141
4	0.338654	0	1.44487	0.741643	0.485101	2.80399	4.45096	5.70321	8.06092
5	0.340391	0	1.44487	0.744451	0.470012	2.7889	5.56687	4.60323	6.96093
6	0.3421	0	1.44487	0.703621	0.435313	2.7542	6.37808	4.09817	6.45588
7	0.345285	0	1.44487	0.719139	0.419509	2.7384	3.7691	3.67385	6.03155
8	0.347551	0	1.44487	0.96098	0.41002	2.72891	0.258878	2.17356	4.53127
9	0.348051	0	1.44487	0.706441	0.408606	2.72749	0.166407	2.01916	4.37686
10	0.350465	0	1.44487	0.747278	0.397325	2.71621	0.177714	1.80865	4.16636
11	0.351357	0	1.44487	0.773807	0.39163	2.71052	0.294247	1.66635	4.02405
12	0.356827	0	1.44487	0.981602	0.378929	2.69782	0.27048	1.3909	3.7486
13	0.3595	0	1.44487	1.05732	0.366802	2.68569	0.335917	1.36371	3.72142
14	0.362078	0	1.44487	0.768105	0.350414	2.6693	0.172566	1.28375	3.64145
15	0.369171	0	1.44487	0.927661	0.29323	2.61212	0.703665	1.26691	3.62461
16	0.369193	0	1.44487	1.29628	0.287939	2.60683	0.195433	1.09339	3.45109
17	0.370981	0	1.44487	1.03261	0.273688	2.59257	0.221102	1.02563	3.38334
18	0.374544	0	1.44487	1.05962	0.270929	2.58982	0.22757	1.0182	3.3759
19	0.378063	0	1.44487	1.27093	0.268723	2.58761	0.549837	0.994929	3.35263
20	0.381753	0	1.44487	0.930278	0.263935	2.58282	0.251225	0.946427	3.30413
21	0.383711	0	1.44487	3.33642	0.260311	2.5792	0.228056	0.930651	3.28836
22	0.394866	0	1.44487	1.08978	0.257497	2.57638	0.234155	0.881697	3.2394
23	0.412378	0	1.44487	1.35325	0.257408	2.57629	0.259446	0.880991	3.2387
24	0.442778	0	1.44487	0.908345	0.255458	2.57434	0.397274	0.873098	3.2308
25	0.468054	0	1.44487	0.914319	0.248967	2.56785	0.277099	0.75768	3.11538
26	0.505673	0	1.44487	2.41114	0.247074	2.56596	0.218776	0.713363	3.07107
27	0.743711	0	1.44487	4.0494	0.239566	2.55845	0.385946	0.704905	3.06261
28	0.98676	0	1.44487	2.1215	0.238296	2.55718	0.216285	0.687532	3.04524
29	11.5239	0	1.44487	0.73915	0.230125	2.54901	0.168869	0.669906	3.02761

[truncated: 50 more sheets: Ext_Fig_5a3_barcode_R3_REM, Ext_Fig_5a3_barcode_Q1_REM, Ext_Fig_5a3_barcode_Q2_REM, Ext_Fig_5a3_barcode_S1_REM, Ext_Fig_5a4_barcode_R3_SWS, Ext_Fig_5a4_barcode_Q1_SWS, Ext_Fig_5a4_barcode_Q2_SWS, Ext_Fig_5a4_barcode_S1_SWS, Ext_Fig_5b1_phases_R1_OFWW, Ext_Fig_5b1_phases_R3_OFWW, Ext_Fig_5b1_phases_Q1_OFWW, Ext_Fig_5b1_phases_Q2_OFWW, Ext_Fig_5b1_phases_S1_OFWW, Ext_Fig_5b1_dist_R1_OFWW, Ext_Fig_5b1_dist_R3_OFWW, Ext_Fig_5b1_dist_Q1_OFWW, Ext_Fig_5b1_dist_Q2_OFWW, Ext_Fig_5b1_dist_S1_OFWW, Ext_Fig_5b1_corr_R1_OFWW, Ext_Fig_5b1_corr_R3_OFWW …]
