# Supplementary material for: Toroidal topology of population activity in grid cells
Source: Nature. 2022 Jan 12;602(7895):123–8. doi: 10.1038/s41586-021-04268-7 (PMC8810387; doi:10.1038/s41586-021-04268-7)
Supplement: Supplementary file 15 — Source Data Extended Data Fig. 7 [file 41586_2021_4268_MOESM15_ESM.xlsx]

## Sheet: Ext_Fig_7a_barcode_Couey
	Dim_0_lifetime	Dim_0_births	Dim_1_lifetime	Dim_1_births	Dim_2_lifetime	Dim_2_births
0	0.567168	0	1.07578	2.43772	0.193714	20.6451
1	0.569679	0	1.16137	2.34085	0.402088	17.9395
2	0.573293	0	2.96671	2.26001	0.483913	17.4829
3	0.607224	0	1.28952	2.03198	1.29835	16.771
4	0.609752	0	0.973182	1.50026	1.47107	16.6253
5	0.632504	0	1.13996	1.27828	0.777527	16.551
6	0.655332	0	2.58022	1.1105	0.408337	16.4405
7	0.66002	0	1.77985	1.0131	0.244022	16.412
8	0.673641	0	1.5622	0.988514	0.178465	16.0317
9	0.701938	0	1.56336	0.96969	0.551527	15.9957
10	0.71315	0	1.13621	0.957275	0.136086	15.723
11	0.719287	0	0.89205	0.932724	0.172995	15.5545
12	0.758393	0	1.6171	0.924999	0.259837	14.9111
13	0.787112	0	1.52087	0.848892	0.385034	14.8891
14	0.805732	0	0.936988	0.81896	0.216835	14.7726
15	0.813824	0	1.42141	0.776936	0.495886	14.7387
16	0.858889	0	1.75777	0.770181	1.05833	14.6323
17	0.903982	0	2.29605	0.650595	0.201183	14.5736
18	0.920845	0	3.13321	0.638853	0.200665	14.4994
19	0.939305	0	1.16724	0.635237	0.206147	14.3015
20	1.01273	0	3.46039	0.621587	0.349883	14.2444
21	1.07163	0	0.841497	0.617872	1.53481	13.8606
22	1.15679	0	11.8435	0.56197	0.416833	13.844
23	1.17918	0	12.107	0.54832	1.72711	13.8342
24	1.24825	0	1.91457	0.52807	0.113159	13.5318
25	1.31068	0	1.85925	0.516007	1.0847	13.3556
26	1.42995	0	0.833962	0.508156	0.846069	7.08674
27	1.84643	0	0.91339	0.484378	0.148727	6.57953
28	1.87171	0	0.92938	0.440843	9.56065	6.35629
29	22.9227	0	1.18982	0.420975	0.102122	1.45025

## Sheet: Ext_Fig_7b_barcode_Guanella
	Dim_0_lifetime	Dim_0_births	Dim_1_lifetime	Dim_1_births	Dim_2_lifetime	Dim_2_births
0	0.126105	0	0.995768	0.249565	0.734283	26.9301
1	0.126594	0	0.800079	0.21598	0.507875	25.9388
2	0.126702	0	0.716765	0.213842	0.63739	25.7309
3	0.127503	0	0.807852	0.194911	0.603497	25.5437
4	0.127681	0	0.840075	0.189205	0.450171	25.2899
5	0.128174	0	1.22054	0.182147	1.59225	25.0001
6	0.128363	0	0.765389	0.17292	0.4685	24.5091
7	0.129884	0	0.961425	0.171948	0.428568	24.1933
8	0.133485	0	1.10838	0.171458	1.60593	24.152
9	0.13598	0	1.57975	0.166049	0.725008	24.0906
10	0.13939	0	0.696805	0.160837	1.33924	24.0456
11	0.140758	0	0.739055	0.152213	0.501081	23.9304
12	0.14169	0	0.928342	0.144892	0.981873	23.8711
13	0.144481	0	0.700121	0.143453	0.483253	23.4414
14	0.14503	0	0.89297	0.140525	0.644302	23.3696
15	0.146174	0	1.7597	0.139177	0.508249	23.1125
16	0.147415	0	0.862629	0.135855	0.505232	22.9538
17	0.147633	0	0.769171	0.135508	0.630989	22.7895
18	0.1479	0	1.0325	0.133793	1.03575	22.7323
19	0.148607	0	0.902337	0.133242	0.619566	22.7275
20	0.153901	0	0.877158	0.132472	1.57379	22.6786
21	0.155619	0	2.10147	0.128694	0.71246	22.3359
22	0.157363	0	1.2164	0.1275	0.776125	22.3191
23	0.157749	0	0.831764	0.12746	1.37752	22.1391
24	0.158798	0	21.345	0.12492	0.64978	21.985
25	0.164631	0	1.43091	0.124394	2.16461	21.9514
26	0.166871	0	21.3634	0.123095	2.08947	21.8314
27	0.182011	0	0.900927	0.119027	2.80047	21.7928
28	0.293394	0	1.02165	0.117031	1.36848	21.7155
29	30.4308	0	0.918061	0.110259	22.9307	2.27794

## Sheet: Ext_Fig_7a_barcode_square
	Dim_0_lifetime	Dim_0_births	Dim_1_lifetime	Dim_1_births	Dim_2_lifetime	Dim_2_births
0	0.0835202	0	0.652178	0.155707	0.92049	28.4119
1	0.0841571	0	0.667315	0.14588	1.11238	28.1773
2	0.0853935	0	0.61876	0.123856	0.948963	28.0469
3	0.0860456	0	0.676313	0.111272	0.963167	27.9515
4	0.0866128	0	0.64884	0.108833	1.18322	27.4822
5	0.0877654	0	0.741512	0.107421	1.08542	27.4515
6	0.0880525	0	0.654134	0.101004	0.963202	27.3992
7	0.0884084	0	0.630565	0.100437	0.915199	27.2683
8	0.0886199	0	0.619979	0.0985282	1.27223	26.9982
9	0.0890904	0	0.774322	0.0976212	1.13471	26.8808
10	0.0900507	0	0.901343	0.0955626	1.18894	26.8551
11	0.0907981	0	0.702196	0.0938064	0.954712	26.8431
12	0.0913627	0	0.713784	0.0928676	1.28378	26.7823
13	0.0918789	0	0.756142	0.0927826	0.910772	26.7461
14	0.0923627	0	0.672001	0.0904734	0.885965	26.737
15	0.096031	0	0.874788	0.0882393	1.00782	26.4936
16	0.0965578	0	0.65506	0.088209	1.06249	26.4524
17	0.0984088	0	0.646036	0.0879002	1.11219	25.404
18	0.0987676	0	0.735824	0.0867807	1.16594	24.895
19	0.0998966	0	20.4305	0.0839695	1.07278	24.724
20	0.104214	0	0.647544	0.0808608	1.00703	24.6224
21	0.107458	0	0.690736	0.0799463	1.25189	24.2115
22	0.108023	0	0.720968	0.0743904	1.30684	24.0095
23	0.110602	0	21.2128	0.0725899	1.55156	23.9033
24	0.120837	0	0.734031	0.0719305	0.971245	22.5289
25	0.125938	0	0.695998	0.0712694	1.05042	22.5202
26	0.13305	0	0.711589	0.0709271	0.897034	22.4461
27	0.140697	0	0.965698	0.0694211	2.14623	22.4138
28	0.169451	0	0.712182	0.0650877	2.00449	21.4506
29	32.6591	0	0.63284	0.0451705	25.1664	1.06058

## Sheet: Ext_Fig_7a_barcode_hexagonal
	Dim_0_lifetime	Dim_0_births	Dim_1_lifetime	Dim_1_births	Dim_2_lifetime	Dim_2_births
0	0.0848008	0	26.4821	0.77777	1.05027	28.9745
1	0.0851826	0	0.598464	0.158952	1.29985	28.8634
2	0.0853542	0	0.895771	0.139293	1.16836	28.7869
3	0.0853634	0	0.894697	0.137049	1.01956	28.698
4	0.0854637	0	0.711888	0.126442	1.18166	28.6413
5	0.0855419	0	0.704163	0.126332	1.35065	28.6287
6	0.0870413	0	0.639097	0.126016	1.15151	28.5985
7	0.0871069	0	0.666971	0.123973	0.989231	28.5826
8	0.0871374	0	0.632036	0.123499	1.07239	28.5745
9	0.0874671	0	0.600786	0.122402	1.01686	28.5459
10	0.08781	0	0.678679	0.12236	1.11804	28.4958
11	0.0883123	0	0.597761	0.11544	1.12881	28.4905
12	0.088337	0	0.720835	0.111426	1.09246	28.4693
13	0.0886839	0	0.788666	0.107116	1.16378	28.33
14	0.0899116	0	0.674014	0.105734	1.00532	28.3286
15	0.0903459	0	26.9272	0.103477	1.56469	28.3196
16	0.0912739	0	0.616128	0.103331	1.37664	28.3033
17	0.0958637	0	0.733163	0.101027	1.20236	28.184
18	0.0991235	0	0.653551	0.0998912	1.76631	28.07
19	0.103746	0	0.635716	0.0975707	0.991037	28.0354
20	0.104803	0	0.640614	0.0930369	1.10737	28.0105
21	0.105267	0	0.674877	0.0911992	2.01267	27.9363
22	0.105833	0	0.605334	0.0891307	1.28283	27.9149
23	0.109169	0	0.833871	0.0859155	1.8485	27.8749
24	0.111674	0	0.653902	0.0839021	2.52669	27.5312
25	0.11509	0	0.714933	0.0819408	1.64838	27.4481
26	0.117999	0	0.651375	0.0788668	2.36116	27.428
27	0.133184	0	0.7595	0.0786345	2.14731	27.3626
28	0.15104	0	0.642534	0.075067	2.58676	27.2976
29	34.4898	0	0.62835	0.073286	28.4081	1.3698
