# Supplementary material for: Toroidal topology of population activity in grid cells
Source: Nature. 2022 Jan 12;602(7895):123–8. doi: 10.1038/s41586-021-04268-7 (PMC8810387; doi:10.1038/s41586-021-04268-7)
Supplement: Supplementary file 17 — Source Data Extended Data Fig. 9 [file 41586_2021_4268_MOESM17_ESM.xlsx]

## Sheet: Ext_Fig_9a_mua_traces
time (s)	mua_of	mua_rem	mua_sws
0	0.474903	0.261224	-0.733734
0.01	2.11999	-0.595995	-0.27012
0.02	2.06123	-0.103094	-0.321633
0.03	2.06123	0.411237	0.0647122
0.04	0.856798	0.111211	0.0131996
0.05	1.73809	0.625542	0.70862
0.06	0.298645	2.16853	0.70862
0.07	-0.523897	2.27569	1.45555
0.08	-1.05267	-0.0388027	0.0647122
0.09	-0.729532	0.411237	-0.47617
0.1	-0.523897	-0.638856	-0.501927
0.11	-0.0538731	-0.85316	-0.579196
0.12	0.915551	-1.00317	-0.604952
0.13	0.0930092	-1.04603	0.605595
0.14	2.06123	-1.19605	0.837402
0.15	2.26687	-1.32463	1.86765
0.16	1.67934	-1.15319	1.06921
0.17	0.886174	-1.21748	1.73887
0.18	-0.49452	-1.15319	-0.192851
0.19	-0.847038	-0.488842	-0.0640694
0.2	-1.31706	-0.638856	-0.630708
0.21	-0.847038	-0.531703	-0.0640694
0.22	-0.0244967	0.53982	0.631351
0.23	-0.729532	0.625542	0.451057
0.24	0.651162	1.82565	0.837402
0.25	0.915551	1.24702	1.50707
0.26	0.621786	0.775555	0.476813
0.27	1.29744	0.732694	0.193494
0.28	1.29744	0.582681	0.785889
0.29	1.15056	-0.0388027	0.476813
0.3	0.445527	-0.595995	0.0904685
0.31	-0.230132	-0.0388027	0.116225
0.32	-0.905791	-0.938882	0.348032
0.33	-1.08205	-0.83173	-0.167095
0.34	-1.0233	-0.981743	0.451057
0.35	-0.964544	-0.531703	0.528326
0.36	-0.758909	-0.83173	0.631351
0.37	-0.288885	0.0254887	0.399544
0.38	0.0636328	-0.660286	0.399544
0.39	0.680539	0.0683496	0.245006
0.4	1.23869	0.518389	0.760133
0.41	1.73809	0.968429	1.53282
0.42	2.29624	1.41847	0.579839
0.43	0.357398	0.196932	0.785889
0.44	-0.112626	-0.124524	0.116225
0.45	-1.0233	-0.188816	-0.785246
0.46	-0.788285	-1.00317	-0.630708
0.47	-1.25831	-1.21748	-0.836759
0.48	-0.817662	-1.13176	0.0647122
0.49	-0.876414	-1.17462	0.451057
0.5	-0.318261	-1.15319	-0.0125567
0.51	-0.553273	-1.0246	-0.218607
0.52	0.328021	-1.26034	-1.04281
0.53	0.680539	-1.04603	-1.19735
0.54	0.680539	0.0897801	-1.2231
0.55	0.621786	-0.36026	-1.01705
0.56	-0.230132	-0.0173722	-0.75949
0.57	-0.465144	1.4399	-1.14583
0.58	-0.49452	1.50419	-1.17159
0.59	-0.553273	2.1471	-1.19735
0.6	-0.935167	1.03272	-1.04281
0.61	-1.25831	-0.188816	-0.656465
0.62	-0.758909	-0.231677	-0.862515
0.63	-0.523897	-0.960312	-0.785246
0.64	0.328021	-0.938882	-0.888272
0.65	0.298645	-1.21748	-0.811003
0.66	0.210515	-1.04603	-1.01705
0.67	1.56183	-1.00317	-0.939784
0.68	1.03306	-0.188816	-0.836759
0.69	0.0636328	0.0897801	-1.19735
0.7	-0.112626	0.818416	-1.04281
0.71	-0.847038	0.218363	-1.17159
0.72	-1.11143	1.20416	-1.09432
0.73	-0.700156	1.86851	-0.811003
0.74	-0.553273	1.86851	-0.836759
0.75	-0.377014	1.03272	-0.862515
0.76	0.41615	1.1613	-0.733734
0.77	1.23869	0.882707	0.399544
0.78	1.38557	-0.317399	0.579839
0.79	2.09061	-0.617425	0.734376
0.8	1.17994	-0.724577	0.296519
0.81	0.474903	-1.04603	0.50257
0.82	-0.99392	-1.0246	0.399544
0.83	-1.17018	-0.767438	-0.347389
0.84	-1.25831	-0.788869	-0.527683
0.85	-1.34644	-0.638856	-0.939784
0.86	-0.99392	-0.188816	-0.914028
0.87	-0.99392	-0.0388027	-0.424658
0.88	-1.0233	0.368376	-0.682221
0.89	-0.347638	1.35418	-0.141338
0.9	-0.0832496	2.23283	-0.0898257
0.91	0.621786	2.27569	-0.450414
0.92	2.64876	1.48276	-0.501927
0.93	0.592409	0.604111	0.116225
0.94	0.357398	0.261224	0.476813
0.95	-0.49452	-0.36026	0.914671
0.96	-0.99392	-0.40312	1.19799
0.97	-1.17018	-0.788869	0.373788
0.98	-0.847038	-1.28177	0.50257
0.99	-0.788285	-0.83173	-0.630708
1	-0.318261	-1.62466	-0.244364
1.01	0.445527	-0.874591	-0.501927
1.02	0.915551	-0.531703	-0.630708
1.03	1.12119	-0.681716	-0.579196
1.04	2.38437	-0.0816636	-0.553439
1.05	0.974304	-0.445981	-0.295876
1.06	0.269268	0.346946	-0.373145
1.07	-0.377014	0.0469192	-0.244364
1.08	-0.700156	0.732694	-0.733734
1.09	-0.905791	0.325515	-0.811003
1.1	-1.19956	0.518389	-0.656465
1.11	-0.758909	-0.0816636	-0.707977
1.12	-1.05267	-0.295968	-0.553439
1.13	-0.641403	-0.681716	-0.398902
1.14	0.122386	0.0897801	-0.579196
1.15	0.445527	-0.317399	-0.373145
1.16	1.62059	-0.424551	-0.0898257
1.17	1.9731	-0.617425	-0.501927
1.18	2.76627	-0.788869	0.50257
1.19	0.621786	-0.617425	0.348032
1.2	0.827421	-0.424551	-0.0640694
1.21	-0.670779	-0.253107	-0.295876
1.22	-0.670779	0.475528	-0.424658
1.23	-0.99392	1.31132	-0.321633
1.24	-1.1408	1.86851	-0.424658
1.25	-0.377014	0.218363	-0.398902
1.26	-0.230132	-0.145955	-0.579196
1.27	1.03306	-0.167385	-0.47617
1.28	0.798045	-0.0602331	-0.295876
1.29	2.00248	-0.724577	-0.579196
1.3	2.79565	-1.0246	-0.0898257
1.31	0.239892	-1.26034	-0.398902
1.32	1.50308	-1.17462	0.296519
1.33	0.41615	-0.788869	-0.75949
1.34	-0.612026	0.475528	-1.2231
1.35	-1.11143	0.604111	-0.862515
1.36	-1.28769	0.475528	-0.965541
1.37	-0.99392	0.668403	-1.32613
1.38	-0.58265	1.46133	-0.707977
1.39	-0.49452	1.33275	-1.09432
1.4	-0.200756	0.968429	-1.27462
1.41	0.210515	0.518389	-1.27462
1.42	1.41495	0.218363	-1.30037
1.43	1.12119	-0.981743	-1.27462
1.44	1.62059	-1.15319	-1.2231
1.45	1.29744	-1.19605	-1.17159
1.46	0.41615	-1.0889	-0.682221
1.47	-0.553273	-1.0889	2.51156
1.48	-0.49452	-0.788869	2.74337
1.49	-0.788285	-0.317399	2.09946
1.5	-0.817662	-0.424551	2.40854
1.51	-0.377014	1.07558	2.74337
1.52	-0.788285	-0.103094	2.38278
1.53	-0.670779	0.646972	0.99194
1.54	0.239892	-0.488842	1.6616
1.55	0.151762	-0.445981	1.58434
1.56	0.50428	-1.47464	1.53282
1.57	1.79684	-1.06746	0.785889
1.58	1.62059	-1.26034	1.79039
1.59	1.17994	-1.00317	0.605595
1.6	1.00368	-0.660286	2.64034
1.61	0.944927	-0.253107	1.86765
1.62	-0.200756	0.239793	2.46005
1.63	-0.817662	0.0254887	2.56308
1.64	-0.670779	1.01129	2.40854
1.65	-0.964544	0.796985	3.36152
1.66	-0.905791	1.11844	2.12522
1.67	-0.142003	1.28989	1.79039
1.68	0.474903	-0.553134	1.53282
1.69	0.122386	-0.424551	1.61009
1.7	0.474903	-0.167385	0.348032
1.71	0.239892	-1.15319	-0.0383131
1.72	-0.553273	-1.32463	-0.373145
1.73	-0.553273	-0.917452	0.0647122
1.74	-1.22893	-0.874591	-0.0898257
1.75	-1.08205	-0.338829	-0.321633
1.76	-0.935167	0.00405826	-0.141338
1.77	-0.788285	0.454098	0.528326
1.78	-1.0233	0.839846	0.348032
1.79	-0.670779	0.304085	1.89341
1.8	-0.729532	2.44713	3.15547
1.81	-1.0233	0.861277	2.38278
1.82	-0.788285	0.754124	2.07371
1.83	-0.641403	0.625542	1.12072
1.84	-0.847038	-0.0173722	0.476813
1.85	0.445527	-0.767438	0.0389559
1.86	0.50428	-1.17462	0.888914
1.87	1.15056	-0.638856	1.2495
1.88	-0.641403	-0.960312	1.79039
1.89	-1.0233	-0.510273	1.48131
1.9	-0.964544	0.196932	2.38278
1.91	-0.788285	0.475528	1.99644
1.92	-0.700156	1.35418	3.02669
1.93	-0.905791	1.58991	0.579839
1.94	-0.553273	1.63277	1.30102
1.95	-0.0832496	1.78279	1.8419
1.96	-0.112626	1.48276	1.53282
1.97	-0.288885	0.882707	1.73887
1.98	-0.935167	0.432667	0.348032
1.99	-0.935167	0.132641	1.86765
2	-1.22893	-0.788869	1.73887
2.01	-1.1408	-1.11033	1.97068
2.02	-0.876414	-1.34606	3.2585
2.03	-1.43457	-1.26034	2.94942
2.04	-0.670779	-1.36749	1.8419
2.05	-1.08205	-1.26034	0.0647122
2.06	-0.935167	-0.960312	0.0131996
2.07	-0.641403	-0.83173	0.141981
2.08	-0.435767	0.282654	-0.295876
2.09	0.181139	0.368376	-0.527683
2.1	0.269268	1.1613	-0.991297
2.11	0.768668	1.9328	-0.914028
2.12	2.20812	2.06138	-0.888272
2.13	1.91435	1.9328	-0.991297
2.14	0.944927	0.411237	-0.811003
2.15	0.122386	0.53982	-0.965541
2.16	-1.0233	0.411237	-0.862515
2.17	-0.935167	0.304085	-0.914028
2.18	-0.758909	-1.00317	-0.939784
2.19	-0.758909	-0.553134	-0.707977
2.2	-0.553273	-0.767438	-0.836759
2.21	0.239892	0.0469192	0.0131996
2.22	0.533656	0.00405826	-0.0125567
2.23	1.06243	0.432667	-0.115582
2.24	1.29744	1.26846	-0.347389
2.25	0.298645	1.63277	-0.733734
2.26	-0.259508	2.2114	-0.914028
2.27	-0.435767	2.31855	-0.424658
2.28	-0.788285	1.01129	-0.75949
2.29	-0.700156	1.24702	-0.167095
2.3	-0.788285	-0.0388027	-0.295876
2.31	-0.876414	-0.145955	0.760133
2.32	-0.758909	-0.788869	0.837402
2.33	-0.0832496	-0.938882	0.760133
2.34	-0.817662	-1.5175	0.760133
2.35	-0.288885	-1.00317	-0.0383131
2.36	-0.0832496	-1.26034	0.167737
2.37	0.563033	-0.960312	0.296519
2.38	-0.435767	-0.424551	-0.27012
2.39	-0.905791	0.154071	0.657108
2.4	0.0342563	1.31132	0.631351
2.41	-0.935167	1.73993	0.811645
2.42	-0.817662	2.2114	0.863158
2.43	-0.318261	2.29712	0.141981
2.44	0.386774	1.31132	0.476813
2.45	0.357398	-0.210246	0.888914
2.46	0.739292	-0.253107	0.373788
2.47	0.709915	-1.13176	0.0647122
2.48	0.944927	-0.638856	0.245006
2.49	0.651162	-1.00317	0.348032
2.5	-0.729532	-1.0889	0.966183
2.51	-1.17018	-1.34606	1.71312
2.52	-0.905791	-0.981743	2.69186
2.53	-0.876414	-0.510273	1.48131
2.54	-0.964544	-0.103094	1.30102
2.55	-0.788285	0.518389	1.48131
2.56	-0.817662	-0.231677	0.888914
2.57	-0.905791	0.282654	0.914671
2.58	-0.435767	1.11844	1.89341
2.59	-0.465144	0.796985	0.734376
2.6	-0.58265	1.50419	0.914671
2.61	-0.318261	0.368376	1.32677
2.62	-0.347638	-1.11033	1.17223
2.63	0.651162	-0.767438	1.63585
2.64	-0.230132	-1.19605	1.4298
2.65	-0.817662	-0.981743	1.30102
2.66	-0.876414	-1.36749	0.425301
2.67	-0.847038	-1.15319	-0.141338
2.68	-1.0233	-0.767438	0.425301
2.69	-0.817662	-0.40312	-0.373145
2.7	-0.905791	-0.703147	-0.553439
2.71	-0.847038	-0.317399	-0.501927
2.72	-0.612026	-0.595995	0.0389559
2.73	0.0930092	0.304085	0.21925
2.74	0.651162	1.41847	0.245006
2.75	0.592409	1.46133	-0.0640694
2.76	1.44433	1.84708	-0.75949
2.77	2.14936	1.63277	-0.991297
2.78	2.09061	1.26846	-0.785246
2.79	0.445527	0.732694	-0.811003
2.8	-0.553273	-0.103094	-0.115582
2.81	-0.817662	-0.253107	-0.656465
2.82	-0.670779	-0.595995	0.167737
2.83	-1.05267	-1.06746	-0.218607
2.84	-0.347638	-1.04603	-0.682221
2.85	-0.377014	-1.00317	0.116225
2.86	1.20932	-0.83173	-0.424658
2.87	0.768668	-0.231677	-0.579196
2.88	1.8556	0.282654	-0.527683
2.89	2.32562	-0.167385	-0.604952
2.9	2.94253	1.6542	-0.630708
2.91	2.76627	1.35418	-0.553439
2.92	1.62059	2.61857	-0.682221
2.93	1.82622	1.22559	-0.141338
2.94	-0.0832496	1.28989	-0.321633
2.95	0.651162	0.625542	0.682864
2.96	-0.435767	-0.767438	0.70862
2.97	-0.612026	-0.638856	1.06921
2.98	-0.259508	-1.13176	1.71312
2.99	-0.171379	-1.21748	0.811645
3	-0.288885	-1.06746	0.0389559
3.01			-0.115582
3.02			-0.244364
3.03			-0.295876
3.04			-0.862515
3.05			-0.811003
3.06			-0.604952
3.07			0.193494
3.08			-0.630708
3.09			-0.991297
3.1			-0.785246
3.11			-0.785246
3.12			-0.888272
3.13			-0.811003
3.14			-0.682221
3.15			-0.707977
3.16			-0.707977
3.17			-0.707977
3.18			-0.579196
3.19			-0.47617
3.2			-0.914028
3.21			-1.06857
3.22			-1.2231
3.23			-1.12008
3.24			-1.17159
3.25			-1.12008
3.26			-0.733734
3.27			-1.01705
3.28			-0.888272
3.29			-0.888272
3.3			-0.836759
3.31			-1.09432
3.32			-0.991297
3.33			-0.656465
3.34			0.141981
3.35			0.554082
3.36			-0.450414
3.37			-0.47617
3.38			-0.733734
3.39			-0.553439
3.4			-0.682221
3.41			-0.501927
3.42			-0.501927
3.43			-0.373145
3.44			-0.192851
3.45			-0.295876
3.46			-0.0898257
3.47			1.09496
3.48			1.61009
3.49			1.17223
3.5			0.888914
3.51			-0.0125567
3.52			-0.501927
3.53			-0.939784
3.54			-0.733734
3.55			-0.811003
3.56			-0.836759
3.57			-1.09432
3.58			-1.27462
3.59			-1.2231
3.6			-1.37764
3.61			-1.4034
3.62			-1.4034
3.63			-1.32613
3.64			-1.24886
3.65			-1.24886
3.66			-1.19735
3.67			-1.30037
3.68			-1.24886
3.69			-1.24886
3.7			-1.27462
3.71			-1.01705
3.72			-0.527683
3.73			-0.785246
3.74			-0.991297
3.75			-1.04281
3.76			-1.01705
3.77			-0.785246
3.78			0.70862
3.79			0.245006
3.8			-0.0125567
3.81			-0.450414
3.82			-0.244364
3.83			-0.398902
3.84			-0.527683
3.85			0.141981
3.86			0.0647122
3.87			0.425301
3.88			0.99194
3.89			1.27526
3.9			1.8419
3.91			0.167737
3.92			-0.579196
3.93			-0.501927
3.94			-0.785246
3.95			-0.398902
3.96			-0.398902
3.97			-0.398902
3.98			-0.501927
3.99			-0.630708
4			-0.733734
4.01			-0.373145
4.02			0.0647122
4.03			-0.75949
4.04			-0.914028
4.05			-0.707977
4.06			-0.785246
4.07			-0.75949
4.08			-0.733734
4.09			-0.965541
4.1			-0.630708
4.11			-0.656465
4.12			-0.501927
4.13			-0.321633
4.14			-0.218607
4.15			-0.321633
4.16			-0.218607
4.17			-0.218607
4.18			-0.347389
4.19			-0.424658
4.2			-0.450414
4.21			-0.785246
4.22			-0.75949
4.23			-0.862515
4.24			-0.553439
4.25			-0.553439
4.26			-0.811003
4.27			-0.965541
4.28			-0.914028
4.29			-0.630708
4.3			-0.811003
4.31			-0.785246
4.32			0.0131996
4.33			1.17223
4.34			0.0904685
4.35			1.71312
4.36			1.4298
4.37			1.19799
4.38			1.27526
4.39			0.245006
4.4			-0.27012
4.41			-0.244364
4.42			-0.167095
4.43			0.193494
4.44			0.373788
4.45			1.91917
4.46			1.55858
4.47			1.63585
4.48			1.58434
4.49			0.70862
4.5			1.45555
4.51			0.70862
4.52			0.116225
4.53			0.0647122
4.54			-0.0898257
4.55			0.245006
4.56			-0.424658
4.57			0.0131996
4.58			0.21925
4.59			0.50257
4.6			1.63585
4.61			0.837402
4.62			1.32677
4.63			0.451057
4.64			1.68736
4.65			2.07371
4.66			1.63585
4.67			0.425301
4.68			-0.321633
4.69			-0.398902
4.7			-0.424658
4.71			-0.192851
4.72			-0.630708
4.73			-0.192851
4.74			-0.398902
4.75			-0.75949
4.76			-0.707977
4.77			-1.09432
4.78			-1.32613
4.79			-1.4034
4.8			-1.35189
4.81			-1.35189
4.82			-1.37764
4.83			-1.37764
4.84			-1.37764
4.85			-1.30037
4.86			-1.2231
4.87			-1.27462
4.88			-1.19735
4.89			-1.19735
4.9			-1.2231
4.91			-1.24886
4.92			-1.30037
4.93			-1.32613
4.94			-1.06857
4.95			-1.19735
4.96			-1.14583
4.97			-0.991297
4.98			-0.914028
4.99			-0.888272
5			0.0131996
5.01			-0.630708
5.02			0.348032
5.03			1.09496
5.04			0.734376
5.05			0.811645
5.06			0.399544
5.07			1.19799
5.08			0.70862
5.09			0.70862
5.1			1.81614
5.11			1.22375
5.12			0.528326
5.13			-0.579196
5.14			-0.630708
5.15			-0.811003
5.16			-0.553439
5.17			0.296519
5.18			0.70862
5.19			1.14648
5.2			0.50257
5.21			1.40404
5.22			0.528326
5.23			1.09496
5.24			0.554082
5.25			0.528326
5.26			0.0904685
5.27			-0.733734
5.28			-0.733734
5.29			-0.707977
5.3			-0.811003
5.31			-0.656465
5.32			-0.244364
5.33			-0.115582
5.34			-0.373145
5.35			-0.398902
5.36			-0.398902
5.37			-0.527683
5.38			-0.707977
5.39			-0.604952
5.4			-0.811003
5.41			0.837402
5.42			2.27976
5.43			1.22375
5.44			0.734376
5.45			0.167737
5.46			-0.0383131
5.47			0.863158
5.48			0.425301
5.49			0.605595
5.5			1.2495
5.51			2.17673
5.52			0.837402
5.53			0.760133
5.54			-0.115582
5.55			0.0647122
5.56			0.193494
5.57			0.322275
5.58			0.811645
5.59			1.76463
5.6			1.32677
5.61			1.2495
5.62			1.50707
5.63			1.68736
5.64			2.02219
5.65			0.734376
5.66			0.0647122
5.67			0.141981
5.68			-1.06857
5.69			-1.24886
5.7			-1.27462
5.71			-1.24886
5.72			-1.2231
5.73			-1.24886
5.74			-1.24886
5.75			-1.2231
5.76			-1.30037
5.77			-1.27462
5.78			-1.27462
5.79			-1.2231
5.8			-1.32613
5.81			-1.30037
5.82			-1.24886
5.83			-1.01705
5.84			-1.01705
5.85			-0.347389
5.86			-0.965541
5.87			-0.939784
5.88			-0.707977
5.89			-0.450414
5.9			-0.0898257
5.91			-0.244364
5.92			0.373788
5.93			0.785889
5.94			1.17223
5.95			0.554082
5.96			1.09496
5.97			0.528326
5.98			0.0389559
5.99			-0.321633
6			0.0389559

## Sheet: Ext_Fig_9b2_log_power_spectra
frequency (Hz)	ratQ_OF_mean	ratQ_OF_lowerCI	ratQ_OF_upperCI	ratQ_REM_mean	ratQ_REM_lowerCI	ratQ_REM_upperCI	ratQ_SWS_mean	ratQ_SWS_lowerCI	ratQ_SWS_upperCI	ratR_OF_mean	ratR_OF_lowerCI	ratR_OF_upperCI	ratR_REM_mean	ratR_REM_lowerCI	ratR_REM_upperCI	ratR_SWS_mean	ratR_SWS_lowerCI	ratR_SWS_upperCI	ratS_OF_mean	ratS_OF_lowerCI	ratS_OF_upperCI	ratS_REM_mean	ratS_REM_lowerCI	ratS_REM_upperCI	ratS_SWS_mean	ratS_SWS_lowerCI	ratS_SWS_upperCI
0	-0.919976	-0.849788	-0.986656	0.415768	0.543716	0.30794	-1.16537	-1.12136	-1.21135	-1.74444	-1.64814	-1.83292	-0.263236	-0.186199	-0.335047	-1.39022	-1.35069	-1.43153	-0.847976	-0.783374	-0.915103	-0.957451	-0.71895	-1.18562	-1.58674	-1.5257	-1.64156
0.195312	-0.963015	-0.892158	-1.03056	0.391326	0.516152	0.283754	-1.17801	-1.13432	-1.22299	-1.7796	-1.6829	-1.86955	-0.285597	-0.21126	-0.357614	-1.41551	-1.37714	-1.45595	-0.863814	-0.79918	-0.93041	-0.979149	-0.733559	-1.2075	-1.60761	-1.54662	-1.66259
0.390625	-1.19157	-1.12129	-1.25847	0.203963	0.330413	0.096658	-1.28717	-1.24827	-1.32928	-1.9691	-1.87135	-2.06467	-0.467584	-0.388998	-0.53594	-1.59359	-1.56053	-1.62968	-1.03105	-0.965588	-1.10112	-1.23453	-0.985028	-1.45391	-1.74029	-1.68271	-1.79067
0.585938	-2.44449	-2.37754	-2.51671	-2.64645	-2.4609	-2.77091	-2.10489	-2.06591	-2.14494	-3.37232	-3.28901	-3.45218	-2.97951	-2.89605	-3.06063	-2.16042	-2.13075	-2.19072	-2.86558	-2.79	-2.93105	-2.91729	-2.7621	-3.04401	-2.80287	-2.7546	-2.84755
0.78125	-2.92709	-2.86063	-2.98699	-3.13278	-3.01492	-3.23008	-2.03125	-1.99007	-2.08081	-3.66407	-3.58514	-3.73885	-3.27201	-3.18855	-3.34066	-2.33889	-2.30671	-2.36827	-3.08941	-3.01956	-3.16026	-3.38787	-3.26893	-3.50319	-2.85542	-2.81016	-2.89859
0.976562	-3.26161	-3.20456	-3.3231	-3.41552	-3.30656	-3.514	-1.97321	-1.92791	-2.01867	-3.78225	-3.70049	-3.85814	-3.42309	-3.34869	-3.48887	-2.43368	-2.40176	-2.46518	-3.27815	-3.20955	-3.34124	-3.57534	-3.45754	-3.67611	-2.83503	-2.79249	-2.88116
1.17188	-3.52324	-3.464	-3.57664	-3.601	-3.4971	-3.69091	-1.94167	-1.89557	-1.9859	-3.83841	-3.75441	-3.91955	-3.52865	-3.46338	-3.59836	-2.53188	-2.50211	-2.5629	-3.44646	-3.37457	-3.50152	-3.71589	-3.56018	-3.82849	-2.81608	-2.76938	-2.86527
1.36719	-3.72991	-3.67033	-3.77974	-3.80502	-3.70689	-3.89612	-1.99286	-1.94349	-2.03702	-3.919	-3.83013	-4.00827	-3.65647	-3.59529	-3.71778	-2.61392	-2.58212	-2.64475	-3.52623	-3.46108	-3.57837	-3.78733	-3.66208	-3.91023	-2.8292	-2.78442	-2.87689
1.5625	-3.88186	-3.82514	-3.93643	-3.95181	-3.85659	-4.04177	-2.08846	-2.04101	-2.13376	-3.99783	-3.89878	-4.08871	-3.73352	-3.67702	-3.79455	-2.71491	-2.682	-2.74619	-3.60706	-3.5396	-3.66695	-3.80482	-3.67454	-3.92532	-2.84819	-2.7987	-2.8985
1.75781	-4.04102	-3.98273	-4.09312	-4.1146	-4.02132	-4.20454	-2.19758	-2.15002	-2.24194	-4.08261	-3.9856	-4.17564	-3.79046	-3.72981	-3.85043	-2.8152	-2.7807	-2.84445	-3.6757	-3.59901	-3.74241	-3.93209	-3.81585	-4.04749	-2.88751	-2.83754	-2.93254
1.95312	-4.19298	-4.13161	-4.24718	-4.25509	-4.15427	-4.35939	-2.34281	-2.29939	-2.3905	-4.1608	-4.05828	-4.24051	-3.8831	-3.82698	-3.95161	-2.89104	-2.85915	-2.91884	-3.792	-3.71723	-3.86083	-3.98904	-3.8723	-4.0997	-2.99696	-2.94427	-3.04152
2.14844	-4.31212	-4.24474	-4.36963	-4.38946	-4.28112	-4.49049	-2.48843	-2.44367	-2.53268	-4.24482	-4.16315	-4.32097	-3.95163	-3.89538	-4.01306	-2.98147	-2.95128	-3.01079	-3.90407	-3.83983	-3.97159	-4.06109	-3.94319	-4.16867	-3.10692	-3.05341	-3.15513
2.34375	-4.41838	-4.36099	-4.47417	-4.47889	-4.37227	-4.58917	-2.66586	-2.6213	-2.71058	-4.32656	-4.24524	-4.40337	-3.94946	-3.89142	-4.01726	-3.06773	-3.03766	-3.09769	-3.97933	-3.91119	-4.052	-4.12895	-3.99991	-4.23588	-3.2437	-3.19271	-3.29079
2.53906	-4.49716	-4.4423	-4.55691	-4.5145	-4.40511	-4.62101	-2.81539	-2.77323	-2.85833	-4.39546	-4.30886	-4.47451	-3.93864	-3.87627	-4.01437	-3.16702	-3.13722	-3.19852	-4.07058	-4.00623	-4.13873	-4.13914	-4.01307	-4.24684	-3.39868	-3.35287	-3.44939
2.73438	-4.56248	-4.50052	-4.61721	-4.56801	-4.45832	-4.67422	-2.969	-2.92381	-3.00882	-4.45929	-4.374	-4.53933	-3.90558	-3.8372	-3.97099	-3.26734	-3.23695	-3.30127	-4.14897	-4.08109	-4.21453	-4.20482	-4.09294	-4.31481	-3.53758	-3.49169	-3.58724
2.92969	-4.59479	-4.53177	-4.65091	-4.56744	-4.45829	-4.67252	-3.12191	-3.08021	-3.16692	-4.51367	-4.42987	-4.59422	-3.90572	-3.83971	-3.97483	-3.35939	-3.32623	-3.39044	-4.16026	-4.0928	-4.22784	-4.20091	-4.09473	-4.31157	-3.68039	-3.62948	-3.72987
3.125	-4.64117	-4.57419	-4.70118	-4.54787	-4.44082	-4.64414	-3.25542	-3.21113	-3.29981	-4.52414	-4.44248	-4.60851	-3.90854	-3.84038	-3.97152	-3.46358	-3.43392	-3.49808	-4.1725	-4.10657	-4.23104	-4.18113	-4.06524	-4.28163	-3.81523	-3.76508	-3.85976
3.32031	-4.68127	-4.61783	-4.74059	-4.56934	-4.4523	-4.6718	-3.37739	-3.33709	-3.42142	-4.51995	-4.44259	-4.59623	-3.90746	-3.83382	-3.96867	-3.53447	-3.49958	-3.56736	-4.19827	-4.13699	-4.25868	-4.23351	-4.11089	-4.34203	-3.91265	-3.86279	-3.9578
3.51562	-4.6599	-4.59693	-4.71789	-4.55783	-4.44091	-4.65183	-3.46671	-3.42283	-3.50773	-4.52526	-4.44979	-4.59727	-3.96338	-3.89872	-4.03046	-3.61437	-3.58134	-3.64546	-4.19816	-4.14198	-4.25358	-4.22271	-4.09848	-4.3406	-4.01964	-3.96986	-4.06359
3.71094	-4.64134	-4.58235	-4.69958	-4.53203	-4.42693	-4.6281	-3.56216	-3.51677	-3.60386	-4.50494	-4.4237	-4.57768	-3.97571	-3.91413	-4.04384	-3.7105	-3.67853	-3.74459	-4.1557	-4.10498	-4.2032	-4.1702	-4.03196	-4.27663	-4.09955	-4.04999	-4.1431
3.90625	-4.59567	-4.53778	-4.65192	-4.51272	-4.38647	-4.60852	-3.6428	-3.60035	-3.68701	-4.51802	-4.44806	-4.58775	-3.95201	-3.88464	-4.01938	-3.76425	-3.73187	-3.7965	-4.10198	-4.05064	-4.15294	-4.2613	-4.10172	-4.37168	-4.19675	-4.14709	-4.23636
4.10156	-4.57695	-4.5194	-4.63566	-4.49745	-4.38956	-4.58905	-3.6938	-3.64719	-3.73764	-4.54587	-4.47711	-4.6253	-3.90277	-3.82741	-3.97478	-3.83799	-3.80267	-3.86795	-4.0894	-4.03456	-4.14416	-4.26674	-4.11115	-4.37596	-4.25833	-4.21185	-4.29844
4.29688	-4.54989	-4.49123	-4.6146	-4.39894	-4.2807	-4.50241	-3.76717	-3.71911	-3.81013	-4.55224	-4.47985	-4.64326	-3.81708	-3.72351	-3.88986	-3.90622	-3.8716	-3.93783	-4.10706	-4.04127	-4.16037	-4.23643	-4.12879	-4.34377	-4.29391	-4.24686	-4.33367
4.49219	-4.49912	-4.42891	-4.56057	-4.26788	-4.15005	-4.37556	-3.84542	-3.80243	-3.88898	-4.52041	-4.43979	-4.60906	-3.69028	-3.59003	-3.77276	-3.94793	-3.91609	-3.97895	-4.12808	-4.06478	-4.18365	-4.21488	-4.10004	-4.33021	-4.31379	-4.26332	-4.35437
4.6875	-4.45765	-4.39139	-4.52179	-4.11886	-3.98828	-4.23687	-3.88075	-3.83688	-3.92695	-4.51547	-4.43483	-4.60254	-3.49996	-3.40587	-3.59217	-3.97338	-3.93824	-4.00376	-4.1507	-4.07681	-4.2144	-4.05643	-3.92226	-4.19047	-4.32499	-4.27955	-4.36522
4.88281	-4.43003	-4.35906	-4.49334	-3.94446	-3.80174	-4.07502	-3.92999	-3.88514	-3.9738	-4.47733	-4.39115	-4.56501	-3.23274	-3.12772	-3.33846	-4.00006	-3.96836	-4.0317	-4.16526	-4.08793	-4.22946	-3.93952	-3.76196	-4.08985	-4.3393	-4.29513	-4.38013
5.07812	-4.37348	-4.30078	-4.43547	-3.73541	-3.57991	-3.89129	-3.94847	-3.90427	-3.99387	-4.38605	-4.28649	-4.47732	-2.96507	-2.85385	-3.07267	-4.00294	-3.97088	-4.03339	-4.14091	-4.05757	-4.20746	-3.76815	-3.51877	-3.92139	-4.33702	-4.2969	-4.37686
5.27344	-4.31858	-4.24267	-4.38263	-3.43377	-3.25588	-3.5848	-3.98001	-3.93474	-4.02399	-4.30492	-4.21804	-4.38968	-2.67006	-2.55685	-2.77024	-4.01635	-3.98244	-4.04792	-4.06504	-3.98067	-4.12833	-3.59143	-3.36292	-3.74401	-4.32955	-4.29213	-4.36929
5.46875	-4.25904	-4.17703	-4.32895	-3.10385	-2.93577	-3.24973	-4.03138	-3.98785	-4.07462	-4.17079	-4.08008	-4.25834	-2.45068	-2.34893	-2.54343	-4.02847	-3.99579	-4.05947	-3.9759	-3.89173	-4.04733	-3.3101	-3.09882	-3.48814	-4.29081	-4.25202	-4.32995
5.66406	-4.21359	-4.13526	-4.28306	-2.79651	-2.64006	-2.92905	-4.04286	-3.99894	-4.08923	-4.03061	-3.95069	-4.12217	-2.22101	-2.12367	-2.30548	-4.03286	-3.99707	-4.06465	-3.85403	-3.77715	-3.92743	-3.1769	-2.97584	-3.34918	-4.24285	-4.20281	-4.28304
5.85938	-4.14723	-4.06934	-4.22201	-2.54351	-2.40247	-2.67914	-4.06531	-4.02219	-4.11209	-3.84305	-3.74281	-3.93837	-1.99405	-1.9092	-2.07807	-4.04184	-4.00818	-4.0738	-3.74454	-3.66362	-3.82089	-3.01573	-2.84857	-3.16006	-4.19045	-4.14949	-4.2304
6.05469	-4.04749	-3.98264	-4.11788	-2.304	-2.17816	-2.41519	-4.07949	-4.03367	-4.12409	-3.6807	-3.57348	-3.77247	-1.81642	-1.7387	-1.8955	-4.03857	-4.00572	-4.07214	-3.62747	-3.55619	-3.69385	-2.77976	-2.63585	-2.91989	-4.17695	-4.13639	-4.22112
6.25	-3.97023	-3.90006	-4.03605	-2.07116	-1.956	-2.17721	-4.09235	-4.04674	-4.14038	-3.4858	-3.38241	-3.57361	-1.70598	-1.62142	-1.77672	-4.05752	-4.02042	-4.09121	-3.50116	-3.42945	-3.5631	-2.56688	-2.42567	-2.70278	-4.1656	-4.12164	-4.2098
6.44531	-3.93025	-3.86234	-3.99485	-1.96176	-1.8511	-2.06427	-4.11628	-4.07244	-4.16202	-3.29524	-3.20711	-3.38538	-1.64769	-1.56945	-1.71982	-4.05853	-4.02179	-4.09433	-3.38013	-3.31181	-3.44184	-2.46144	-2.33537	-2.58087	-4.16502	-4.12266	-4.21223
6.64062	-3.86969	-3.8095	-3.93124	-1.94034	-1.83162	-2.04255	-4.14266	-4.09818	-4.18907	-3.13293	-3.05321	-3.21468	-1.66254	-1.58613	-1.73978	-4.07309	-4.03641	-4.11009	-3.22941	-3.16101	-3.28897	-2.34886	-2.22264	-2.46233	-4.15749	-4.11172	-4.20738
6.83594	-3.78357	-3.72543	-3.83752	-1.93957	-1.83204	-2.04245	-4.17397	-4.12805	-4.2197	-2.85295	-2.76315	-2.92964	-1.73529	-1.65322	-1.82059	-4.08731	-4.05163	-4.12259	-3.03446	-2.96836	-3.09387	-2.28842	-2.17159	-2.39109	-4.18358	-4.13553	-4.23426
7.03125	-3.68402	-3.62876	-3.73994	-1.98447	-1.87325	-2.08671	-4.19643	-4.14705	-4.24241	-2.63868	-2.54951	-2.72526	-1.87966	-1.7925	-1.96452	-4.10273	-4.06893	-4.14124	-2.82374	-2.76443	-2.88484	-2.24372	-2.11425	-2.35612	-4.19813	-4.14756	-4.24762
7.22656	-3.58007	-3.52498	-3.6365	-2.12563	-1.9909	-2.2411	-4.21553	-4.16965	-4.26513	-2.47635	-2.38931	-2.56308	-2.05188	-1.9513	-2.13883	-4.10289	-4.06401	-4.13996	-2.62714	-2.57587	-2.68235	-2.21237	-2.06999	-2.33095	-4.24443	-4.19362	-4.29306
7.42188	-3.48513	-3.42879	-3.53703	-2.27153	-2.12404	-2.41639	-4.23497	-4.18719	-4.27949	-2.38085	-2.28801	-2.47126	-2.24733	-2.13476	-2.3502	-4.11954	-4.08031	-4.15483	-2.38412	-2.32915	-2.432	-2.1956	-2.05302	-2.31908	-4.28416	-4.2313	-4.33602
7.61719	-3.3484	-3.28805	-3.40395	-2.49807	-2.34243	-2.63688	-4.26674	-4.2149	-4.3132	-2.43777	-2.33446	-2.53762	-2.45113	-2.33053	-2.56092	-4.14023	-4.10245	-4.17392	-2.18108	-2.12864	-2.23119	-2.25011	-2.08881	-2.38955	-4.33934	-4.28482	-4.39052
7.8125	-3.2329	-3.17101	-3.2923	-2.71879	-2.56305	-2.85096	-4.31047	-4.25748	-4.36019	-2.59748	-2.48426	-2.70704	-2.66775	-2.53059	-2.78993	-4.16849	-4.12725	-4.19965	-2.01617	-1.96433	-2.06709	-2.32822	-2.17754	-2.48604	-4.41107	-4.35237	-4.46235
8.00781	-3.12862	-3.06524	-3.19219	-2.8716	-2.72695	-3.02263	-4.36134	-4.3092	-4.41319	-2.88036	-2.75688	-3.01013	-2.89883	-2.73922	-3.01356	-4.21689	-4.17377	-4.24987	-1.88808	-1.83841	-1.94003	-2.41001	-2.22551	-2.59123	-4.46845	-4.41225	-4.51536
8.20312	-3.00825	-2.94504	-3.07238	-3.03731	-2.86428	-3.18877	-4.40917	-4.35877	-4.45918	-3.27277	-3.12275	-3.41531	-3.11549	-2.9479	-3.2431	-4.25881	-4.21479	-4.2919	-1.86096	-1.81081	-1.91774	-2.52998	-2.31572	-2.70912	-4.53524	-4.48305	-4.58383
8.39844	-2.90522	-2.83519	-2.98402	-3.17104	-2.97641	-3.34088	-4.44367	-4.39059	-4.49205	-3.70911	-3.56824	-3.87013	-3.28352	-3.10315	-3.41656	-4.29634	-4.25273	-4.33331	-1.89326	-1.835	-1.95663	-2.72089	-2.49198	-2.90739	-4.58318	-4.52934	-4.63193
8.59375	-2.84474	-2.77085	-2.92377	-3.34108	-3.11414	-3.51815	-4.46476	-4.41242	-4.5113	-4.13856	-3.99276	-4.27101	-3.47299	-3.2923	-3.60636	-4.3352	-4.29449	-4.37321	-2.00746	-1.93953	-2.07678	-2.85646	-2.64227	-3.06333	-4.62015	-4.56043	-4.668
8.78906	-2.82471	-2.73933	-2.9025	-3.47637	-3.22716	-3.67307	-4.49491	-4.44505	-4.54436	-4.47259	-4.32941	-4.59563	-3.61022	-3.43077	-3.75862	-4.36365	-4.32497	-4.40229	-2.188	-2.10734	-2.25714	-2.97609	-2.76815	-3.18534	-4.66421	-4.60915	-4.71179
8.98438	-2.89172	-2.79823	-2.97461	-3.61751	-3.36376	-3.83421	-4.52824	-4.47896	-4.57785	-4.74979	-4.63431	-4.86113	-3.70439	-3.51726	-3.8634	-4.3993	-4.3597	-4.43532	-2.42896	-2.34415	-2.50626	-3.11526	-2.87174	-3.3304	-4.70997	-4.65146	-4.75575
9.17969	-3.03103	-2.93044	-3.11268	-3.77458	-3.54544	-3.98285	-4.58315	-4.52942	-4.63273	-4.98765	-4.90482	-5.08971	-3.85517	-3.67624	-4.01791	-4.4246	-4.385	-4.46058	-2.66035	-2.56469	-2.75119	-3.24362	-2.98968	-3.46813	-4.74656	-4.69831	-4.79268
9.375	-3.20842	-3.10538	-3.29204	-3.91208	-3.68806	-4.1378	-4.64372	-4.59543	-4.69186	-5.1316	-5.04518	-5.23295	-4.01883	-3.83779	-4.18145	-4.43747	-4.39737	-4.47429	-2.91828	-2.82403	-3.0065	-3.35938	-3.09535	-3.57731	-4.7651	-4.71586	-4.81135
9.57031	-3.43805	-3.33595	-3.52782	-4.08372	-3.88768	-4.27921	-4.6862	-4.64139	-4.73407	-5.2214	-5.13104	-5.31152	-4.14504	-3.96758	-4.30823	-4.47612	-4.43657	-4.51266	-3.19847	-3.09456	-3.28748	-3.48207	-3.16209	-3.72569	-4.79573	-4.74213	-4.84354
9.76562	-3.66822	-3.56472	-3.7587	-4.27307	-4.09114	-4.44957	-4.72255	-4.67357	-4.76778	-5.34484	-5.26805	-5.42181	-4.32935	-4.14581	-4.47849	-4.50302	-4.46596	-4.54091	-3.4761	-3.39408	-3.55842	-3.60602	-3.28118	-3.86327	-4.82527	-4.76991	-4.87597
9.96094	-3.89497	-3.78529	-3.99068	-4.43691	-4.26071	-4.60131	-4.76089	-4.71574	-4.80925	-5.45631	-5.37784	-5.53246	-4.43038	-4.2477	-4.56415	-4.54776	-4.50919	-4.58815	-3.7082	-3.62001	-3.78542	-3.75572	-3.44295	-4.03177	-4.8752	-4.81475	-4.92816
10.1562	-4.13683	-4.02528	-4.23628	-4.61982	-4.44927	-4.75468	-4.79083	-4.74193	-4.83659	-5.54907	-5.47489	-5.62062	-4.53364	-4.36962	-4.65335	-4.58554	-4.54822	-4.62732	-3.92304	-3.84868	-3.99297	-3.85549	-3.51677	-4.14402	-4.91302	-4.85715	-4.96663
10.3516	-4.33221	-4.20872	-4.42939	-4.7345	-4.58847	-4.85465	-4.83572	-4.78452	-4.88146	-5.62266	-5.54675	-5.69115	-4.64433	-4.49891	-4.75003	-4.6237	-4.58622	-4.66712	-4.12264	-4.0492	-4.19163	-4.05311	-3.69012	-4.33371	-4.94788	-4.89314	-4.99849
10.5469	-4.56062	-4.44204	-4.6577	-4.75888	-4.60143	-4.87959	-4.88554	-4.83587	-4.93439	-5.67149	-5.6	-5.74348	-4.75573	-4.64129	-4.84618	-4.63515	-4.59329	-4.67893	-4.27918	-4.21095	-4.34393	-4.18738	-3.78887	-4.45812	-4.97308	-4.91592	-5.02482
10.7422	-4.74216	-4.62157	-4.83101	-4.79012	-4.62613	-4.8956	-4.92508	-4.876	-4.96937	-5.72541	-5.65965	-5.79437	-4.79626	-4.70595	-4.87284	-4.66963	-4.62856	-4.71501	-4.40518	-4.34252	-4.46917	-4.26831	-3.90407	-4.53723	-4.98731	-4.92908	-5.04124
10.9375	-4.91771	-4.81292	-5.00394	-4.79776	-4.65149	-4.89944	-4.9785	-4.93247	-5.02352	-5.74572	-5.67902	-5.81428	-4.86585	-4.78092	-4.93628	-4.68804	-4.64701	-4.73006	-4.50149	-4.44065	-4.55967	-4.31867	-3.91304	-4.57691	-4.99273	-4.9363	-5.04594
11.1328	-5.0938	-5.00461	-5.16919	-4.79882	-4.6831	-4.89159	-5.01879	-4.97026	-5.06588	-5.76835	-5.69908	-5.83111	-4.90351	-4.82192	-4.9739	-4.72764	-4.68899	-4.76607	-4.58577	-4.52381	-4.64184	-4.41887	-3.97225	-4.65032	-5.04344	-4.9839	-5.09568
11.3281	-5.21439	-5.14278	-5.27793	-4.80089	-4.68077	-4.89376	-5.06586	-5.01783	-5.11745	-5.80649	-5.74283	-5.87014	-4.91037	-4.84073	-4.97704	-4.7507	-4.71094	-4.78883	-4.6926	-4.62322	-4.7506	-4.39531	-3.80956	-4.63653	-5.08168	-5.0293	-5.13238
11.5234	-5.32988	-5.26256	-5.38944	-4.85688	-4.74909	-4.95655	-5.08474	-5.03427	-5.13258	-5.85127	-5.79185	-5.91804	-4.90069	-4.82942	-4.96159	-4.77563	-4.73514	-4.81548	-4.76881	-4.70381	-4.82787	-4.41127	-3.79459	-4.65869	-5.09182	-5.03526	-5.14515
11.7188	-5.41766	-5.35987	-5.47314	-4.7794	-4.65685	-4.87675	-5.10464	-5.05813	-5.15338	-5.88408	-5.82257	-5.95862	-4.89275	-4.82503	-4.95329	-4.82643	-4.78359	-4.86569	-4.83291	-4.77785	-4.88557	-4.43623	-3.84182	-4.66564	-5.10644	-5.05367	-5.15724
11.9141	-5.49894	-5.44345	-5.55152	-4.74118	-4.63812	-4.83125	-5.1421	-5.09526	-5.18677	-5.86919	-5.80397	-5.946	-4.90037	-4.83571	-4.95817	-4.88964	-4.84856	-4.92995	-4.86838	-4.8142	-4.91921	-4.48074	-4.00715	-4.66595	-5.13427	-5.08247	-5.18339
12.1094	-5.5719	-5.5192	-5.62042	-4.65244	-4.55084	-4.74824	-5.1659	-5.11919	-5.21157	-5.89961	-5.82184	-5.96884	-4.89205	-4.82394	-4.95744	-4.91655	-4.87165	-4.95693	-4.92577	-4.87576	-4.98063	-4.54815	-4.20042	-4.71413	-5.15922	-5.10273	-5.207
12.3047	-5.62584	-5.57664	-5.6744	-4.55565	-4.45459	-4.64345	-5.20544	-5.15286	-5.25367	-5.90899	-5.83716	-5.98222	-4.91816	-4.85117	-4.97964	-4.99003	-4.94622	-5.03255	-4.921	-4.87315	-4.97502	-4.62752	-4.4672	-4.76632	-5.18594	-5.13124	-5.23417
12.5	-5.66514	-5.61945	-5.71639	-4.50228	-4.40528	-4.59383	-5.24713	-5.19705	-5.29857	-5.93543	-5.85945	-6.0021	-4.92006	-4.8502	-4.98512	-5.0462	-4.99986	-5.08957	-4.93846	-4.89038	-4.99437	-4.66026	-4.54715	-4.77059	-5.244	-5.19415	-5.29126
12.6953	-5.67858	-5.62535	-5.72718	-4.45642	-4.35267	-4.54407	-5.27415	-5.22424	-5.32859	-5.9257	-5.85575	-5.99703	-4.94611	-4.8781	-5.0112	-5.08876	-5.04587	-5.13256	-4.99693	-4.94375	-5.04866	-4.62013	-4.4888	-4.73035	-5.2721	-5.21978	-5.32164
12.8906	-5.67358	-5.62107	-5.71995	-4.46193	-4.35749	-4.54262	-5.30892	-5.2523	-5.3608	-5.92927	-5.85786	-5.99959	-4.96175	-4.89321	-5.02711	-5.13089	-5.08503	-5.17111	-5.04561	-4.98993	-5.0976	-4.7079	-4.57966	-4.81291	-5.30066	-5.25142	-5.34729
13.0859	-5.67915	-5.63273	-5.72938	-4.42428	-4.31712	-4.51294	-5.33213	-5.26569	-5.3812	-5.93866	-5.87407	-6.00915	-4.96933	-4.89487	-5.03519	-5.18043	-5.1345	-5.22289	-5.08554	-5.0286	-5.13717	-4.68643	-4.56435	-4.78866	-5.29506	-5.24369	-5.34396
13.2812	-5.69828	-5.65023	-5.74873	-4.44817	-4.35514	-4.53668	-5.36782	-5.31457	-5.4174	-5.93317	-5.86588	-5.99677	-5.03031	-4.95777	-5.09931	-5.24045	-5.19702	-5.28275	-5.09877	-5.04684	-5.14615	-4.73254	-4.60772	-4.84137	-5.32015	-5.27314	-5.36958
13.4766	-5.70322	-5.65651	-5.75021	-4.43352	-4.34876	-4.52549	-5.41925	-5.36454	-5.46783	-5.94118	-5.8767	-6.00253	-5.0192	-4.94276	-5.08295	-5.29241	-5.24721	-5.33484	-5.11996	-5.07073	-5.16597	-4.80628	-4.70312	-4.90812	-5.33568	-5.28568	-5.38579
13.6719	-5.6987	-5.65005	-5.74748	-4.45518	-4.37065	-4.54945	-5.47406	-5.42138	-5.52295	-5.90709	-5.83949	-5.96954	-5.03162	-4.96318	-5.09432	-5.34948	-5.30626	-5.3915	-5.1528	-5.10408	-5.20334	-4.80994	-4.72349	-4.89523	-5.37577	-5.3237	-5.43005
13.8672	-5.73315	-5.68632	-5.78218	-4.44294	-4.34866	-4.53392	-5.51491	-5.46899	-5.55966	-5.84818	-5.77722	-5.91037	-5.05895	-4.98557	-5.12936	-5.42314	-5.38262	-5.46256	-5.14826	-5.09924	-5.19784	-4.83483	-4.74771	-4.91475	-5.41752	-5.36403	-5.46844
14.0625	-5.72068	-5.66936	-5.76983	-4.4952	-4.38962	-4.59062	-5.54722	-5.50245	-5.59383	-5.7908	-5.71561	-5.86499	-5.08948	-5.0104	-5.1589	-5.48075	-5.44157	-5.51864	-5.16115	-5.11291	-5.21087	-4.84937	-4.75953	-4.94055	-5.45403	-5.4037	-5.50272
14.2578	-5.6932	-5.64512	-5.73933	-4.52981	-4.41216	-4.63683	-5.58304	-5.53469	-5.63059	-5.725	-5.64595	-5.79837	-5.14177	-5.06561	-5.20924	-5.53134	-5.49217	-5.56722	-5.14267	-5.08936	-5.19106	-4.79029	-4.69421	-4.88321	-5.4806	-5.43531	-5.53169
14.4531	-5.70097	-5.65218	-5.74663	-4.52447	-4.40837	-4.63702	-5.61285	-5.56422	-5.65716	-5.64726	-5.56973	-5.72797	-5.17613	-5.0988	-5.25155	-5.57821	-5.54107	-5.61637	-5.12622	-5.08172	-5.17277	-4.77663	-4.67311	-4.86649	-5.50976	-5.46208	-5.55965
14.6484	-5.70163	-5.65019	-5.74815	-4.59033	-4.47144	-4.71542	-5.65512	-5.61013	-5.69851	-5.6026	-5.52277	-5.691	-5.21447	-5.13544	-5.29576	-5.64339	-5.60297	-5.67689	-5.12113	-5.0699	-5.16995	-4.80106	-4.69591	-4.89388	-5.52676	-5.47528	-5.57267
14.8438	-5.69449	-5.6432	-5.74752	-4.70411	-4.56822	-4.82011	-5.70148	-5.65634	-5.74809	-5.55985	-5.47948	-5.64147	-5.25897	-5.1715	-5.34337	-5.67777	-5.63986	-5.71252	-5.08735	-5.03282	-5.13551	-4.84376	-4.73282	-4.95267	-5.57149	-5.51742	-5.61604
15.0391	-5.67256	-5.62144	-5.72041	-4.80402	-4.68496	-4.92305	-5.74257	-5.70078	-5.78704	-5.53244	-5.44368	-5.61999	-5.30536	-5.22184	-5.38537	-5.73488	-5.69812	-5.76921	-5.08011	-5.02457	-5.12646	-4.85649	-4.74837	-4.96981	-5.59179	-5.54113	-5.63486
15.2344	-5.63845	-5.58789	-5.68665	-4.85011	-4.71359	-4.96267	-5.77554	-5.73137	-5.81883	-5.55161	-5.45196	-5.6429	-5.34151	-5.25755	-5.42432	-5.77844	-5.74192	-5.81117	-5.08631	-5.03398	-5.13496	-4.82821	-4.69658	-4.95285	-5.61895	-5.56878	-5.66052
15.4297	-5.58937	-5.53685	-5.64173	-4.97274	-4.86064	-5.08645	-5.81875	-5.77849	-5.86138	-5.59519	-5.49143	-5.68317	-5.43175	-5.34946	-5.51599	-5.8145	-5.77934	-5.84805	-5.07171	-5.01755	-5.12642	-4.86857	-4.74133	-4.99387	-5.67073	-5.61969	-5.71151
15.625	-5.56186	-5.50621	-5.61404	-5.01544	-4.90206	-5.1271	-5.83639	-5.7907	-5.87557	-5.62635	-5.53374	-5.72417	-5.50489	-5.42971	-5.58259	-5.85028	-5.81493	-5.88145	-5.0523	-4.99486	-5.1048	-4.88054	-4.74841	-5.01052	-5.69219	-5.64556	-5.73261
15.8203	-5.55127	-5.49254	-5.6065	-5.03432	-4.91535	-5.1466	-5.87101	-5.8291	-5.91134	-5.74392	-5.63634	-5.834	-5.51728	-5.43862	-5.59134	-5.8795	-5.84542	-5.90952	-5.04444	-4.9922	-5.09604	-4.9137	-4.79009	-5.04083	-5.7101	-5.66351	-5.74965
16.0156	-5.54123	-5.4828	-5.60397	-5.10323	-4.98727	-5.20711	-5.90712	-5.86757	-5.9522	-5.8452	-5.74943	-5.93799	-5.5642	-5.4831	-5.64028	-5.91466	-5.87907	-5.94403	-5.01004	-4.95779	-5.06207	-5.01963	-4.89808	-5.14383	-5.74143	-5.69705	-5.78086
16.2109	-5.51467	-5.45796	-5.57691	-5.13121	-5.01284	-5.2392	-5.92657	-5.88639	-5.97258	-5.9746	-5.87397	-6.06908	-5.60133	-5.52298	-5.67143	-5.9507	-5.91792	-5.98121	-5.00343	-4.95013	-5.05585	-5.05716	-4.91191	-5.19073	-5.74825	-5.70368	-5.78936
16.4062	-5.45844	-5.3968	-5.52337	-5.19394	-5.07576	-5.30942	-5.93611	-5.89236	-5.98011	-6.09709	-5.99998	-6.19019	-5.63499	-5.56417	-5.70625	-5.97555	-5.94489	-6.00814	-5.02827	-4.97483	-5.08529	-5.08645	-4.94708	-5.21123	-5.78043	-5.73114	-5.82036
16.6016	-5.44044	-5.37643	-5.50865	-5.26432	-5.13814	-5.37584	-5.96805	-5.92232	-6.01054	-6.22988	-6.13284	-6.32566	-5.67334	-5.60624	-5.73999	-6.01276	-5.97976	-6.04377	-5.08024	-5.02864	-5.14057	-5.0958	-4.95403	-5.21733	-5.80607	-5.76155	-5.84636
16.7969	-5.41003	-5.33716	-5.47916	-5.34741	-5.22484	-5.46199	-5.99702	-5.95247	-6.03566	-6.32858	-6.23542	-6.40994	-5.70625	-5.63729	-5.77627	-6.021	-5.98989	-6.05351	-5.09159	-5.03918	-5.1487	-5.10577	-4.98519	-5.23356	-5.82975	-5.78616	-5.87064
16.9922	-5.37504	-5.30431	-5.44249	-5.36283	-5.21912	-5.46867	-6.01989	-5.97639	-6.05961	-6.40914	-6.31932	-6.4874	-5.73958	-5.66077	-5.81086	-6.05308	-6.02105	-6.08642	-5.09089	-5.03127	-5.14893	-5.11946	-4.98765	-5.24557	-5.8419	-5.80154	-5.88074
17.1875	-5.32383	-5.24828	-5.39987	-5.38375	-5.23021	-5.50394	-6.0582	-6.01215	-6.09618	-6.43711	-6.35142	-6.51515	-5.75085	-5.6676	-5.82237	-6.08465	-6.05471	-6.11778	-5.13482	-5.0794	-5.19522	-5.13863	-5.0241	-5.25421	-5.83777	-5.79986	-5.87675
17.3828	-5.29704	-5.21883	-5.37805	-5.44822	-5.28274	-5.56454	-6.10085	-6.05572	-6.13985	-6.45275	-6.36246	-6.52742	-5.77376	-5.68535	-5.84626	-6.0913	-6.05868	-6.12453	-5.12927	-5.07232	-5.1903	-5.1814	-5.06399	-5.30892	-5.84429	-5.80753	-5.88653
17.5781	-5.28248	-5.19781	-5.35309	-5.4972	-5.35765	-5.60346	-6.1079	-6.06101	-6.14688	-6.50027	-6.41605	-6.57795	-5.81172	-5.73417	-5.87822	-6.12079	-6.08747	-6.15234	-5.19407	-5.13389	-5.25238	-5.21676	-5.08897	-5.3544	-5.86072	-5.82254	-5.90382
17.7734	-5.27276	-5.18692	-5.34855	-5.49016	-5.37741	-5.59093	-6.11464	-6.07057	-6.15238	-6.56324	-6.48309	-6.63694	-5.84423	-5.76705	-5.90871	-6.14847	-6.11297	-6.17995	-5.25388	-5.19309	-5.30652	-5.17884	-5.06142	-5.30533	-5.87226	-5.83114	-5.91308
17.9688	-5.30247	-5.2149	-5.37636	-5.50299	-5.39709	-5.60392	-6.11252	-6.06912	-6.15201	-6.60056	-6.51622	-6.66852	-5.85694	-5.79154	-5.91316	-6.16478	-6.13185	-6.19583	-5.30372	-5.24584	-5.35723	-5.23552	-5.11731	-5.36351	-5.87996	-5.83819	-5.91937
18.1641	-5.32972	-5.24062	-5.40655	-5.51018	-5.39491	-5.60421	-6.13651	-6.09261	-6.17616	-6.6098	-6.52248	-6.68384	-5.88297	-5.82462	-5.94155	-6.18279	-6.14809	-6.2143	-5.3493	-5.2878	-5.40083	-5.28525	-5.17451	-5.40838	-5.89514	-5.85539	-5.93559
18.3594	-5.41095	-5.32388	-5.48069	-5.49963	-5.39191	-5.60091	-6.16934	-6.1262	-6.21207	-6.64344	-6.55813	-6.71836	-5.90925	-5.84925	-5.96991	-6.20988	-6.17806	-6.24115	-5.38638	-5.32614	-5.44312	-5.26123	-5.13117	-5.37788	-5.91026	-5.87002	-5.95097
18.5547	-5.46431	-5.38614	-5.53571	-5.48741	-5.36196	-5.58736	-6.18349	-6.13767	-6.22387	-6.65657	-6.57736	-6.73255	-5.89666	-5.82887	-5.95982	-6.23004	-6.19836	-6.26266	-5.40719	-5.34792	-5.45923	-5.26075	-5.12271	-5.39143	-5.92686	-5.88719	-5.96399
18.75	-5.52108	-5.44244	-5.59616	-5.46093	-5.34208	-5.56599	-6.19931	-6.15524	-6.24105	-6.65889	-6.58247	-6.72622	-5.90923	-5.84575	-5.97683	-6.2366	-6.2053	-6.26879	-5.46175	-5.40457	-5.51504	-5.27683	-5.14132	-5.41244	-5.94314	-5.90094	-5.98088
18.9453	-5.59609	-5.51803	-5.6665	-5.43052	-5.29914	-5.53017	-6.20445	-6.16191	-6.24551	-6.68013	-6.60852	-6.74449	-5.89736	-5.83498	-5.96272	-6.24482	-6.21372	-6.27748	-5.53353	-5.48252	-5.58351	-5.31683	-5.18189	-5.45155	-5.96115	-5.9189	-5.99834
19.1406	-5.67917	-5.6052	-5.75154	-5.45161	-5.33778	-5.5495	-6.20981	-6.16554	-6.25033	-6.72378	-6.65885	-6.77909	-5.92777	-5.86453	-5.9988	-6.2539	-6.21846	-6.28533	-5.56823	-5.51971	-5.61397	-5.31593	-5.19269	-5.44549	-5.96512	-5.92245	-6.00389
19.3359	-5.75156	-5.68104	-5.82181	-5.54124	-5.44545	-5.63749	-6.20734	-6.16537	-6.2473	-6.71693	-6.65258	-6.77569	-5.93548	-5.87325	-6.00939	-6.26389	-6.2312	-6.29843	-5.59972	-5.54864	-5.64826	-5.39146	-5.27786	-5.51017	-5.96629	-5.92541	-6.00549
19.5312	-5.81239	-5.74514	-5.87962	-5.57401	-5.48083	-5.6592	-6.23282	-6.19164	-6.27	-6.71763	-6.65067	-6.77361	-5.94312	-5.8766	-6.01335	-6.28456	-6.24916	-6.31836	-5.63625	-5.58128	-5.68515	-5.41428	-5.29657	-5.52152	-5.97327	-5.93613	-6.01025
19.7266	-5.91351	-5.84248	-5.97736	-5.63709	-5.54906	-5.71911	-6.26425	-6.22409	-6.3038	-6.75748	-6.6958	-6.81399	-5.95982	-5.89925	-6.0254	-6.30434	-6.27068	-6.3391	-5.61147	-5.55998	-5.66115	-5.44433	-5.3318	-5.55323	-5.97585	-5.9391	-6.01486
19.9219	-5.9669	-5.90162	-6.02544	-5.62427	-5.5449	-5.69171	-6.28439	-6.24276	-6.32142	-6.71567	-6.6527	-6.77382	-5.98566	-5.92532	-6.05364	-6.32202	-6.28755	-6.35821	-5.62078	-5.56724	-5.66867	-5.41634	-5.28791	-5.52227	-5.97493	-5.93285	-6.01468
20.1172	-6.02205	-5.95419	-6.08165	-5.64242	-5.5566	-5.7126	-6.294	-6.25565	-6.33301	-6.70616	-6.64312	-6.76307	-6.01291	-5.95379	-6.08294	-6.32832	-6.29506	-6.36305	-5.63713	-5.58411	-5.68706	-5.40096	-5.26876	-5.50465	-5.99107	-5.95221	-6.03244
20.3125	-6.0688	-6.00574	-6.12724	-5.61067	-5.52527	-5.68684	-6.31645	-6.27436	-6.35488	-6.72154	-6.66244	-6.7816	-6.02581	-5.96601	-6.08843	-6.3293	-6.29645	-6.36405	-5.64215	-5.59805	-5.68904	-5.3908	-5.24695	-5.49311	-6.02966	-5.9899	-6.06816
20.5078	-6.13302	-6.06534	-6.18819	-5.63569	-5.54738	-5.71563	-6.32465	-6.28506	-6.36251	-6.71342	-6.65465	-6.77344	-6.03884	-5.97875	-6.1004	-6.33583	-6.30286	-6.36795	-5.64088	-5.59458	-5.68768	-5.37702	-5.22102	-5.4746	-6.03865	-6.00011	-6.07882
20.7031	-6.13513	-6.063	-6.19488	-5.66394	-5.57716	-5.7561	-6.33938	-6.30088	-6.37838	-6.74349	-6.6803	-6.80799	-6.05738	-5.99431	-6.11737	-6.3662	-6.3371	-6.3982	-5.63918	-5.59462	-5.68798	-5.35897	-5.21972	-5.45974	-6.04804	-6.01057	-6.08515
20.8984	-6.16572	-6.10238	-6.22188	-5.69434	-5.59867	-5.76986	-6.34695	-6.30654	-6.38363	-6.76504	-6.69857	-6.83084	-6.06096	-6.00518	-6.12346	-6.38884	-6.35763	-6.42178	-5.61396	-5.56204	-5.66056	-5.34503	-5.22063	-5.44844	-6.04989	-6.01145	-6.08804
21.0938	-6.23503	-6.1785	-6.28543	-5.72576	-5.63841	-5.8033	-6.38299	-6.34451	-6.42174	-6.74092	-6.6705	-6.80832	-6.08101	-6.01919	-6.14271	-6.39781	-6.3652	-6.42917	-5.60739	-5.55071	-5.65475	-5.33759	-5.23028	-5.43171	-6.04838	-6.00916	-6.08926
21.2891	-6.25932	-6.20083	-6.30869	-5.72417	-5.63145	-5.80739	-6.38636	-6.34721	-6.42394	-6.74304	-6.67776	-6.81127	-6.06736	-5.99601	-6.12927	-6.40031	-6.36675	-6.43147	-5.60409	-5.55236	-5.65048	-5.36664	-5.24308	-5.47554	-6.02278	-5.98268	-6.06401
21.4844	-6.29128	-6.23198	-6.33411	-5.74231	-5.64525	-5.83819	-6.39642	-6.35759	-6.43563	-6.7349	-6.6729	-6.80406	-6.10542	-6.03192	-6.16222	-6.41531	-6.38297	-6.44719	-5.60363	-5.55473	-5.65156	-5.37798	-5.25882	-5.47919	-6.01679	-5.97543	-6.05585
21.6797	-6.32623	-6.27208	-6.37136	-5.76486	-5.67309	-5.85521	-6.38349	-6.34511	-6.42242	-6.70797	-6.64076	-6.77293	-6.08559	-6.01827	-6.14443	-6.42909	-6.39621	-6.46159	-5.60811	-5.55899	-5.65478	-5.40104	-5.28617	-5.49437	-6.02217	-5.98484	-6.06288
21.875	-6.34697	-6.29739	-6.3966	-5.81489	-5.72609	-5.90904	-6.39398	-6.35899	-6.43177	-6.67674	-6.60595	-6.74325	-6.09646	-6.03138	-6.15999	-6.43767	-6.4069	-6.47059	-5.58331	-5.5308	-5.62875	-5.41589	-5.30579	-5.51848	-6.01738	-5.97629	-6.0596
22.0703	-6.35426	-6.30592	-6.40494	-5.81076	-5.69877	-5.90612	-6.3968	-6.36115	-6.43387	-6.68342	-6.60374	-6.74851	-6.10617	-6.04449	-6.17287	-6.45546	-6.42305	-6.48624	-5.54479	-5.49074	-5.59794	-5.37119	-5.26804	-5.47099	-6.02292	-5.98217	-6.06533
22.2656	-6.38827	-6.34514	-6.43752	-5.83897	-5.7287	-5.92843	-6.39447	-6.35605	-6.43335	-6.6914	-6.61834	-6.7572	-6.11735	-6.0582	-6.17651	-6.46998	-6.43856	-6.50017	-5.52469	-5.46548	-5.5762	-5.36998	-5.27589	-5.46493	-6.03484	-5.99831	-6.07964
22.4609	-6.38804	-6.33928	-6.43411	-5.79905	-5.69555	-5.88213	-6.41519	-6.37396	-6.45154	-6.69009	-6.60968	-6.75603	-6.11099	-6.04512	-6.16478	-6.47838	-6.44641	-6.50969	-5.53112	-5.47587	-5.58498	-5.38457	-5.2937	-5.47626	-6.06192	-6.02591	-6.10282
22.6562	-6.39265	-6.34348	-6.43423	-5.75959	-5.64424	-5.84682	-6.43364	-6.39419	-6.47485	-6.68503	-6.61309	-6.7582	-6.09078	-6.02658	-6.15012	-6.4881	-6.45512	-6.51895	-5.52037	-5.46849	-5.5704	-5.41051	-5.30797	-5.50213	-6.06352	-6.02416	-6.1009
22.8516	-6.40078	-6.35242	-6.45167	-5.80804	-5.6994	-5.89448	-6.45152	-6.41597	-6.49142	-6.69559	-6.62385	-6.76334	-6.0763	-6.0136	-6.13583	-6.49412	-6.4609	-6.52703	-5.51776	-5.46736	-5.56427	-5.45395	-5.34395	-5.55521	-6.08815	-6.05028	-6.12484
23.0469	-6.37982	-6.32441	-6.42983	-5.83656	-5.74684	-5.91655	-6.45591	-6.41799	-6.4931	-6.68495	-6.61968	-6.75202	-6.08787	-6.01793	-6.14625	-6.49164	-6.45897	-6.52632	-5.51257	-5.46011	-5.55787	-5.47271	-5.3685	-5.56897	-6.08878	-6.0516	-6.12489
23.2422	-6.3699	-6.31956	-6.41881	-5.84585	-5.75308	-5.92787	-6.46072	-6.42319	-6.49785	-6.69196	-6.62657	-6.76301	-6.09205	-6.02516	-6.15416	-6.49275	-6.46146	-6.52452	-5.51718	-5.46039	-5.56298	-5.49216	-5.40422	-5.5902	-6.09561	-6.05611	-6.13181
23.4375	-6.35123	-6.30347	-6.39843	-5.88405	-5.80473	-5.97474	-6.46963	-6.43404	-6.50871	-6.70627	-6.63378	-6.77096	-6.1137	-6.0522	-6.17419	-6.49143	-6.45786	-6.52329	-5.51701	-5.46621	-5.56668	-5.49547	-5.40419	-5.58227	-6.08353	-6.04425	-6.11896
23.6328	-6.32995	-6.28075	-6.37681	-5.8901	-5.80005	-5.98032	-6.46328	-6.4259	-6.50173	-6.7174	-6.65503	-6.78495	-6.12484	-6.05686	-6.19148	-6.50646	-6.46944	-6.5386	-5.5274	-5.47449	-5.57528	-5.52502	-5.43702	-5.62115	-6.10172	-6.06332	-6.13608
23.8281	-6.33885	-6.29191	-6.3817	-5.94289	-5.86113	-6.03636	-6.46603	-6.42972	-6.50138	-6.74571	-6.67701	-6.80966	-6.11658	-6.0506	-6.18585	-6.51673	-6.47907	-6.54814	-5.51269	-5.46249	-5.55998	-5.51649	-5.41034	-5.61163	-6.08909	-6.05208	-6.12486
24.0234	-6.36136	-6.31625	-6.40452	-5.9521	-5.86666	-6.03343	-6.47819	-6.44172	-6.51477	-6.739	-6.66791	-6.8095	-6.13348	-6.07159	-6.19731	-6.5209	-6.48488	-6.55411	-5.49912	-5.44599	-5.54304	-5.53635	-5.43308	-5.64315	-6.09133	-6.05149	-6.13137
24.2188	-6.34812	-6.30062	-6.39106	-5.94843	-5.84686	-6.02189	-6.48903	-6.45077	-6.52512	-6.7634	-6.6893	-6.83269	-6.13773	-6.06983	-6.20179	-6.54595	-6.50984	-6.57848	-5.51087	-5.46061	-5.55668	-5.53794	-5.41997	-5.63799	-6.09378	-6.05628	-6.13127
24.4141	-6.38455	-6.33748	-6.42961	-5.98768	-5.90055	-6.06875	-6.49381	-6.45581	-6.53085	-6.79356	-6.72432	-6.86535	-6.15805	-6.09279	-6.22605	-6.55548	-6.52062	-6.58924	-5.49505	-5.44269	-5.54299	-5.51524	-5.39004	-5.62898	-6.10043	-6.06255	-6.13677
24.6094	-6.38524	-6.33859	-6.43326	-6.02468	-5.93544	-6.11656	-6.51468	-6.47755	-6.55227	-6.78975	-6.72328	-6.85651	-6.15722	-6.09002	-6.22508	-6.55696	-6.52365	-6.5893	-5.495	-5.44665	-5.54065	-5.49178	-5.36381	-5.59875	-6.12118	-6.08122	-6.15775
24.8047	-6.40969	-6.36077	-6.46113	-6.04361	-5.95697	-6.1354	-6.51962	-6.4835	-6.55523	-6.81523	-6.75298	-6.8793	-6.18697	-6.10242	-6.25464	-6.5766	-6.54236	-6.60785	-5.48815	-5.43691	-5.5354	-5.48186	-5.33623	-5.59414	-6.13465	-6.09503	-6.1712
25	-6.40124	-6.35203	-6.45225	-6.05369	-5.97034	-6.13557	-6.53486	-6.49591	-6.56848	-6.82763	-6.76987	-6.88585	-6.22084	-6.13812	-6.29342	-6.59239	-6.55592	-6.62396	-5.4863	-5.43125	-5.53526	-5.48263	-5.33979	-5.58945	-6.15067	-6.1157	-6.18788
25.1953	-6.38489	-6.33732	-6.43382	-6.10103	-6.0256	-6.17116	-6.54454	-6.51004	-6.58112	-6.83061	-6.77244	-6.89241	-6.22649	-6.14555	-6.29384	-6.60266	-6.56412	-6.63291	-5.46215	-5.40704	-5.50778	-5.44896	-5.31409	-5.55194	-6.14092	-6.10358	-6.17647
25.3906	-6.36475	-6.31561	-6.40939	-6.0849	-6.00471	-6.16037	-6.54973	-6.5145	-6.58726	-6.86348	-6.80203	-6.92352	-6.21004	-6.13681	-6.28025	-6.61001	-6.57741	-6.64462	-5.4723	-5.42033	-5.52166	-5.50568	-5.3897	-5.61268	-6.14474	-6.10882	-6.1826
25.5859	-6.36956	-6.31895	-6.41213	-6.07678	-6.00594	-6.15371	-6.55926	-6.52103	-6.59501	-6.88116	-6.81566	-6.94588	-6.24293	-6.18259	-6.30413	-6.61073	-6.57829	-6.64431	-5.47342	-5.42704	-5.52529	-5.50864	-5.3971	-5.60754	-6.14672	-6.11099	-6.18143
25.7812	-6.3889	-6.33603	-6.43466	-6.0784	-6.00095	-6.15531	-6.57678	-6.53955	-6.61144	-6.92358	-6.85648	-6.98492	-6.23163	-6.16638	-6.29371	-6.61908	-6.5864	-6.6511	-5.47147	-5.42438	-5.52383	-5.53512	-5.43227	-5.63601	-6.15192	-6.11334	-6.18862
25.9766	-6.41257	-6.36306	-6.4589	-6.06665	-5.98362	-6.1438	-6.57322	-6.53578	-6.60693	-6.94952	-6.87719	-7.01288	-6.2201	-6.1569	-6.28439	-6.63084	-6.59928	-6.66478	-5.4881	-5.43606	-5.54221	-5.50586	-5.4077	-5.59664	-6.14974	-6.11157	-6.18355
26.1719	-6.43274	-6.3835	-6.47898	-6.03614	-5.95135	-6.11256	-6.59603	-6.55416	-6.63077	-6.92905	-6.86398	-6.99689	-6.22038	-6.1567	-6.2808	-6.61978	-6.58713	-6.65254	-5.50291	-5.45274	-5.54846	-5.55336	-5.46613	-5.64425	-6.16089	-6.1223	-6.1972
26.3672	-6.41603	-6.36564	-6.46392	-6.05745	-5.96929	-6.13441	-6.60534	-6.56838	-6.63936	-6.93558	-6.86956	-7.00054	-6.233	-6.1723	-6.29584	-6.63113	-6.59817	-6.66465	-5.51652	-5.46875	-5.56168	-5.57276	-5.48885	-5.66065	-6.16115	-6.12325	-6.19681
26.5625	-6.37934	-6.32891	-6.42911	-6.08089	-5.99163	-6.151	-6.59978	-6.56255	-6.63451	-6.94521	-6.88029	-7.01191	-6.20399	-6.14654	-6.27162	-6.64354	-6.60855	-6.67635	-5.51703	-5.46689	-5.56777	-5.57837	-5.50097	-5.67089	-6.14099	-6.10273	-6.17748
26.7578	-6.3455	-6.29346	-6.39874	-6.05408	-5.9638	-6.12557	-6.60871	-6.57109	-6.64119	-6.9485	-6.88483	-7.0123	-6.21526	-6.15285	-6.27419	-6.64739	-6.61338	-6.68066	-5.53946	-5.48677	-5.58934	-5.52947	-5.43286	-5.6327	-6.15142	-6.11321	-6.18876
26.9531	-6.35594	-6.30607	-6.40818	-6.11689	-6.04139	-6.18975	-6.61157	-6.57609	-6.64494	-6.9814	-6.91461	-7.04904	-6.21823	-6.14708	-6.27477	-6.66213	-6.63003	-6.6945	-5.54181	-5.4905	-5.59944	-5.52186	-5.4202	-5.63402	-6.15853	-6.1184	-6.19111
27.1484	-6.35382	-6.30103	-6.40391	-6.11446	-6.02806	-6.18822	-6.60508	-6.56713	-6.63892	-6.96198	-6.89866	-7.025	-6.23904	-6.1753	-6.30107	-6.68777	-6.65472	-6.71909	-5.54161	-5.49101	-5.59624	-5.47566	-5.37939	-5.58669	-6.15646	-6.12143	-6.19417
27.3438	-6.37333	-6.32608	-6.41971	-6.11117	-6.0245	-6.19134	-6.6019	-6.56537	-6.6347	-6.93918	-6.87582	-7.002	-6.29196	-6.22543	-6.35209	-6.71015	-6.67838	-6.74381	-5.54591	-5.49558	-5.59904	-5.49617	-5.39592	-5.61029	-6.18104	-6.14452	-6.21673
27.5391	-6.39784	-6.3506	-6.44278	-6.08979	-6.01269	-6.17415	-6.61939	-6.58157	-6.65625	-6.93786	-6.87493	-7.00438	-6.25927	-6.19443	-6.32813	-6.72778	-6.6943	-6.75898	-5.55845	-5.5085	-5.61118	-5.50992	-5.41283	-5.61431	-6.17782	-6.14046	-6.21066
27.7344	-6.41819	-6.36888	-6.46362	-6.09592	-6.01691	-6.17776	-6.62864	-6.59152	-6.66194	-6.92991	-6.86549	-6.99312	-6.27786	-6.21281	-6.342	-6.73177	-6.69727	-6.76315	-5.58212	-5.53363	-5.62871	-5.56281	-5.46653	-5.66277	-6.19041	-6.15172	-6.22513
27.9297	-6.4154	-6.36796	-6.46042	-6.09554	-6.02293	-6.1721	-6.64206	-6.60726	-6.68013	-6.9534	-6.89525	-7.01264	-6.28371	-6.2242	-6.35004	-6.74179	-6.70995	-6.77487	-5.59225	-5.54174	-5.64467	-5.60531	-5.50583	-5.69904	-6.2027	-6.16223	-6.23558
28.125	-6.42298	-6.37339	-6.46837	-6.10426	-6.02616	-6.17772	-6.66497	-6.62789	-6.70155	-6.97853	-6.91978	-7.03689	-6.27484	-6.21515	-6.33336	-6.7153	-6.68249	-6.74818	-5.58628	-5.5355	-5.63371	-5.64092	-5.54625	-5.73769	-6.18424	-6.14472	-6.21716
28.3203	-6.44675	-6.39508	-6.49271	-6.13291	-6.05309	-6.20381	-6.66469	-6.62765	-6.70277	-6.96565	-6.90265	-7.02986	-6.30222	-6.24301	-6.36082	-6.70112	-6.67089	-6.73394	-5.59514	-5.54457	-5.63499	-5.63894	-5.54943	-5.72972	-6.18995	-6.15185	-6.21967
28.5156	-6.44306	-6.39238	-6.49351	-6.11938	-6.03531	-6.19596	-6.67537	-6.63857	-6.71131	-6.94352	-6.87922	-7.00978	-6.33293	-6.27228	-6.39368	-6.68845	-6.65622	-6.72282	-5.58711	-5.53521	-5.63096	-5.64661	-5.55258	-5.73645	-6.17529	-6.13872	-6.21032
28.7109	-6.4625	-6.41537	-6.50984	-6.13358	-6.05717	-6.1969	-6.68255	-6.64386	-6.71809	-6.96729	-6.90473	-7.03793	-6.32501	-6.26251	-6.3919	-6.71445	-6.67858	-6.7451	-5.5825	-5.52966	-5.62557	-5.62266	-5.53475	-5.7072	-6.17862	-6.1442	-6.2155
28.9062	-6.4806	-6.42976	-6.52836	-6.15905	-6.08098	-6.22438	-6.67073	-6.63585	-6.70672	-6.93515	-6.87771	-7.0023	-6.31058	-6.24422	-6.3692	-6.73136	-6.69462	-6.76304	-5.59745	-5.54599	-5.64179	-5.65302	-5.57483	-5.75177	-6.1837	-6.14924	-6.22003
29.1016	-6.48057	-6.42837	-6.53132	-6.1521	-6.07554	-6.21778	-6.66633	-6.63275	-6.70449	-6.94313	-6.88092	-7.00756	-6.30529	-6.23347	-6.36189	-6.75129	-6.71602	-6.78213	-5.62539	-5.57581	-5.6719	-5.64589	-5.54835	-5.73552	-6.18646	-6.15087	-6.22308
29.2969	-6.48634	-6.43514	-6.53541	-6.15954	-6.08248	-6.22693	-6.6505	-6.6186	-6.68573	-6.93639	-6.86157	-7.0029	-6.28642	-6.21979	-6.34457	-6.77371	-6.74146	-6.80552	-5.62664	-5.57735	-5.67671	-5.71472	-5.61442	-5.80143	-6.18859	-6.14983	-6.22394
29.4922	-6.51092	-6.46096	-6.55701	-6.15324	-6.08422	-6.21394	-6.63893	-6.6057	-6.67197	-6.92926	-6.85901	-6.99989	-6.28057	-6.21512	-6.34469	-6.77089	-6.73842	-6.80268	-5.60178	-5.54542	-5.64439	-5.7097	-5.60117	-5.80464	-6.1757	-6.13897	-6.21026
29.6875	-6.50879	-6.45865	-6.55544	-6.15541	-6.08723	-6.22309	-6.64261	-6.60939	-6.67962	-6.93624	-6.86905	-7.01068	-6.30321	-6.23749	-6.36566	-6.7763	-6.74382	-6.80917	-5.59059	-5.53929	-5.63619	-5.68035	-5.57058	-5.77649	-6.17286	-6.13758	-6.2099
29.8828	-6.50386	-6.45467	-6.55103	-6.1491	-6.07935	-6.21619	-6.64675	-6.60699	-6.67768	-6.92849	-6.8591	-6.99718	-6.30411	-6.23202	-6.37393	-6.78872	-6.75421	-6.82254	-5.59589	-5.54193	-5.64164	-5.67307	-5.55664	-5.77139	-6.17227	-6.13066	-6.20904
30.0781	-6.51225	-6.46338	-6.5567	-6.17415	-6.09142	-6.24451	-6.64789	-6.60604	-6.68038	-6.92324	-6.85948	-6.9974	-6.28884	-6.22204	-6.35043	-6.79565	-6.7601	-6.82889	-5.60076	-5.54991	-5.64949	-5.68262	-5.56455	-5.77507	-6.16977	-6.12676	-6.20532
30.2734	-6.49518	-6.44843	-6.53757	-6.1928	-6.11465	-6.26013	-6.65069	-6.6145	-6.6883	-6.91841	-6.8542	-6.99182	-6.29864	-6.22796	-6.36375	-6.78363	-6.75089	-6.81791	-5.60127	-5.55434	-5.65295	-5.66771	-5.55216	-5.76931	-6.17136	-6.13349	-6.20943
30.4688	-6.50328	-6.46016	-6.54677	-6.17258	-6.09416	-6.23838	-6.66899	-6.63409	-6.70421	-6.91239	-6.84931	-6.98542	-6.30374	-6.23096	-6.36889	-6.78842	-6.75621	-6.82123	-5.64262	-5.59603	-5.69011	-5.66146	-5.54317	-5.7738	-6.17788	-6.13613	-6.21808
30.6641	-6.5294	-6.48128	-6.57478	-6.18978	-6.10871	-6.26141	-6.68776	-6.65235	-6.72145	-6.90914	-6.84347	-6.98191	-6.29425	-6.22908	-6.3647	-6.78234	-6.75149	-6.81703	-5.64672	-5.60035	-5.6935	-5.67602	-5.56702	-5.77477	-6.18889	-6.14713	-6.22938
30.8594	-6.51812	-6.46456	-6.56762	-6.14876	-6.06781	-6.22425	-6.70976	-6.67541	-6.74878	-6.94756	-6.88302	-7.02103	-6.31099	-6.24613	-6.37654	-6.78101	-6.74965	-6.81365	-5.60818	-5.55631	-5.6543	-5.70139	-5.57472	-5.81396	-6.17649	-6.13798	-6.21514
31.0547	-6.51211	-6.46349	-6.56655	-6.16683	-6.0927	-6.24163	-6.70139	-6.66632	-6.74011	-6.954	-6.88676	-7.02387	-6.29065	-6.22246	-6.35561	-6.7996	-6.76863	-6.83014	-5.61557	-5.56087	-5.66182	-5.6962	-5.58158	-5.79788	-6.19981	-6.16529	-6.23839
31.25	-6.52394	-6.47589	-6.57505	-6.16151	-6.08442	-6.23882	-6.70464	-6.67013	-6.73986	-6.92248	-6.84565	-6.99787	-6.26881	-6.20495	-6.33563	-6.81421	-6.78176	-6.84562	-5.58229	-5.52713	-5.6288	-5.69696	-5.57436	-5.80192	-6.20667	-6.17008	-6.24231
31.4453	-6.51517	-6.4683	-6.56101	-6.18092	-6.09733	-6.25476	-6.70365	-6.66836	-6.73718	-6.92998	-6.85627	-6.99774	-6.28887	-6.2249	-6.35566	-6.82237	-6.78919	-6.85396	-5.56899	-5.5148	-5.61961	-5.64718	-5.5523	-5.74305	-6.22876	-6.1882	-6.25881
31.6406	-6.51112	-6.46446	-6.5513	-6.20032	-6.12074	-6.27305	-6.69578	-6.66007	-6.73052	-6.95748	-6.88709	-7.02343	-6.32883	-6.26202	-6.39195	-6.83145	-6.79688	-6.86295	-5.56394	-5.51167	-5.61228	-5.5795	-5.48472	-5.6763	-6.22464	-6.18749	-6.25538
31.8359	-6.54684	-6.49978	-6.58938	-6.23165	-6.14928	-6.30641	-6.71366	-6.68016	-6.74836	-6.95852	-6.88723	-7.02437	-6.36822	-6.29949	-6.43444	-6.84015	-6.80506	-6.87146	-5.57556	-5.52352	-5.62258	-5.55281	-5.46103	-5.64624	-6.2209	-6.18228	-6.25238
32.0312	-6.53221	-6.48648	-6.57633	-6.1758	-6.10046	-6.25069	-6.71583	-6.67902	-6.74935	-6.96596	-6.89004	-7.04062	-6.37196	-6.30919	-6.43545	-6.83581	-6.80367	-6.86826	-5.60521	-5.54735	-5.65433	-5.56746	-5.47942	-5.66075	-6.21694	-6.17649	-6.24942
32.2266	-6.54041	-6.49116	-6.58603	-6.17849	-6.10281	-6.25552	-6.70153	-6.66675	-6.73632	-6.96601	-6.89115	-7.03474	-6.35552	-6.28944	-6.41403	-6.84847	-6.81683	-6.88073	-5.60881	-5.55518	-5.6545	-5.57263	-5.47094	-5.667	-6.20202	-6.16237	-6.23487
32.4219	-6.56308	-6.51846	-6.60904	-6.19587	-6.12102	-6.27185	-6.69469	-6.658	-6.72818	-6.96255	-6.89715	-7.02939	-6.34656	-6.28122	-6.41016	-6.85365	-6.82011	-6.88399	-5.61045	-5.55677	-5.66184	-5.61577	-5.528	-5.71053	-6.18562	-6.14673	-6.22051
32.6172	-6.5382	-6.49405	-6.58307	-6.19326	-6.10145	-6.26521	-6.69764	-6.66272	-6.73403	-6.97922	-6.91285	-7.05127	-6.28723	-6.21534	-6.34936	-6.85658	-6.82363	-6.88686	-5.60206	-5.54757	-5.64624	-5.67468	-5.59548	-5.75442	-6.18211	-6.14353	-6.22012
32.8125	-6.54987	-6.50814	-6.59621	-6.223	-6.13852	-6.29125	-6.70536	-6.66752	-6.73909	-6.97894	-6.91265	-7.04576	-6.28715	-6.21755	-6.34893	-6.85639	-6.82362	-6.88732	-5.57033	-5.5123	-5.61522	-5.6386	-5.55202	-5.74026	-6.17582	-6.13772	-6.2119
33.0078	-6.54945	-6.50825	-6.59387	-6.18971	-6.10664	-6.2658	-6.71829	-6.68119	-6.75097	-7.01073	-6.93856	-7.07118	-6.29359	-6.22651	-6.3511	-6.85245	-6.8182	-6.88603	-5.57729	-5.52909	-5.62149	-5.61892	-5.53055	-5.71164	-6.18234	-6.14648	-6.21499
33.2031	-6.55671	-6.51453	-6.60183	-6.24888	-6.1645	-6.33042	-6.71966	-6.68237	-6.75346	-6.99081	-6.92401	-7.05044	-6.30943	-6.24237	-6.37807	-6.84522	-6.81105	-6.87747	-5.56227	-5.51697	-5.61059	-5.64381	-5.56171	-5.73881	-6.18975	-6.15245	-6.22502
33.3984	-6.57628	-6.52935	-6.6203	-6.25504	-6.17062	-6.33539	-6.72794	-6.69331	-6.76026	-7.01695	-6.95477	-7.07313	-6.34496	-6.27856	-6.41798	-6.85167	-6.81831	-6.88287	-5.57571	-5.52731	-5.62486	-5.58733	-5.48748	-5.68987	-6.19423	-6.15568	-6.23129
33.5938	-6.58154	-6.53598	-6.62689	-6.29202	-6.20996	-6.37344	-6.72237	-6.68637	-6.75481	-7.04591	-6.97313	-7.10313	-6.33067	-6.26598	-6.39973	-6.87091	-6.83763	-6.90056	-5.56933	-5.52326	-5.61336	-5.6257	-5.53345	-5.71623	-6.21279	-6.17749	-6.2501
33.7891	-6.57028	-6.52368	-6.61824	-6.29574	-6.22023	-6.37178	-6.72672	-6.69107	-6.75961	-7.03105	-6.95913	-7.08643	-6.34603	-6.27561	-6.40987	-6.89825	-6.86649	-6.929	-5.57533	-5.53028	-5.61766	-5.60834	-5.50434	-5.70121	-6.22107	-6.18397	-6.25856
33.9844	-6.54979	-6.49755	-6.59676	-6.27051	-6.19036	-6.34701	-6.70572	-6.66372	-6.73878	-7.04195	-6.9777	-7.10137	-6.35149	-6.2872	-6.41404	-6.9079	-6.8719	-6.93971	-5.61202	-5.56864	-5.6542	-5.54554	-5.4473	-5.63902	-6.2204	-6.18477	-6.25846
34.1797	-6.52752	-6.48214	-6.57156	-6.26694	-6.18715	-6.3379	-6.69343	-6.65919	-6.72713	-7.04098	-6.97043	-7.1002	-6.33636	-6.27414	-6.39484	-6.9103	-6.87572	-6.93966	-5.61025	-5.56616	-5.65294	-5.54633	-5.44127	-5.6427	-6.19587	-6.16019	-6.23214
34.375	-6.56501	-6.51822	-6.60672	-6.23605	-6.15984	-6.31376	-6.70125	-6.66496	-6.73452	-7.01597	-6.95176	-7.07792	-6.34607	-6.2891	-6.40741	-6.91676	-6.88361	-6.94578	-5.61214	-5.56413	-5.66032	-5.61193	-5.49766	-5.71484	-6.19455	-6.15929	-6.23358
34.5703	-6.58655	-6.53981	-6.62799	-6.19981	-6.12416	-6.27927	-6.7009	-6.66519	-6.73276	-7.00729	-6.9446	-7.07086	-6.31526	-6.25277	-6.38345	-6.9264	-6.89388	-6.95598	-5.59345	-5.53822	-5.64024	-5.56992	-5.46359	-5.66204	-6.17511	-6.13763	-6.20943
34.7656	-6.59167	-6.54491	-6.63222	-6.19438	-6.12092	-6.26955	-6.72176	-6.68589	-6.75557	-6.98658	-6.91324	-7.05344	-6.28797	-6.21752	-6.34974	-6.92729	-6.89412	-6.95301	-5.58641	-5.52802	-5.63855	-5.61154	-5.49997	-5.71039	-6.17239	-6.13916	-6.20947
34.9609	-6.60768	-6.56027	-6.65366	-6.16857	-6.0923	-6.23828	-6.74247	-6.70668	-6.77675	-6.97484	-6.9059	-7.04843	-6.26837	-6.19561	-6.32765	-6.93122	-6.89959	-6.96059	-5.56412	-5.51218	-5.61394	-5.59061	-5.49257	-5.67243	-6.17934	-6.1448	-6.22092
35.1562	-6.59475	-6.54695	-6.63969	-6.1839	-6.11183	-6.25855	-6.75493	-6.72222	-6.79014	-6.97286	-6.90579	-7.05634	-6.29196	-6.22695	-6.35033	-6.93313	-6.90081	-6.96352	-5.56401	-5.51025	-5.61134	-5.56727	-5.47872	-5.65809	-6.18541	-6.14613	-6.22002
35.3516	-6.59276	-6.54379	-6.64192	-6.19389	-6.11547	-6.26624	-6.73902	-6.70669	-6.77417	-6.97797	-6.91464	-7.05726	-6.29822	-6.23909	-6.35802	-6.91732	-6.88452	-6.94508	-5.5574	-5.51047	-5.60762	-5.58096	-5.49705	-5.67248	-6.18751	-6.14633	-6.22836
35.5469	-6.56979	-6.5175	-6.61931	-6.16119	-6.08566	-6.22742	-6.73974	-6.708	-6.77418	-7.01199	-6.95073	-7.08544	-6.33962	-6.27444	-6.39587	-6.92967	-6.89473	-6.95847	-5.56807	-5.51998	-5.61771	-5.58452	-5.48657	-5.68169	-6.18066	-6.13851	-6.21955
35.7422	-6.55632	-6.50772	-6.59846	-6.18975	-6.11865	-6.25973	-6.73794	-6.7066	-6.77486	-7.02353	-6.95771	-7.09701	-6.32964	-6.26243	-6.39464	-6.9365	-6.90248	-6.96581	-5.58546	-5.53193	-5.63437	-5.57853	-5.47875	-5.68323	-6.18494	-6.1446	-6.22377
35.9375	-6.52446	-6.47783	-6.56721	-6.20742	-6.1347	-6.27646	-6.75386	-6.7197	-6.79089	-7.03337	-6.9687	-7.09699	-6.33497	-6.27667	-6.38996	-6.9154	-6.88271	-6.94367	-5.58027	-5.52788	-5.62856	-5.64676	-5.5559	-5.74112	-6.18231	-6.14332	-6.21748
36.1328	-6.51542	-6.46595	-6.5595	-6.19393	-6.11847	-6.26201	-6.7496	-6.71376	-6.78587	-6.99886	-6.92953	-7.06706	-6.32775	-6.26476	-6.37954	-6.92696	-6.89619	-6.95651	-5.5932	-5.54235	-5.63896	-5.60563	-5.51333	-5.70021	-6.19284	-6.15952	-6.22816
36.3281	-6.50525	-6.45746	-6.55089	-6.18966	-6.11523	-6.25826	-6.74115	-6.70624	-6.77724	-6.97976	-6.9211	-7.04547	-6.32808	-6.26401	-6.38601	-6.92949	-6.89585	-6.96111	-5.57932	-5.53387	-5.62776	-5.5858	-5.4896	-5.67244	-6.18561	-6.15372	-6.2198
36.5234	-6.52094	-6.47314	-6.56827	-6.20089	-6.12616	-6.27654	-6.75277	-6.71455	-6.78611	-6.99521	-6.93335	-7.06212	-6.31537	-6.25977	-6.3833	-6.93364	-6.89776	-6.96411	-5.57132	-5.52088	-5.61764	-5.54269	-5.4317	-5.63021	-6.18997	-6.15814	-6.22512
36.7188	-6.51502	-6.46826	-6.5679	-6.17766	-6.09046	-6.2593	-6.75592	-6.71761	-6.7897	-6.97958	-6.91736	-7.04752	-6.32088	-6.25907	-6.38874	-6.93259	-6.89923	-6.96337	-5.59377	-5.54811	-5.6425	-5.55441	-5.43847	-5.65001	-6.1687	-6.13151	-6.20219
36.9141	-6.50731	-6.45813	-6.55544	-6.16643	-6.08103	-6.24266	-6.74014	-6.70295	-6.77272	-7.00539	-6.93492	-7.07378	-6.33172	-6.27124	-6.39994	-6.9415	-6.90599	-6.97248	-5.57008	-5.5277	-5.61969	-5.52228	-5.40606	-5.62937	-6.18142	-6.1436	-6.21357
37.1094	-6.51528	-6.46918	-6.56545	-6.14781	-6.06217	-6.21685	-6.73583	-6.69916	-6.76887	-7.01404	-6.9443	-7.08034	-6.33909	-6.27609	-6.39734	-6.93976	-6.90609	-6.96978	-5.56315	-5.51231	-5.61662	-5.58379	-5.46916	-5.68385	-6.19576	-6.15616	-6.22803
37.3047	-6.51184	-6.46242	-6.56177	-6.13645	-6.05521	-6.20761	-6.73251	-6.69802	-6.76565	-7.02795	-6.95591	-7.09063	-6.32768	-6.26613	-6.38823	-6.92503	-6.89323	-6.95632	-5.57581	-5.52356	-5.63618	-5.63037	-5.51632	-5.72554	-6.17046	-6.13287	-6.20398
37.5	-6.52531	-6.4778	-6.57158	-6.1324	-6.0638	-6.20074	-6.73638	-6.70348	-6.76754	-7.03943	-6.97127	-7.10299	-6.36484	-6.30814	-6.4187	-6.93095	-6.89872	-6.96156	-5.5561	-5.50081	-5.6128	-5.60825	-5.49718	-5.70254	-6.19544	-6.15479	-6.23007
37.6953	-6.54517	-6.50175	-6.58999	-6.13403	-6.06568	-6.20198	-6.73495	-6.70074	-6.76601	-7.03158	-6.96297	-7.10036	-6.36623	-6.30436	-6.41955	-6.93758	-6.90121	-6.9653	-5.54463	-5.49026	-5.59841	-5.60657	-5.50885	-5.70027	-6.19362	-6.15479	-6.22776
37.8906	-6.54944	-6.50456	-6.59417	-6.14403	-6.06904	-6.21654	-6.73111	-6.69771	-6.76565	-7.01184	-6.94283	-7.0877	-6.36995	-6.30608	-6.42427	-6.95035	-6.91688	-6.98273	-5.54836	-5.49842	-5.59408	-5.62144	-5.51887	-5.71591	-6.18897	-6.14974	-6.22497
38.0859	-6.55024	-6.5036	-6.59197	-6.181	-6.09502	-6.25148	-6.72875	-6.69485	-6.76449	-7.05196	-6.98415	-7.12459	-6.3948	-6.33632	-6.4526	-6.97185	-6.93525	-7.00145	-5.54558	-5.49334	-5.59129	-5.60861	-5.51773	-5.69458	-6.18223	-6.14413	-6.2181
38.2812	-6.57191	-6.52563	-6.61866	-6.19408	-6.11045	-6.2658	-6.73299	-6.69665	-6.76551	-7.07014	-7.00389	-7.14233	-6.37951	-6.31262	-6.43758	-6.97922	-6.94442	-7.00911	-5.5341	-5.48051	-5.58623	-5.65545	-5.55651	-5.74732	-6.18882	-6.15268	-6.22611
38.4766	-6.5832	-6.53625	-6.63015	-6.18605	-6.10162	-6.26438	-6.74004	-6.7036	-6.77501	-7.06949	-7.00317	-7.13844	-6.36091	-6.29767	-6.42077	-6.97903	-6.94565	-7.00913	-5.52985	-5.47601	-5.58644	-5.62551	-5.53538	-5.72738	-6.1832	-6.14477	-6.21895
38.6719	-6.59107	-6.54234	-6.63798	-6.22861	-6.14027	-6.3068	-6.74423	-6.71022	-6.77593	-7.04823	-6.98506	-7.11459	-6.36063	-6.29527	-6.4159	-6.96915	-6.93474	-7	-5.53177	-5.47775	-5.58736	-5.60293	-5.50517	-5.70714	-6.19148	-6.15333	-6.22798
38.8672	-6.59445	-6.54602	-6.63918	-6.23235	-6.14929	-6.31204	-6.74461	-6.70741	-6.77824	-7.04991	-6.98319	-7.12016	-6.35074	-6.28683	-6.41011	-6.95814	-6.92375	-6.98934	-5.52247	-5.47259	-5.56974	-5.5732	-5.48907	-5.67029	-6.18953	-6.15197	-6.22488
39.0625	-6.57796	-6.53128	-6.62239	-6.17411	-6.09106	-6.25051	-6.7227	-6.6867	-6.75859	-7.0232	-6.95552	-7.0935	-6.35716	-6.2868	-6.41266	-6.95851	-6.92404	-6.98899	-5.52441	-5.47341	-5.57424	-5.55392	-5.45101	-5.65417	-6.16539	-6.12812	-6.20112
39.2578	-6.57508	-6.52893	-6.61726	-6.24175	-6.16199	-6.31992	-6.72387	-6.68631	-6.75976	-7.02158	-6.95107	-7.09957	-6.34364	-6.27375	-6.40168	-6.9752	-6.93903	-7.0089	-5.546	-5.496	-5.59655	-5.54678	-5.4613	-5.63697	-6.17341	-6.13838	-6.20897
39.4531	-6.56601	-6.52159	-6.6091	-6.22477	-6.15398	-6.30117	-6.70326	-6.66818	-6.74003	-7.04012	-6.97082	-7.11468	-6.34416	-6.28077	-6.40224	-6.98378	-6.95074	-7.01561	-5.55001	-5.49914	-5.60277	-5.56683	-5.47687	-5.65553	-6.16352	-6.1243	-6.19755
39.6484	-6.57218	-6.52785	-6.61648	-6.24541	-6.17241	-6.31724	-6.70725	-6.66955	-6.74429	-7.06984	-7.00724	-7.13308	-6.34404	-6.28557	-6.40653	-6.9885	-6.95529	-7.01872	-5.53898	-5.48646	-5.59501	-5.58445	-5.48308	-5.6806	-6.15743	-6.11763	-6.1914
39.8438	-6.56789	-6.52012	-6.61446	-6.23518	-6.16815	-6.30165	-6.71675	-6.67943	-6.75133	-7.0655	-6.99847	-7.12577	-6.33567	-6.26379	-6.39519	-6.98065	-6.94783	-7.01281	-5.57238	-5.52339	-5.62311	-5.55582	-5.45501	-5.6461	-6.17034	-6.13346	-6.20316
40.0391	-6.57943	-6.52942	-6.6275	-6.17007	-6.09782	-6.24204	-6.72569	-6.69092	-6.76017	-7.08039	-7.01691	-7.14956	-6.36369	-6.28558	-6.42774	-6.97861	-6.94461	-7.01045	-5.57881	-5.5307	-5.62515	-5.55123	-5.44522	-5.64301	-6.17796	-6.14233	-6.2113
40.2344	-6.57107	-6.522	-6.61608	-6.18095	-6.10285	-6.24628	-6.72995	-6.69712	-6.76315	-7.07215	-7.0007	-7.13305	-6.34077	-6.27035	-6.40055	-6.95918	-6.9268	-6.99233	-5.57117	-5.5193	-5.61904	-5.60273	-5.4889	-5.69246	-6.1882	-6.15345	-6.22596
40.4297	-6.58951	-6.54099	-6.63717	-6.18326	-6.10673	-6.25708	-6.72964	-6.6969	-6.76052	-7.09381	-7.01397	-7.16101	-6.35278	-6.2869	-6.41693	-6.94261	-6.90969	-6.97463	-5.54755	-5.49467	-5.59614	-5.60263	-5.49078	-5.70004	-6.18754	-6.15221	-6.22226
40.625	-6.5889	-6.54146	-6.63248	-6.15146	-6.08026	-6.21942	-6.73952	-6.70543	-6.77419	-7.08977	-7.01603	-7.16018	-6.33752	-6.27471	-6.39792	-6.96297	-6.93041	-6.9968	-5.55684	-5.50594	-5.60465	-5.63037	-5.52066	-5.73116	-6.17576	-6.13935	-6.2107
40.8203	-6.61189	-6.56458	-6.65824	-6.16101	-6.09043	-6.23574	-6.74688	-6.71407	-6.77937	-7.07852	-7.0054	-7.15092	-6.34212	-6.27794	-6.40693	-6.95389	-6.91894	-6.98606	-5.51865	-5.46952	-5.56521	-5.65576	-5.55391	-5.74642	-6.20269	-6.16678	-6.24034
41.0156	-6.59168	-6.54914	-6.63897	-6.17636	-6.11062	-6.245	-6.74989	-6.71574	-6.78233	-7.07787	-7.00363	-7.1492	-6.33781	-6.27637	-6.39858	-6.96027	-6.92582	-6.99017	-5.55286	-5.50477	-5.59867	-5.65161	-5.53953	-5.74676	-6.1969	-6.15935	-6.23581
41.2109	-6.59537	-6.54623	-6.63817	-6.21756	-6.14517	-6.28111	-6.75863	-6.72454	-6.7898	-7.06492	-6.98624	-7.1414	-6.33659	-6.28006	-6.39971	-6.9783	-6.94267	-7.00766	-5.57552	-5.52661	-5.62135	-5.61193	-5.51778	-5.71503	-6.18191	-6.14799	-6.21948
41.4062	-6.59689	-6.55045	-6.63938	-6.18672	-6.1146	-6.25017	-6.76252	-6.72755	-6.79329	-7.07489	-6.9921	-7.14857	-6.30715	-6.24582	-6.3696	-6.97425	-6.94327	-7.00532	-5.59564	-5.54822	-5.64558	-5.59838	-5.48146	-5.70125	-6.18678	-6.15208	-6.22469
41.6016	-6.59503	-6.54917	-6.64199	-6.19389	-6.11699	-6.26299	-6.7495	-6.71926	-6.78449	-7.07606	-6.99787	-7.14824	-6.27035	-6.2104	-6.32992	-6.98573	-6.95142	-7.01806	-5.60905	-5.56171	-5.65768	-5.57903	-5.45579	-5.68207	-6.16911	-6.13331	-6.2085
41.7969	-6.59225	-6.54754	-6.63465	-6.20928	-6.13585	-6.27885	-6.75369	-6.71956	-6.78921	-7.04827	-6.97171	-7.116	-6.28942	-6.22929	-6.35014	-7.00132	-6.96887	-7.0335	-5.60524	-5.55656	-5.65942	-5.5854	-5.47134	-5.68452	-6.1463	-6.10883	-6.18344
41.9922	-6.58865	-6.54223	-6.63085	-6.17895	-6.10008	-6.25288	-6.76025	-6.72636	-6.79694	-7.06092	-6.99467	-7.12531	-6.27064	-6.20919	-6.33758	-6.99129	-6.95677	-7.02334	-5.58529	-5.53912	-5.63802	-5.60292	-5.50086	-5.70066	-6.13156	-6.09216	-6.16867
42.1875	-6.56954	-6.5259	-6.61521	-6.17042	-6.09276	-6.24127	-6.7468	-6.70694	-6.78248	-7.04429	-6.97826	-7.11384	-6.28972	-6.22974	-6.35357	-6.98527	-6.953	-7.01649	-5.55265	-5.50774	-5.6028	-5.59717	-5.51712	-5.68278	-6.13625	-6.09853	-6.17101
42.3828	-6.56611	-6.52331	-6.61631	-6.15861	-6.08262	-6.23066	-6.75219	-6.71638	-6.78829	-7.075	-7.01048	-7.14394	-6.35234	-6.29333	-6.40952	-6.97133	-6.93803	-7.00188	-5.53481	-5.48606	-5.59626	-5.67566	-5.58198	-5.76355	-6.14038	-6.09885	-6.17457
42.5781	-6.57581	-6.53354	-6.62435	-6.12482	-6.04734	-6.19141	-6.7479	-6.712	-6.78258	-7.12943	-7.06326	-7.19686	-6.35336	-6.29481	-6.41094	-6.96567	-6.93228	-6.99752	-5.51162	-5.46046	-5.5616	-5.67041	-5.57138	-5.75506	-6.15082	-6.11114	-6.18769
42.7734	-6.57337	-6.52673	-6.6157	-6.14718	-6.06869	-6.21569	-6.74651	-6.71397	-6.78233	-7.14118	-7.07954	-7.20486	-6.33997	-6.28261	-6.395	-6.97695	-6.94571	-7.01069	-5.48568	-5.43347	-5.53325	-5.61378	-5.51616	-5.70312	-6.14902	-6.11177	-6.18467
42.9688	-6.60934	-6.56263	-6.65485	-6.14388	-6.06239	-6.21158	-6.74344	-6.71095	-6.77737	-7.15348	-7.09448	-7.21804	-6.34781	-6.29022	-6.40751	-6.97778	-6.94789	-7.01135	-5.49461	-5.43968	-5.54368	-5.59931	-5.49023	-5.69533	-6.16687	-6.13047	-6.20181
43.1641	-6.64451	-6.59475	-6.68779	-6.14324	-6.07519	-6.21214	-6.75444	-6.72251	-6.78681	-7.13624	-7.06929	-7.19781	-6.30421	-6.24247	-6.3622	-7.00203	-6.9724	-7.03542	-5.54141	-5.48453	-5.5868	-5.54212	-5.43357	-5.64677	-6.17685	-6.13733	-6.21232
43.3594	-6.63318	-6.58935	-6.6747	-6.14766	-6.07087	-6.21329	-6.76191	-6.72785	-6.79599	-7.10694	-7.02877	-7.16143	-6.30562	-6.24754	-6.3624	-7.00404	-6.97266	-7.03496	-5.55263	-5.49618	-5.59739	-5.53803	-5.44391	-5.62741	-6.18147	-6.14457	-6.21693
43.5547	-6.6295	-6.58024	-6.67379	-6.16423	-6.08681	-6.22217	-6.76551	-6.73161	-6.79389	-7.05882	-6.98933	-7.12144	-6.28381	-6.21948	-6.34085	-6.98743	-6.9579	-7.01926	-5.55603	-5.50064	-5.60342	-5.55067	-5.44312	-5.6415	-6.19773	-6.16174	-6.23621
43.75	-6.62136	-6.5712	-6.66367	-6.18863	-6.11117	-6.25492	-6.77681	-6.74194	-6.81042	-7.03697	-6.97148	-7.09789	-6.28001	-6.21131	-6.34344	-6.98834	-6.95725	-7.02043	-5.56189	-5.50777	-5.61268	-5.539	-5.43131	-5.62579	-6.18976	-6.15413	-6.2254
43.9453	-6.61878	-6.5704	-6.66392	-6.18654	-6.10253	-6.26024	-6.75249	-6.71936	-6.7851	-7.03255	-6.96623	-7.09325	-6.28364	-6.21632	-6.34691	-6.9831	-6.94703	-7.01379	-5.55937	-5.50381	-5.61169	-5.55832	-5.46644	-5.63623	-6.18952	-6.1539	-6.22528
44.1406	-6.61696	-6.57026	-6.6674	-6.17983	-6.09257	-6.25379	-6.73914	-6.70662	-6.77404	-7.06598	-6.98775	-7.1216	-6.28186	-6.21526	-6.34741	-6.98167	-6.9459	-7.01418	-5.52981	-5.47536	-5.58265	-5.55375	-5.45929	-5.63261	-6.18019	-6.14355	-6.21765
44.3359	-6.62027	-6.5779	-6.66783	-6.14602	-6.07026	-6.22252	-6.72273	-6.68645	-6.75607	-7.07057	-7.00056	-7.12557	-6.31964	-6.25467	-6.38802	-6.99185	-6.95572	-7.02531	-5.52344	-5.46901	-5.57488	-5.55224	-5.47311	-5.63434	-6.15392	-6.11451	-6.19158
44.5312	-6.60381	-6.55487	-6.65008	-6.11625	-6.04359	-6.19132	-6.7214	-6.68982	-6.75704	-7.07932	-7.01202	-7.13785	-6.30857	-6.24307	-6.37309	-6.99312	-6.95972	-7.02652	-5.54148	-5.48872	-5.59612	-5.5685	-5.47243	-5.65621	-6.15547	-6.1147	-6.18893
44.7266	-6.58592	-6.53316	-6.62889	-6.13548	-6.06393	-6.21513	-6.72114	-6.68957	-6.75604	-7.11993	-7.05397	-7.18189	-6.31788	-6.2552	-6.38415	-6.99568	-6.95804	-7.02773	-5.55097	-5.49938	-5.60421	-5.62384	-5.51599	-5.72068	-6.14293	-6.10443	-6.18148
44.9219	-6.60858	-6.55688	-6.65573	-6.12606	-6.05696	-6.20004	-6.73665	-6.7051	-6.77012	-7.07804	-7.00799	-7.14406	-6.30077	-6.23886	-6.36799	-7.01457	-6.97992	-7.0445	-5.54903	-5.4956	-5.59967	-5.63681	-5.51526	-5.7282	-6.14607	-6.10574	-6.18606
45.1172	-6.58969	-6.54326	-6.64345	-6.13261	-6.0658	-6.19932	-6.75299	-6.72396	-6.78835	-7.06828	-7.00464	-7.13185	-6.30796	-6.24285	-6.37041	-7.02608	-6.99245	-7.05721	-5.57158	-5.52156	-5.63042	-5.64918	-5.5369	-5.74013	-6.15084	-6.11018	-6.18943
45.3125	-6.59974	-6.55464	-6.65122	-6.13988	-6.07584	-6.209	-6.7482	-6.71315	-6.7838	-7.04031	-6.97459	-7.10899	-6.27583	-6.2081	-6.33601	-7.02523	-6.99148	-7.05647	-5.57145	-5.51931	-5.62958	-5.68306	-5.57808	-5.77253	-6.15924	-6.11545	-6.19651
45.5078	-6.62012	-6.57286	-6.66633	-6.14881	-6.08606	-6.21576	-6.73494	-6.70011	-6.76658	-7.04248	-6.97065	-7.11592	-6.27851	-6.20111	-6.34293	-7.02544	-6.98988	-7.05592	-5.55644	-5.50095	-5.60675	-5.66928	-5.569	-5.75552	-6.16838	-6.12795	-6.20513
45.7031	-6.59246	-6.54276	-6.63451	-6.13451	-6.07083	-6.20149	-6.73983	-6.70156	-6.77013	-7.03179	-6.95941	-7.10741	-6.2852	-6.22188	-6.34675	-7.00873	-6.97357	-7.04252	-5.56417	-5.51037	-5.6149	-5.65215	-5.55766	-5.74086	-6.17792	-6.13648	-6.21306
45.8984	-6.58036	-6.53067	-6.62641	-6.1551	-6.08646	-6.21905	-6.71643	-6.67617	-6.7493	-7.03231	-6.9517	-7.1046	-6.29945	-6.24162	-6.36511	-6.9937	-6.96	-7.02533	-5.56311	-5.51278	-5.61259	-5.64642	-5.5461	-5.73633	-6.17838	-6.13982	-6.21604
46.0938	-6.56494	-6.5172	-6.60938	-6.16939	-6.10006	-6.23807	-6.71495	-6.67414	-6.74933	-7.04282	-6.95324	-7.10928	-6.28395	-6.22316	-6.34473	-6.98246	-6.94778	-7.0136	-5.54523	-5.48459	-5.59316	-5.65925	-5.55559	-5.74708	-6.16257	-6.12259	-6.19798
46.2891	-6.55933	-6.51378	-6.60576	-6.17057	-6.10392	-6.23617	-6.72839	-6.6897	-6.7604	-7.03997	-6.95146	-7.10783	-6.30373	-6.24142	-6.36477	-6.98873	-6.95234	-7.02147	-5.52073	-5.46715	-5.57051	-5.61126	-5.51808	-5.696	-6.16531	-6.12559	-6.2031
46.4844	-6.56717	-6.52554	-6.61399	-6.17643	-6.10666	-6.25388	-6.74122	-6.70497	-6.77705	-7.05652	-6.98941	-7.13604	-6.30309	-6.23095	-6.36253	-6.99262	-6.96032	-7.02526	-5.50283	-5.45346	-5.55082	-5.61731	-5.5258	-5.70918	-6.14539	-6.10555	-6.18431
46.6797	-6.58136	-6.53566	-6.62645	-6.16871	-6.09731	-6.24095	-6.74246	-6.70389	-6.77659	-7.0488	-6.98399	-7.12426	-6.28234	-6.2154	-6.3496	-7.00319	-6.9666	-7.03332	-5.51924	-5.47236	-5.56849	-5.60247	-5.49052	-5.69565	-6.1374	-6.10159	-6.17779
46.875	-6.60859	-6.56479	-6.65244	-6.14507	-6.06786	-6.21868	-6.7557	-6.71792	-6.78832	-7.05039	-6.97576	-7.119	-6.27432	-6.20763	-6.33474	-7.01489	-6.9802	-7.045	-5.51466	-5.46666	-5.56656	-5.53482	-5.42528	-5.6367	-6.14809	-6.11075	-6.18684
47.0703	-6.64174	-6.59835	-6.68555	-6.16126	-6.07628	-6.24321	-6.75959	-6.72603	-6.7926	-7.07177	-6.99605	-7.13923	-6.2834	-6.2201	-6.33733	-7.02366	-6.99165	-7.05425	-5.51868	-5.47266	-5.57413	-5.46563	-5.35528	-5.56921	-6.14753	-6.1129	-6.18534
47.2656	-6.66178	-6.61506	-6.70162	-6.17501	-6.08893	-6.25149	-6.75675	-6.71811	-6.78955	-7.06602	-6.99681	-7.13175	-6.24642	-6.17977	-6.29866	-7.01229	-6.98025	-7.04468	-5.53502	-5.49029	-5.58438	-5.50954	-5.40877	-5.613	-6.13805	-6.10164	-6.17582
47.4609	-6.65968	-6.61494	-6.69967	-6.15493	-6.07202	-6.22806	-6.7612	-6.72683	-6.79304	-7.06347	-6.99675	-7.1336	-6.26681	-6.20591	-6.32265	-6.99349	-6.96112	-7.02436	-5.53479	-5.47861	-5.58943	-5.47681	-5.38109	-5.57312	-6.14167	-6.10407	-6.18075
47.6562	-6.65211	-6.60644	-6.69311	-6.19836	-6.11873	-6.27087	-6.73968	-6.70383	-6.77239	-7.10759	-7.03882	-7.16864	-6.25906	-6.20029	-6.3162	-6.98962	-6.95746	-7.01906	-5.54556	-5.49225	-5.60095	-5.46985	-5.3786	-5.56167	-6.15001	-6.11127	-6.19013
47.8516	-6.63406	-6.587	-6.67795	-6.20374	-6.13209	-6.27302	-6.72666	-6.69119	-6.76138	-7.10575	-7.04477	-7.16994	-6.26419	-6.20504	-6.32245	-6.99341	-6.96038	-7.02376	-5.51289	-5.46075	-5.56711	-5.54034	-5.43876	-5.642	-6.15813	-6.11848	-6.19675
48.0469	-6.59477	-6.54928	-6.63938	-6.21769	-6.143	-6.28847	-6.73337	-6.69782	-6.76836	-7.1223	-7.06275	-7.18718	-6.28224	-6.22083	-6.34094	-6.98421	-6.95245	-7.01611	-5.50818	-5.45537	-5.55754	-5.53776	-5.43776	-5.64225	-6.17419	-6.13306	-6.21062
48.2422	-6.59065	-6.54658	-6.63603	-6.24406	-6.16875	-6.32005	-6.72517	-6.69099	-6.76204	-7.09154	-7.02426	-7.16042	-6.27722	-6.21247	-6.33807	-6.99649	-6.9628	-7.02708	-5.50018	-5.45359	-5.54913	-5.57454	-5.48387	-5.66548	-6.17511	-6.1349	-6.20902
48.4375	-6.56893	-6.52788	-6.61503	-6.22701	-6.14271	-6.30636	-6.74313	-6.70661	-6.77923	-7.05961	-6.99194	-7.12556	-6.27417	-6.21348	-6.33853	-7.00974	-6.97662	-7.04156	-5.48953	-5.43976	-5.53928	-5.61585	-5.52342	-5.70881	-6.16997	-6.12713	-6.20338
48.6328	-6.58534	-6.54273	-6.63264	-6.18915	-6.10955	-6.26479	-6.7465	-6.70809	-6.78368	-7.01656	-6.94538	-7.08332	-6.26055	-6.19596	-6.32892	-7.01475	-6.98295	-7.04547	-5.5059	-5.45327	-5.55279	-5.59913	-5.50521	-5.69822	-6.18016	-6.1387	-6.2148
48.8281	-6.57399	-6.53363	-6.61851	-6.15996	-6.08496	-6.22226	-6.74747	-6.71246	-6.78581	-7.02463	-6.96023	-7.09691	-6.28015	-6.21823	-6.34124	-6.99835	-6.96534	-7.02918	-5.52031	-5.47237	-5.56607	-5.57369	-5.49447	-5.66534	-6.18337	-6.14147	-6.21713
49.0234	-6.57794	-6.53528	-6.62132	-6.1427	-6.07179	-6.2059	-6.75736	-6.7207	-6.79523	-7.07373	-7.0057	-7.14168	-6.27204	-6.21179	-6.33993	-6.97975	-6.94722	-7.0105	-5.56033	-5.51165	-5.60523	-5.55235	-5.47624	-5.64117	-6.16824	-6.12866	-6.20245
49.2188	-6.57798	-6.53656	-6.61906	-6.13173	-6.06077	-6.1994	-6.75262	-6.71686	-6.78555	-7.11509	-7.04727	-7.17977	-6.26788	-6.20677	-6.33391	-6.97163	-6.93896	-7.00328	-5.55653	-5.50668	-5.59941	-5.49161	-5.41342	-5.56833	-6.15527	-6.1157	-6.19211
49.4141	-6.55138	-6.50832	-6.5918	-6.10354	-6.03154	-6.17278	-6.73903	-6.70143	-6.77462	-7.1312	-7.06342	-7.19759	-6.28279	-6.22307	-6.34329	-6.98472	-6.95337	-7.01706	-5.56576	-5.51473	-5.61478	-5.49177	-5.4082	-5.57378	-6.14804	-6.10922	-6.18755
49.6094	-6.56048	-6.51721	-6.60491	-6.14847	-6.07241	-6.22304	-6.74756	-6.70718	-6.782	-7.12189	-7.0577	-7.19521	-6.2586	-6.19565	-6.31776	-6.97969	-6.94958	-7.01385	-5.54401	-5.49057	-5.5987	-5.5185	-5.43414	-5.61031	-6.15008	-6.10876	-6.18391
49.8047	-6.57499	-6.52676	-6.62693	-6.1214	-6.02181	-6.20753	-6.72645	-6.68123	-6.7644	-7.09137	-7.0199	-7.16285	-6.23565	-6.16418	-6.30487	-6.98868	-6.95314	-7.03006	-5.53769	-5.47322	-5.60298	-5.55608	-5.43671	-5.67289	-6.1609	-6.11497	-6.20119
50	-6.56392	-6.51083	-6.62175	-6.1026	-5.99268	-6.19792	-6.71731	-6.66701	-6.76087	-7.07103	-6.98309	-7.15079	-6.20961	-6.13033	-6.28928	-6.99168	-6.95053	-7.03532	-5.50986	-5.44006	-5.57724	-5.52498	-5.38923	-5.6633	-6.15673	-6.10147	-6.20167

## Sheet: Ext_Fig_9b3_firing_rate_hist
edges	ratQ_of	ratQ_rem	ratQ_sws	ratR_of	ratR_rem	ratR_sws	ratS_of	ratS_rem	ratS_sws
0.1	0	0	0	0	0	0	0	0	0
0.116591	2	0	0	0	0	0	0	0	0
0.135936	0	0	0	1	0	0	0	0	0
0.158489	2	0	3	1	0	0	0	0	0
0.184785	0	2	1	2	2	2	0	0	0
0.215443	1	0	1	0	0	5	0	0	0
0.251189	0	1	0	4	1	6	0	0	0
0.292864	0	1	1	4	3	2	0	0	1
0.341455	2	2	3	6	4	4	0	0	1
0.398107	0	1	2	6	4	5	0	0	1
0.464159	5	1	1	8	4	6	0	1	3
0.54117	4	3	1	17	4	8	0	2	1
0.630957	4	1	5	20	10	13	0	1	4
0.735642	4	3	5	18	11	18	1	2	0
0.857696	8	3	4	20	12	21	4	1	3
1	12	5	11	15	10	25	3	3	3
1.16591	10	4	16	32	20	47	0	3	3
1.35936	13	3	19	49	32	50	5	5	6
1.58489	8	7	21	48	41	59	5	3	6
1.84785	16	17	22	47	45	62	3	2	9
2.15443	19	18	16	50	62	40	3	8	6
2.51189	12	18	9	26	52	25	6	8	7
2.92864	13	24	5	17	41	22	5	10	10
3.41455	8	13	5	17	28	7	8	8	2
3.98107	8	12	1	16	24	2	10	5	1
4.64159	1	7	1	2	13	1	9	2	1
5.4117	3	4	1	3	4	0	2	2	0
6.30957	0	2	0	2	1	1	1	0	0
7.35642	1	1	0	1	1	1	1	0	0
8.57696	1	1	0	0	1	2	0	0	0
10
