# Supplementary material for: Toroidal topology of population activity in grid cells
Source: Nature. 2022 Jan 12;602(7895):123–8. doi: 10.1038/s41586-021-04268-7 (PMC8810387; doi:10.1038/s41586-021-04268-7)
Supplement: Supplementary file 18 — Source Data Extended Data Fig. 10 [file 41586_2021_4268_MOESM18_ESM.xlsx]

## Sheet: Ext_Fig_10a_ratemap_acorr_peaks
peak_xpos	peak_ypos	class	module
0.45	-0.39	B	R1
-0.15	-0.51	B	R1
0.48	-0.48	B	R1
0.66	0.15	B	R1
0.39	-0.39	B	R1
0.42	-0.39	B	R1
0.39	-0.39	B	R1
0.39	-0.33	B	R1
0.39	-0.39	B	R1
0.42	-0.36	B	R1
0.39	-0.39	B	R1
0.45	-0.39	B	R1
0.42	-0.39	B	R1
0.42	-0.45	B	R1
0.39	-0.39	B	R1
NaN	NaN	B	R1
0.42	-0.39	B	R1
0.18	-0.39	B	R1
0.42	-0.48	B	R1
0.42	-0.54	B	R1
0.42	-0.42	B	R1
0.36	-0.39	B	R1
0.915	-0.09	B	R1
0.48	-0.54	B	R1
0.39	-0.51	B	R1
0.39	-0.36	B	R1
0.39	-0.39	B	R1
0.39	-0.39	B	R1
0.39	-0.39	B	R1
0.405	-0.375	B	R1
0.39	-0.39	B	R1
0.42	-0.39	B	R1
0.39	-0.39	B	R1
0.39	-0.39	B	R1
0.42	-0.39	B	R1
0.39	-0.39	B	R1
0.42	-0.42	B	R1
0.42	-0.39	B	R1
0.42	-0.42	B	R1
0.3	-0.3	B	R1
0.39	-0.39	B	R1
0.45	-0.48	B	R1
0.39	-0.39	B	R1
0.39	-0.42	B	R1
0.42	-0.36	B	R1
0.42	-0.36	B	R1
0.39	-0.39	B	R1
0.39	-0.39	B	R1
0.45	-0.48	B	R1
0.435	-0.435	B	R1
0.39	-0.36	B	R1
0.45	-0.39	B	R1
0.42	-0.42	B	R1
0.39	-0.39	B	R1
0.39	-0.39	B	R1
0.42	-0.39	B	R1
0.36	-0.3	B	R1
0.42	-0.39	B	R1
0.39	-0.39	B	R1
0.39	-0.39	B	R1
0.42	-0.39	B	R1
0.39	-0.39	B	R1
0.45	-0.3	B	R1
0.375	-0.435	B	R1
0.39	-0.39	B	R1
0.39	-0.42	B	R1
0.39	-0.39	B	R1
0.405	-0.375	B	R1
0.39	-0.39	B	R1
-0.45	0.39	B	R1
0.15	0.51	B	R1
-0.48	0.48	B	R1
-0.66	-0.15	B	R1
-0.39	0.39	B	R1
-0.42	0.39	B	R1
-0.39	0.39	B	R1
-0.39	0.33	B	R1
-0.39	0.39	B	R1
-0.42	0.36	B	R1
-0.39	0.39	B	R1
-0.45	0.39	B	R1
-0.42	0.39	B	R1
-0.42	0.45	B	R1
-0.39	0.39	B	R1
NaN	NaN	B	R1
-0.42	0.39	B	R1
-0.18	0.39	B	R1
-0.42	0.48	B	R1
-0.42	0.54	B	R1
-0.42	0.42	B	R1
-0.36	0.39	B	R1
-0.915	0.09	B	R1
-0.48	0.54	B	R1
-0.39	0.51	B	R1
-0.39	0.36	B	R1
-0.39	0.39	B	R1
-0.39	0.39	B	R1
-0.39	0.39	B	R1
-0.405	0.375	B	R1
-0.39	0.39	B	R1
-0.42	0.39	B	R1
-0.39	0.39	B	R1
-0.39	0.39	B	R1
-0.42	0.39	B	R1
-0.39	0.39	B	R1
-0.42	0.42	B	R1
-0.42	0.39	B	R1
-0.42	0.42	B	R1
-0.3	0.3	B	R1
-0.39	0.39	B	R1
-0.45	0.48	B	R1
-0.39	0.39	B	R1
-0.39	0.42	B	R1
-0.42	0.36	B	R1
-0.42	0.36	B	R1
-0.39	0.39	B	R1
-0.39	0.39	B	R1
-0.45	0.48	B	R1
-0.435	0.435	B	R1
-0.39	0.36	B	R1
-0.45	0.39	B	R1
-0.42	0.42	B	R1
-0.39	0.39	B	R1
-0.39	0.39	B	R1
-0.42	0.39	B	R1
-0.36	0.3	B	R1
-0.42	0.39	B	R1
-0.39	0.39	B	R1
-0.39	0.39	B	R1
-0.42	0.39	B	R1
-0.39	0.39	B	R1
-0.45	0.3	B	R1
-0.375	0.435	B	R1
-0.39	0.39	B	R1
-0.39	0.42	B	R1
-0.39	0.39	B	R1
-0.405	0.375	B	R1
-0.39	0.39	B	R1
0.6	0.09	B	R1
0.45	-0.33	B	R1
0.63	0.12	B	R1
0.45	0.36	B	R1
0.57	0.15	B	R1
0.6	0.12	B	R1
0.54	0.12	B	R1
0.57	0.09	B	R1
0.51	0.12	B	R1
0.72	0.15	B	R1
0.57	0.15	B	R1
0.57	0.12	B	R1
0.6	0.12	B	R1
0.51	0.09	B	R1
0.63	0.15	B	R1
NaN	NaN	B	R1
0.6	0.12	B	R1
0.585	0.06	B	R1
0.69	0.09	B	R1
0.63	0	B	R1
0.6	0.12	B	R1
0.51	0.15	B	R1
0.9	0.21	B	R1
0.75	0.12	B	R1
0.51	0.12	B	R1
0.6	0.12	B	R1
0.6	0.12	B	R1
0.555	0.135	B	R1
0.57	0.12	B	R1
0.6	0.15	B	R1
0.57	0.12	B	R1
0.57	0.15	B	R1
0.6	0.12	B	R1
0.6	0.15	B	R1
0.57	0.15	B	R1
0.6	0.12	B	R1
0.6	0.12	B	R1
0.6	0.12	B	R1
0.54	0.12	B	R1
0.54	0.09	B	R1
0.57	0.12	B	R1
0.63	0.09	B	R1
0.57	0.12	B	R1
0.57	0.06	B	R1
0.6	0.15	B	R1
0.6	0.12	B	R1
0.57	0.15	B	R1
0.6	0.12	B	R1
0.6	0.09	B	R1
0.57	0.12	B	R1
0.57	0.15	B	R1
0.6	0.12	B	R1
0.6	0.12	B	R1
0.57	0.12	B	R1
0.57	0.12	B	R1
0.6	0.15	B	R1
0.6	0.18	B	R1
0.57	0.12	B	R1
0.585	0.135	B	R1
0.6	0.12	B	R1
0.6	0.12	B	R1
0.57	0.12	B	R1
0.51	-0.09	B	R1
0.57	0.09	B	R1
0.57	0.12	B	R1
0.63	0.54	B	R1
0.6	0.12	B	R1
0.57	0.12	B	R1
0.57	0.15	B	R1
-0.6	-0.09	B	R1
-0.45	0.33	B	R1
-0.63	-0.12	B	R1
-0.45	-0.36	B	R1
-0.57	-0.15	B	R1
-0.6	-0.12	B	R1
-0.54	-0.12	B	R1
-0.57	-0.09	B	R1
-0.51	-0.12	B	R1
-0.72	-0.15	B	R1
-0.57	-0.15	B	R1
-0.57	-0.12	B	R1
-0.6	-0.12	B	R1
-0.51	-0.09	B	R1
-0.63	-0.15	B	R1
NaN	NaN	B	R1
-0.6	-0.12	B	R1
-0.585	-0.06	B	R1
-0.69	-0.09	B	R1
-0.63	7.71527e-17	B	R1
-0.6	-0.12	B	R1
-0.51	-0.15	B	R1
-0.9	-0.21	B	R1
-0.75	-0.12	B	R1
-0.51	-0.12	B	R1
-0.6	-0.12	B	R1
-0.6	-0.12	B	R1
-0.555	-0.135	B	R1
-0.57	-0.12	B	R1
-0.6	-0.15	B	R1
-0.57	-0.12	B	R1
-0.57	-0.15	B	R1
-0.6	-0.12	B	R1
-0.6	-0.15	B	R1
-0.57	-0.15	B	R1
-0.6	-0.12	B	R1
-0.6	-0.12	B	R1
-0.6	-0.12	B	R1
-0.54	-0.12	B	R1
-0.54	-0.09	B	R1
-0.57	-0.12	B	R1
-0.63	-0.09	B	R1
-0.57	-0.12	B	R1
-0.57	-0.06	B	R1
-0.6	-0.15	B	R1
-0.6	-0.12	B	R1
-0.57	-0.15	B	R1
-0.6	-0.12	B	R1
-0.6	-0.09	B	R1
-0.57	-0.12	B	R1
-0.57	-0.15	B	R1
-0.6	-0.12	B	R1
-0.6	-0.12	B	R1
-0.57	-0.12	B	R1
-0.57	-0.12	B	R1
-0.6	-0.15	B	R1
-0.6	-0.18	B	R1
-0.57	-0.12	B	R1
-0.585	-0.135	B	R1
-0.6	-0.12	B	R1
-0.6	-0.12	B	R1
-0.57	-0.12	B	R1
-0.51	0.09	B	R1
-0.57	-0.09	B	R1
-0.57	-0.12	B	R1
-0.63	-0.54	B	R1
-0.6	-0.12	B	R1
-0.57	-0.12	B	R1
-0.57	-0.15	B	R1
0.15	0.48	B	R1
0.3	0.3	B	R1
0.18	0.6	B	R1
0.12	0.57	B	R1
0.18	0.54	B	R1
0.15	0.54	B	R1
0.18	0.54	B	R1
0.21	0.45	B	R1
0.18	0.48	B	R1
0.3	0.63	B	R1
0.18	0.51	B	R1
0.15	0.51	B	R1
0.18	0.51	B	R1
0.12	0.54	B	R1
0.21	0.45	B	R1
NaN	NaN	B	R1
0.15	0.51	B	R1
0.15	0.42	B	R1
0.18	0.6	B	R1
0.15	0.57	B	R1
0.18	0.57	B	R1
0.15	0.51	B	R1
0.21	0.6	B	R1
0.21	0.63	B	R1
0.15	0.6	B	R1
0.18	0.51	B	R1
0.21	0.51	B	R1
0.18	0.51	B	R1
0.18	0.51	B	R1
0.18	0.51	B	R1
0.18	0.51	B	R1
0.15	0.51	B	R1
0.18	0.51	B	R1
0.18	0.54	B	R1
0.15	0.54	B	R1
0.18	0.51	B	R1
0.21	0.57	B	R1
0.18	0.51	B	R1
0.15	0.6	B	R1
0.24	0.51	B	R1
0.18	0.51	B	R1
0.21	0.63	B	R1
0.18	0.54	B	R1
0.18	0.45	B	R1
0.18	0.51	B	R1
0.18	0.51	B	R1
0.18	0.51	B	R1
0.18	0.51	B	R1
0.15	0.57	B	R1
0.195	0.525	B	R1
0.15	0.51	B	R1
0.18	0.48	B	R1
0.18	0.54	B	R1
0.18	0.51	B	R1
0.18	0.51	B	R1
0.15	0.54	B	R1
0.18	0.42	B	R1
0.18	0.51	B	R1
0.18	0.51	B	R1
0.21	0.51	B	R1
0.18	0.51	B	R1
0.15	0.51	B	R1
0.18	0.48	B	R1
0.21	0.51	B	R1
0.18	0.51	B	R1
0.24	0.6	B	R1
0.21	0.51	B	R1
0.21	0.51	B	R1
0.18	0.51	B	R1
-0.15	-0.48	B	R1
-0.3	-0.3	B	R1
-0.18	-0.6	B	R1
-0.12	-0.57	B	R1
-0.18	-0.54	B	R1
-0.15	-0.54	B	R1
-0.18	-0.54	B	R1
-0.21	-0.45	B	R1
-0.18	-0.48	B	R1
-0.3	-0.63	B	R1
-0.18	-0.51	B	R1
-0.15	-0.51	B	R1
-0.18	-0.51	B	R1
-0.12	-0.54	B	R1
-0.21	-0.45	B	R1
NaN	NaN	B	R1
-0.15	-0.51	B	R1
-0.15	-0.42	B	R1
-0.18	-0.6	B	R1
-0.15	-0.57	B	R1
-0.18	-0.57	B	R1
-0.15	-0.51	B	R1
-0.21	-0.6	B	R1
-0.21	-0.63	B	R1
-0.15	-0.6	B	R1
-0.18	-0.51	B	R1
-0.21	-0.51	B	R1
-0.18	-0.51	B	R1
-0.18	-0.51	B	R1
-0.18	-0.51	B	R1
-0.18	-0.51	B	R1
-0.15	-0.51	B	R1
-0.18	-0.51	B	R1
-0.18	-0.54	B	R1
-0.15	-0.54	B	R1
-0.18	-0.51	B	R1
-0.21	-0.57	B	R1
-0.18	-0.51	B	R1
-0.15	-0.6	B	R1
-0.24	-0.51	B	R1
-0.18	-0.51	B	R1
-0.21	-0.63	B	R1
-0.18	-0.54	B	R1
-0.18	-0.45	B	R1
-0.18	-0.51	B	R1
-0.18	-0.51	B	R1
-0.18	-0.51	B	R1
-0.18	-0.51	B	R1
-0.15	-0.57	B	R1
-0.195	-0.525	B	R1
-0.15	-0.51	B	R1
-0.18	-0.48	B	R1
-0.18	-0.54	B	R1
-0.18	-0.51	B	R1
-0.18	-0.51	B	R1
-0.15	-0.54	B	R1
-0.18	-0.42	B	R1
-0.18	-0.51	B	R1
-0.18	-0.51	B	R1
-0.21	-0.51	B	R1
-0.18	-0.51	B	R1
-0.15	-0.51	B	R1
-0.18	-0.48	B	R1
-0.21	-0.51	B	R1
-0.18	-0.51	B	R1
-0.24	-0.6	B	R1
-0.21	-0.51	B	R1
-0.21	-0.51	B	R1
-0.18	-0.51	B	R1
0.39	-0.48	T	R1
0.42	-0.39	T	R1
0.39	-0.51	T	R1
0.495	-0.525	T	R1
0.6	-0.48	T	R1
0.42	-0.39	T	R1
0.42	-0.39	T	R1
0.36	-0.42	T	R1
0.39	-0.39	T	R1
0.42	-0.39	T	R1
0.39	-0.39	T	R1
0.36	-0.39	T	R1
0.405	-0.375	T	R1
0.39	-0.39	T	R1
0.42	-0.39	T	R1
0.39	-0.36	T	R1
0.39	-0.36	T	R1
0.36	-0.42	T	R1
0.42	-0.36	T	R1
0.39	-0.36	T	R1
0.39	-0.39	T	R1
0.405	-0.375	T	R1
0.48	-0.36	T	R1
0.405	-0.345	T	R1
0.42	-0.39	T	R1
0.36	-0.42	T	R1
0.39	-0.36	T	R1
0.42	-0.36	T	R1
0.45	-0.36	T	R1
0.39	-0.39	T	R1
0.39	-0.39	T	R1
0.39	-0.39	T	R1
0.39	-0.39	T	R1
0.42	-0.42	T	R1
0.39	-0.39	T	R1
0.42	-0.39	T	R1
0.42	-0.36	T	R1
0.42	-0.39	T	R1
0.3	-0.3	T	R1
0.42	-0.36	T	R1
0.435	-0.405	T	R1
0.45	-0.36	T	R1
0.42	-0.39	T	R1
0.36	-0.39	T	R1
0.39	-0.39	T	R1
0.39	-0.39	T	R1
0.39	-0.39	T	R1
0.42	-0.36	T	R1
0.36	-0.39	T	R1
0.42	-0.42	T	R1
0.39	-0.39	T	R1
0.39	-0.45	T	R1
0.39	-0.39	T	R1
0.42	-0.39	T	R1
0.39	-0.42	T	R1
0.45	-0.39	T	R1
0.45	-0.39	T	R1
0.39	-0.39	T	R1
0.39	-0.39	T	R1
0.39	-0.39	T	R1
0.39	-0.42	T	R1
0.45	-0.36	T	R1
0.42	-0.39	T	R1
0.42	-0.39	T	R1
0.39	-0.45	T	R1
0.39	-0.36	T	R1
0.39	-0.39	T	R1
0.36	-0.36	T	R1
0.315	0.33	T	R1
-0.12	-0.45	T	R1
-0.39	-0.84	T	R1
0.3	-0.75	T	R1
0.45	-0.39	T	R1
-0.21	-0.66	T	R1
0.33	-0.39	T	R1
0.39	-0.57	T	R1
0.36	-0.36	T	R1
0.45	-0.36	T	R1
0.39	-0.36	T	R1
0.42	-0.36	T	R1
0.39	-0.39	T	R1
0.39	-0.39	T	R1
0.36	-0.39	T	R1
0.42	-0.39	T	R1
0.39	-0.39	T	R1
0.39	-0.39	T	R1
0.405	-0.375	T	R1
0.42	-0.39	T	R1
0.39	-0.39	T	R1
0.42	-0.39	T	R1
0.48	-0.4875	T	R1
0.57	-0.48	T	R1
-0.39	0.48	T	R1
-0.42	0.39	T	R1
-0.39	0.51	T	R1
-0.495	0.525	T	R1
-0.6	0.48	T	R1
-0.42	0.39	T	R1
-0.42	0.39	T	R1
-0.36	0.42	T	R1
-0.39	0.39	T	R1
-0.42	0.39	T	R1
-0.39	0.39	T	R1
-0.36	0.39	T	R1
-0.405	0.375	T	R1
-0.39	0.39	T	R1
-0.42	0.39	T	R1
-0.39	0.36	T	R1
-0.39	0.36	T	R1
-0.36	0.42	T	R1
-0.42	0.36	T	R1
-0.39	0.36	T	R1
-0.39	0.39	T	R1
-0.405	0.375	T	R1
-0.48	0.36	T	R1
-0.405	0.345	T	R1
-0.42	0.39	T	R1
-0.36	0.42	T	R1
-0.39	0.36	T	R1
-0.42	0.36	T	R1
-0.45	0.36	T	R1
-0.39	0.39	T	R1
-0.39	0.39	T	R1
-0.39	0.39	T	R1
-0.39	0.39	T	R1
-0.42	0.42	T	R1
-0.39	0.39	T	R1
-0.42	0.39	T	R1
-0.42	0.36	T	R1
-0.42	0.39	T	R1
-0.3	0.3	T	R1
-0.42	0.36	T	R1
-0.435	0.405	T	R1
-0.45	0.36	T	R1
-0.42	0.39	T	R1
-0.36	0.39	T	R1
-0.39	0.39	T	R1
-0.39	0.39	T	R1
-0.39	0.39	T	R1
-0.42	0.36	T	R1
-0.36	0.39	T	R1
-0.42	0.42	T	R1
-0.39	0.39	T	R1
-0.39	0.45	T	R1
-0.39	0.39	T	R1
-0.42	0.39	T	R1
-0.39	0.42	T	R1
-0.45	0.39	T	R1
-0.45	0.39	T	R1
-0.39	0.39	T	R1
-0.39	0.39	T	R1
-0.39	0.39	T	R1
-0.39	0.42	T	R1
-0.45	0.36	T	R1
-0.42	0.39	T	R1
-0.42	0.39	T	R1
-0.39	0.45	T	R1
-0.39	0.36	T	R1
-0.39	0.39	T	R1
-0.36	0.36	T	R1
-0.315	-0.33	T	R1
0.12	0.45	T	R1
0.39	0.84	T	R1
-0.3	0.75	T	R1
-0.45	0.39	T	R1
0.21	0.66	T	R1
-0.33	0.39	T	R1
-0.39	0.57	T	R1
-0.36	0.36	T	R1
-0.45	0.36	T	R1
-0.39	0.36	T	R1
-0.42	0.36	T	R1
-0.39	0.39	T	R1
-0.39	0.39	T	R1
-0.36	0.39	T	R1
-0.42	0.39	T	R1
-0.39	0.39	T	R1
-0.39	0.39	T	R1
-0.405	0.375	T	R1
-0.42	0.39	T	R1
-0.39	0.39	T	R1
-0.42	0.39	T	R1
-0.48	0.4875	T	R1
-0.57	0.48	T	R1
0.54	0.09	T	R1
0.6	0.12	T	R1
0.57	0.12	T	R1
0.48	0.21	T	R1
0.48	0.12	T	R1
0.57	0.12	T	R1
0.6	0.15	T	R1
0.54	0.06	T	R1
0.6	0.15	T	R1
0.63	0.12	T	R1
0.57	0.15	T	R1
0.57	0.15	T	R1
0.57	0.09	T	R1
0.57	0.12	T	R1
0.57	0.15	T	R1
0.57	0.15	T	R1
0.6	0.15	T	R1
0.54	0.12	T	R1
0.57	0.15	T	R1
0.54	0.12	T	R1
0.57	0.12	T	R1
0.57	0.15	T	R1
0.6	0.12	T	R1
0.54	0.15	T	R1
0.57	0.12	T	R1
0.51	0.12	T	R1
0.6	0.12	T	R1
0.63	0.12	T	R1
0.6	0.12	T	R1
0.6	0.15	T	R1
0.57	0.12	T	R1
0.54	0.15	T	R1
0.57	0.12	T	R1
0.63	0.12	T	R1
0.54	0.12	T	R1
0.63	0.15	T	R1
0.57	0.12	T	R1
0.6	0.12	T	R1
0.48	0.18	T	R1
0.63	0.15	T	R1
0.6	0.12	T	R1
0.6	0.15	T	R1
0.6	0.15	T	R1
0.57	0.12	T	R1
0.54	0.12	T	R1
0.57	0.12	T	R1
0.6	0.12	T	R1
0.6	0.12	T	R1
0.57	0.15	T	R1
0.6	0.15	T	R1
0.6	0.12	T	R1
0.57	0.12	T	R1
0.57	0.12	T	R1
0.6	0.12	T	R1
0.6	0.15	T	R1
0.6	0.15	T	R1
0.6	0.12	T	R1
0.6	0.15	T	R1
0.6	0.12	T	R1
0.57	0.12	T	R1
0.585	0.135	T	R1
0.6	0.15	T	R1
0.57	0.15	T	R1
0.6	0.12	T	R1
0.54	0.12	T	R1
0.66	0.15	T	R1
0.57	0.12	T	R1
0.54	0.12	T	R1
0.39	0.93	T	R1
0.39	-0.765	T	R1
0.15	-0.6	T	R1
0.435	-0.435	T	R1
0.66	0.15	T	R1
0.78	-0.6	T	R1
0.63	0.15	T	R1
0.63	0.06	T	R1
0.51	0.15	T	R1
0.63	0.15	T	R1
0.6	0.15	T	R1
0.6	0.12	T	R1
0.6	0.12	T	R1
0.57	0.12	T	R1
0.585	0.135	T	R1
0.6	0.12	T	R1
0.6	0.12	T	R1
0.57	0.15	T	R1
0.57	0.15	T	R1
0.63	0.15	T	R1
0.6	0.12	T	R1
0.6	0.15	T	R1
0.6	0.12	T	R1
0.645	0.03	T	R1
-0.54	-0.09	T	R1
-0.6	-0.12	T	R1
-0.57	-0.12	T	R1
-0.48	-0.21	T	R1
-0.48	-0.12	T	R1
-0.57	-0.12	T	R1
-0.6	-0.15	T	R1
-0.54	-0.06	T	R1
-0.6	-0.15	T	R1
-0.63	-0.12	T	R1
-0.57	-0.15	T	R1
-0.57	-0.15	T	R1
-0.57	-0.09	T	R1
-0.57	-0.12	T	R1
-0.57	-0.15	T	R1
-0.57	-0.15	T	R1
-0.6	-0.15	T	R1
-0.54	-0.12	T	R1
-0.57	-0.15	T	R1
-0.54	-0.12	T	R1
-0.57	-0.12	T	R1
-0.57	-0.15	T	R1
-0.6	-0.12	T	R1
-0.54	-0.15	T	R1
-0.57	-0.12	T	R1
-0.51	-0.12	T	R1
-0.6	-0.12	T	R1
-0.63	-0.12	T	R1
-0.6	-0.12	T	R1
-0.6	-0.15	T	R1
-0.57	-0.12	T	R1
-0.54	-0.15	T	R1
-0.57	-0.12	T	R1
-0.63	-0.12	T	R1
-0.54	-0.12	T	R1
-0.63	-0.15	T	R1
-0.57	-0.12	T	R1
-0.6	-0.12	T	R1
-0.48	-0.18	T	R1
-0.63	-0.15	T	R1
-0.6	-0.12	T	R1
-0.6	-0.15	T	R1
-0.6	-0.15	T	R1
-0.57	-0.12	T	R1
-0.54	-0.12	T	R1
-0.57	-0.12	T	R1
-0.6	-0.12	T	R1
-0.6	-0.12	T	R1
-0.57	-0.15	T	R1
-0.6	-0.15	T	R1
-0.6	-0.12	T	R1
-0.57	-0.12	T	R1
-0.57	-0.12	T	R1
-0.6	-0.12	T	R1
-0.6	-0.15	T	R1
-0.6	-0.15	T	R1
-0.6	-0.12	T	R1
-0.6	-0.15	T	R1
-0.6	-0.12	T	R1
-0.57	-0.12	T	R1
-0.585	-0.135	T	R1
-0.6	-0.15	T	R1
-0.57	-0.15	T	R1
-0.6	-0.12	T	R1
-0.54	-0.12	T	R1
-0.66	-0.15	T	R1
-0.57	-0.12	T	R1
-0.54	-0.12	T	R1
-0.39	-0.93	T	R1
-0.39	0.765	T	R1
-0.15	0.6	T	R1
-0.435	0.435	T	R1
-0.66	-0.15	T	R1
-0.78	0.6	T	R1
-0.63	-0.15	T	R1
-0.63	-0.06	T	R1
-0.51	-0.15	T	R1
-0.63	-0.15	T	R1
-0.6	-0.15	T	R1
-0.6	-0.12	T	R1
-0.6	-0.12	T	R1
-0.57	-0.12	T	R1
-0.585	-0.135	T	R1
-0.6	-0.12	T	R1
-0.6	-0.12	T	R1
-0.57	-0.15	T	R1
-0.57	-0.15	T	R1
-0.63	-0.15	T	R1
-0.6	-0.12	T	R1
-0.6	-0.15	T	R1
-0.6	-0.12	T	R1
-0.645	-0.03	T	R1
0.15	0.54	T	R1
0.18	0.51	T	R1
0.15	0.51	T	R1
0.18	0.45	T	R1
0.33	0.78	T	R1
0.18	0.51	T	R1
0.18	0.51	T	R1
0.12	0.51	T	R1
0.18	0.51	T	R1
0.18	0.51	T	R1
0.15	0.51	T	R1
0.18	0.51	T	R1
0.15	0.51	T	R1
0.18	0.51	T	R1
0.15	0.51	T	R1
0.18	0.51	T	R1
0.18	0.51	T	R1
0.15	0.51	T	R1
0.15	0.51	T	R1
0.15	0.51	T	R1
0.15	0.51	T	R1
0.15	0.51	T	R1
0.12	0.45	T	R1
0.15	0.51	T	R1
0.15	0.54	T	R1
0.09	0.51	T	R1
0.18	0.48	T	R1
0.18	0.51	T	R1
0.15	0.48	T	R1
0.18	0.51	T	R1
0.18	0.54	T	R1
0.18	0.51	T	R1
0.18	0.51	T	R1
0.21	0.51	T	R1
0.12	0.51	T	R1
0.18	0.51	T	R1
0.18	0.51	T	R1
0.18	0.51	T	R1
0.18	0.63	T	R1
0.18	0.48	T	R1
0.15	0.57	T	R1
0.15	0.54	T	R1
0.18	0.51	T	R1
0.18	0.51	T	R1
0.15	0.51	T	R1
0.18	0.51	T	R1
0.15	0.51	T	R1
0.18	0.51	T	R1
0.21	0.54	T	R1
0.18	0.54	T	R1
0.15	0.51	T	R1
0.15	0.54	T	R1
0.18	0.51	T	R1
0.18	0.51	T	R1
0.21	0.51	T	R1
0.15	0.51	T	R1
0.15	0.51	T	R1
0.18	0.51	T	R1
0.18	0.51	T	R1
0.18	0.54	T	R1
0.18	0.54	T	R1
0.15	0.48	T	R1
0.18	0.51	T	R1
0.18	0.51	T	R1
0.18	0.57	T	R1
0.24	0.51	T	R1
0.18	0.48	T	R1
0.18	0.51	T	R1
-0.39	0.81	T	R1
0.375	-0.345	T	R1
0.66	-0.69	T	R1
0.63	0.15	T	R1
0.21	0.57	T	R1
0.75	0.6	T	R1
0.3	0.51	T	R1
0.15	0.57	T	R1
0.18	0.51	T	R1
0.12	0.48	T	R1
0.21	0.51	T	R1
0.15	0.51	T	R1
0.21	0.51	T	R1
0.18	0.51	T	R1
0.18	0.54	T	R1
0.18	0.51	T	R1
0.18	0.51	T	R1
0.18	0.54	T	R1
0.18	0.51	T	R1
0.18	0.54	T	R1
0.18	0.51	T	R1
0.18	0.54	T	R1
0.27	0.51	T	R1
0.283636	0.553636	T	R1
-0.15	-0.54	T	R1
-0.18	-0.51	T	R1
-0.15	-0.51	T	R1
-0.18	-0.45	T	R1
-0.33	-0.78	T	R1
-0.18	-0.51	T	R1
-0.18	-0.51	T	R1
-0.12	-0.51	T	R1
-0.18	-0.51	T	R1
-0.18	-0.51	T	R1
-0.15	-0.51	T	R1
-0.18	-0.51	T	R1
-0.15	-0.51	T	R1
-0.18	-0.51	T	R1
-0.15	-0.51	T	R1
-0.18	-0.51	T	R1
-0.18	-0.51	T	R1
-0.15	-0.51	T	R1
-0.15	-0.51	T	R1
-0.15	-0.51	T	R1
-0.15	-0.51	T	R1
-0.15	-0.51	T	R1
-0.12	-0.45	T	R1
-0.15	-0.51	T	R1
-0.15	-0.54	T	R1
-0.09	-0.51	T	R1
-0.18	-0.48	T	R1
-0.18	-0.51	T	R1
-0.15	-0.48	T	R1
-0.18	-0.51	T	R1
-0.18	-0.54	T	R1
-0.18	-0.51	T	R1
-0.18	-0.51	T	R1
-0.21	-0.51	T	R1
-0.12	-0.51	T	R1
-0.18	-0.51	T	R1
-0.18	-0.51	T	R1
-0.18	-0.51	T	R1
-0.18	-0.63	T	R1
-0.18	-0.48	T	R1
-0.15	-0.57	T	R1
-0.15	-0.54	T	R1
-0.18	-0.51	T	R1
-0.18	-0.51	T	R1
-0.15	-0.51	T	R1
-0.18	-0.51	T	R1
-0.15	-0.51	T	R1
-0.18	-0.51	T	R1
-0.21	-0.54	T	R1
-0.18	-0.54	T	R1
-0.15	-0.51	T	R1
-0.15	-0.54	T	R1
-0.18	-0.51	T	R1
-0.18	-0.51	T	R1
-0.21	-0.51	T	R1
-0.15	-0.51	T	R1
-0.15	-0.51	T	R1
-0.18	-0.51	T	R1
-0.18	-0.51	T	R1
-0.18	-0.54	T	R1
-0.18	-0.54	T	R1
-0.15	-0.48	T	R1
-0.18	-0.51	T	R1
-0.18	-0.51	T	R1
-0.18	-0.57	T	R1
-0.24	-0.51	T	R1
-0.18	-0.48	T	R1
-0.18	-0.51	T	R1
0.39	-0.81	T	R1
-0.375	0.345	T	R1
-0.66	0.69	T	R1
-0.63	-0.15	T	R1
-0.21	-0.57	T	R1
-0.75	-0.6	T	R1
-0.3	-0.51	T	R1
-0.15	-0.57	T	R1
-0.18	-0.51	T	R1
-0.12	-0.48	T	R1
-0.21	-0.51	T	R1
-0.15	-0.51	T	R1
-0.21	-0.51	T	R1
-0.18	-0.51	T	R1
-0.18	-0.54	T	R1
-0.18	-0.51	T	R1
-0.18	-0.51	T	R1
-0.18	-0.54	T	R1
-0.18	-0.51	T	R1
-0.18	-0.54	T	R1
-0.18	-0.51	T	R1
-0.18	-0.54	T	R1
-0.27	-0.51	T	R1
-0.283636	-0.553636	T	R1
0.39	-0.39	N	R1
0.42	-0.36	N	R1
0.42	-0.36	N	R1
0.39	-0.39	N	R1
0.42	-0.36	N	R1
0.39	-0.39	N	R1
0.39	-0.39	N	R1
0.39	-0.39	N	R1
0.42	-0.36	N	R1
0.39	-0.39	N	R1
0.39	-0.39	N	R1
0.42	-0.36	N	R1
0.42	-0.36	N	R1
0.42	-0.39	N	R1
0.45	-0.39	N	R1
0.42	-0.36	N	R1
0.39	-0.39	N	R1
0.39	-0.39	N	R1
0.42	-0.36	N	R1
0.405	-0.375	N	R1
0.39	-0.39	N	R1
0.39	-0.39	N	R1
0.39	-0.39	N	R1
0.39	-0.39	N	R1
0.39	-0.36	N	R1
0.39	-0.39	N	R1
0.405	-0.375	N	R1
0.42	-0.39	N	R1
-0.39	0.39	N	R1
-0.42	0.36	N	R1
-0.42	0.36	N	R1
-0.39	0.39	N	R1
-0.42	0.36	N	R1
-0.39	0.39	N	R1
-0.39	0.39	N	R1
-0.39	0.39	N	R1
-0.42	0.36	N	R1
-0.39	0.39	N	R1
-0.39	0.39	N	R1
-0.42	0.36	N	R1
-0.42	0.36	N	R1
-0.42	0.39	N	R1
-0.45	0.39	N	R1
-0.42	0.36	N	R1
-0.39	0.39	N	R1
-0.39	0.39	N	R1
-0.42	0.36	N	R1
-0.405	0.375	N	R1
-0.39	0.39	N	R1
-0.39	0.39	N	R1
-0.39	0.39	N	R1
-0.39	0.39	N	R1
-0.39	0.36	N	R1
-0.39	0.39	N	R1
-0.405	0.375	N	R1
-0.42	0.39	N	R1
0.6	0.15	N	R1
0.6	0.12	N	R1
0.66	0.15	N	R1
0.57	0.12	N	R1
0.6	0.12	N	R1
0.57	0.12	N	R1
0.57	0.12	N	R1
0.6	0.12	N	R1
0.6	0.12	N	R1
0.57	0.15	N	R1
0.585	0.135	N	R1
0.57	0.15	N	R1
0.6	0.15	N	R1
0.57	0.12	N	R1
0.585	0.135	N	R1
0.57	0.15	N	R1
0.585	0.135	N	R1
0.6	0.15	N	R1
0.57	0.15	N	R1
0.57	0.12	N	R1
0.54	0.15	N	R1
0.57	0.12	N	R1
0.57	0.15	N	R1
0.57	0.15	N	R1
0.57	0.09	N	R1
0.57	0.15	N	R1
0.63	0.15	N	R1
0.57	0.12	N	R1
-0.6	-0.15	N	R1
-0.6	-0.12	N	R1
-0.66	-0.15	N	R1
-0.57	-0.12	N	R1
-0.6	-0.12	N	R1
-0.57	-0.12	N	R1
-0.57	-0.12	N	R1
-0.6	-0.12	N	R1
-0.6	-0.12	N	R1
-0.57	-0.15	N	R1
-0.585	-0.135	N	R1
-0.57	-0.15	N	R1
-0.6	-0.15	N	R1
-0.57	-0.12	N	R1
-0.585	-0.135	N	R1
-0.57	-0.15	N	R1
-0.585	-0.135	N	R1
-0.6	-0.15	N	R1
-0.57	-0.15	N	R1
-0.57	-0.12	N	R1
-0.54	-0.15	N	R1
-0.57	-0.12	N	R1
-0.57	-0.15	N	R1
-0.57	-0.15	N	R1
-0.57	-0.09	N	R1
-0.57	-0.15	N	R1
-0.63	-0.15	N	R1
-0.57	-0.12	N	R1
0.18	0.54	N	R1
0.18	0.51	N	R1
0.18	0.51	N	R1
0.18	0.51	N	R1
0.18	0.51	N	R1
0.18	0.54	N	R1
0.18	0.54	N	R1
0.18	0.51	N	R1
0.18	0.45	N	R1
0.21	0.54	N	R1
0.18	0.54	N	R1
0.165	0.525	N	R1
0.18	0.54	N	R1
0.15	0.51	N	R1
0.15	0.51	N	R1
0.165	0.525	N	R1
0.18	0.54	N	R1
0.18	0.54	N	R1
0.15	0.51	N	R1
0.18	0.54	N	R1
0.15	0.51	N	R1
0.18	0.54	N	R1
0.18	0.54	N	R1
0.18	0.51	N	R1
0.18	0.48	N	R1
0.15	0.54	N	R1
0.18	0.6	N	R1
0.15	0.51	N	R1
-0.18	-0.54	N	R1
-0.18	-0.51	N	R1
-0.18	-0.51	N	R1
-0.18	-0.51	N	R1
-0.18	-0.51	N	R1
-0.18	-0.54	N	R1
-0.18	-0.54	N	R1
-0.18	-0.51	N	R1
-0.18	-0.45	N	R1
-0.21	-0.54	N	R1
-0.18	-0.54	N	R1
-0.165	-0.525	N	R1
-0.18	-0.54	N	R1
-0.15	-0.51	N	R1
-0.15	-0.51	N	R1
-0.165	-0.525	N	R1
-0.18	-0.54	N	R1
-0.18	-0.54	N	R1
-0.15	-0.51	N	R1
-0.18	-0.54	N	R1
-0.15	-0.51	N	R1
-0.18	-0.54	N	R1
-0.18	-0.54	N	R1
-0.18	-0.51	N	R1
-0.18	-0.48	N	R1
-0.15	-0.54	N	R1
-0.18	-0.6	N	R1
-0.15	-0.51	N	R1
0.48	-0.51	B	R2
-0.12	-0.66	B	R2
0.54	-0.63	B	R2
0.54	-0.6	B	R2
0.45	-0.57	B	R2
0.525	-0.645	B	R2
0.51	-0.66	B	R2
0.51	-0.63	B	R2
0.51	-0.63	B	R2
0.54	-0.63	B	R2
0.36	-0.63	B	R2
0.51	-0.69	B	R2
0.54	-0.63	B	R2
0.57	-0.63	B	R2
0.54	-0.69	B	R2
0.48	-0.69	B	R2
0.555	-0.645	B	R2
0.51	-0.6	B	R2
0.48	-0.75	B	R2
0.54	-0.63	B	R2
0.57	-0.63	B	R2
0.54	-0.63	B	R2
0.6	-0.57	B	R2
0.54	-0.63	B	R2
0.495	-0.615	B	R2
0.54	-0.51	B	R2
0.51	-0.69	B	R2
0.48	-0.69	B	R2
0.54	-0.66	B	R2
0.585	-0.705	B	R2
0.54	-0.66	B	R2
0.54	-0.63	B	R2
0.54	-0.63	B	R2
0.51	-0.63	B	R2
0.45	-0.66	B	R2
0.54	-0.63	B	R2
0.54	-0.69	B	R2
0.51	-0.6	B	R2
0.57	-0.72	B	R2
0.51	-0.63	B	R2
0.54	-0.63	B	R2
0.57	-0.63	B	R2
0.495	-0.555	B	R2
0.6	-0.69	B	R2
0.57	-0.66	B	R2
0.54	-0.66	B	R2
0.57	-0.6	B	R2
0.72	-0.69	B	R2
0.51	-0.66	B	R2
0.51	-0.66	B	R2
0.57	-0.66	B	R2
0.54	-0.69	B	R2
0.435	-0.615	B	R2
0.72	-0.72	B	R2
0.54	-0.66	B	R2
0.54	-0.6	B	R2
0.54	-0.57	B	R2
0.525	-0.585	B	R2
0.504	-0.663	B	R2
0.54	-0.66	B	R2
0.48	-0.6	B	R2
0.54	-0.6	B	R2
0.63	-0.72	B	R2
0.57	-0.63	B	R2
0.69	-0.75	B	R2
0.57	-0.66	B	R2
0.54	-0.63	B	R2
0.525	-0.645	B	R2
0.51	-0.63	B	R2
0.63	-0.6	B	R2
0.51	-0.63	B	R2
0.48	-0.66	B	R2
0.51	-0.63	B	R2
0.54	-0.63	B	R2
0.51	-0.66	B	R2
0.51	-0.72	B	R2
0.45	-0.6	B	R2
0.54	-0.63	B	R2
0.555	-0.585	B	R2
0.525	-0.645	B	R2
0.54	-0.6	B	R2
0.54	-0.63	B	R2
0.54	-0.6	B	R2
0.54	-0.6	B	R2
0.48	-0.66	B	R2
0.495	-0.615	B	R2
0.42	-0.57	B	R2
0.54	-0.63	B	R2
0.51	-0.63	B	R2
0.57	-0.63	B	R2
0.54	-0.57	B	R2
0.54	-0.6	B	R2
0.555	-0.585	B	R2
0.57	-0.66	B	R2
0.57	-0.63	B	R2
0.54	-0.6	B	R2
0.495	-0.585	B	R2
0.63	-0.72	B	R2
0.57	-0.63	B	R2
0.57	-0.69	B	R2
0.63	-0.63	B	R2
0.6	-0.72	B	R2
0.6	-0.72	B	R2
0.63	-0.75	B	R2
0.54	-0.63	B	R2
0.39	-0.39	B	R2
0.54	-0.63	B	R2
0.63	-0.66	B	R2
0.45	-0.54	B	R2
0.555	-0.615	B	R2
0.51	-0.69	B	R2
0.39	-0.81	B	R2
0.63	-0.63	B	R2
-0.345	-0.81	B	R2
0.51	-0.45	B	R2
0.45	-0.48	B	R2
0.645	-0.645	B	R2
0.45	-0.69	B	R2
0.54	-0.66	B	R2
0.54	-0.63	B	R2
0.51	-0.75	B	R2
0.48	-0.51	B	R2
0.51	-0.63	B	R2
0.57	-0.69	B	R2
0.48	-0.6	B	R2
0.54	-0.63	B	R2
0.525	-0.645	B	R2
0.42	-0.75	B	R2
0.33	-0.75	B	R2
0.45	-0.54	B	R2
0.45	-0.63	B	R2
-0.48	0.51	B	R2
0.12	0.66	B	R2
-0.54	0.63	B	R2
-0.54	0.6	B	R2
-0.45	0.57	B	R2
-0.525	0.645	B	R2
-0.51	0.66	B	R2
-0.51	0.63	B	R2
-0.51	0.63	B	R2
-0.54	0.63	B	R2
-0.36	0.63	B	R2
-0.51	0.69	B	R2
-0.54	0.63	B	R2
-0.57	0.63	B	R2
-0.54	0.69	B	R2
-0.48	0.69	B	R2
-0.555	0.645	B	R2
-0.51	0.6	B	R2
-0.48	0.75	B	R2
-0.54	0.63	B	R2
-0.57	0.63	B	R2
-0.54	0.63	B	R2
-0.6	0.57	B	R2
-0.54	0.63	B	R2
-0.495	0.615	B	R2
-0.54	0.51	B	R2
-0.51	0.69	B	R2
-0.48	0.69	B	R2
-0.54	0.66	B	R2
-0.585	0.705	B	R2
-0.54	0.66	B	R2
-0.54	0.63	B	R2
-0.54	0.63	B	R2
-0.51	0.63	B	R2
-0.45	0.66	B	R2
-0.54	0.63	B	R2
-0.54	0.69	B	R2
-0.51	0.6	B	R2
-0.57	0.72	B	R2
-0.51	0.63	B	R2
-0.54	0.63	B	R2
-0.57	0.63	B	R2
-0.495	0.555	B	R2
-0.6	0.69	B	R2
-0.57	0.66	B	R2
-0.54	0.66	B	R2
-0.57	0.6	B	R2
-0.72	0.69	B	R2
-0.51	0.66	B	R2
-0.51	0.66	B	R2
-0.57	0.66	B	R2
-0.54	0.69	B	R2
-0.435	0.615	B	R2
-0.72	0.72	B	R2
-0.54	0.66	B	R2
-0.54	0.6	B	R2
-0.54	0.57	B	R2
-0.525	0.585	B	R2
-0.504	0.663	B	R2
-0.54	0.66	B	R2
-0.48	0.6	B	R2
-0.54	0.6	B	R2
-0.63	0.72	B	R2
-0.57	0.63	B	R2
-0.69	0.75	B	R2
-0.57	0.66	B	R2
-0.54	0.63	B	R2
-0.525	0.645	B	R2
-0.51	0.63	B	R2
-0.63	0.6	B	R2
-0.51	0.63	B	R2
-0.48	0.66	B	R2
-0.51	0.63	B	R2
-0.54	0.63	B	R2
-0.51	0.66	B	R2
-0.51	0.72	B	R2
-0.45	0.6	B	R2
-0.54	0.63	B	R2
-0.555	0.585	B	R2
-0.525	0.645	B	R2
-0.54	0.6	B	R2
-0.54	0.63	B	R2
-0.54	0.6	B	R2
-0.54	0.6	B	R2
-0.48	0.66	B	R2
-0.495	0.615	B	R2
-0.42	0.57	B	R2
-0.54	0.63	B	R2
-0.51	0.63	B	R2
-0.57	0.63	B	R2
-0.54	0.57	B	R2
-0.54	0.6	B	R2
-0.555	0.585	B	R2
-0.57	0.66	B	R2
-0.57	0.63	B	R2
-0.54	0.6	B	R2
-0.495	0.585	B	R2
-0.63	0.72	B	R2
-0.57	0.63	B	R2
-0.57	0.69	B	R2
-0.63	0.63	B	R2
-0.6	0.72	B	R2
-0.6	0.72	B	R2
-0.63	0.75	B	R2
-0.54	0.63	B	R2
-0.39	0.39	B	R2
-0.54	0.63	B	R2
-0.63	0.66	B	R2
-0.45	0.54	B	R2
-0.555	0.615	B	R2
-0.51	0.69	B	R2
-0.39	0.81	B	R2
-0.63	0.63	B	R2
0.345	0.81	B	R2
-0.51	0.45	B	R2
-0.45	0.48	B	R2
-0.645	0.645	B	R2
-0.45	0.69	B	R2
-0.54	0.66	B	R2
-0.54	0.63	B	R2
-0.51	0.75	B	R2
-0.48	0.51	B	R2
-0.51	0.63	B	R2
-0.57	0.69	B	R2
-0.48	0.6	B	R2
-0.54	0.63	B	R2
-0.525	0.645	B	R2
-0.42	0.75	B	R2
-0.33	0.75	B	R2
-0.45	0.54	B	R2
-0.45	0.63	B	R2
0.69	0.21	B	R2
0.645	-0.135	B	R2
0.81	0.15	B	R2
0.87	0.24	B	R2
0.78	0.18	B	R2
0.87	0.15	B	R2
1.02	-0.09	B	R2
0.84	0.18	B	R2
0.81	0.12	B	R2
0.84	0.18	B	R2
0.78	-0.27	B	R2
0.87	0.12	B	R2
0.9	0.15	B	R2
0.84	0.06	B	R2
0.84	0.15	B	R2
0.9	0.12	B	R2
0.9	0.12	B	R2
0.84	0.12	B	R2
0.78	-0.27	B	R2
0.84	0.12	B	R2
0.87	0.18	B	R2
0.9	0.24	B	R2
0.96	-0.06	B	R2
0.84	0.15	B	R2
1.065	0.165	B	R2
1.035	0.285	B	R2
0.81	0.12	B	R2
0.99	0.21	B	R2
0.87	0.12	B	R2
0.99	0.12	B	R2
0.93	0.18	B	R2
0.84	0.15	B	R2
0.9	0.12	B	R2
0.81	0.18	B	R2
0.81	0.12	B	R2
0.84	0.15	B	R2
0.96	0.12	B	R2
0.9	0.21	B	R2
0.9	0.12	B	R2
0.9	0.15	B	R2
0.87	0.12	B	R2
0.87	0.15	B	R2
0.87	0.18	B	R2
0.78	0.06	B	R2
0.81	0.12	B	R2
0.84	0.12	B	R2
0.9	0.18	B	R2
0.87	0.69	B	R2
0.81	0.12	B	R2
0.81	0.12	B	R2
0.87	0.12	B	R2
0.87	0.15	B	R2
0.78	0.21	B	R2
0.84	0.18	B	R2
0.87	0.15	B	R2
0.885	0.105	B	R2
0.84	0.15	B	R2
0.87	0.15	B	R2
0.93	0.15	B	R2
0.87	0.09	B	R2
0.81	0.15	B	R2
0.81	0.18	B	R2
0.84	0.03	B	R2
0.87	0.09	B	R2
1.05	0.15	B	R2
0.84	0.12	B	R2
0.84	0.12	B	R2
0.84	0.12	B	R2
0.81	0.12	B	R2
0.96	0.15	B	R2
0.81	0.12	B	R2
0.81	0.12	B	R2
0.84	0.15	B	R2
0.84	0.12	B	R2
0.87	0.15	B	R2
0.81	0.09	B	R2
0.78	0.12	B	R2
0.87	0.12	B	R2
0.75	0.18	B	R2
0.84	0.15	B	R2
0.84	0.15	B	R2
0.87	0.12	B	R2
0.9	0.12	B	R2
0.84	0.15	B	R2
0.84	0.12	B	R2
0.855	0.165	B	R2
0.75	0.12	B	R2
0.84	0.15	B	R2
0.84	0.12	B	R2
0.87	0.09	B	R2
0.81	0.09	B	R2
0.87	0.12	B	R2
0.78	0.15	B	R2
0.9	0.09	B	R2
0.87	0.12	B	R2
0.855	0.225	B	R2
0.78	0.12	B	R2
0.87	0.06	B	R2
0.87	0.15	B	R2
0.9	0.09	B	R2
0.87	0.18	B	R2
0.93	0.12	B	R2
0.93	0.12	B	R2
0.9	0.15	B	R2
0.84	0.12	B	R2
0.75	0.12	B	R2
0.87	0.18	B	R2
0.96	0.21	B	R2
0.81	0.18	B	R2
0.69	0.18	B	R2
0.75	0.15	B	R2
0.69	0.12	B	R2
0.96	0.24	B	R2
0.3	-0.9	B	R2
0.78	0.06	B	R2
0.69	0.15	B	R2
0.87	0.12	B	R2
0.78	0.12	B	R2
0.81	0.12	B	R2
0.84	0.15	B	R2
0.81	0.15	B	R2
0.81	0.12	B	R2
0.855	0.165	B	R2
0.87	0.24	B	R2
0.84	0.21	B	R2
0.87	0.15	B	R2
0.9	0.18	B	R2
0.72	0.12	B	R2
0.495	-0.465	B	R2
0.84	0.15	B	R2
0.78	0.09	B	R2
-0.69	-0.21	B	R2
-0.645	0.135	B	R2
-0.81	-0.15	B	R2
-0.87	-0.24	B	R2
-0.78	-0.18	B	R2
-0.87	-0.15	B	R2
-1.02	0.09	B	R2
-0.84	-0.18	B	R2
-0.81	-0.12	B	R2
-0.84	-0.18	B	R2
-0.78	0.27	B	R2
-0.87	-0.12	B	R2
-0.9	-0.15	B	R2
-0.84	-0.06	B	R2
-0.84	-0.15	B	R2
-0.9	-0.12	B	R2
-0.9	-0.12	B	R2
-0.84	-0.12	B	R2
-0.78	0.27	B	R2
-0.84	-0.12	B	R2
-0.87	-0.18	B	R2
-0.9	-0.24	B	R2
-0.96	0.06	B	R2
-0.84	-0.15	B	R2
-1.065	-0.165	B	R2
-1.035	-0.285	B	R2
-0.81	-0.12	B	R2
-0.99	-0.21	B	R2
-0.87	-0.12	B	R2
-0.99	-0.12	B	R2
-0.93	-0.18	B	R2
-0.84	-0.15	B	R2
-0.9	-0.12	B	R2
-0.81	-0.18	B	R2
-0.81	-0.12	B	R2
-0.84	-0.15	B	R2
-0.96	-0.12	B	R2
-0.9	-0.21	B	R2
-0.9	-0.12	B	R2
-0.9	-0.15	B	R2
-0.87	-0.12	B	R2
-0.87	-0.15	B	R2
-0.87	-0.18	B	R2
-0.78	-0.06	B	R2
-0.81	-0.12	B	R2
-0.84	-0.12	B	R2
-0.9	-0.18	B	R2
-0.87	-0.69	B	R2
-0.81	-0.12	B	R2
-0.81	-0.12	B	R2
-0.87	-0.12	B	R2
-0.87	-0.15	B	R2
-0.78	-0.21	B	R2
-0.84	-0.18	B	R2
-0.87	-0.15	B	R2
-0.885	-0.105	B	R2
-0.84	-0.15	B	R2
-0.87	-0.15	B	R2
-0.93	-0.15	B	R2
-0.87	-0.09	B	R2
-0.81	-0.15	B	R2
-0.81	-0.18	B	R2
-0.84	-0.03	B	R2
-0.87	-0.09	B	R2
-1.05	-0.15	B	R2
-0.84	-0.12	B	R2
-0.84	-0.12	B	R2
-0.84	-0.12	B	R2
-0.81	-0.12	B	R2
-0.96	-0.15	B	R2
-0.81	-0.12	B	R2
-0.81	-0.12	B	R2
-0.84	-0.15	B	R2
-0.84	-0.12	B	R2
-0.87	-0.15	B	R2
-0.81	-0.09	B	R2
-0.78	-0.12	B	R2
-0.87	-0.12	B	R2
-0.75	-0.18	B	R2
-0.84	-0.15	B	R2
-0.84	-0.15	B	R2
-0.87	-0.12	B	R2
-0.9	-0.12	B	R2
-0.84	-0.15	B	R2
-0.84	-0.12	B	R2
-0.855	-0.165	B	R2
-0.75	-0.12	B	R2
-0.84	-0.15	B	R2
-0.84	-0.12	B	R2
-0.87	-0.09	B	R2
-0.81	-0.09	B	R2
-0.87	-0.12	B	R2
-0.78	-0.15	B	R2
-0.9	-0.09	B	R2
-0.87	-0.12	B	R2
-0.855	-0.225	B	R2
-0.78	-0.12	B	R2
-0.87	-0.06	B	R2
-0.87	-0.15	B	R2
-0.9	-0.09	B	R2
-0.87	-0.18	B	R2
-0.93	-0.12	B	R2
-0.93	-0.12	B	R2
-0.9	-0.15	B	R2
-0.84	-0.12	B	R2
-0.75	-0.12	B	R2
-0.87	-0.18	B	R2
-0.96	-0.21	B	R2
-0.81	-0.18	B	R2
-0.69	-0.18	B	R2
-0.75	-0.15	B	R2
-0.69	-0.12	B	R2
-0.96	-0.24	B	R2
-0.3	0.9	B	R2
-0.78	-0.06	B	R2
-0.69	-0.15	B	R2
-0.87	-0.12	B	R2
-0.78	-0.12	B	R2
-0.81	-0.12	B	R2
-0.84	-0.15	B	R2
-0.81	-0.15	B	R2
-0.81	-0.12	B	R2
-0.855	-0.165	B	R2
-0.87	-0.24	B	R2
-0.84	-0.21	B	R2
-0.87	-0.15	B	R2
-0.9	-0.18	B	R2
-0.72	-0.12	B	R2
-0.495	0.465	B	R2
-0.84	-0.15	B	R2
-0.78	-0.09	B	R2
0.33	0.84	B	R2
0.12	0.66	B	R2
0.3	0.81	B	R2
0.36	0.81	B	R2
0.27	0.78	B	R2
0.36	0.81	B	R2
0.78	0.36	B	R2
0.33	0.81	B	R2
0.27	0.75	B	R2
0.27	0.78	B	R2
0.42	0.12	B	R2
0.33	0.81	B	R2
0.36	0.78	B	R2
0.24	0.66	B	R2
0.33	0.84	B	R2
0.39	0.81	B	R2
0.33	0.75	B	R2
0.33	0.75	B	R2
0.81	0.21	B	R2
0.33	0.78	B	R2
0.3	0.75	B	R2
0.36	0.87	B	R2
0.864828	0.286552	B	R2
0.3	0.78	B	R2
0.278182	0.699545	B	R2
0.45	0.81	B	R2
0.33	0.78	B	R2
0.42	0.87	B	R2
0.33	0.78	B	R2
0.45	0.84	B	R2
0.33	0.78	B	R2
0.3	0.81	B	R2
0.36	0.75	B	R2
0.3	0.78	B	R2
0.39	0.84	B	R2
0.315	0.765	B	R2
0.36	0.78	B	R2
0.33	0.78	B	R2
0.33	0.81	B	R2
0.36	0.78	B	R2
0.33	0.78	B	R2
0.3	0.75	B	R2
0.33	0.78	B	R2
0.21	0.78	B	R2
0.27	0.78	B	R2
0.3	0.75	B	R2
0.33	0.78	B	R2
0.12	0.45	B	R2
0.33	0.78	B	R2
0.3	0.75	B	R2
0.33	0.78	B	R2
0.405	0.975	B	R2
0.39	0.84	B	R2
0.42	0.9	B	R2
0.33	0.84	B	R2
0.36	0.72	B	R2
0.33	0.72	B	R2
0.36	0.72	B	R2
0.45	0.87	B	R2
0.33	0.75	B	R2
0.33	0.78	B	R2
0.27	0.78	B	R2
0.36	0.87	B	R2
0.39	0.78	B	R2
0.33	0.81	B	R2
0.3	0.78	B	R2
0.33	0.75	B	R2
0.3	0.75	B	R2
0.315	0.735	B	R2
0.33	0.72	B	R2
0.33	0.75	B	R2
0.33	0.78	B	R2
0.3	0.78	B	R2
0.33	0.75	B	R2
0.36	0.81	B	R2
0.3	0.84	B	R2
0.33	0.75	B	R2
0.33	0.75	B	R2
0.36	0.81	B	R2
0.33	0.78	B	R2
0.3	0.75	B	R2
0.33	0.75	B	R2
0.36	0.69	B	R2
0.27	0.72	B	R2
0.36	0.78	B	R2
0.33	0.81	B	R2
0.33	0.69	B	R2
0.3	0.75	B	R2
0.33	0.78	B	R2
0.33	0.75	B	R2
0.24	0.66	B	R2
0.3	0.75	B	R2
3.67394e-17	0.6	B	R2
0.3	0.78	B	R2
0.3	0.78	B	R2
0.33	0.81	B	R2
0.33	0.81	B	R2
0.3	0.81	B	R2
0.3	0.78	B	R2
0.33	0.78	B	R2
0.24	0.84	B	R2
0.33	0.81	B	R2
0.33	0.81	B	R2
0.33	0.87	B	R2
0.33	0.78	B	R2
0.39	0.57	B	R2
0.36	0.84	B	R2
0.36	0.93	B	R2
0.48	0.705	B	R2
0.33	0.87	B	R2
0.255	0.885	B	R2
0.36	0.9	B	R2
0.42	0.87	B	R2
0.54	-0.48	B	R2
0.195	0.645	B	R2
0.3	0.9	B	R2
0.33	0.96	B	R2
0.36	0.78	B	R2
0.33	0.78	B	R2
0.3	0.78	B	R2
0.33	0.84	B	R2
0.3	0.66	B	R2
0.36	0.78	B	R2
0.24	0.69	B	R2
0.36	0.81	B	R2
0.33	0.78	B	R2
0.39	0.84	B	R2
0.33	0.87	B	R2
0.72	0.12	B	R2
0.3	0.87	B	R2
0.33	0.72	B	R2
-0.33	-0.84	B	R2
-0.12	-0.66	B	R2
-0.3	-0.81	B	R2
-0.36	-0.81	B	R2
-0.27	-0.78	B	R2
-0.36	-0.81	B	R2
-0.78	-0.36	B	R2
-0.33	-0.81	B	R2
-0.27	-0.75	B	R2
-0.27	-0.78	B	R2
-0.42	-0.12	B	R2
-0.33	-0.81	B	R2
-0.36	-0.78	B	R2
-0.24	-0.66	B	R2
-0.33	-0.84	B	R2
-0.39	-0.81	B	R2
-0.33	-0.75	B	R2
-0.33	-0.75	B	R2
-0.81	-0.21	B	R2
-0.33	-0.78	B	R2
-0.3	-0.75	B	R2
-0.36	-0.87	B	R2
-0.864828	-0.286552	B	R2
-0.3	-0.78	B	R2
-0.278182	-0.699545	B	R2
-0.45	-0.81	B	R2
-0.33	-0.78	B	R2
-0.42	-0.87	B	R2
-0.33	-0.78	B	R2
-0.45	-0.84	B	R2
-0.33	-0.78	B	R2
-0.3	-0.81	B	R2
-0.36	-0.75	B	R2
-0.3	-0.78	B	R2
-0.39	-0.84	B	R2
-0.315	-0.765	B	R2
-0.36	-0.78	B	R2
-0.33	-0.78	B	R2
-0.33	-0.81	B	R2
-0.36	-0.78	B	R2
-0.33	-0.78	B	R2
-0.3	-0.75	B	R2
-0.33	-0.78	B	R2
-0.21	-0.78	B	R2
-0.27	-0.78	B	R2
-0.3	-0.75	B	R2
-0.33	-0.78	B	R2
-0.12	-0.45	B	R2
-0.33	-0.78	B	R2
-0.3	-0.75	B	R2
-0.33	-0.78	B	R2
-0.405	-0.975	B	R2
-0.39	-0.84	B	R2
-0.42	-0.9	B	R2
-0.33	-0.84	B	R2
-0.36	-0.72	B	R2
-0.33	-0.72	B	R2
-0.36	-0.72	B	R2
-0.45	-0.87	B	R2
-0.33	-0.75	B	R2
-0.33	-0.78	B	R2
-0.27	-0.78	B	R2
-0.36	-0.87	B	R2
-0.39	-0.78	B	R2
-0.33	-0.81	B	R2
-0.3	-0.78	B	R2
-0.33	-0.75	B	R2
-0.3	-0.75	B	R2
-0.315	-0.735	B	R2
-0.33	-0.72	B	R2
-0.33	-0.75	B	R2
-0.33	-0.78	B	R2
-0.3	-0.78	B	R2
-0.33	-0.75	B	R2
-0.36	-0.81	B	R2
-0.3	-0.84	B	R2
-0.33	-0.75	B	R2
-0.33	-0.75	B	R2
-0.36	-0.81	B	R2
-0.33	-0.78	B	R2
-0.3	-0.75	B	R2
-0.33	-0.75	B	R2
-0.36	-0.69	B	R2
-0.27	-0.72	B	R2
-0.36	-0.78	B	R2
-0.33	-0.81	B	R2
-0.33	-0.69	B	R2
-0.3	-0.75	B	R2
-0.33	-0.78	B	R2
-0.33	-0.75	B	R2
-0.24	-0.66	B	R2
-0.3	-0.75	B	R2
-1.10218e-16	-0.6	B	R2
-0.3	-0.78	B	R2
-0.3	-0.78	B	R2
-0.33	-0.81	B	R2
-0.33	-0.81	B	R2
-0.3	-0.81	B	R2
-0.3	-0.78	B	R2
-0.33	-0.78	B	R2
-0.24	-0.84	B	R2
-0.33	-0.81	B	R2
-0.33	-0.81	B	R2
-0.33	-0.87	B	R2
-0.33	-0.78	B	R2
-0.39	-0.57	B	R2
-0.36	-0.84	B	R2
-0.36	-0.93	B	R2
-0.48	-0.705	B	R2
-0.33	-0.87	B	R2
-0.255	-0.885	B	R2
-0.36	-0.9	B	R2
-0.42	-0.87	B	R2
-0.54	0.48	B	R2
-0.195	-0.645	B	R2
-0.3	-0.9	B	R2
-0.33	-0.96	B	R2
-0.36	-0.78	B	R2
-0.33	-0.78	B	R2
-0.3	-0.78	B	R2
-0.33	-0.84	B	R2
-0.3	-0.66	B	R2
-0.36	-0.78	B	R2
-0.24	-0.69	B	R2
-0.36	-0.81	B	R2
-0.33	-0.78	B	R2
-0.39	-0.84	B	R2
-0.33	-0.87	B	R2
-0.72	-0.12	B	R2
-0.3	-0.87	B	R2
-0.33	-0.72	B	R2
0.48	-0.66	T	R2
0.42	-0.6	T	R2
0.45	-0.57	T	R2
0.48	-0.66	T	R2
0.54	-0.66	T	R2
0.48	-0.48	T	R2
0.48	-0.6	T	R2
0.54	-0.57	T	R2
0.51	-0.63	T	R2
0.51	-0.6	T	R2
0.69	-0.66	T	R2
0.54	-0.6	T	R2
0.51	-0.6	T	R2
0.585	-0.615	T	R2
0.57	-0.63	T	R2
0.54	-0.63	T	R2
0.54	-0.63	T	R2
0.69	-0.66	T	R2
0.33	0.78	T	R2
0.520909	-0.661364	T	R2
0.54	-0.63	T	R2
0.54	-0.63	T	R2
-0.258214	-0.527143	T	R2
0.57	-0.69	T	R2
0.51	-0.63	T	R2
0.48	-0.66	T	R2
0.457778	-0.58	T	R2
0.39	-0.78	T	R2
0.45	-0.69	T	R2
0.48	-0.81	T	R2
0.51	-0.63	T	R2
0.315	-0.705	T	R2
0.305294	-0.797647	T	R2
0.48	-0.57	T	R2
-0.09	-0.57	T	R2
-0.48	0.66	T	R2
-0.42	0.6	T	R2
-0.45	0.57	T	R2
-0.48	0.66	T	R2
-0.54	0.66	T	R2
-0.48	0.48	T	R2
-0.48	0.6	T	R2
-0.54	0.57	T	R2
-0.51	0.63	T	R2
-0.51	0.6	T	R2
-0.69	0.66	T	R2
-0.54	0.6	T	R2
-0.51	0.6	T	R2
-0.585	0.615	T	R2
-0.57	0.63	T	R2
-0.54	0.63	T	R2
-0.54	0.63	T	R2
-0.69	0.66	T	R2
-0.33	-0.78	T	R2
-0.520909	0.661364	T	R2
-0.54	0.63	T	R2
-0.54	0.63	T	R2
0.258214	0.527143	T	R2
-0.57	0.69	T	R2
-0.51	0.63	T	R2
-0.48	0.66	T	R2
-0.457778	0.58	T	R2
-0.39	0.78	T	R2
-0.45	0.69	T	R2
-0.48	0.81	T	R2
-0.51	0.63	T	R2
-0.315	0.705	T	R2
-0.305294	0.797647	T	R2
-0.48	0.57	T	R2
0.09	0.57	T	R2
0.78	-0.465	T	R2
0.78	0.33	T	R2
0.81	0.06	T	R2
0.9	0.09	T	R2
0.9	0.09	T	R2
0.66	0.15	T	R2
0.81	0.18	T	R2
0.87	0.21	T	R2
0.87	0.12	T	R2
[truncated: 3,083 more rows]

## Sheet: Ext_Fig_10b_corr_R1
	0	1	2	3	4	5	6	7	8	9	10	11	12	13	14	15	16	17	18	19	20	21	22	23	24	25	26	27	28	29	30	31	32	33	34	35	36	37	38	39	40	41	42	43	44	45	46	47	48
0	1	0.0262238	0.0139738	0.00218195	0.00553091	0.00673499	-0.00450296	-0.00127702	0.00180816	0.0102752	0.00526645	0.000983097	-0.0147913	0.0491932	-0.00264733	0.019898	-0.00628111	0.00530349	0.0164655	0.00773527	-0.000105878	0.0117038	-0.00403743	0.00481368	-0.000820035	0.0250967	0.00442885	0.0127921	0.00554862	0.00209725	0.0299516	0.00589415	-0.000235901	0.00691403	0.0238034	0.0336404	-0.00394448	0.0298021	0.00236693	0.00911966	-0.000718199	0.00276159	-0.00696738	0.0320037	0.0215478	-0.00336467	0.00699203	0.0112742	0.0301361
1	0.0262238	1	0.0747171	0.0388698	0.00652427	0.0208215	0.00657472	-0.000192234	0.157398	0.0825697	0.0195498	0.013849	0.0206977	2.42004e-05	0.00202019	0.00365997	-0.0012589	0.0147667	0.0223475	0.0132251	0.00796656	0.00075112	0.00225711	0.00226433	-0.00122598	0.000392125	0.000464549	0.0346833	0.0333254	-0.00211233	0.0915279	0.00706538	0.00259602	0.00726111	0.0473958	0.00692372	-0.00239131	0.0256254	0.00226772	0.0439002	0.0281843	0.0103546	-0.00290274	-0.00344888	0.0018913	-0.00156237	0.0279181	0.0170903	0.00564475
2	0.0139738	0.0747171	1	0.0328452	0.0127246	0.0274477	0.0316363	-0.00187396	0.0994442	0.0524863	0.0342768	0.0149928	0.0156749	0.0032385	0.0143146	0.00832522	0.0101551	0.032979	0.0134708	0.0239545	0.0263027	0.0172748	0.0015308	0.00176318	0.00242401	0.0210061	0.0134008	0.0200399	0.0193514	0.00619601	0.0517442	0.00413425	0.0128955	0.0178988	0.0340419	0.00928549	0.00391558	0.0136552	0.00578921	0.0286999	0.0617815	0.0221037	0.00177534	0.00407331	0.00700595	0.0114602	0.0171946	0.0167924	0.0105308
3	0.00218195	0.0388698	0.0328452	1	0.0338875	0.0330343	-0.00084334	-0.00308689	0.0324235	0.0789686	0.0175908	0.00557114	-0.00434581	-0.00348333	-0.00264335	0.00270086	0.0701575	0.00775251	-0.000182945	0.0169359	0.0941924	-0.00098839	-0.00425435	-0.00202605	0.00760173	-0.00753154	0.00318914	-0.00651531	-0.000896264	0.00186623	0.113945	0.00205899	-0.0029687	0.0129425	0.0518762	-0.00208567	0.00539192	-0.00494543	-0.00246042	0.000285282	0.0581726	0.00822092	-0.00598545	-0.00206817	-0.00130768	-0.00208752	0.0559325	0.00793788	0.0109349
4	0.00553091	0.00652427	0.0127246	0.0338875	1	0.00899358	0.00523292	0.00138755	-0.00073522	0.0111311	0.0206234	0.00911249	0.00571966	0.00757148	0.0325463	0.00308556	0.0748739	0.0258887	0.00920428	0.0225183	0.035289	0.00158154	-0.00250251	-0.00125577	0.0218976	0.00228569	0.00341172	0.00125738	0.00689484	0.010522	0.0197542	0.00985596	0.0162827	0.0160359	0.0299721	0.00615002	0.00860326	0.00228815	-0.00200821	0.0188561	0.00551814	0.0100547	0.00213638	0.0117059	0.00089395	0.0305719	0.0137095	0.00857931	0.0113753
5	0.00673499	0.0208215	0.0274477	0.0330343	0.00899358	1	0.0387469	0.00476876	0.0171577	0.00435618	0.0497045	0.0049597	0.0289623	0.00124962	0.00655506	0.0139322	0.00324955	0.0415223	0.0948881	0.0253877	0.0336663	0.0205039	0.00320229	0.0138976	-0.00391591	-0.00167509	0.000630563	0.056889	0.085942	0.0253538	0.00709916	0.016741	0.0106239	0.0277081	-0.0014983	-0.00522695	0.0240169	0.0409327	0.00445528	0.0533079	0.0186074	0.0188565	0.000449751	-0.00209236	0.00394832	0.0034018	0.00211278	0.0228022	0.0122741
6	-0.00450296	0.00657472	0.0316363	-0.00084334	0.00523292	0.0387469	1	0.0119374	0.0549721	0.00417825	0.0618092	0.0461657	0.000337323	0.00184796	0.117448	0.000614255	-0.00551841	0.0252718	0.00189036	0.0112183	-0.0052345	0.0238997	0.0798346	-0.00827958	-0.00184958	0.0296862	-0.00172358	-0.00887633	0.0051282	-0.00370205	-0.000106298	0.00244149	0.0580826	0.0522231	-0.00692637	-0.00199061	-0.00909773	-0.00631661	0.00869987	0.0335475	0.0694406	0.122724	0.0367958	-0.00588563	-0.00563998	0.0571426	0.000197416	0.0215269	0.0169263
7	-0.00127702	-0.000192234	-0.00187396	-0.00308689	0.00138755	0.00476876	0.0119374	1	0.000635361	-0.00228052	0.0019687	-0.00125037	0.00856577	0.0177057	0.00552466	-0.00276337	-0.00318306	0.000235792	0.000573441	-0.00476499	-0.00373271	-0.00404392	0.00255699	0.0123415	-0.000121813	-0.00597648	-0.00130891	0.00417747	0.0100912	0.0126642	-0.00287907	0.00293973	0.0119605	0.0259603	-0.00319354	-0.00175247	-3.66374e-05	-0.00106794	-0.0026755	0.00272753	0.00575201	0.00124613	0.033696	0.0154266	0.000649938	0.00389536	-0.00145641	0.00747625	0.000856791
8	0.00180816	0.157398	0.0994442	0.0324235	-0.00073522	0.0171577	0.0549721	0.000635361	1	0.0811967	0.0194001	0.0244985	0.00245793	-0.00184077	7.3526e-05	4.21886e-05	-0.0073129	0.00362307	-0.00413064	-0.00248932	0.00291207	0.00111198	0.0271127	-0.00744935	-0.00124335	0.000468646	-0.00375431	0.0128447	0.0231943	-0.00345397	0.0304947	-0.00140575	0.00625149	0.0022769	0.00769356	-0.00641022	-0.00758731	0.00211286	-7.25222e-05	0.0191174	0.0962404	0.0349884	0.000691559	-0.00611709	-0.00390159	-0.00141332	0.0189084	0.018387	0.00536605
9	0.0102752	0.0825697	0.0524863	0.0789686	0.0111311	0.00435618	0.00417825	-0.00228052	0.0811967	1	0.0112916	0.0139048	0.00429137	-0.00209945	-0.00071283	-0.00180473	0.00507119	0.00140945	-0.000631835	0.00815186	0.0225689	0.000740822	-0.00169734	-0.000799548	-0.00131761	-0.00662202	-0.000135041	0.017637	0.00905579	-0.00364194	0.0763551	0.00250891	0.00212475	-0.00274737	0.0361278	0.00132838	0.0130715	-0.00426431	0.000532916	0.00647888	0.0505274	0.00473904	-0.0036917	-0.00165843	0.00260218	0.000389877	0.0273178	0.011951	0.00541007
10	0.00526645	0.0195498	0.0342768	0.0175908	0.0206234	0.0497045	0.0618092	0.0019687	0.0194001	0.0112916	1	0.0178072	0.00860283	0.00959255	0.0625046	0.0217838	0.0192174	0.0925478	0.019557	0.0850643	0.025403	0.0341774	0.0270586	0.0173403	0.0102185	0.0133456	0.010341	-0.00139822	0.0102657	0.0285907	0.00466716	0.0191973	0.0355524	0.0545598	0.00290846	-0.000847111	0.00290155	-0.00128547	0.0107919	0.0260011	0.0293985	0.0371182	0.0119907	0.00453895	0.000669369	0.0357012	0.0118321	0.0188657	0.0251105
11	0.000983097	0.013849	0.0149928	0.00557114	0.00911249	0.0049597	0.0461657	-0.00125037	0.0244985	0.0139048	0.0178072	1	0.0317623	0.0490606	0.0373871	0.00612556	0.000770588	0.0186753	0.000934266	0.0305031	0.0074015	0.0210807	0.0291003	0.00441739	0.00371306	0.0271953	0.00488552	0.00237521	0.00681982	0.00752155	0.00283116	0.00396525	0.0132096	0.00804601	0.00514419	0.000531426	-0.000392506	0.00141532	0.0061401	0.0183858	0.0164845	0.0275415	0.0109849	0.00219246	0.0172393	0.0185459	0.0245972	0.0358849	0.0199178
12	-0.0147913	0.0206977	0.0156749	-0.00434581	0.00571966	0.0289623	0.000337323	0.00856577	0.00245793	0.00429137	0.00860283	0.0317623	1	-0.000391631	-0.000913649	0.00732687	0.00574204	0.0328985	0.044988	0.0187648	0.00613167	-0.0072869	0.00491162	0.0229446	0.00108452	0.0036023	0.0073091	0.0352267	0.0419278	0.0239862	-0.00446785	0.0100347	0.00634831	0.00387102	-0.000854975	-0.000633201	0.028558	0.0241757	-0.00224044	0.0239747	-0.00335008	0.0100386	0.00443806	-0.00314384	0.0396234	0.00838845	0.0378313	0.0405487	0.00957291
13	0.0491932	2.42004e-05	0.0032385	-0.00348333	0.00757148	0.00124962	0.00184796	0.0177057	-0.00184077	-0.00209945	0.00959255	0.0490606	-0.000391631	1	0.00488418	-0.00217811	-0.00920801	-0.00237406	-0.0082389	0.0271316	0.00287024	-0.0051416	0.0013436	0.0295706	-9.05483e-05	-0.00568129	0.0173251	-0.000235887	0.0051188	0.0147533	0.00107053	0.00349022	0.00805052	0.0145187	0.0115091	0.0166942	0.00469634	-0.00294145	0.000106392	-0.00244235	-0.00281189	0.00597145	0.0173174	0.04759	0.02265	-0.00209167	0.00121103	0.0332453	0.0160799
14	-0.00264733	0.00202019	0.0143146	-0.00264335	0.0325463	0.00655506	0.117448	0.00552466	7.3526e-05	-0.00071283	0.0625046	0.0373871	-0.000913649	0.00488418	1	0.00714685	0.0369453	0.0678835	0.019445	0.0172143	0.00441807	0.0120519	0.0212771	-0.00569536	0.0219022	0.0298813	-0.00231989	-0.00323854	-0.00120907	-0.00154699	-0.00448883	0.00213008	0.0471825	0.0696513	0.00600282	0.000378642	-0.00285615	-0.00482658	0.00522991	0.0817102	0.00205715	0.048912	0.0250415	0.00201538	-0.00556302	0.13602	0.000525501	0.0108287	0.0214591
15	0.019898	0.00365997	0.00832522	0.00270086	0.00308556	0.0139322	0.000614255	-0.00276337	4.21886e-05	-0.00180473	0.0217838	0.00612556	0.00732687	-0.00217811	0.00714685	1	0.00806902	0.0441274	0.0679789	0.00803504	0.0112368	0.0545619	-0.00117064	-0.0071334	0.000841081	0.180128	0.0030392	0.00273072	0.00184833	0.00696331	0.00246343	0.00324119	0.00555233	0.000314718	0.0052809	0.00564118	-0.00375886	0.136887	0.0192879	0.0224141	0.00426801	0.0067683	-0.00717109	3.50564e-05	0.00139181	0.00219272	0.00177484	0.00815707	0.0113965
16	-0.00628111	-0.0012589	0.0101551	0.0701575	0.0748739	0.00324955	-0.00551841	-0.00318306	-0.0073129	0.00507119	0.0192174	0.000770588	0.00574204	-0.00920801	0.0369453	0.00806902	1	0.0526434	0.0116337	0.00766021	0.193858	0.00817873	-0.00418009	-0.000288532	0.0622081	0.00188787	0.000940997	-0.00582082	-0.00190761	0.0120254	0.00381528	0.00546903	0.00155364	0.0028771	0.0111498	-0.00426861	0.0539723	6.75413e-05	0.000627603	0.0288394	0.00540049	0.00592465	-0.00727713	-0.00462171	0.00372127	0.0218904	0.0196967	0.000681986	0.0204418
17	0.00530349	0.0147667	0.032979	0.00775251	0.0258887	0.0415223	0.0252718	0.000235792	0.00362307	0.00140945	0.0925478	0.0186753	0.0328985	-0.00237406	0.0678835	0.0441274	0.0526434	1	0.0819177	0.0401498	0.0394078	0.0282737	0.00160286	0.00536448	0.0164148	0.0380558	0.0110641	0.00706326	0.00887026	0.0267502	0.00301472	0.0193208	0.0346221	0.0332431	0.00516637	0.00399296	0.00766894	0.0236191	0.0151095	0.042158	0.0127335	0.0213011	-0.00142559	-3.93563e-05	0.00634915	0.0282071	0.0132787	0.0205459	0.0207867
18	0.0164655	0.0223475	0.0134708	-0.000182945	0.00920428	0.0948881	0.00189036	0.000573441	-0.00413064	-0.000631835	0.019557	0.000934266	0.044988	-0.0082389	0.019445	0.0679789	0.0116337	0.0819177	1	-0.000996733	0.00654729	0.00810347	-0.00403445	0.00791004	-0.00110487	0.0221849	-0.00195637	0.0913764	0.0607005	0.000162604	-0.00258225	0.0121729	-0.00189291	0.0475205	-0.00254965	-0.00193748	0.0119683	0.144027	0.00172533	0.113152	-0.00195059	0.0106221	-0.00584712	-0.00560121	0.00219816	-0.00405173	0.000397643	0.0133075	0.0136929
19	0.00773527	0.0132251	0.0239545	0.0169359	0.0225183	0.0253877	0.0112183	-0.00476499	-0.00248932	0.00815186	0.0850643	0.0305031	0.0187648	0.0271316	0.0172143	0.00803504	0.00766021	0.0401498	-0.000996733	1	0.0204027	0.010065	0.00572807	0.0410149	0.00498244	-0.000769136	0.0103296	-0.00159667	-0.00249559	0.019385	0.0138549	0.00575557	0.0192124	0.0290923	0.025853	0.0104619	0.00243137	-3.27678e-05	0.0058152	0.00966391	0.00457025	0.0208366	0.00566164	0.0144297	0.0085069	0.019619	0.017873	0.0302234	0.0150278
20	-0.000105878	0.00796656	0.0263027	0.0941924	0.035289	0.0336663	-0.0052345	-0.00373271	0.00291207	0.0225689	0.025403	0.0074015	0.00613167	0.00287024	0.00441807	0.0112368	0.193858	0.0394078	0.00654729	0.0204027	1	0.0711596	-0.00402179	0.0150242	0.0196169	-0.00106001	0.0131911	0.00252998	0.006532	0.0318595	0.0180975	0.0126145	0.00550062	0.0103185	0.0179784	-0.00164004	0.048032	0.00216348	0.0208013	0.00574573	0.0216998	0.00397187	-0.00790919	-0.00156957	0.00910431	0.00226039	0.0295778	0.00920221	0.025242
21	0.0117038	0.00075112	0.0172748	-0.00098839	0.00158154	0.0205039	0.0238997	-0.00404392	0.00111198	0.000740822	0.0341774	0.0210807	-0.0072869	-0.0051416	0.0120519	0.0545619	0.00817873	0.0282737	0.00810347	0.010065	0.0711596	1	0.00150327	-0.00428722	-0.00412697	0.0839612	0.0314236	-0.00563647	0.00522857	0.00643766	-0.00428898	0.00543959	0.00358443	0.00118567	-0.00702384	0.00309907	-0.00763009	0.00502587	0.356336	0.00676559	0.0441587	0.0221019	-0.00585161	-0.00247775	0.00436297	-3.04933e-05	-0.000816912	0.00442947	0.0229439
22	-0.00403743	0.00225711	0.0015308	-0.00425435	-0.00250251	0.00320229	0.0798346	0.00255699	0.0271127	-0.00169734	0.0270586	0.0291003	0.00491162	0.0013436	0.0212771	-0.00117064	-0.00418009	0.00160286	-0.00403445	0.00572807	-0.00402179	0.00150327	1	-0.00371845	-0.0023139	-0.000907341	0.000969755	-0.00446309	0.00339083	-0.00382657	-0.00209873	-0.00273556	0.0125424	0.00196296	-0.00361627	0.00251764	-0.00410696	-0.00446192	0.00104755	0.00404777	0.0124145	0.0186846	0.0203288	-0.000738737	-0.00212838	0.0170076	0.00172479	0.0139479	0.00401558
23	0.00481368	0.00226433	0.00176318	-0.00202605	-0.00125577	0.0138976	-0.00827958	0.0123415	-0.00744935	-0.000799548	0.0173403	0.00441739	0.0229446	0.0295706	-0.00569536	-0.0071334	-0.000288532	0.00536448	0.00791004	0.0410149	0.0150242	-0.00428722	-0.00371845	1	-0.00281672	-0.00967223	0.0727865	0.0390605	0.00818074	0.050767	-0.0058666	0.00304173	-0.000466363	0.00472413	0.000298904	-0.000660969	0.0909895	0.00589139	-0.00319276	0.00306686	-0.00174928	0.0159115	-0.00149361	0.00829969	0.0197536	-0.00440276	0.00336995	0.0233397	0.0105126
24	-0.000820035	-0.00122598	0.00242401	0.00760173	0.0218976	-0.00391591	-0.00184958	-0.000121813	-0.00124335	-0.00131761	0.0102185	0.00371306	0.00108452	-9.05483e-05	0.0219022	0.000841081	0.0622081	0.0164148	-0.00110487	0.00498244	0.0196169	-0.00412697	-0.0023139	-0.00281672	1	0.00758857	0.00446029	-0.00487451	0.00532223	0.0490484	0.00553675	0.0144871	0.0121581	0.00443687	1.44409e-05	-0.00197829	0.00793657	-0.000692127	-0.000275899	0.0198456	-0.00137182	0.000334684	0.00949346	0.00216975	-0.0010239	0.0147298	0.00176715	0.00233213	0.0131014
25	0.0250967	0.000392125	0.0210061	-0.00753154	0.00228569	-0.00167509	0.0296862	-0.00597648	0.000468646	-0.00662202	0.0133456	0.0271953	0.0036023	-0.00568129	0.0298813	0.180128	0.00188787	0.0380558	0.0221849	-0.000769136	-0.00106001	0.0839612	-0.000907341	-0.00967223	0.00758857	1	0.00901774	-0.00956378	-0.00252597	-0.00420563	-0.00724706	0.00198441	0.00170179	-0.00535949	-0.00816078	-0.00624922	-0.00801444	0.197001	0.0357891	0.0256703	0.0151508	0.0378784	-0.00639338	-0.00222133	0.00638984	0.0108476	0.00378272	0.00949828	0.0149627
26	0.00442885	0.000464549	0.0134008	0.00318914	0.00341172	0.000630563	-0.00172358	-0.00130891	-0.00375431	-0.000135041	0.010341	0.00488552	0.0073091	0.0173251	-0.00231989	0.0030392	0.000940997	0.0110641	-0.00195637	0.0103296	0.0131911	0.0314236	0.000969755	0.0727865	0.00446029	0.00901774	1	0.013734	-0.000834711	0.0518918	-0.00273909	0.00408653	0.00188737	0.00448817	-0.00391391	-8.9522e-05	0.0308586	-0.00380892	0.012584	-0.0029098	0.0180584	0.0101703	-0.00451338	0.00746009	0.0344005	-0.00208348	0.00404114	0.0129637	0.00640691
27	0.0127921	0.0346833	0.0200399	-0.00651531	0.00125738	0.056889	-0.00887633	0.00417747	0.0128447	0.017637	-0.00139822	0.00237521	0.0352267	-0.000235887	-0.00323854	0.00273072	-0.00582082	0.00706326	0.0913764	-0.00159667	0.00252998	-0.00563647	-0.00446309	0.0390605	-0.00487451	-0.00956378	0.013734	1	0.0458139	0.00918266	-0.000578231	0.00172859	-0.00301207	-0.00231442	0.0854227	0.0569377	0.0603317	0.0333387	-0.00386625	0.0681707	-0.00263994	-0.000248727	-0.00533003	-0.00205154	0.00570565	-0.00421277	0.00196278	0.0162916	0.00496838
28	0.00554862	0.0333254	0.0193514	-0.000896264	0.00689484	0.085942	0.0051282	0.0100912	0.0231943	0.00905579	0.0102657	0.00681982	0.0419278	0.0051188	-0.00120907	0.00184833	-0.00190761	0.00887026	0.0607005	-0.00249559	0.006532	0.00522857	0.00339083	0.00818074	0.00532223	-0.00252597	-0.000834711	0.0458139	1	0.0162264	0.000349542	0.00594896	0.00528003	0.00333647	0.00998397	0.00527176	0.0154662	0.026133	2.42901e-05	0.0592522	0.00411396	0.00324499	0.00183626	0.00105179	0.00403017	0.000188756	0.00478559	0.0263349	0.00943544
29	0.00209725	-0.00211233	0.00619601	0.00186623	0.010522	0.0253538	-0.00370205	0.0126642	-0.00345397	-0.00364194	0.0285907	0.00752155	0.0239862	0.0147533	-0.00154699	0.00696331	0.0120254	0.0267502	0.000162604	0.019385	0.0318595	0.00643766	-0.00382657	0.050767	0.0490484	-0.00420563	0.0518918	0.00918266	0.0162264	1	-0.00370829	0.0162414	0.0296481	0.0109008	-0.0016774	0.00120967	0.0297617	-0.00208411	0.00206479	0.00957138	0.0108629	0.00694949	0.0209287	0.0134984	0.0203938	0.00591307	0.00755574	0.0199199	0.016038
30	0.0299516	0.0915279	0.0517442	0.113945	0.0197542	0.00709916	-0.000106298	-0.00287907	0.0304947	0.0763551	0.00466716	0.00283116	-0.00446785	0.00107053	-0.00448883	0.00246343	0.00381528	0.00301472	-0.00258225	0.0138549	0.0180975	-0.00428898	-0.00209873	-0.0058666	0.00553675	-0.00724706	-0.00273909	-0.000578231	0.000349542	-0.00370829	1	0.00130362	-0.000572367	0.00257902	0.0919904	0.0138737	-0.00508345	-0.0018225	-0.00108174	0.00143045	0.0160627	0.00910866	-0.00516289	0.00470746	-0.00063847	0.000275966	0.0285613	0.00577513	0.00694978
31	0.00589415	0.00706538	0.00413425	0.00205899	0.00985596	0.016741	0.00244149	0.00293973	-0.00140575	0.00250891	0.0191973	0.00396525	0.0100347	0.00349022	0.00213008	0.00324119	0.00546903	0.0193208	0.0121729	0.00575557	0.0126145	0.00543959	-0.00273556	0.00304173	0.0144871	0.00198441	0.00408653	0.00172859	0.00594896	0.0162414	0.00130362	1	0.0123389	0.0150368	-0.00104669	-0.00116436	0.00575132	0.00602918	0.000530569	0.0116035	0.00739907	0.00213624	-0.000956763	-0.0003501	0.000752993	0.00280911	0.00705067	0.0076468	0.0119399
32	-0.000235901	0.00259602	0.0128955	-0.0029687	0.0162827	0.0106239	0.0580826	0.0119605	0.00625149	0.00212475	0.0355524	0.0132096	0.00634831	0.00805052	0.0471825	0.00555233	0.00155364	0.0346221	-0.00189291	0.0192124	0.00550062	0.00358443	0.0125424	-0.000466363	0.0121581	0.00170179	0.00188737	-0.00301207	0.00528003	0.0296481	-0.000572367	0.0123389	1	0.0474968	-0.00165564	0.00145701	0.000160739	-0.00297877	-4.42674e-05	0.0514038	0.00982333	0.0244767	0.0305752	0.00688206	-0.000861819	0.0501993	0.0067567	0.0154111	0.0139541
33	0.00691403	0.00726111	0.0178988	0.0129425	0.0160359	0.0277081	0.0522231	0.0259603	0.0022769	-0.00274737	0.0545598	0.00804601	0.00387102	0.0145187	0.0696513	0.000314718	0.0028771	0.0332431	0.0475205	0.0290923	0.0103185	0.00118567	0.00196296	0.00472413	0.00443687	-0.00535949	0.00448817	-0.00231442	0.00333647	0.0109008	0.00257902	0.0150368	0.0474968	1	0.00993634	0.0143148	-0.00134076	-0.00286971	0.00103239	0.00894584	0.00562787	0.0342289	0.0305638	0.0255887	-0.001255	0.0276736	0.00677083	0.0156366	0.010878
34	0.0238034	0.0473958	0.0340419	0.0518762	0.0299721	-0.0014983	-0.00692637	-0.00319354	0.00769356	0.0361278	0.00290846	0.00514419	-0.000854975	0.0115091	0.00600282	0.0052809	0.0111498	0.00516637	-0.00254965	0.025853	0.0179784	-0.00702384	-0.00361627	0.000298904	1.44409e-05	-0.00816078	-0.00391391	0.0854227	0.00998397	-0.0016774	0.0919904	-0.00104669	-0.00165564	0.00993634	1	0.22914	-0.00100848	-0.00359618	-0.00359915	0.000699111	0.00427054	-0.00137121	-0.00442484	0.0215794	0.00277297	0.00399279	0.0275522	0.00984869	0.00529888
35	0.0336404	0.00692372	0.00928549	-0.00208567	0.00615002	-0.00522695	-0.00199061	-0.00175247	-0.00641022	0.00132838	-0.000847111	0.000531426	-0.000633201	0.0166942	0.000378642	0.00564118	-0.00426861	0.00399296	-0.00193748	0.0104619	-0.00164004	0.00309907	0.00251764	-0.000660969	-0.00197829	-0.00624922	-8.9522e-05	0.0569377	0.00527176	0.00120967	0.0138737	-0.00116436	0.00145701	0.0143148	0.22914	1	-0.00538061	-0.00448867	-0.00225296	-0.00252086	-0.000986511	-0.000361813	-0.00292516	0.0517545	0.00498927	0.00498285	0.0101395	0.00835262	0.00757635
36	-0.00394448	-0.00239131	0.00391558	0.00539192	0.00860326	0.0240169	-0.00909773	-3.66374e-05	-0.00758731	0.0130715	0.00290155	-0.000392506	0.028558	0.00469634	-0.00285615	-0.00375886	0.0539723	0.00766894	0.0119683	0.00243137	0.048032	-0.00763009	-0.00410696	0.0909895	0.00793657	-0.00801444	0.0308586	0.0603317	0.0154662	0.0297617	-0.00508345	0.00575132	0.000160739	-0.00134076	-0.00100848	-0.00538061	1	0.011579	-0.00204835	0.00188327	-0.00335751	0.00241603	-0.00361338	-0.00374581	0.0180182	-0.00168448	0.00133597	0.00837066	0.0045005
37	0.0298021	0.0256254	0.0136552	-0.00494543	0.00228815	0.0409327	-0.00631661	-0.00106794	0.00211286	-0.00426431	-0.00128547	0.00141532	0.0241757	-0.00294145	-0.00482658	0.136887	6.75413e-05	0.0236191	0.144027	-3.27678e-05	0.00216348	0.00502587	-0.00446192	0.00589139	-0.000692127	0.197001	-0.00380892	0.0333387	0.026133	-0.00208411	-0.0018225	0.00602918	-0.00297877	-0.00286971	-0.00359618	-0.00448867	0.011579	1	0.00184337	0.0515864	-0.00325279	0.0127584	-0.00634263	-0.00235093	0.000664625	-0.00392861	0.000323452	0.0123737	0.00963059
38	0.00236693	0.00226772	0.00578921	-0.00246042	-0.00200821	0.00445528	0.00869987	-0.0026755	-7.25222e-05	0.000532916	0.0107919	0.0061401	-0.00224044	0.000106392	0.00522991	0.0192879	0.000627603	0.0151095	0.00172533	0.0058152	0.0208013	0.356336	0.00104755	-0.00319276	-0.000275899	0.0357891	0.012584	-0.00386625	2.42901e-05	0.00206479	-0.00108174	0.000530569	-4.42674e-05	0.00103239	-0.00359915	-0.00225296	-0.00204835	0.00184337	1	0.000139376	0.0154227	0.00621216	-0.0024459	-0.000590295	0.000653932	0.000236421	-0.000720207	-0.000383816	0.00252062
39	0.00911966	0.0439002	0.0286999	0.000285282	0.0188561	0.0533079	0.0335475	0.00272753	0.0191174	0.00647888	0.0260011	0.0183858	0.0239747	-0.00244235	0.0817102	0.0224141	0.0288394	0.042158	0.113152	0.00966391	0.00574573	0.00676559	0.00404777	0.00306686	0.0198456	0.0256703	-0.0029098	0.0681707	0.0592522	0.00957138	0.00143045	0.0116035	0.0514038	0.00894584	0.000699111	-0.00252086	0.00188327	0.0515864	0.000139376	1	-0.00120559	0.0186119	0.000585326	0.00775001	-0.000288493	0.0320544	0.00438549	0.0155304	0.0194114
40	-0.000718199	0.0281843	0.0617815	0.0581726	0.00551814	0.0186074	0.0694406	0.00575201	0.0962404	0.0505274	0.0293985	0.0164845	-0.00335008	-0.00281189	0.00205715	0.00426801	0.00540049	0.0127335	-0.00195059	0.00457025	0.0216998	0.0441587	0.0124145	-0.00174928	-0.00137182	0.0151508	0.0180584	-0.00263994	0.00411396	0.0108629	0.0160627	0.00739907	0.00982333	0.00562787	0.00427054	-0.000986511	-0.00335751	-0.00325279	0.0154227	-0.00120559	1	0.0193333	-0.00585301	-0.00504213	0.000423958	-0.000522337	0.0272379	0.00616585	0.0100392
41	0.00276159	0.0103546	0.0221037	0.00822092	0.0100547	0.0188565	0.122724	0.00124613	0.0349884	0.00473904	0.0371182	0.0275415	0.0100386	0.00597145	0.048912	0.0067683	0.00592465	0.0213011	0.0106221	0.0208366	0.00397187	0.0221019	0.0186846	0.0159115	0.000334684	0.0378784	0.0101703	-0.000248727	0.00324499	0.00694949	0.00910866	0.00213624	0.0244767	0.0342289	-0.00137121	-0.000361813	0.00241603	0.0127584	0.00621216	0.0186119	0.0193333	1	0.0101957	0.00585827	0.00248534	0.0258856	0.00904586	0.0188849	0.0108204
42	-0.00696738	-0.00290274	0.00177534	-0.00598545	0.00213638	0.000449751	0.0367958	0.033696	0.000691559	-0.0036917	0.0119907	0.0109849	0.00443806	0.0173174	0.0250415	-0.00717109	-0.00727713	-0.00142559	-0.00584712	0.00566164	-0.00790919	-0.00585161	0.0203288	-0.00149361	0.00949346	-0.00639338	-0.00451338	-0.00533003	0.00183626	0.0209287	-0.00516289	-0.000956763	0.0305752	0.0305638	-0.00442484	-0.00292516	-0.00361338	-0.00634263	-0.0024459	0.000585326	-0.00585301	0.0101957	1	0.008383	-0.00223838	0.0271524	-0.00341012	0.0132197	0.00123539
43	0.0320037	-0.00344888	0.00407331	-0.00206817	0.0117059	-0.00209236	-0.00588563	0.0154266	-0.00611709	-0.00165843	0.00453895	0.00219246	-0.00314384	0.04759	0.00201538	3.50564e-05	-0.00462171	-3.93563e-05	-0.00560121	0.0144297	-0.00156957	-0.00247775	-0.000738737	0.00829969	0.00216975	-0.00222133	0.00746009	-0.00205154	0.00105179	0.0134984	0.00470746	-0.0003501	0.00688206	0.0255887	0.0215794	0.0517545	-0.00374581	-0.00235093	-0.000590295	0.00775001	-0.00504213	0.00585827	0.008383	1	0.00982335	0.00957603	0.000276394	0.0182949	0.00721381
44	0.0215478	0.0018913	0.00700595	-0.00130768	0.00089395	0.00394832	-0.00563998	0.000649938	-0.00390159	0.00260218	0.000669369	0.0172393	0.0396234	0.02265	-0.00556302	0.00139181	0.00372127	0.00634915	0.00219816	0.0085069	0.00910431	0.00436297	-0.00212838	0.0197536	-0.0010239	0.00638984	0.0344005	0.00570565	0.00403017	0.0203938	-0.00063847	0.000752993	-0.000861819	-0.001255	0.00277297	0.00498927	0.0180182	0.000664625	0.000653932	-0.000288493	0.000423958	0.00248534	-0.00223838	0.00982335	1	0.00246779	0.0163437	0.013189	0.00535089
45	-0.00336467	-0.00156237	0.0114602	-0.00208752	0.0305719	0.0034018	0.0571426	0.00389536	-0.00141332	0.000389877	0.0357012	0.0185459	0.00838845	-0.00209167	0.13602	0.00219272	0.0218904	0.0282071	-0.00405173	0.019619	0.00226039	-3.04933e-05	0.0170076	-0.00440276	0.0147298	0.0108476	-0.00208348	-0.00421277	0.000188756	0.00591307	0.000275966	0.00280911	0.0501993	0.0276736	0.00399279	0.00498285	-0.00168448	-0.00392861	0.000236421	0.0320544	-0.000522337	0.0258856	0.0271524	0.00957603	0.00246779	1	0.0187975	0.0285422	0.0169077
46	0.00699203	0.0279181	0.0171946	0.0559325	0.0137095	0.00211278	0.000197416	-0.00145641	0.0189084	0.0273178	0.0118321	0.0245972	0.0378313	0.00121103	0.000525501	0.00177484	0.0196967	0.0132787	0.000397643	0.017873	0.0295778	-0.000816912	0.00172479	0.00336995	0.00176715	0.00378272	0.00404114	0.00196278	0.00478559	0.00755574	0.0285613	0.00705067	0.0067567	0.00677083	0.0275522	0.0101395	0.00133597	0.000323452	-0.000720207	0.00438549	0.0272379	0.00904586	-0.00341012	0.000276394	0.0163437	0.0187975	1	0.0133469	0.0238185
47	0.0112742	0.0170903	0.0167924	0.00793788	0.00857931	0.0228022	0.0215269	0.00747625	0.018387	0.011951	0.0188657	0.0358849	0.0405487	0.0332453	0.0108287	0.00815707	0.000681986	0.0205459	0.0133075	0.0302234	0.00920221	0.00442947	0.0139479	0.0233397	0.00233213	0.00949828	0.0129637	0.0162916	0.0263349	0.0199199	0.00577513	0.0076468	0.0154111	0.0156366	0.00984869	0.00835262	0.00837066	0.0123737	-0.000383816	0.0155304	0.00616585	0.0188849	0.0132197	0.0182949	0.013189	0.0285422	0.0133469	1	0.013668
48	0.0301361	0.00564475	0.0105308	0.0109349	0.0113753	0.0122741	0.0169263	0.000856791	0.00536605	0.00541007	0.0251105	0.0199178	0.00957291	0.0160799	0.0214591	0.0113965	0.0204418	0.0207867	0.0136929	0.0150278	0.025242	0.0229439	0.00401558	0.0105126	0.0131014	0.0149627	0.00640691	0.00496838	0.00943544	0.016038	0.00694978	0.0119399	0.0139541	0.010878	0.00529888	0.00757635	0.0045005	0.00963059	0.00252062	0.0194114	0.0100392	0.0108204	0.00123539	0.00721381	0.00535089	0.0169077	0.0238185	0.013668	1
49	0.00398433	0.0233197	0.018269	0.0524116	0.0256424	0.00406289	0.00867816	-0.00161357	0.0323337	0.0184265	0.0194683	0.00015255	-0.0052394	-5.38973e-05	0.00946599	0.0104583	0.0285504	0.00732266	0.00381242	0.00318777	0.0273908	0.0106131	0.00280486	-0.000856747	0.00460392	0.00423723	0.0101489	0.00370146	0.00263792	0.00571677	0.0320897	0.00263192	0.00763621	0.0063102	0.0232828	0.00450312	0.00197116	-0.00118417	0.00387719	0.00605392	0.0301626	0.00742778	-0.00176719	0.00480391	-0.0011954	0.00453253	0.0196105	-0.00364717	0.00985477
50	-0.00307494	0.0538645	0.0245695	0.00227394	0.00568191	0.0252925	0.0157951	0.00462992	0.0316394	0.0234923	0.00911081	0.0377595	0.127088	0.005721	0.00472841	0.00896968	-0.000677379	0.0244827	0.0271666	0.0162833	0.0026646	-0.00272437	0.0108304	0.00758047	-0.0015409	0.00900172	-0.00129528	0.0352108	0.0399817	0.00683475	0.00755175	0.00611421	0.00709716	0.00433641	0.0117747	0.00675453	0.00470405	0.0301502	-0.00138594	0.0312844	0.00200307	0.0132072	0.00754123	-0.00184211	0.0197713	0.00413949	0.030469	0.0649975	0.0121654
51	0.105799	0.0212626	0.0202342	0.00624478	0.0102426	0.0244823	0.0040641	0.00537386	0.0125459	0.00613795	0.0285618	0.00393768	-0.00988738	0.0189931	0.00353092	0.0184062	0.00250272	0.0188781	0.0237076	0.0204843	0.00731371	0.00918904	-0.000241312	0.0115009	0.00408807	0.0295892	0.00804106	0.0178765	0.0166798	0.0148063	0.016601	0.00855443	0.0113398	0.00763791	0.0112467	0.0180051	0.000237054	0.0326654	0.00220238	0.0264871	0.00536325	0.00570323	-0.00154378	0.00143461	0.00827603	0.00979085	0.0386151	0.0275291	0.0634793
52	0.00369307	0.0127554	0.0219184	0.00767685	0.0203033	0.0137587	0.0371766	0.000323581	0.00390682	0.00534779	0.0310907	0.0196497	0.0160948	0.00425005	0.0722241	0.0145229	0.039938	0.0547832	0.0226991	0.0259095	0.0206918	0.0226974	0.00576885	-0.00181638	0.0191443	0.0388538	0.00844151	0.00533138	0.00724082	0.0144837	0.00570593	0.00437028	0.0404123	0.0139946	0.00645092	0.00159181	0.0038953	0.0133016	0.0138427	0.0394141	0.00952061	0.0229359	0.00329763	0.00832283	0.00620457	0.036243	0.0105606	0.0176729	0.0154142
53	0.0502923	0.02158	0.0167452	0.00270946	0.00433839	0.00257258	-0.00495334	-0.0019318	-0.000666163	0.00633451	0.00863241	0.000253435	0.00280251	0.00473726	-0.00228059	0.0243693	-0.00282134	0.00613755	0.0148465	0.0142972	0.000118805	0.00993533	-0.00300453	0.00438317	0.000541673	0.00439608	0.0126574	0.0115926	0.00088038	0.00458336	0.0272198	-0.000153943	0.000971666	0.00722991	0.0274153	0.0354646	0.00281585	0.0137678	0.00420813	0.00936802	0.000721694	0.000118016	-0.00395768	0.0241174	0.0100286	0.000332295	0.00225359	0.0054093	0.00894985
54	0.00267576	0.00365805	0.00723107	0.0181083	0.0227264	0.00105957	0.0031931	-0.00315643	-0.00144187	0.00423676	0.00609806	0.00263214	-0.000820017	0.00670771	0.0190417	0.00698493	0.0431984	0.0159771	0.00448596	0.0139419	0.024992	0.000799325	0.000265621	0.00171383	0.0155893	0.00466212	0.000702401	0.00694599	0.00382742	0.00794929	0.00815491	0.00427147	-2.18183e-05	0.00403645	0.0212757	0.00943181	0.0138097	0.00357801	-0.0003072	0.014353	-0.000859414	0.00495958	-0.000856534	0.00548048	0.00264792	0.00975055	0.00408818	0.00907532	0.00334172
55	0.0378908	0.0291055	0.0210735	0.0403245	0.0176716	0.00166939	-0.00484343	-0.00380685	0.0199501	0.0289524	0.00494768	0.0244182	-0.0116428	0.0423535	0.000116524	0.0269977	0.00486616	0.000823535	-0.00269083	0.0169252	0.0121073	-0.00664695	0.000540467	-0.0060744	0.00248301	-0.0047013	-0.00483106	0.0165135	0.000121294	5.43225e-05	0.0670239	-0.000892948	0.00110143	0.00442459	0.0907313	0.05894	-0.00818457	-2.83397e-05	-0.00257531	0.00311247	0.00254893	0.00215365	-0.00455518	0.0214781	-0.00063393	0.00520266	0.0189942	0.0157921	0.0127454
56	0.00179489	0.0249876	0.0104161	-0.0058446	0.00922894	0.134394	-0.00803932	0.0156411	0.0124291	-0.00141434	0.0180393	0.00155267	0.102301	0.0101663	-0.00726253	-0.00311301	0.00130131	0.0206731	0.124306	-0.00309397	0.00549742	-0.0108581	0.00506835	0.0370616	0.000704015	-0.00642747	0.00759701	0.0865516	0.129701	0.0393959	-0.00579939	0.0139554	0.00501552	0.005186	-0.00539799	-0.0048866	0.0504267	0.0500473	-0.00439609	0.0871779	-0.0028871	0.00423078	-0.00086043	-0.00513199	0.0098333	-0.00263917	0.00546872	0.030875	0.00655214
57	0.0179848	0.00244464	0.00478814	0.00862599	0.00591349	0.00683395	-0.00111219	0.0097294	-0.00278816	-0.0024387	0.0260675	-0.00978952	-0.00911917	-0.00483823	0.00282415	0.014466	0.00349185	0.0152073	0.00176215	-0.00461681	0.0068563	0.0233186	-0.00303978	0.00720441	0.0059897	0.00073765	0.0236564	0.00385545	0.00163236	0.0212361	0.00362894	0.00922168	0.0175792	0.0211073	0.00381494	0.0176697	-0.000348692	-0.00275748	0.00372789	0.000764427	0.0151301	0.00404032	0.00516528	0.0337864	0.00143981	-0.00109681	-0.000976628	-0.00627357	0.00941551
58	0.000934407	0.00033787	0.00606937	0.005402	0.0454101	0.00215206	0.00920222	0.00494599	-0.00137174	0.00385908	0.0257337	0.0106083	0.00144784	0.0160897	0.0452617	0.0018068	0.0226157	0.00782006	-0.00301989	0.0241186	0.0123523	-0.00332558	0.000232756	-0.000802126	0.0115204	-0.00205124	0.00211599	-0.00289568	0.00356912	0.00259664	0.00882465	0.0016808	0.0191616	0.0258403	0.0221922	0.00874893	0.00233034	-0.00280838	-0.00261475	0.0109559	0.000422957	0.00783077	0.0139372	0.0288412	7.36697e-05	0.0590534	0.00646423	0.00812636	0.0106361
59	0.00843572	0.0121518	0.0199413	0.028232	0.0290405	0.0163242	0.00169361	-0.00520443	0.00424137	0.0239797	0.0414892	0.0140206	0.0190868	0.00821659	0.0146363	0.0225869	0.0513616	0.0527113	0.00672712	0.0448942	0.0456755	0.000560368	-0.00242642	0.00848798	0.0117953	0.00919408	0.0137604	0.0137229	0.00651236	0.0212737	0.0160777	0.0121582	0.0102348	0.012009	0.0351538	0.00787851	0.0169767	0.00607214	-0.000990703	0.0148274	0.015911	0.0141384	-0.00249685	0.0083485	0.0107877	0.0123564	0.0240113	0.0218226	0.0175246
60	0.00316573	0.0108861	0.0118465	0.0029276	0.00973233	0.00842946	0.031645	0.000892393	0.0137491	0.00490532	0.0278257	0.0082655	0.00148742	0.00445069	0.0548256	0.0104294	0.0144588	0.0243688	0.00925943	0.0142225	0.00802997	0.00800136	0.00614285	0.00771688	0.00747384	0.0120144	0.0130289	0.00058506	0.00392796	0.0111621	0.00256821	0.00255111	0.0166315	0.0202591	0.00209405	0.00218471	0.00289165	0.00104954	0.00273694	0.0214343	0.00797426	0.00793571	0.00680764	0.00495124	0.000265429	0.0493096	0.00476027	0.00790097	0.00712597
61	0.00838453	0.00163096	0.00884496	0.0186037	0.0674145	-0.000969274	4.78325e-05	0.0032499	-0.00376615	0.00570917	0.0277173	0.00640746	-0.00251167	0.019837	0.0327273	-0.00495919	0.0225268	0.0090276	-0.00601476	0.042407	0.0136795	-0.000550731	-0.00205898	0.00599951	0.0227612	-0.0053276	0.0154452	-0.00344339	-0.000236314	0.0347268	0.0185948	0.0056804	0.010654	0.0493178	0.0679486	0.0276284	0.00536267	-0.00572387	0.000271873	0.00548083	-0.00120786	0.0103258	0.0320127	0.0605836	0.0051928	0.0523808	0.0107436	0.0114494	0.0126305
62	0.0220055	0.0240489	0.0407792	0.0214962	0.0230328	0.0246088	0.0268678	0.000717693	0.0264864	0.0331552	0.0302482	0.03957	0.0270881	0.0202858	0.0216339	0.0336425	0.021578	0.0408668	0.0221805	0.0484325	0.0240146	0.0282888	0.0218944	0.0277084	0.0163456	0.0423834	0.0281244	0.0304019	0.0172841	0.0254425	0.0273229	0.0066067	0.0117087	0.0192158	0.0378735	0.0291337	0.0267367	0.0321616	0.0153922	0.0246436	0.0291332	0.027251	0.00816259	0.0117127	0.0214532	0.0150516	0.0183033	0.0447639	0.0153217
63	0.00108715	-0.00209744	0.0108503	-0.00917149	0.0317712	0.00374583	0.0519214	0.0420504	-0.00126758	-0.00364563	0.058188	0.0202818	0.0108826	0.0428649	0.0660041	-0.00661774	-0.0045149	0.0218035	-0.0111666	0.0356253	-0.00475414	-0.00566872	0.0130078	0.0170532	6.15573e-06	0.000116689	0.00808734	-0.00353203	0.0042792	0.0224192	-0.00318529	0.00203416	0.0605291	0.0667571	0.00782131	0.0140325	-0.00502609	-0.00696556	-0.00281282	0.00751418	0.000289905	0.0344186	0.106821	0.0881633	0.00897135	0.104416	0.00600953	0.0325256	0.0155126
64	0.0310423	-0.0029758	-0.00303678	-0.00639824	-0.00180932	-0.00589443	-0.00820955	-0.00281493	-0.00661393	-0.00205202	-0.00757629	0.00276663	0.0022029	0.0111501	-0.00418983	0.0469602	-0.00545746	-0.00119046	-0.00385345	0.0151209	-0.00702396	0.0201011	-0.00375164	0.00542668	-0.00449189	0.0133674	0.0116713	-0.00621764	-0.00487128	0.00474443	-0.00235675	-0.000166573	-0.00372282	0.00102762	-0.0032554	0.0208408	-0.00544736	0.0124078	0.00643553	-0.00263619	-0.00459641	0.00663137	-0.00303444	0.0315642	0.016604	-0.00118662	0.00278002	0.00257391	0.00137527
65	-0.00326025	-0.00311935	-0.00134336	-0.00439858	0.00235125	-0.00168308	0.0247599	0.02184	-0.000851803	-0.00166331	0.0101816	0.010106	0.00169812	0.0200347	0.0263545	-0.00414292	-0.00420263	3.96587e-05	-0.000647889	0.00565096	-0.00395089	-0.0010406	0.0149979	0.000465746	0.0217948	-0.00401736	-0.00222817	-0.00286546	0.00243973	0.0264718	-0.0018685	0.000182087	0.0253271	0.0188636	-0.00247202	-0.000481301	-0.00360304	-0.00305791	-0.00192099	0.000871519	-0.00171464	0.0163483	0.0226523	0.0100339	-0.00176384	0.018017	-0.00116053	0.0191403	0.00590953
66	0.00835508	-0.00355018	-0.000591451	-0.00642736	-0.000534711	0.00478982	-0.000414193	0.0321594	-0.00649652	-0.00457872	0.00120047	0.00534405	0.0208134	0.0514311	-0.00112207	-0.00166787	-0.00576887	-0.00246776	-0.00452885	0.000682297	-0.00431652	-0.00602846	0.00190069	0.0426674	-0.000386438	-0.00537949	0.0380007	0.00401274	0.00313665	0.044497	-0.00506052	-0.00170572	0.00718584	0.0132288	-0.002443	0.00613633	0.0106976	-0.00408212	-0.0024758	-0.00228691	-0.00551517	0.00220377	0.0176815	0.0470347	0.0435637	0.0105798	0.0068309	0.0221518	0.00247849
67	0.00584806	-0.00204373	0.00263193	-0.00265458	0.0021804	0.000358652	0.0525563	-0.001774	0.00264919	-0.000302704	0.0382597	0.0307462	0.00380178	0.00104957	0.0492643	0.0532618	0.00210471	0.0237976	0.00677513	0.00726393	-0.0017818	0.0255751	0.068909	-0.00532436	0.000493328	0.072122	0.0028598	-0.00541136	-0.00148013	0.00184933	-0.00227004	-0.000781458	0.0127949	0.00279175	-0.00503134	-0.000925092	-0.00574716	0.00650831	0.0109318	0.0263326	0.00646019	0.0155469	0.00148669	-0.000575601	0.0047403	0.0189585	0.00448869	0.0141586	0.0137819
68	-0.00126528	0.00238016	0.00258584	0.00223575	0.0101093	0.0120069	-0.00389299	-0.000774019	-0.00399545	8.16081e-06	0.00462072	0.00403503	0.0183548	0.00312115	-0.000312864	8.60581e-05	0.0370924	0.0127591	0.0054944	0.00186959	0.0284871	-0.00301028	-0.00133286	0.0247697	0.00608842	-0.00346754	0.0186649	0.00659378	0.00323306	0.0266457	-0.000918891	0.00571542	0.00437179	0.00180054	-0.000756224	-0.00251838	0.0416424	0.00230605	-0.00111976	0.00230508	0.000573582	-0.00151787	-0.00225678	-0.00202959	0.00633832	0.00139957	0.00508764	0.00821347	0.00772071
69	-0.015582	0.00166227	0.00126307	-0.0096449	0.000379807	0.0105563	0.0232177	0.0256068	0.00331233	-0.00192632	0.00523172	-0.00353067	0.118143	0.0509665	-0.00393247	-0.00664969	-0.00999528	0.00395994	-0.00212078	0.00872449	-0.00522122	-0.010934	0.0225895	0.0209698	-0.00594843	-0.00706848	0.010104	0.0161772	0.0268558	0.0181859	-0.00676852	0.00229904	0.00808728	0.00997778	-0.00465442	-0.00115998	0.0239436	0.00059471	-0.00457159	0.00191815	-0.00545053	0.0105395	0.0427097	0.0123499	0.0262774	-0.00314305	-0.000464492	0.0509502	0.0226495
70	0.00993029	0.0151714	0.0277323	0.0189018	0.0387701	0.0233543	-0.00137518	-0.00450342	-0.00162179	0.0116596	0.0410189	0.0298488	0.0261223	0.0117799	0.0136831	0.0139549	0.0451447	0.057449	0.00821157	0.0565653	0.0535447	0.00314351	-0.00451272	-0.00049437	0.0230123	0.00618918	0.00952662	0.00166354	0.00512899	0.0404241	0.00965731	0.019614	0.0286961	0.0079595	0.0242995	0.00196115	0.00605583	0.00292903	0.00192361	0.0251888	0.0084397	0.00841279	-0.00443216	0.00402952	0.0151111	0.00680685	0.0186543	0.0235102	0.0163954
71	-0.000247317	0.0130725	0.0199154	0.0173563	0.0203149	0.0291025	0.00260876	-0.00499848	0.007676	0.012896	0.0367038	0.0259297	0.0527152	0.002732	0.0137358	0.0414276	0.0566934	0.0739323	0.022579	0.0424175	0.0549424	0.00173388	0.00152335	0.00787868	0.0182053	0.0294123	0.0136398	0.0103027	0.0097127	0.0356574	0.0034509	0.0145758	0.0123557	0.00896704	0.0136916	-0.00147567	0.0162747	0.0289985	0.0016048	0.0186109	0.013211	0.0140382	-0.00298855	-0.00112442	0.0320977	0.0124251	0.0342365	0.0320573	0.0192937
72	-0.00453123	0.00232552	0.00891333	0.0130033	0.0284382	0.0022916	0.0233827	-0.0036093	-0.00632899	0.0103981	0.0102101	0.00736861	-0.008269	0.00470615	0.0475655	0.0170472	0.0569261	0.0305491	0.00522167	0.019098	0.0344183	0.00230171	0.00530861	0.0046337	0.0238984	0.0203576	-0.000189695	0.00614225	0.00100787	0.00302082	0.00740528	0.00291684	0.0063602	0.00637927	0.0116155	0.00403923	0.0265177	0.0154446	0.00141666	0.0213118	-0.00361267	0.00965219	0.00478586	0.00437632	-0.0037878	0.0184115	-0.00026893	0.021841	0.00661656
73	0.00258572	0.00805274	0.00833232	-0.00395976	0.00660689	0.0145295	-0.00590209	0.0158142	-0.00452931	-0.00124777	0.00501855	0.0184158	0.136767	0.0642003	-0.00667949	0.000340757	0.00482181	0.0151951	0.02465	0.00604808	0.010645	-0.00612364	0.00126844	0.0402531	0.00176015	0.00580608	0.0262868	0.0174409	0.0264963	0.0288645	-0.00625095	0.00913093	0.0012964	0.00361075	-0.0025418	-0.000583543	0.0387405	0.0206455	-0.00150033	0.0129142	-0.000625075	0.00743136	0.000683127	-0.000178094	0.0522702	0.000173071	0.0288846	0.0448364	0.0162453
74	0.00842206	0.0289645	0.0286917	0.0274826	0.00467326	0.001516	0.032511	-0.00432729	0.0703867	0.0386867	0.0156986	0.0733609	-0.0107523	0.0314181	0.00990874	0.00858236	0.00255713	0.0131381	-0.00356989	0.0244825	0.0146677	0.0173396	0.0271472	0.00643185	5.4334e-05	0.0152637	0.00707488	0.00217015	0.00575057	0.00269472	0.0218648	-0.000592326	0.00646151	0.00641828	0.0152011	0.00207	0.00266259	0.00232469	0.0123175	0.00350937	0.0566597	0.0222793	0.000762479	-0.00228491	-0.00259537	-0.000111547	0.00715104	0.0338709	0.00131734
75	0.0793231	0.0515352	0.0259398	0.011173	0.00857715	0.0161117	0.00106548	-0.0022596	0.025958	0.0313217	0.00486354	0.0162442	-0.0046135	0.0314236	-0.00302033	0.0133449	-0.0036036	0.011832	0.0219991	0.0182357	0.00323524	-0.000519157	0.00228355	0.0057932	-0.00164487	0.00903852	-0.000724449	0.0198971	0.0156758	0.000141524	0.0488121	0.000816585	0.000269816	0.00712537	0.0341979	0.0230606	-0.00179703	0.0306078	-0.00191965	0.02127	0.0042324	0.00850834	-0.00217212	0.0094876	0.00299644	-0.00527355	0.00548034	0.0348625	0.00482749
76	-0.00121792	0.00167919	0.0068936	-0.00190505	0.0137222	0.00409188	0.0821369	-0.000992629	0.0113579	0.00701162	0.0184306	0.0988276	-0.013147	0.0511305	0.0806326	0.00939347	0.00562666	0.0200125	-0.0046637	0.0332326	0.00637054	0.0106817	0.030624	-0.0030323	0.0115823	0.0226154	-0.00252222	-0.003539	-0.00102307	-6.61512e-05	-0.00142445	-0.00233179	0.028123	0.0142643	0.004708	0.000467492	-3.74862e-05	0.000914463	0.00632227	0.024284	0.0021422	0.0299669	0.0344449	0.00109211	-0.00605353	0.0113741	-0.00132962	0.0399375	0.00824718
77	-0.00538134	0.00224467	0.00570664	0.00235698	0.0264285	0.0131961	0.00465601	-0.0050971	-0.00633693	0.00396467	0.00806266	0.010313	-0.000542543	-0.00104429	0.0352808	0.0239617	0.0759456	0.0411961	0.0411693	0.0173763	0.0414415	0.000900445	0.000723544	0.0160198	0.025619	0.0198879	0.00259157	0.0248242	0.0104209	0.0147219	-0.000139885	0.0080369	0.003764	0.00154335	0.00321114	0.000911637	0.0522404	0.0273651	0.00363333	0.0372697	-0.00484554	0.00994121	-0.00419827	-0.00391702	-0.00248945	0.0121132	-0.00385068	0.015412	0.0102368
78	0.0103785	0.0115189	0.0432751	0.0253258	0.0145354	0.0232301	0.0381219	-0.00343392	0.0346814	0.0245599	0.0601586	0.022193	0.0211124	0.00755458	0.0160567	0.0120201	0.00511597	0.0558162	0.00447272	0.0402357	0.0280074	0.0289266	-0.00106487	0.00281055	0.00736365	0.0333288	0.0180866	0.0136858	0.00979596	0.0190897	0.0163255	0.0132383	0.0177696	0.0232934	0.0301586	0.0102251	0.00201353	0.0105133	0.00872137	0.0123037	0.059379	0.0273021	-0.000570966	0.00349249	0.0140148	0.00692272	0.0162503	0.0213496	0.0107549
79	-0.00173948	0.0643735	0.0465429	0.0593963	0.0199469	0.00343752	0.00146886	-0.00449853	0.0239396	0.0469065	0.0163069	0.0464345	0.118558	-0.0165361	0.00747618	0.00816223	0.0223068	0.0369895	0.000928596	0.0456414	0.0217871	-0.00480098	0.0017753	0.00587042	0.00887146	0.00746377	-0.0012416	0.00735721	0.00364718	0.0118924	0.0696116	0.00585879	0.00736705	0.0157167	0.0704296	0.0339042	0.000421337	0.00788829	-0.000160355	0.0115419	0.0136509	0.0107403	-0.00425665	0.0122187	0.0362572	0.0290917	0.120062	0.0350725	0.0208933
80	-0.0108379	0.00353623	0.0102226	0.00988875	0.0439218	0.00650515	0.0295499	-0.00537155	-0.0102075	0.0131952	0.0233168	0.00313083	0.00187665	-0.00520012	0.0714131	0.0262166	0.0911643	0.0619263	0.0143064	0.037823	0.0464241	0.00395405	0.00546598	0.00836656	0.0365828	0.0276097	0.00113807	0.0142208	0.00477041	0.0085627	0.012218	0.00682118	0.0168578	0.00586401	0.0186927	0.00594289	0.0375337	0.020239	0.00314351	0.0400962	-0.00424541	0.0177284	0.00583649	0.0109499	-0.00385878	0.0457871	0.00288957	0.0324632	0.0157589
81	-0.00193359	0.00393363	0.0105299	0.0466302	0.0192188	0.00858718	-0.00641272	-0.00282612	-0.00234356	0.0125116	0.002348	0.00308045	-0.00552177	0.000409306	0.0002927	0.00585497	0.0888545	0.021198	0.00395395	0.0129274	0.0760624	-0.00232841	-0.00153213	0.0252159	0.0219149	-0.00157411	0.0162523	0.00779497	0.00311859	0.0320698	0.00840874	0.0022104	-0.000914266	0.00327171	0.00829341	-0.00164161	0.0583711	0.00197908	0.000573155	0.00686655	0.00888797	0.00432688	-0.00477599	-0.00404337	-0.00223898	-0.00152673	0.00796256	0.0218115	-0.00251787
82	0.00524229	0.010068	0.0356239	0.0156464	0.0261428	0.036398	-0.00153781	-0.00356755	-0.000701716	0.0305121	0.0568338	0.0291614	0.0487363	0.00352599	0.00352373	0.0105738	0.0384556	0.0906849	0.0192518	0.0553069	0.0702694	0.0092823	-0.00242433	0.03674	0.0105992	0.00519805	0.0338283	0.0107906	0.0149601	0.0700646	0.000997254	0.0241149	0.0118582	0.0167553	-0.000854964	-0.0054611	0.0594494	0.00687344	0.00159254	0.0199378	0.0105584	0.0168903	-0.00525932	-0.000983889	0.0408265	0.00270485	0.0206446	0.0374369	0.019771
83	-0.00241413	0.0612552	0.0415985	0.000733223	0.00739995	0.0272917	-0.000955188	-0.00151177	0.0327206	0.0161339	0.0128659	0.0342684	0.090984	-0.0110382	-0.00398614	0.0160705	-0.00291	0.0233393	0.0382603	0.0238173	0.00211819	-0.00123862	0.00536761	0.00761036	-0.00277487	0.0195993	0.000725239	0.0347591	0.0409066	0.00784075	0.0187484	0.00566425	0.00221347	0.00182462	0.0168687	0.0101361	0.00323155	0.0435978	1.10882e-05	0.0469119	0.00210038	0.00897265	-0.00243625	-0.0043524	0.0388265	0.00470353	0.0511212	0.037867	0.00631364
84	0.0231801	0.0563	0.0569673	0.00764976	0.0154046	0.040728	0.0107663	-0.00267796	0.0238855	0.0292948	0.033475	0.0351794	0.0463769	0.0253704	0.00602665	0.0246079	0.000627466	0.0515598	0.0329876	0.0608987	0.0178955	0.00820692	0.00283035	0.0131161	-0.00119359	0.00698407	0.00623219	0.115767	0.0280338	0.0118617	0.0240892	0.0122162	0.0100172	0.0193647	0.119425	0.05603	0.0147713	0.0186154	0.00383899	0.0311914	0.0111714	0.011888	0.000278021	0.0143142	0.0168707	0.0155176	0.0250325	0.0467639	0.0151446
85	0.0021396	0.00964833	0.0202226	0.0230943	0.0607681	0.0194069	0.00330303	-0.00510269	-0.00457162	0.034546	0.0591653	0.0196596	0.0208613	0.0063554	0.0174518	0.00908914	0.0423625	0.0522554	0.000933729	0.0809964	0.0514253	0.00588833	0.00039487	-0.000807218	0.0173443	0.00438027	0.0027909	-0.0069718	-0.00024916	0.0247955	0.0219222	0.0146094	0.01288	0.0195093	0.0167952	-0.00309711	0.00245599	-0.00422731	0.000406639	0.0217342	0.0049654	0.0150663	0.00585255	0.00560721	0.0144456	0.0174302	0.0194331	0.0198107	0.0170742
86	0.0104855	0.015756	0.0221213	-0.000663789	0.0124419	0.0493487	-0.00465963	-0.00235521	0.000695424	0.0127194	0.0249274	0.0168271	0.052205	0.00422274	0.00431349	0.0301647	0.0151338	0.0876404	0.0657452	0.0368061	0.0212909	0.00237564	-0.00393237	0.00801116	0.00591163	0.00808285	0.0103347	0.0417359	0.0270065	0.0249873	-0.00229176	0.0168852	0.0164511	0.00910002	0.00944387	-0.000308639	0.0237681	0.0275143	0.00220523	0.0360177	-0.000552729	0.0083709	-0.0041873	-0.00291586	0.0182984	0.00170606	0.017709	0.030107	0.00996918
87	0.00750832	0.0392553	0.0439856	0.00480046	0.0105192	0.0653552	0.0124377	-0.00055034	0.0508479	0.00568915	0.0779013	0.0331477	0.0343381	0.00946447	0.00928813	0.0475274	0.00800069	0.0630891	0.0271298	0.0444404	0.021403	0.0027467	0.00870475	0.0121518	0.00102047	0.0377964	0.00731339	0.0211044	0.0350394	0.0403374	0.00593293	0.0156584	0.0236212	0.0210067	0.00590292	-0.00205944	0.00946903	0.0380671	0.00279398	0.0327329	0.0151661	0.0294653	0.00450985	0.00201371	0.018402	0.0159732	0.0205658	0.0433302	0.017725
88	0.0265084	0.0014522	0.0163708	-0.00276012	0.00869037	0.00365192	0.0557257	-0.00467195	0.003976	0.00287981	0.0341068	0.0668461	0.000275327	-0.0033137	0.059547	0.0174858	0.00531176	0.0242656	0.0122387	0.0423978	0.00366672	0.0272105	0.0275129	0.0007388	0.00511424	0.0663741	0.000810044	-0.000511254	0.0017942	-4.78117e-05	-0.00255612	0.00288949	0.0175593	0.0114384	0.00825139	0.00437144	-0.00371476	0.0136679	0.0129317	0.0316495	0.00257615	0.0290758	0.010991	-0.00518087	0.0147467	0.0516345	0.0173014	0.033291	0.0372883
89	-0.000886366	0.000271318	0.0115749	-0.0039497	0.0115252	0.000603477	0.0144371	0.00519632	-0.00442341	-0.00135663	0.0240129	0.0225755	0.00689827	0.0105049	0.0246485	-0.00265611	0.00298645	0.0211225	-0.00633562	0.0373887	0.013468	0.00693553	0.00716512	0.00234251	0.0044128	-0.00189618	0.00584082	0.0120656	0.00493613	0.00436154	-0.00211991	0.010315	0.0227784	0.0286812	0.0376476	0.0284959	0.000879251	-0.00332445	0.00489482	0.00697098	-0.00355265	0.0111244	0.0376441	0.0170952	0.00679349	0.0307831	0.00433744	0.0195227	0.00878574
90	-0.00290086	0.00670447	0.00992363	0.000619149	0.0127861	-0.00032401	0.0220671	-0.00274061	-0.00207184	0.00627222	0.0115452	0.0240446	0.0524354	-0.00150998	0.0226261	0.00830304	0.0165493	0.0247537	0.00651424	0.0230402	0.00351802	-0.00111053	0.00988221	0.00202298	0.0167607	0.0157805	0.00466309	-0.00103288	0.0034784	0.00651212	0.0146974	0.00485153	0.0101858	0.0096779	0.00760677	0.00195145	0.00424263	0.00478686	-0.00040127	0.015259	-0.000712547	0.014511	0.00677661	0.00409302	0.0244678	0.0369086	0.021079	0.0174157	0.0057614
91	0.0020823	0.00912345	0.0300647	0.00141388	0.0091288	0.0178269	0.0116167	0.000126511	0.00567929	0.0100962	0.0320612	0.016833	0.0195134	0.010647	0.00955644	0.0100037	0.00369614	0.0344629	0.00341738	0.0438335	0.016197	0.0113658	-0.000679654	0.0202528	0.00855889	0.0175342	0.0174451	0.0300516	0.0168094	0.0247148	0.00122298	0.00998235	0.0154899	0.0165396	0.0372991	0.0242973	0.0239341	0.00462364	0.00112663	0.00575708	0.00884899	0.0128399	0.0013261	0.0115724	0.0147951	0.0105826	0.0125737	0.0194936	0.0102246
92	-0.000918047	0.00122207	0.0132348	-0.000618575	0.00819464	0.00305338	0.0417828	0.00151674	0.00673814	-0.000105005	0.0190401	0.0581775	-0.00603099	0.00333927	0.0382861	0.00467784	0.00446717	0.00883524	0.00562726	0.017316	-0.000155019	0.0254524	0.016218	0.00158586	0.00510547	0.0413494	0.00562192	-0.00128595	0.00386242	0.00371213	-0.00123119	0.00188653	0.0197448	0.00804447	0.00188008	0.00358335	-0.00530659	0.0031179	0.00667058	0.0227536	0.0109319	0.0206691	0.0138733	-0.000165753	0.0156658	0.043693	0.0231497	0.0203581	0.0255068
93	0.050136	0.010741	0.0149697	0.00337258	0.00751516	0.00396965	-0.00368785	-0.00416281	-0.000920688	0.00581784	0.0127202	0.011413	0.0164373	-0.00667648	-0.00181017	0.0115747	-0.00275674	0.0111663	0.00785692	0.0194155	0.00409388	0.00909901	0.0020875	0.00968873	-0.00376629	0.0191336	0.0105876	0.00869534	0.00140726	0.00822267	0.0141858	0.00549943	0.00302762	0.0113452	0.020774	0.0267559	-0.000804647	0.0102428	0.00472814	0.00763247	0.00234118	0.00467226	-0.00189531	0.0317237	0.0737038	0.00505431	0.0298499	0.00945324	0.00407398
94	0.00417819	0.0249543	0.0132604	-0.000908215	0.00922421	0.0256368	0.0107047	0.000515774	0.0125855	0.0139969	0.0169662	0.020635	0.061951	0.0148663	0.0117904	0.00981008	0.00880088	0.0296537	0.0511136	0.0305176	0.0092311	-0.00085894	0.00529563	0.0166508	0.00377646	0.0175213	0.00580922	0.0255797	0.0323363	0.0113414	0.00449164	0.00497688	0.00442489	0.0176762	0.0160375	0.00394351	0.0163378	0.0223837	-8.46937e-05	0.0311767	0.000539674	0.0151824	0.00766177	-0.00262288	0.0129336	0.0128315	0.00968707	0.0334746	0.00568727
95	-0.00520303	0.00162154	0.0110849	0.00821275	0.0146492	0.00501092	-0.00268502	-0.00239965	-0.0012774	0.0127548	0.00188977	0.0227255	0.0124532	0.0202035	-0.00358945	0.00768437	0.0274011	0.0164298	0.00493085	0.0224552	0.0404713	0.00161699	0.000619589	0.0372262	0.00353035	0.00327314	0.0353936	0.0193816	0.00888363	0.0342895	-0.00222391	0.00384086	-0.00211078	0.00340525	0.0102372	0.00622367	0.0577103	0.0025812	0.00451421	0.00830966	0.00451634	0.00884955	-0.00122995	-0.000839957	0.00987756	-0.00308548	0.00424663	0.029245	-0.00132791
96	0.0160288	0.00566538	0.0106302	0.00552895	0.0205995	0.011862	0.00978587	-0.00458826	-0.00253983	0.0102509	0.0141081	0.0475857	-0.00845861	0.0280863	0.0274988	0.0246563	0.0306226	0.0245919	0.0370736	0.0263084	0.0148065	0.00561289	0.00404235	0.00937979	0.01155	0.0229732	0.00278922	0.0198308	0.00940902	0.00500409	0.0116133	0.003587	0.00421113	0.0116892	0.0196986	0.0156394	0.0171967	0.0221935	0.00294469	0.0288686	-0.00428335	0.013599	-0.00133674	0.0126205	0.00926564	0.0179886	0.00775118	0.0327615	0.0153418
97	0.00687835	0.0515364	0.0268652	0.0101926	0.00797684	0.00511081	0.00554088	-0.00334826	0.0230402	0.0387796	0.00818827	0.0219962	0.096908	0.00181716	0.00220695	0.008674	0.00104647	0.0133864	0.0114979	0.0258308	0.00443646	-0.00104741	0.00476274	0.00482382	0.000283058	0.00425954	0.000618002	0.0198204	0.0195038	0.00436875	0.0264605	0.00209509	0.00210875	0.00620897	0.0301049	0.0170762	-6.85587e-05	0.016219	0.000655925	0.0195195	0.00318365	0.00733679	0.0043309	0.0076647	0.0119041	0.00898111	0.0259717	0.0301152	0.00836252
98	-0.00745599	0.0132761	0.0140201	-0.00478324	0.00497435	0.00923051	0.0212878	0.012268	0.013641	0.00877584	0.0059855	0.0235348	0.117536	0.0259624	0.00129198	0.00222338	-0.00239154	0.0147244	0.00319012	0.0189187	0.00192946	-0.00251793	0.0108782	0.0166321	-0.00211574	0.0104191	0.00741611	0.0133571	0.0180334	0.0168337	-0.000605462	0.00413108	0.00750148	0.00256031	0.00620104	0.00181397	0.0123789	0.0037222	-0.000683323	0.00633174	0.00127192	0.0151764	0.0126241	0.00349812	0.0463897	0.00383337	0.0203716	0.0375421	0.00507105
99	0.0078945	0.0087257	0.0126525	0.00120694	0.0147785	0.00857648	0.0408141	-0.00547208	0.00893945	0.0123629	0.0140792	0.13066	-0.019202	0.0330262	0.059067	0.0300887	0.0187911	0.0315925	0.0232002	0.0293625	0.0125868	0.0350171	0.0191249	0.00379052	0.0121465	0.046126	0.000877669	0.0100289	0.00550393	0.000135072	0.0026403	0.00115196	0.0122038	0.00595339	0.00462042	0.000855995	0.00710904	0.0131769	0.0152145	0.0400532	0.0051106	0.0253827	0.00324846	-0.00591391	-0.00164469	0.0149817	-0.000340129	0.0370416	0.0146714
100	-0.00811497	0.00499287	0.00672035	-0.00845343	0.00367039	0.0193875	0.0106903	0.0081482	0.000441147	0.00329213	0.00614683	2.39307e-05	0.1272	0.0219686	-0.00107928	0.000131379	-0.00329241	0.0104423	0.0211922	0.0180714	0.00270017	-0.00598383	0.00660271	0.0205102	-0.000706104	-0.000548348	0.0108063	0.028189	0.0341234	0.0216145	2.97396e-05	0.00258496	0.00917748	0.0110998	0.00441089	-0.000875956	0.0339221	0.00638362	-0.00102843	0.0158058	-0.005681	0.00956622	0.0208454	0.004306	0.0116769	-0.00290762	0.000258149	0.0280766	0.00094976
101	0.0861818	0.0283762	0.0143644	0.0265598	0.024187	-0.00436907	-0.00491947	-0.00551764	0.00492367	0.0374799	0.00383985	0.0145713	-0.0150102	0.0660417	-0.00249076	0.00329928	0.0145615	0.00231048	-0.00348491	0.0243932	0.0172807	-0.00608906	-0.00342233	0.00124229	0.00444227	0.00120233	-0.00143334	0.00408906	0.00169975	-0.0014275	0.0606336	0.00189458	-0.000748282	0.00328017	0.0581066	0.0307399	0.002059	0.00565327	-0.00279237	0.00332732	-0.000988929	0.00475803	-0.00262255	0.0358041	0.00740523	0.000797746	0.00300616	0.0141743	0.00275099
102	0.00269061	0.00267905	0.0147581	0.0109813	0.0259125	0.00633143	0.0147493	-0.00160138	-0.0046711	0.00350726	0.0258893	0.0130948	0.0146566	-0.0107976	0.0378981	0.0125224	0.0629803	0.0246645	0.0198948	0.0342717	0.0265054	-0.00168265	0.00595031	0.00112592	0.0266396	0.0333304	0.00192021	0.00316145	0.00320788	0.00369667	0.00653312	0.00868264	0.0109514	0.0142115	0.0207406	0.00852546	0.0140754	0.0132051	0.000288598	0.0336857	-0.00223462	0.0143155	0.00157852	-0.00466078	0.0254237	0.0518602	0.0315131	0.0243742	0.0286445
103	0.0300656	-0.00136697	0.0064906	-0.00622093	0.00350987	0.0024882	0.00162758	0.017416	-0.00263732	0.00117767	0.00276605	0.0318382	0.0111404	0.17058	0.0014042	-0.000500876	-0.00995474	-0.00137291	-0.00569203	0.0298028	8.2929e-05	-0.00186467	0.000615341	0.0357523	-0.0050545	0.000107674	0.0210929	0.00261984	0.00707609	0.024017	-0.00280418	0.00302207	0.00686479	0.0143726	0.00482581	0.0203119	0.00779653	0.000211001	-0.0003878	-0.000530394	-0.00525945	0.00640542	0.0158298	0.0300953	0.0545366	0.0111071	0.00315825	0.0447777	0.0171852
104	0.0266442	0.0128044	0.00876203	-0.00572274	0.00577539	0.000785867	0.00101846	-0.00558349	-0.00509438	0.0138829	0.00406487	0.002485	0.00979046	-0.0072914	-0.00166014	0.0336222	-0.00435117	0.0159985	0.0278731	0.0310078	0.00169694	0.0178343	0.000211185	0.00930196	0.000563625	0.0232528	0.0065629	0.0200453	0.0036422	0.0115436	0.0137646	0.00257577	0.000643954	0.00351077	0.0160549	0.0203432	0.00289659	0.0239298	0.00570992	0.0129635	-0.00208961	0.0063265	-0.00230145	0.0217066	0.00791238	-0.00195185	0.000949993	0.00957441	0.000326243
105	0.00999678	0.000643975	0.0067228	0.0192273	0.0285562	-0.000822185	0.0204216	-0.0031398	-0.00192701	0.0103171	0.00824431	0.0740291	-0.0138962	0.0262627	0.0582817	0.00821133	0.0523387	0.00902954	0.00727155	0.0300001	0.0287118	-0.00449698	0.00710759	0.000206302	0.0327237	0.0123335	-0.00319154	-0.0034281	0.000243545	0.000933313	0.00698046	0.00329614	0.0103004	0.0126939	0.0121658	0.00319972	0.00809665	0.00202992	-0.00142444	0.0319472	-0.00308454	0.0166	0.00485631	-0.00335071	-0.00329652	0.0401933	0.00187785	0.0217378	0.0371895
106	-0.00307716	0.00488653	0.0107901	-0.00894434	0.0030069	0.00687663	0.0150217	0.0169341	-0.00253034	-0.000170374	0.00729182	0.0387561	0.187542	0.0608419	0.00500588	-0.00511992	-0.00564573	0.024473	-0.00267776	0.0176307	-0.00116695	-0.00729031	0.00714254	0.0267457	-0.00101607	-0.000754073	0.0159234	0.00879651	0.011516	0.0261637	-0.00593004	0.00667164	0.0160947	0.0183343	0.00022544	0.00402644	0.0119177	-0.00128533	-0.00112288	0.003584	-0.00423154	0.0122217	0.0207555	0.0302902	0.105339	0.0240261	0.0382328	0.0503086	0.0118973
107	0.0037425	0.0301048	0.0273382	0.0215569	0.00506972	0.00255312	0.0321412	-0.00434939	0.0725842	0.0377277	0.0142209	0.0689713	-0.0191501	0.0320595	0.00328114	0.00919504	-0.00493025	0.0166793	-0.0060388	0.028597	0.0115239	0.0232828	0.0271939	0.00404457	-0.00204183	0.0180231	0.00828023	0.00571457	0.00430932	0.0079217	0.0189851	-0.000951416	0.00359827	0.00136697	0.0106785	-0.00148605	0.00570955	-0.000861814	0.0156388	0.00388289	0.0497026	0.0213335	0.00152154	-0.00405682	-0.00505315	-0.00656875	0.00461299	0.0382524	-0.00197756
108	-0.00385737	0.00788449	0.0136929	0.0270959	0.0157309	0.00170677	0.00501775	-0.00382681	-0.000910767	0.00996316	0.013959	0.0268852	0.0727044	-0.00761659	0.0167055	0.00405986	0.0401344	0.0309694	0.000795989	0.0170659	0.0194779	0.000366879	-0.00103343	0.00528988	0.0139371	0.00670467	0.00325837	0.00274756	-0.00014199	0.00939521	0.0100677	0.00895266	0.0067156	0.0116593	0.0210078	0.0096371	0.00906747	-0.000543111	0.000709436	0.00874962	0.00927635	0.00668173	-0.0010137	0.00481569	0.0139395	0.0299768	0.0456717	0.0157612	0.0101818
109	0.00204431	0.00989206	0.0188247	0.00988453	0.0073654	0.00755389	0.00609466	-0.00273806	0.0048547	0.0137694	0.0102969	0.0212054	0.0253425	0.003316	0.00525486	0.00471148	0.0122644	0.0174176	0.00337813	0.0241933	0.0162721	0.00359538	0.00179641	0.00966067	0.00615543	0.0119521	0.0124457	0.00831143	0.00621552	0.0140077	0.00881023	0.00142874	0.00268462	0.00384893	0.015383	0.00320476	0.0196547	0.0071595	0.000375346	0.00652758	0.00856713	0.0111634	0.002798	0.00118472	0.0176808	0.00531234	0.0148726	0.0181161	0.00843381
110	0.00149981	0.0109749	0.0109417	0.0104221	0.00709214	0.0100885	0.00156779	-0.00100646	0.00327454	0.00982916	0.00673352	0.010907	0.0270399	0.00528375	0.00283885	0.00551727	0.0069979	0.015364	0.0190139	0.023373	0.0139001	0.00213045	0.00356638	0.0322655	0.000236676	0.00541414	0.0260159	0.0127368	0.0133441	0.0250904	0.00514096	-0.000123595	0.000673704	0.0205155	0.00959925	0.00624002	0.026772	0.00618176	0.000881081	0.00968668	0.00376246	0.00792404	0.0100101	0.0106289	0.0196413	-0.00295451	0.0075838	0.0215106	0.00453024
111	0.00288344	0.00576656	0.0104689	-0.000874396	0.0148436	0.00408774	0.0431018	0.000168696	0.00464339	0.00814362	0.0159975	0.0468619	0.000362292	0.0246791	0.0498482	0.034837	0.0120275	0.0296824	0.00854426	0.0315575	0.00620132	0.014831	0.00984223	0.00166021	0.00897771	0.0283215	0.00592263	0.0105703	0.00577835	0.00114538	0.00232075	0.00169718	0.0135144	0.00733222	0.0102525	0.00430903	0.00633738	0.00981939	0.00898642	0.0247593	0.00114976	0.02037	0.0225214	0.00251383	0.00622869	0.0118483	0.00425589	0.0301018	0.00536067
112	0.0136391	0.00345985	0.00324831	0.00191778	0.0225628	-0.00239015	0.0153247	0.00153733	-0.00338036	0.00571896	0.00859748	-0.00282925	-0.0025791	0.0244081	0.0184516	0.00327603	0.0148788	0.00910105	-0.00182906	0.015771	0.00793725	-0.00285333	0.00340673	0.00231521	0.00535493	0.00373324	0.00138873	0.00235131	0.000175788	0.000472231	0.0109692	0.000732474	0.00608345	0.0106712	0.019377	0.0131482	0.000538241	0.00110889	-0.000809005	0.00645767	-0.00311293	0.0088615	0.013734	0.0324931	0.00303834	0.0075938	-0.001791	0.0142693	0.00197947
113	-0.00499642	-0.00131625	-0.000594769	0.000182409	0.0016738	0.00696365	-0.000690545	0.000169987	-0.00301341	0.00267887	0.00358166	-0.00266408	0.011884	-0.00412939	-0.0023515	-0.00190978	0.00567525	0.00190869	0.00187508	0.00481126	0.00445699	0.00257515	-0.00113028	0.0131761	0.0094896	-0.00289522	0.00898159	0.00479225	0.00749739	0.0120564	-0.000136784	-0.000173037	0.00111076	0.000161123	-0.000489652	-0.000226463	0.0225535	-0.000735684	-0.000112269	0.000772724	-0.00242065	0.00049655	0.000754406	-0.00119766	0.00521915	-0.000210364	-0.000131173	0.00331287	-0.000365275
114	-0.00547868	0.00333848	0.0117184	0.0139041	0.013384	0.00417562	0.00137963	-0.00308788	-0.00266875	0.00393302	0.0162018	0.0248251	0.0568139	-0.0120588	0.0160026	0.0159079	0.0493755	0.0282547	0.0093372	0.0202683	0.0265679	-0.00104773	0.00151747	0.0030821	0.010862	0.0160839	0.00482233	0.00257368	0.00133817	0.00817195	0.00373865	0.00230012	0.00210444	0.00581315	0.0179535	0.00475274	0.0173721	0.00553712	-0.0003337	0.0159815	0.00284407	0.0107513	0.000321546	-0.002337	0.0477001	0.0237928	0.0363434	0.0130351	0.00771595
115	0.00435565	0.0190218	0.0231525	0.00386566	0.0076649	0.00991198	0.0405186	-0.00179466	0.0206904	0.0209393	0.0189307	0.0762273	0.0608576	-0.00475688	0.0255878	0.011807	0.00373437	0.0259256	0.00448273	0.0321881	0.00877134	0.0207808	0.0232704	0.00690316	-0.00059133	0.0474273	0.0108883	0.00412588	0.0079316	0.00627529	0.00140875	0.00651501	0.00860997	0.00436038	0.00547183	-0.00249826	0.00277193	0.0130603	0.0076056	0.0215025	0.0173646	0.0273389	0.0078434	-0.00299516	0.0451757	0.0296516	0.0387427	0.0342078	0.0151691
116	0.0263601	0.00294106	0.00600168	-0.00305722	0.00731532	0.00301949	-0.00527034	-0.00158532	-0.00542802	0.0040138	-0.00132197	0.016215	-0.000473457	0.0827298	-0.00414162	0.00739247	-0.0046314	0.00460058	-0.00213351	0.0200883	0.00158899	0.0113506	-0.00249813	0.0267206	-0.00190878	0.00414666	0.0487759	0.00742828	0.00278237	0.0171737	0.00282087	0.000109921	-0.00323934	0.00918442	0.0110754	0.0205698	0.0116758	-0.00315508	0.00688257	-0.00230192	-0.000698587	0.00582294	0.000189444	0.0343154	0.0712835	-0.00379403	-0.0019745	0.0269543	-0.00145433
117	0.0030899	-0.00091454	0.00413945	9.08045e-05	0.00395457	0.000925816	-0.000431616	-0.00086946	-0.00621266	0.00537492	0.00389031	0.00221001	0.0070531	0.00456827	-0.00593467	0.00441718	-0.00320841	0.00997454	-0.00407872	0.0225435	0.00687186	0.0177992	-0.0023806	0.0451604	-0.00176325	0.00954423	0.054245	0.0122282	0.000301252	0.0421207	0.00200929	0.00551159	0.00189046	0.00917855	0.00323077	0.00911888	0.0286425	-0.0040752	0.00536455	-0.00110859	0.00665707	0.00476644	0.0055135	0.0330599	0.0422025	-0.00585265	-0.000275714	0.0160697	0.00781894
118	0.000840706	0.008953	0.013457	0.0167434	0.00433905	0.0230881	0.00704335	-0.00271498	0.000489332	0.00344707	0.0106132	0.0350677	0.0638606	0.000998586	0.00330636	0.0057015	0.00320423	0.0177926	0.00762357	0.0275203	0.00691169	0.00934698	0.00123741	0.00684775	-0.00216439	0.00511301	0.00567431	0.0044212	0.0100734	0.00791439	0.000342163	0.0045797	0.00337554	0.00965813	0.00714437	0.00545046	0.00247684	0.00408879	0.00392955	0.00440951	0.0039476	0.00969513	-0.00235352	0.00236376	0.0220864	0.00665658	0.0257094	0.0237702	0.00635312
119	-0.00032073	0.00467899	0.00766994	-0.00295653	0.00643321	0.00690942	0.00538524	-0.0031253	-0.00656256	-0.000859772	0.00832064	0.0215341	0.159299	-0.0120133	0.013605	0.0250435	0.022071	0.033249	0.0657454	0.0130081	0.00666504	0.00799178	0.00248765	0.00577571	0.00590358	0.0330285	-0.00149558	0.0167116	0.0113955	0.00149671	-0.00293923	0.00833869	0.000423766	-0.00411782	0.000831776	0.000913559	0.0127165	0.0244857	0.00512923	0.0267038	-0.00237186	0.00733615	-0.00427138	-0.00580906	0.0213129	0.012717	0.029272	0.0128057	0.0121571
120	0.00354959	0.0387777	0.0261973	0.0030153	0.00348286	0.0100848	-0.00104759	-0.00223409	0.0103841	0.0141999	0.00935044	0.0322731	0.100944	0.000603358	0.00175877	0.0197399	-0.000342349	0.0207046	0.0349698	0.019045	0.00169038	0.00121497	0.00217566	0.00693018	-0.0041666	0.0179824	0.00149834	0.0195109	0.0141523	0.00255379	0.0169233	0.002893	-0.00180125	0.0014981	0.0124068	0.00884506	0.00594059	0.0317385	0.0037927	0.0272362	-0.00157665	0.0122562	-0.00280904	0.000778906	0.037472	0.00647034	0.0320906	0.022435	0.00585135
121	0.0160523	0.00596887	0.00404039	0.025693	0.0171981	-0.003187	-0.00135264	-0.00365095	-0.00297476	0.00706644	0.00433075	0.0120597	-0.00427798	0.000866166	0.0183222	0.00562066	0.0603806	0.00494852	0.00514114	0.00867689	0.0218216	-0.00126534	-0.00379568	-0.00106184	0.0164001	0.00813576	-0.000396643	0.00206695	0.000579427	-0.00171724	0.0147058	0.00334336	0.00273556	0.00596924	0.0241182	0.0129752	0.0112147	0.00503833	0.000387129	0.0180573	-0.00239776	0.00436284	-0.00110218	0.00230473	0.00305399	0.0255388	0.0231131	0.0073159	0.0103157
122	0.0902413	0.0169203	0.0101546	0.00174869	0.00404402	0.00830407	-0.00536917	-0.00328697	0.00453245	0.00791246	0.0066204	0.0413304	-0.00899406	0.0485461	-0.000841251	0.0252076	0.00170235	0.0103136	0.0340333	0.00868833	0.00471797	0.0149823	-0.00128041	0.00578808	9.25955e-05	0.0277831	0.00309875	0.0159072	0.00891303	0.00203056	0.0130443	0.00479476	0.000490619	0.00257185	0.00593194	0.0105621	0.0025116	0.0296862	0.00122617	0.0194934	-0.000663408	0.00318279	-0.00310335	0.00848452	0.00852213	0.000359245	0.00581775	0.0151502	0.0117799
123	-0.00112556	0.00402734	0.00639889	-0.000698806	0.000398722	0.0010456	0.0266543	-0.00147636	0.0168853	0.00527573	0.00166993	0.0262608	-0.0048374	0.00192523	0.00505985	0.0116684	-0.00285979	0.0064176	0.000330374	0.00387155	-0.00274002	0.0162208	0.0191638	-0.00206052	-0.00175694	0.0191706	0.00358547	0.00266025	0.00128257	-0.00169859	-0.000756962	-0.000138804	0.00176335	-0.000733984	0.0022113	-0.000853694	-0.00146051	0.00350364	0.00690664	0.00343287	0.0110426	0.00912994	0.00914747	-0.00298521	-5.70119e-05	-0.00249017	0.00011175	0.00815261	-0.000298808
124	0.0392203	0.0408936	0.0310436	0.0203638	0.0104557	0.00935	-0.00464682	-0.00346058	0.0191094	0.020913	0.00472278	0.0213883	-0.00474898	0.00618102	-0.0020748	0.0158825	0.00342442	0.00695921	0.0105121	0.0250545	0.00451152	-0.000170035	-0.00158425	0.00734374	-0.000901592	0.0179469	0.00383981	0.0163937	0.0137184	-9.07359e-05	0.0512579	0.00507774	0.00151107	0.00162317	0.0435964	0.0278375	-0.000496835	0.0250883	0.000135727	0.0174734	0.00428626	0.00676489	-0.0040679	0.00553454	0.0102501	0.00164673	0.0355829	0.027626	0.0122641
125	0.00855385	-0.00123197	0.00830284	-0.0011022	0.00898776	-0.00120763	0.0434765	-0.00416078	0.00396389	0.00703058	0.00997731	0.137352	-0.0141237	0.0196369	0.0444168	0.00891094	0.00812044	0.0118309	0.00765871	0.0275812	0.0029641	0.023957	0.0145029	-0.001143	0.00710786	0.0386025	-0.000945763	0.00264903	1.2681e-05	-0.00376768	-0.00348681	0.00153247	0.00794492	0.000828151	0.00469878	0.000734668	0.00164888	0.00647097	0.00780654	0.027342	0.00134766	0.0197602	0.00651965	-0.00347822	-0.00434758	0.0187144	-0.000769438	0.0163586	0.0196849
126	-0.00823697	0.0574335	0.0289739	0.0122862	0.00100488	0.00824261	0.0266753	-0.00157158	0.0585144	0.036553	0.00544507	0.051892	0.0989481	-0.0039668	0.0024762	0.00434371	-0.00396508	0.00778081	0.00420106	0.0124985	0.000924572	-0.00274455	0.0314158	0.0013435	-0.00140261	0.0058759	-0.00238823	0.014734	0.0144859	-0.00182574	0.0131518	0.00236135	0.00211096	0.00071804	0.0122047	0.00369124	-0.00412496	0.00356445	-0.00153948	0.0133574	0.0184973	0.0190575	0.00335803	-0.00235394	0.00954199	0.00639162	0.0438241	0.0371427	0.00524934
127	0.0067318	0.0349271	0.0282741	0.00300951	0.0056836	0.0120482	0.0288812	0.00146099	0.056323	0.0268837	0.0105663	0.0301243	0.00823727	0.0268079	0.00453662	0.00616837	-0.00564693	0.00781459	0.00745247	0.0218487	-0.00146301	2.78834e-05	0.0286715	-0.000126471	-0.00319376	0.00596886	0.000885701	0.0220136	0.0228953	0.00214153	0.0146979	-0.00011185	0.00381947	0.00435481	0.0167464	0.00274365	0.000835203	0.00346007	0.000835871	0.0185272	0.0129244	0.0153471	0.0186544	-0.00342708	0.000678746	-0.00358557	0.00106323	0.0394356	-0.00327668
128	0.0498279	0.0252462	0.0201684	-0.0026638	0.00412404	0.0211084	-0.00250569	-0.00309954	0.00689005	0.0066276	0.00838368	0.00399513	0.0116306	-0.00606569	-0.00122235	0.0221747	-0.00111353	0.0147069	0.0518795	0.0199241	0.00474257	0.00274918	-0.000589956	0.00587399	-0.000763566	0.0327	0.000200989	0.0245649	0.0220597	0.00299953	0.00959001	0.00324567	-0.00213217	-0.000877045	0.00678572	0.00991253	0.00269878	0.0568935	0.00205775	0.0412662	-0.00428425	0.00461423	-0.00284598	-0.00160272	0.0159883	0.00154389	0.0151508	0.0325593	0.0110546
129	-0.000493309	0.0649089	0.0292919	0.00714424	0.00880411	0.0181669	0.0112274	-0.00421126	0.0430236	0.0418943	0.00242925	0.000541376	0.0958616	-0.009758	-0.00523261	0.0121998	-0.00587653	0.0137936	0.030288	0.0305988	0.0046285	-0.00571092	0.00585577	0.00571353	-0.00143167	0.00563299	-0.00170607	0.0372436	0.0421004	0.00418482	0.0304879	0.00481481	-0.00051993	-0.00120491	0.0274155	0.00795209	0.00136523	0.0302123	-0.000500207	0.0346139	0.00365574	0.012107	0.00566054	-0.000877321	0.000571067	-0.00106516	0.0101772	0.0364861	0.00389968
130	0.00616644	0.0332981	0.0246768	0.0316752	0.00767019	0.00276516	0.0138866	-0.00287437	0.0500628	0.0391242	0.0067493	0.0206411	-0.000960431	0.000960678	-0.000653342	0.00489924	0.0066194	0.01754	-0.000806457	0.0236745	0.0201426	0.00666538	0.0130692	0.00772692	0.00327398	0.00825656	0.0057858	0.00791913	0.00637794	0.00817289	0.0292048	-0.000799028	0.00103824	0.00295662	0.0174151	0.00167863	0.00876671	-0.000382797	0.00644976	0.00288032	0.0326505	0.0108817	0.000413511	-0.00126481	0.00152287	-0.00202136	0.00558064	0.0257467	-0.00320374
131	0.021131	0.0102608	0.0160082	0.00379852	0.00613008	0.00203005	0.0151418	-0.00513537	0.00559142	0.0154602	0.0102857	0.0912044	-0.00284672	0.0643639	0.0121322	0.0218378	-0.000428833	0.0189573	0.00520591	0.0256138	0.00555447	0.0408785	0.00795568	0.00544321	-0.000981076	0.0336935	0.0126494	0.00637906	0.00420683	0.00136944	0.00613684	0.00060414	0.00189134	0.00776244	0.0130259	0.0129324	0.00188483	0.00907396	0.0263485	0.0121678	0.0113436	0.0183213	0.00299069	0.00521654	0.0134848	0.006945	0.0101558	0.0338584	0.00694285
132	0.020732	0.0150031	0.0199038	-0.00372022	0.00468363	0.0145473	0.00554073	-0.00318279	0.00181913	0.0104556	0.016382	0.0217392	0.0404077	-0.00621535	0.00619257	0.0176562	0.00289218	0.023681	0.0423353	0.0293047	0.00428863	0.0155922	0.00202358	0.00565929	-0.00122152	0.0424333	0.00615038	0.0316012	0.0130051	0.00477878	0.00139508	0.00557741	-0.000587442	0.00119064	0.0191198	0.0143697	0.012492	0.037149	0.0099055	0.0264204	0.000121362	0.0105762	-0.00293376	-0.000785541	0.0375409	0.0116235	0.0177261	0.0223364	0.0118695
133	0.00470857	0.00337451	0.0141457	-0.00203032	0.00875069	0.00805762	0.0106206	0.0159469	0.0013778	0.00246249	0.0156846	0.0230935	0.0207215	0.0827852	0.00633228	-2.01028e-05	-0.00245314	0.0069243	-0.00245327	0.0208398	0.0058099	0.000128354	0.00580988	0.0222361	-0.000127906	0.0073181	0.0178788	0.00456326	0.00917848	0.0167562	-0.000687438	0.0076779	0.0169998	0.0145713	0.00326595	0.00753859	0.0057807	0.00397908	0.00228578	0.00710735	0.00138265	0.00795639	0.0118118	0.0135612	0.0272659	0.0226025	0.0247321	0.0383796	0.0151035
134	-0.010029	0.00571245	0.0103367	0.0168997	0.034584	0.00628319	0.0121339	-0.0062564	-0.00831332	0.0131433	0.0158057	-0.00146139	0.0223474	-0.0103672	0.0255661	0.0171216	0.0648486	0.0457651	0.00888215	0.0346528	0.038918	-0.000243115	0.00052516	0.00927004	0.0257206	0.0169364	0.000574436	0.0104157	0.00471186	0.0176114	0.0159061	0.00908632	0.00456824	0.0029505	0.0177345	0.00462372	0.0228206	0.0109969	0.00058555	0.017371	-0.00232861	0.0119504	0.00115491	0.0104871	0.00242937	0.0154474	0.00937217	0.0230192	0.0077667
135	0.0117042	0.0134499	0.0102367	-0.00604724	0.00948276	0.00997838	0.00583239	-0.00650102	-0.00645076	0.012746	0.015396	0.00553183	0.0326037	-0.0127936	0.00556463	0.042638	0.000101834	0.0299616	0.0490628	0.0425207	0.0044898	0.0222244	-2.23278e-05	0.00999664	0.00207778	0.024861	0.00505815	0.0334216	0.0127217	0.0128608	0.0148085	0.00676299	0.00445622	0.00466432	0.0140842	0.016776	0.00679402	0.0361619	0.00702175	0.0222623	-0.0016107	0.00920188	-0.00129048	0.0129271	0.00661747	-0.000861794	-0.000810422	0.0166906	0.00100377
136	-0.00686944	0.0211392	0.0146849	-0.00347471	0.00728329	0.0208958	0.00348692	-0.00109715	-0.00177005	0.00654543	0.00843102	0.0208747	0.233463	-0.0101555	0.00175114	0.0207948	0.00141311	0.0339524	0.0582235	0.030833	0.0048267	0.00379686	0.00188561	0.0122475	0.00164885	0.0157547	0.00454162	0.0312384	0.02866	0.00981606	0.00550658	0.0112636	0.00489039	0.00303443	0.00659322	0.00806212	0.00822822	0.0347047	0.00261329	0.0291076	-0.00357172	0.00982297	-0.00231036	0.00126922	0.0103641	0.014328	0.0280046	0.0272654	0.0133146
137	0.0115101	0.0132755	0.0188059	-0.00210803	0.00415473	0.00352614	0.00420936	-0.00425587	-0.00292969	0.0058089	0.0142549	0.0641316	0.119967	-0.0145021	0.00193686	0.0129161	0.000585829	0.0295737	0.00781854	0.0271486	0.00651476	0.0213967	0.00257205	0.0222518	-0.00177555	0.0301397	0.028632	0.00453362	0.00213951	0.0245652	-0.00215084	0.00573145	0.00478208	0.00948199	0.00618024	0.0110461	0.00322846	0.00565944	0.00972496	0.00498182	0.00571184	0.0128259	-0.00151991	0.0130445	0.10012	0.0124347	0.0538927	0.0249724	0.0140696
138	-0.00377319	0.00905049	0.0130464	0.0141498	0.0256984	-0.00022181	0.0124233	-0.00221516	-0.00300233	0.0107808	0.0117878	0.0245211	0.0765516	-0.00629493	0.0242928	0.00794826	0.0376194	0.0357391	-0.000297406	0.0331165	0.0197173	-0.00399707	0.00371822	0.00501925	0.0122707	0.0118625	0.00106458	0.000981954	-2.31587e-05	0.00805531	0.0118247	0.0056814	0.00810281	0.011695	0.0223279	0.0104619	0.00589141	0.000502637	0.00151321	0.0105508	-0.000188057	0.0115067	0.00317936	0.00877773	0.0174459	0.04137	0.0333139	0.0224265	0.0090934
139	0.00173014	0.0117523	0.0165776	0.000497369	0.00550286	0.00440012	0.0502182	-0.004206	0.0229531	0.0140547	0.0196854	0.103754	-0.015631	0.0207905	0.0399935	0.0276468	0.00579474	0.0385292	0.00785034	0.0332116	0.00714566	0.0419729	0.0331157	0.00431173	0.00436709	0.0378018	0.00906963	0.011525	0.00644627	-0.00267537	0.00276008	-0.000800091	0.00754881	0.00184781	0.00624453	0.00419723	0.0030129	0.00487184	0.0193615	0.0208079	0.0213082	0.0259694	0.00903635	-0.00368496	-0.00302701	0.00110004	0.00111972	0.0380446	-0.000543392
140	-0.000714011	0.00429895	0.0109977	0.037705	0.0221559	0.0035653	-0.000727587	-0.00348005	-0.00205854	0.014399	0.00513654	-0.00144486	-0.00704579	-0.00323945	0.008726	0.0113263	0.0573629	0.0136383	0.000885322	0.0192326	0.0384388	-0.00505343	-0.00183296	0.00461385	0.0114991	0.000878782	0.00526919	0.0058354	-0.000143772	0.00986058	0.0102021	0.0035796	-0.000875751	0.00419165	0.0220536	0.0032647	0.0251281	0.00150645	-0.000660476	0.0151683	-0.000392563	0.000430904	-0.0024871	0.00411142	0.00109321	0.00212001	-7.71314e-06	0.0153417	1.03909e-05
141	0.00316226	0.0123888	0.00547539	-0.00059776	0.00840686	0.0181953	0.00392142	-0.00280942	0.00435236	0.0092841	0.00585199	0.0146372	0.0100659	0.00797084	0.0054925	0.0208534	0.00750458	0.0199073	0.0525896	0.0212183	0.00996029	0.0058053	-0.00129992	0.0158237	0.00598005	0.00902812	0.00248363	0.0265247	0.0193185	0.00922696	0.0046389	0.00676426	0.00262776	0.00433916	0.00693348	0.0039861	0.0196627	0.0248603	0.000666649	0.0267015	0.00134529	0.0127111	-0.00280004	0.0058235	0.00196515	-0.00443303	-0.00146652	0.0239901	0.00664489
142	0.0318247	0.0384218	0.0406823	0.0412147	0.012155	0.00568186	0.00908326	-0.00529014	0.0560623	0.0316255	0.0118261	0.0491155	-0.00961431	0.0312001	0.00158312	0.00419671	0.0059539	0.0115386	0.00382979	0.0175208	0.0181701	0.0112664	0.00532348	-0.00207439	0.00049924	0.0159665	0.00628043	0.00101102	0.0114957	0.0010456	0.0419166	0.00208979	-0.000798033	0.00820141	0.0266719	0.00738274	-0.00279619	0.0123329	0.00547404	0.00985594	0.030844	0.00888745	-0.00221748	0.00113169	0.00824279	0.00238756	0.0184578	0.0266029	0.0114798
143	-0.00450955	0.00764917	0.0142423	0.0163496	0.0155147	-0.000214191	0.00533815	-0.00329018	-0.00167113	0.00882571	0.0104327	0.0268047	0.073664	-0.0100914	0.0207049	0.0119749	0.0571576	0.0374357	0.013525	0.0179603	0.028172	0.00851068	3.58748e-05	0.00861847	0.0150737	0.0194199	0.00820437	0.00462143	0.000508257	0.0114069	0.00977358	0.00644118	0.00640091	0.00423236	0.0157183	0.00742595	0.0177906	0.00363173	0.010237	0.0133399	0.0035898	0.0119399	-0.00215189	-0.00240528	0.0202724	0.034416	0.0326945	0.0147346	0.00979748
144	0.0143436	0.0539855	0.0321459	0.0502938	0.0129163	0.00796625	0.00303875	-0.00557929	0.0519329	0.0338717	0.00934483	0.0534956	-0.00137173	0.014969	0.000984122	0.00748269	0.0100312	0.0107932	0.00359261	0.0210774	0.0201281	-0.00334297	0.00614193	-0.0015697	0.00144831	0.0112436	-0.00114796	0.0080099	0.0126543	-0.000351092	0.0600983	-0.000494785	-0.00128553	0.00356227	0.043366	0.0128224	-0.0016942	0.0247923	-0.00126263	0.0137956	0.0176435	0.0101165	-0.00229338	0.00100049	0.0121503	0.00651854	0.036311	0.0307498	0.014804
145	0.0130398	0.0103574	0.0115352	0.000685425	0.00737118	0.0100429	0.00202597	-0.00203364	0.0109495	0.0132992	0.00761214	0.0253297	0.00502523	0.0153944	0.00186336	0.0149219	0.00360843	0.0162542	0.0144832	0.0264216	0.00807387	0.00992823	0.0022143	0.00404224	0.00328378	0.0198773	0.00771281	0.010548	0.00640557	0.00793995	0.00634369	0.00112401	7.4749e-05	0.0035789	0.00893627	0.00322211	0.00582661	0.0139592	0.00650838	0.0130553	0.00350719	0.00774866	0.00121399	0.00048755	0.0114981	0.0015415	0.00947722	0.0254043	0.003416
146	0.0138668	0.00394397	0.0072822	0.000473811	0.00445772	0.0154294	-0.0021692	0.0052594	0.00265729	0.00610656	0.00848691	0.0200588	0.0374377	0.0371121	-0.00292926	0.00407622	0.00654283	0.00461598	0.0160882	0.0183061	0.0108747	-0.00292142	-0.00157794	0.026045	-0.000197276	0.00516995	0.0127578	0.0158932	0.0132564	0.0179306	-0.00102048	0.00761222	5.51875e-05	0.000611965	0.0052409	0.000775806	0.0191475	0.01832	0.00082724	0.0153163	-0.00125246	0.00658402	0.00137304	0.0004358	0.00852784	-2.9342e-05	0.0101798	0.0407167	0.0166101
147	0.0132945	0.00608982	0.0137554	0.0145382	0.00700245	0.000700254	-0.00440661	-0.00490063	-0.0025141	0.0123991	0.00248992	0.0279372	0.0636865	-0.00129114	-0.00124194	0.00217859	0.0175483	0.01596	-0.000455151	0.0189639	0.0226113	0.0140932	-0.00302385	0.0253715	0.00174912	0.0210429	0.0404987	0.00636668	-0.000296484	0.0255336	-0.000403891	0.0113931	-0.00175177	0.000732724	0.00422209	0.00118143	0.0205358	0.000993577	0.00619562	-0.00142998	0.0158658	0.00617285	-0.00418181	-0.000462879	0.0830914	-0.000757015	0.0340814	0.0129137	0.00847743
148	-0.00182173	0.0110215	0.0134764	0.000874068	0.00183118	0.00141647	0.0285387	-0.00186204	0.0138153	0.0130835	0.00592799	0.0511568	0.0266443	-0.00326481	0.0193759	0.00643983	-0.000797294	0.0145422	0.00255907	0.0120021	-0.00135303	0.0178151	0.018979	0.00301448	-0.000529355	0.0169579	0.00652948	0.00466982	0.00320238	0.0025764	0.00309497	0.00148987	0.00725907	0.00225102	0.00187277	0.00499887	-0.000257834	0.00181665	0.0075406	0.008639	0.00944679	0.0186952	0.00374256	0.0014263	0.0130466	0.0162605	0.00841653	0.0184895	0.00324443
149	0.0148014	0.014808	0.0235258	0.00590074	0.0118071	0.0275543	0.0176925	0.000851945	0.00146519	0.0171778	0.0446252	0.0266725	0.0274334	0.0176211	0.00897051	0.0160114	0.00029977	0.051548	0.00922292	0.0624587	0.0169766	0.00770851	0.00219335	0.00736781	0.0181858	0.0084746	0.00561589	0.00110051	0.00456123	0.0692629	0.00753774	0.0227382	0.0330807	0.0289664	0.00971779	0.000487013	0.00496818	0.00373695	0.00643723	0.0206958	0.00943315	0.0137158	0.00270908	0.00173522	0.0123236	0.00659757	0.0168355	0.0284273	0.0119174
150	0.00668137	0.0209713	0.0328295	0.0314153	0.0220262	0.0203881	0.0131096	-0.00423843	0.000900155	0.0131763	0.0671229	0.0232668	0.0244554	0.0128993	0.022605	0.0111577	0.0287924	0.0626016	0.0103253	0.146514	0.0401441	0.00982615	0.0158779	0.0154216	0.0104647	0.00493064	0.00908748	0.00502347	0.00377563	0.0179481	0.0290273	0.0125751	0.0162646	0.0367911	0.0555524	0.0246567	0.000892345	-0.00284633	0.00247771	0.0163217	0.0134944	0.02031	0.000392879	0.00350854	0.0157275	0.0185051	0.029806	0.021139	0.0216019
151	0.010135	0.0155466	0.0162329	-0.00229166	0.00677498	0.0205422	0.00908673	0.00834143	0.0245573	0.00791784	0.00959669	0.074002	0.0229478	0.100585	0.00148601	-0.000820807	-0.00479001	0.00377083	0.00871157	0.0332905	0.00624586	-0.00590347	0.0117581	0.0237898	-0.00122453	-0.000145235	0.00589301	0.0162033	0.0292588	0.0159813	0.000815301	0.00450322	0.0067119	0.00997785	0.00815276	0.00517329	0.00683466	0.015553	-0.00193791	0.0177456	-0.0023843	0.0131825	0.0134536	0.0070916	0.00868284	-0.00157284	0.00608198	0.0597921	0.00612396
152	0.00566392	0.0173545	0.0229348	0.0412688	0.00912814	0.0011209	0.00800254	-0.00484925	0.0287541	0.0288804	0.0102192	0.0608399	-0.0159207	0.0509299	-0.000621747	0.00756314	0.0192758	0.0179669	-0.00591379	0.0252353	0.0355349	0.0201403	0.00908912	0.0129195	0.00386635	0.0113584	0.0207814	0.00424015	0.000800513	0.016498	0.0230435	0.0022412	-0.00193827	0.00392558	0.0169608	0.00450189	0.0184785	0.000823332	0.0132784	0.00195027	0.0405457	0.0124484	-0.00425372	-0.00286739	0.00135919	-0.00380611	0.0135021	0.0355673	0.00031962
153	-0.00376712	0.00847777	0.0140408	0.00635464	0.0175162	0.00615784	0.0259787	-0.00203684	-0.00136132	0.00856363	0.0119868	0.0772514	0.0163379	0.0258516	0.0451432	0.0150416	0.0353586	0.0374271	0.0118814	0.0370744	0.0213515	0.00994181	0.00995543	0.00258009	0.0191841	0.0232455	0.00383075	0.00510938	0.00134974	0.00640321	0.00319628	0.00291952	0.0102633	0.0104016	0.0130234	0.00239255	0.0190202	0.00818463	0.00878691	0.0283937	-0.00114782	0.0170656	0.0087997	-0.00280379	0.0115285	0.0258655	0.0192387	0.0295593	0.00878003
154	0.0130708	0.00506479	0.0142137	0.0147827	0.0166447	0.00332135	0.0123521	0.00316023	0.00491778	0.00744173	0.0196698	0.0311098	-3.56408e-05	0.0581518	0.026436	0.00287654	0.0159764	0.013319	-0.00294543	0.0172509	0.0104179	0.00337863	0.00533384	0.00407175	0.00647861	0.00593659	0.00258268	0.00220053	0.00458339	0.00877915	0.0123978	0.00214448	0.0155242	0.0125505	0.0141772	0.0122587	0.00143158	0.00450063	0.000831474	0.00907574	0.00107611	0.009875	0.00635542	0.00830084	0.0143132	0.0355187	0.0238765	0.0189118	0.0224913
155	-0.00721574	0.00611025	0.010336	0.00279223	0.00147346	0.000802507	0.0243309	-0.00392581	0.00549806	0.0129491	0.0022824	0.0619577	0.0481446	-0.00125103	0.00893649	0.0148267	-0.00210797	0.016949	-0.000240814	0.0192969	0.00297288	0.041852	0.00938105	0.0147621	0.00244567	0.0322334	0.0166386	0.000228245	-0.00240138	0.0121927	-0.00381441	0.00323302	0.00558014	-0.00178844	0.000127118	0.00769928	0.00204095	0.000434427	0.0181023	0.00740173	0.0236077	0.0194242	-0.00280439	0.000513322	0.00396049	0.00719096	0.0207425	0.0274287	0.0146885
156	0.00502445	-0.00326793	0.00254954	-0.00490754	0.00340221	0.00177428	0.000992192	-0.000693748	-0.00714829	0.00261438	0.000786715	-0.000610351	0.022177	-0.0012423	-0.00461652	0.00165792	-0.00536642	0.00429767	-0.0062479	0.0176245	0.00108558	0.0103364	0.00149654	0.0418043	-0.00323235	0.00635355	0.0443872	0.00915447	0.0031426	0.038134	-0.00255471	0.00221583	0.00228057	0.00689978	0.00101256	0.0145422	0.020534	-0.0043814	0.00414078	-0.00316226	-0.00166495	0.0077293	0.00589489	0.0309353	0.0564281	-0.00446861	-0.000252618	0.0185856	0.0061288
157	-0.00603244	0.0113441	0.0129344	-0.000895858	0.00620458	0.000909047	0.0390348	-0.00284598	0.00515383	0.00790546	0.00768001	0.0519707	0.0614819	-0.00304082	0.0309204	0.0151201	0.00211085	0.0232729	0.0083777	0.0238988	0.00139028	0.0164812	0.0150345	0.00533525	0.00122328	0.034059	0.00368256	0.00331797	0.00260166	0.00319892	0.00015977	0.00525481	0.00766621	-0.000120734	0.00333363	0.00250015	0.00104416	0.00709077	0.00827861	0.0162361	0.00800113	0.0235633	0.0025197	-0.00145499	0.00945166	0.0220784	0.0218866	0.0263616	0.0119415
158	-0.0138684	0.0278705	0.0179996	0.00758964	0.000740079	0.00330625	0.0468481	-0.00292424	0.0316503	0.0288878	0.00917203	0.080173	0.0832786	-0.0133987	0.0196998	0.00210443	-0.00228279	0.026257	-0.0025032	0.0114699	0.005675	0.018754	0.0277814	0.00825167	-0.00128935	0.0163413	0.00673081	0.00241064	0.00490116	0.00297067	-0.000309364	0.00558456	0.00912518	0.000664157	0.00183765	0.00255964	-0.00226847	-0.00253918	0.00569146	0.0123282	0.0322956	0.0241417	0.00329002	-0.00316168	0.0056154	0.0177124	0.0377834	0.0285376	0.015352
159	0.0152413	0.00289453	0.00761164	-0.00343822	0.00800883	-0.000286797	0.00445209	-0.00445286	-0.00665158	0.00888082	0.00380715	0.014857	0.012754	0.00827856	-0.0033621	0.0150196	-0.00522179	0.0122963	-1.14711e-05	0.0344461	0.00351694	0.0284087	-0.000166716	0.0275195	-0.000521964	0.0169807	0.0343063	0.0125699	0.00338985	0.0292399	0.0039081	0.00400112	0.00298389	0.0049405	0.0115092	0.0191521	0.0150947	0.00539364	0.0136555	0.0022872	0.000163979	0.00942818	0.00470703	0.0310134	0.0294613	-0.00245473	-6.20761e-05	0.016912	0.00346071
160	-0.0041329	0.0346618	0.0259404	0.0360096	0.0147515	0.00208864	-0.000624941	-0.00425488	0.0131878	0.0315926	0.0110898	0.0274996	0.0851283	-0.0149946	0.00481292	0.00577979	0.0161941	0.0236349	-0.000627326	0.0358044	0.0138949	-0.00355736	0.00296419	0.00786113	0.00326346	0.00504955	0.00257227	0.00143736	0.00290822	0.00612162	0.0427068	0.00141902	0.00318656	0.0121464	0.0453146	0.0177128	0.00168122	0.00136236	-0.000982306	0.00543966	0.00942617	0.00789892	-0.0024644	0.00670904	0.0298204	0.0213657	0.0625645	0.021585	0.00888243
161	-0.000636711	0.00682969	0.0073124	0.0267438	0.00886921	0.0101504	-0.00157699	0.00136439	0.0034774	0.00737175	0.0144157	-0.00322732	0.00149516	-0.00305326	0.00238166	0.00389647	0.0307001	0.0122581	0.00523404	0.00164297	0.0251325	0.00464858	-0.0015485	0.0105959	0.00839269	-0.00105883	0.0115624	0.00582188	0.00171066	0.0205642	0.00802615	0.00494816	0.00586444	0.00414135	0.00737274	0.002626	0.0145585	0.000503908	0.00190838	0.00631587	0.0129162	0.0032212	-0.00141103	0.00692065	0.00297341	-0.000200012	0.0108779	-0.00104834	0.00165186
162	-0.00135005	-0.0038265	0.00106189	0.0204042	0.000858041	0.00369469	-0.000170506	0.00150391	-0.00224128	0.000696386	0.0173213	-0.00643186	-0.0105723	-0.01042	-0.00181	-0.000525627	0.00497146	0.00622656	0.00502246	-0.00599011	0.0161423	0.0294855	-0.00287797	0.0104315	-0.0039657	1.84531e-05	0.0332261	-0.00493635	-0.00337225	0.00698257	-1.44046e-05	0.0016128	0.000774022	0.0186394	-0.00391303	-0.000698288	0.00647584	-0.00345304	0.00950793	-0.00762952	0.0272922	0.00290882	-0.00770466	0.00388759	-0.00209906	-0.00566052	0.00151728	-0.00985308	-8.06924e-05
163	6.80404e-05	-0.00650619	0.00117241	0.0123301	0.000509464	0.00393387	-0.00595197	0.00738721	-0.00408636	-0.00205984	0.0104591	-0.0098304	-0.00120656	0.00305972	-0.00458731	0.00289282	0.0114404	0.00445104	-0.001978	-0.0103781	0.0204936	0.0105644	-0.0033174	0.0243796	0.00596218	-0.00353905	0.0516629	0.0018283	0.00135717	0.0291243	-0.00488222	0.000326746	0.019751	0.00993244	-0.00621064	-0.00152504	0.0198754	-0.00353372	0.00300849	0.00426277	0.0141911	-0.00138972	-0.00258468	0.00791661	0.00587615	-0.00509018	-0.00152541	-0.00971232	0.00466851
164	0.00544049	0.0117511	0.0085505	0.010082	0.00543311	0.00549537	0.00170285	0.00303813	0.00981393	0.00181993	0.0115223	-0.0031955	-0.0045955	-0.00184116	0.00338914	0.00574249	0.00550949	0.00632568	0.00340024	-0.00172456	0.00963175	0.0119463	0.000159111	0.00028245	0.00406907	0.000370306	0.00835962	0.00343103	0.00328208	0.00628854	0.0115799	0.00198093	0.00636548	0.00694604	0.00606103	0.0063452	-8.00995e-05	0.000666105	0.0128737	0.00575044	0.00898854	0.00198819	0.000786695	0.0102697	0.000280609	0.00235554	-0.00180845	-0.00118521	0.00214516
165	0.0030627	-0.000645679	0.00869813	0.000271157	0.00590811	0.0158501	0.0123356	0.0280436	0.000339667	-0.00553694	0.0349442	-0.0105889	0.00107375	0.00720677	0.0150368	-0.000567841	0.00763975	0.00853126	0.00259761	-0.0053824	0.0100041	0.00464363	0.00230165	0.00850911	-0.00152827	-0.0062715	0.0248309	0.00594794	0.00704946	0.0204667	-0.00485654	0.00487411	0.0138298	0.0188224	-0.00496151	0.00526385	0.00311926	-0.00716433	0.000206912	-0.00139584	0.00697881	0.00809755	0.0143292	0.0217269	0.00154733	0.00657765	-0.00260254	-0.00343009	0.0112871
166	0.00845054	-0.00344926	-0.000913577	0.00416394	0.00406823	0.00152627	0.0021539	0.0121502	-0.00397353	-0.00321249	0.00399947	-0.00803886	-0.00899976	-0.00242871	-2.55726e-05	0.00145289	-0.00314401	-0.0014644	-0.00354533	-0.00734768	-0.00227033	-0.000313474	0.000998479	0.00419335	0.00102189	-0.00506663	0.00384964	0.000763993	-0.000941484	0.00517849	-0.00115874	-0.00101746	0.00695935	0.00447491	0.00558002	0.01481	-0.00178892	-0.00288809	-0.00366458	0.00252058	0.00361265	-0.00108556	0.00390948	0.0233132	-0.000455875	0.00150661	-0.00287474	-0.00527875	0.00213026
167	0.00202077	0.00990415	0.00859064	0.0081371	0.00336239	0.0104602	0.013236	0.00430549	0.0117245	0.000103821	0.0167154	0.00402535	0.00189876	-0.000199506	0.0117191	0.0143642	0.00251226	0.020888	0.00928154	0.0125143	0.00714501	0.0227601	0.00480706	0.00431763	0.00274152	0.011042	0.0113175	0.00677739	0.00316303	0.0127965	0.00210409	0.0025184	0.00662383	0.00787825	0.00286743	0.00179943	0.00040272	0.00264325	0.00496367	0.0098365	0.0204692	0.0147405	0.00268859	0.00401896	0.000849439	0.00995916	0.00666809	0.00231577	0.00956741
168	0.0092634	0.0236598	0.0166216	0.030038	0.0164299	0.0184186	0.00725035	-0.00117349	0.0138226	0.00853088	0.0245777	-0.000897751	-0.00103014	-0.000782492	0.0109415	0.00852063	0.0165773	0.0213091	0.00578492	0.00589287	0.0180877	0.00374381	-0.000829413	0.000363264	0.00700049	9.71872e-05	0.00307243	0.00439064	0.00385514	0.0147313	0.0273539	0.00591177	0.0148085	0.0101641	0.0177764	0.0118959	0.0012429	0.0031978	-0.000524287	0.0124098	0.0156237	0.0056828	0.00109794	0.00952797	-0.00170713	0.005435	0.0104013	0.00242455	0.00550198
169	7.4143e-05	0.00105794	0.00213299	0.00992477	0.00613316	0.00277676	0.00350142	0.000925325	0.000163457	0.00281763	0.00949127	-0.00460512	-0.00716311	-0.00398453	0.0122879	0.0216257	0.00775218	0.00583624	0.012003	-0.00478456	0.00795535	0.0105737	0.000209389	-0.00445685	0.00181344	0.0137952	0.00126673	0.00262391	-0.00214068	0.00224883	0.00400824	0.00283776	0.0038555	0.00171801	0.00353793	0.00103217	-0.00243809	0.0070575	0.00232349	0.0115486	0.0034379	0.00131632	-0.00376107	-0.00173692	-0.00483925	0.00325743	0.000868013	-0.00498774	0.00578418
170	-0.00354521	-0.00298298	0.00505805	0.00479673	0.0102637	0.011492	0.0394052	0.00169493	0.0043805	-0.00375983	0.0427527	0.00187708	-0.0147511	-0.00346743	0.0566762	0.00681277	0.0241474	0.0271549	0.00559416	0.00415428	0.0116826	0.0412348	0.00748964	-0.00703712	0.0106675	0.027249	-0.00272574	-0.00149924	-0.00339298	0.0156197	-0.00372184	0.0064692	0.0194634	0.0112181	-0.00178527	-0.00153237	-0.00629489	-0.00219682	0.0132092	0.0252088	0.0190861	0.013046	0.0037792	0.000189962	-0.00655912	0.0294975	-0.0035189	-0.00546548	0.0160903
171	-0.000746876	0.052224	0.0268311	0.0149878	-0.0031409	0.0296908	0.0218271	0.00940826	0.0919101	0.0169989	0.0207989	-0.00727253	-0.00870614	-0.00624246	0.0023884	-0.000182838	-0.00820235	0.0034552	0.00918223	-0.00934755	0.00248263	0.00602507	0.00593463	-0.00814705	0.000169752	-0.00934972	-0.00400939	0.0154368	0.0174857	0.00321534	0.00940604	0.00512247	0.0135188	0.0111189	-0.00565548	-0.00545034	-0.00604856	0.00051105	0.000986974	0.0209677	0.0357148	0.0120625	0.00706407	-0.00335842	-0.0113926	-0.00461819	-0.00115943	-0.00639093	0.00571769
172	0.00019374	-0.00390956	0.00124498	0.019298	0.00207725	0.00494824	-0.00714909	0.0067499	-0.00189819	-0.000391295	0.0222656	-0.0119867	-0.0104849	-0.00584536	-0.0051737	0.00110267	0.0160173	0.0112298	-0.006103	-0.012012	0.0255046	0.017276	-0.00406877	0.0201418	-0.000504712	-0.00469663	0.06155	0.000675174	-0.00142574	0.0251936	-0.00542632	0.00247717	0.0062088	0.00428518	-0.00756254	-0.000446555	0.0119122	-0.00944173	0.00540449	-0.00844053	0.0297824	0.000698475	-0.00403051	0.00685495	0.00439752	-0.00654353	0.00591725	-0.0136386	0.00245271
173	-0.00122661	-0.00229442	-0.00130162	0.00238772	0.00396914	0.00498888	0.0106512	0.0174862	0.00417674	-0.00251265	0.0140718	-0.00665111	-0.00368091	0.00164825	0.0117261	-0.00316947	-0.00103564	0.00222579	-0.00475855	-0.00601885	-0.00290097	0.000971628	0.00219625	0.00329684	-0.000730567	-0.00361029	0.003542	0.00269222	0.00306602	0.00144712	-0.000306067	0.00480904	0.0129075	0.0116894	-0.000562715	0.00166853	-0.0027153	-0.00318136	-0.00184841	0.00345153	0.00598679	0.00709905	0.016902	0.0132842	-0.00631522	0.0055077	-0.00355793	-0.00260135	0.00288928
174	-0.00466464	0.00227095	0.00987338	0.0118684	0.00683494	0.0315333	0.00312059	0.0256133	0.00282332	-0.00155602	0.0393138	-0.0116636	0.00319096	0.00333377	0.0051696	0.00416971	0.0207054	0.0255893	0.0102971	-0.00262112	0.0282503	0.00655494	-0.00142376	0.0305808	0.00119625	-0.00153862	0.0521327	0.0129955	0.0125981	0.0397982	-0.00378826	0.0129868	0.0204883	0.019181	-0.00393201	-0.000951881	0.0223475	-0.00157913	0.00274172	0.00677312	0.0136918	0.0090013	0.0124742	0.010216	0.00293859	0.00252117	-0.00457072	-0.00420693	0.0106612
175	0.00167482	0.0353662	0.0233376	0.0230052	0.00856758	0.0147192	0.01526	0.00641981	0.0458427	0.0138963	0.0249616	0.0018262	-0.00689158	0.00159135	0.00908135	0.00603501	0.00882527	0.0170746	0.0122188	-0.00408498	0.0102349	0.0130845	0.00367564	-0.000607462	0.00375618	0.00157815	0.00497354	0.00911947	0.0121802	0.0100792	0.0104706	0.00706759	0.0150355	0.0124588	0.00367363	0.0028436	0.00145977	0.00352668	-0.000591962	0.0187736	0.0331441	0.0140648	0.00595243	0.00279737	-0.00386608	0.000310873	0.0134788	0.00120421	0.0106176
176	-0.00411949	0.0201257	0.00691841	0.00378583	0.00169141	0.0305475	-0.00383804	0.0055569	0.0161074	0.000444135	0.0102431	-0.0106594	-0.000371037	-0.00560421	0.0020507	0.00901092	0.00887746	0.0127857	0.0490272	-0.0112375	0.00523077	0.00125376	-0.00358752	0.00398685	0.0032824	-0.0025688	0.00707053	0.0210494	0.0201083	0.0047305	-0.001161	0.00747257	0.00494599	0.00424599	-0.0034855	-0.00169364	0.00377002	0.016713	-0.000836908	0.0343871	0.00483169	-0.00191904	-0.000906586	-0.000196601	-0.00640504	-0.00328751	-0.00457996	-0.00611798	0.00223903
177	1.60989e-05	-0.00141815	0.000756566	-6.79827e-05	-0.00097682	0.00212336	0.0348862	-0.000606858	0.0116869	-0.003268	0.0451098	0.00259035	-0.0169632	-0.00702908	0.037825	0.018019	0.00102936	0.0151452	8.88045e-05	-0.00657528	0.00166491	0.0444711	0.010212	-0.000891404	0.000931028	0.0175176	0.00277091	-0.00310696	-0.00468666	0.000424504	-0.00446048	0.00391736	0.0153611	0.00354691	-0.00979083	-0.0073089	-0.0092442	-0.00467594	0.01692	0.0132768	0.020805	0.0130769	-0.00215292	-0.00265713	-0.0103006	0.00530944	-0.00180255	-0.00857486	0.0106481
178	0.00456514	0.00530008	0.00489017	0.00643226	0.00281045	0.00684016	0.00278178	0.00164807	0.00228319	0.00150715	0.00718533	0.00127365	-0.00203639	0.00133995	0.00772767	0.0118133	0.0075252	0.0107273	0.00665499	0.00400235	0.00538406	0.0188591	-0.000501534	0.00224694	0.000995795	0.00691052	0.00429217	0.00250264	0.00319162	0.00802994	0.00421599	0.00605098	0.0059628	0.00349522	0.00475857	0.00772008	-0.00170344	0.00630121	0.00309673	0.00610925	0.00749796	0.00469788	-0.000542955	0.00544669	0.000767702	0.0015768	0.00215989	0.000528414	0.00447743
179	-0.00687386	-0.00140667	0.00117366	0.00833398	0.00950022	0.0228426	-0.00547347	0.00898487	-0.00153695	-0.00117704	0.0168062	-0.0125397	-0.00281633	-0.00587815	0.00622961	0.00311851	0.0481689	0.0204007	0.0348553	-0.0117221	0.0302823	0.00308239	-0.00221414	0.00627194	0.0161666	-0.000560237	0.0124239	0.0128918	0.0106285	0.0164271	-0.00336055	0.00866411	0.00813047	0.00426708	-0.00592689	-0.00478362	0.0206753	0.00856826	-0.00143103	0.0184989	0.00788149	-0.000897271	-0.000861579	0.000439379	-0.00645086	0.00014842	-0.00360574	-0.00893136	0.00856754
180	-0.000692507	0.0108612	0.0102781	0.0410506	0.0192082	0.00665948	-0.00186118	0.00618054	0.00973607	0.0112413	0.0194173	-0.00575416	-0.0022518	-0.00192181	0.00846393	0.00237275	0.0618226	0.0201614	0.00430914	-0.00228007	0.0423417	0.00474492	-0.00107659	0.0101821	0.0144466	0.00140986	0.0158268	0.00470359	0.00405535	0.0212744	0.0109546	0.00399523	0.00423509	0.00503347	0.0101245	0.00219013	0.014962	-0.00238572	-4.1697e-06	0.00813769	0.0280304	0.0034424	-0.00411684	0.00362283	3.99414e-05	0.00521449	0.0244669	-0.00368075	0.0095162
181	-0.00539752	0.00143465	-0.000312258	0.0127686	0.000837021	0.0103295	0.0342501	0.00862901	0.0267429	-0.00030761	0.0128957	0.00285887	-0.0110083	-0.00233537	0.0172255	0.00433015	-0.00130195	0.00396698	-0.00235324	-0.0106227	0.00110168	0.00727684	0.0099671	-0.00387116	0.00415367	0.00332372	0.00407506	-0.00276753	-0.000606937	-0.000729597	9.69309e-05	-0.00117459	0.0184695	0.00222982	-0.00676944	-0.00477599	-0.00315415	-0.00278452	0.00214696	0.00509026	0.0244136	0.0126498	0.00861252	-2.08212e-05	-0.0071863	0.000315168	-9.6141e-06	-0.00674233	0.00715978
182	0.00122865	0.0275488	0.0118961	0.016158	0.00141289	0.00911834	0.00787269	0.00297005	0.0428432	0.00599877	0.00688075	-0.00169382	-0.0063531	-0.00464648	-0.00172615	0.00409613	-0.000724219	0.00619181	-2.08771e-05	0.00154214	0.00130178	0.0049491	0.00318213	-0.00335894	0.000822152	-0.00299651	0.00206089	0.00496157	0.00218544	0.00218437	0.00999085	-0.000440457	0.00219807	0.00268388	0.00463994	0.00327992	-0.00467057	8.46341e-05	-0.000934563	0.00586307	0.0155694	0.00667484	-0.000246914	-0.00122242	-0.00389815	-0.00121389	0.00486651	-0.00207098	-8.89798e-05
183	-0.00118465	-0.00509913	-0.000823078	0.0122504	-0.00124677	0.00392164	-0.0052391	0.0112341	-0.003081	-0.00258391	0.0101217	-0.0120148	-0.010095	-0.0107781	-0.00616563	0.00565464	0.00575263	0.00419384	-0.00460775	-0.0146558	0.0128642	0.0203229	-0.00382278	0.021335	-4.20717e-05	0.00103755	0.0543794	0.0014897	-0.000151076	0.0203488	-0.00620589	-0.000210903	0.0032687	0.00418755	-0.00755987	0.000941165	0.00732685	-0.00295698	0.00797376	-0.00664319	0.0220814	-0.000848055	-0.00379689	0.00912316	0.000629941	-0.00415469	-0.000590233	-0.0122293	0.00781842
184	0.000454519	-0.000188099	0.00254271	0.00803925	0.017224	0.00561764	0.0340674	0.00460347	0.00317937	0.00233924	0.0400211	0.00240258	-0.0071934	-0.000863997	0.063866	0.00386486	0.0265174	0.027627	0.00445258	0.00789519	0.00907419	0.0101095	0.00636631	-0.00175868	0.00837239	0.00956093	-0.00247725	0.0028164	0.00116146	0.0035192	2.08259e-05	0.00612716	0.0145394	0.0153679	-0.000114265	-9.10807e-05	0.000770373	-0.00282602	0.00476035	0.0235334	0.00932737	0.0152458	0.00543904	-0.000129775	-0.00307896	0.0313207	0.000527765	-0.00178019	0.0102042
185	0.0078787	0.0469183	0.0278207	0.0387536	0.00936726	0.0237884	0.000636546	0.00114287	0.0393703	0.0152107	0.0138973	-0.0115917	-0.0168892	-0.00861584	0.000289202	0.014149	0.00599056	0.00446175	0.0173566	-0.0120503	0.023104	0.0247637	-0.0004598	-0.00535243	0.00696337	-0.00564454	-0.00239015	0.0165055	0.00632601	0.00418373	0.0342692	0.00416773	0.0106503	0.00850993	0.015628	0.00763297	-0.00447455	0.00663184	0.00116045	0.0193006	0.0245893	-0.000307139	-0.00302636	0.00344364	-0.00665476	-0.00327649	0.00284106	-0.0100574	0.00679743
186	0.0117939	0.0147819	0.00472129	0.0399628	0.0235846	0.00397373	-0.00176736	0.00427474	0.00867585	0.00731795	0.0169593	-0.0109205	-0.0127674	-0.00455636	0.00871166	-0.000819812	0.0289553	0.00612194	-0.000226494	-0.00697761	0.0176376	-0.0041129	-0.00122545	-0.00239716	0.00573726	-0.00673563	0.000148413	0.00154944	0.00183062	0.00496983	0.0314658	-0.000263139	0.00889541	0.00628816	0.020775	0.0139089	-0.00138064	-0.0031692	-0.00321328	0.00326959	0.0152998	0.00407229	-0.00110119	0.0116814	-0.00977633	0.00326552	0.0118173	-0.00724789	0.00392755
187	-0.000817199	0.02164	0.0179137	0.0173331	-0.000640866	0.00799337	0.022916	0.0032535	0.0704663	0.0174567	0.00550103	0.00352629	-0.00803135	-0.00386829	0.0018982	0.00745286	-0.00521376	0.00064082	-0.00242964	0.00343614	0.00135484	0.00746108	0.0092566	0.000622166	0.00289845	0.038434	0.00840875	0.00197824	0.0020016	0.00460902	0.00981428	0.00257073	0.0108295	0.0026612	0.00151469	0.00174978	-0.000149737	0.0087061	0.00175137	0.002838	0.034873	0.00987131	0.000557849	0.000699605	-0.00574015	-0.00064976	0.0067698	0.00132373	0.00703245
188	0.00302353	0.00140849	0.0029232	-0.000150709	-0.000754135	0.0257832	-0.00157386	0.00365368	-0.00244815	-0.00660902	0.0161172	-0.0119793	-0.0112616	-0.00591213	0.00776333	0.02056	0.00663721	0.0122882	0.0637439	-0.0065549	0.00678546	0.0261964	-0.00199751	0.0159922	0.00360413	0.00983311	0.00439779	0.011564	0.0025525	0.00422475	-0.00397897	0.00599475	0.00269656	0.00559264	-0.0107467	-0.00594633	0.00490064	0.0290051	0.0063833	0.0245325	0.0030855	0.00170916	-0.00132626	-0.00209804	-0.00529487	-0.00129636	-0.00750038	-0.0105433	0.00974727
[truncated: 140 more columns]

## Sheet: Ext_Fig_10b_corr_S1
	0	1	2	3	4	5	6	7	8	9	10	11	12	13	14	15	16	17	18	19	20	21	22	23	24	25	26	27	28	29	30	31	32	33	34	35	36	37	38	39	40	41	42	43	44	45	46	47	48
0	1	0.00587663	0.00874717	-0.000288871	-0.00422331	-0.00596265	0.00247094	0.0209338	0.0158488	0.0273889	0.0149388	0.0142346	0.00463588	0.00309231	-0.0194288	0.0303971	0.0203863	0.0100311	0.00973611	-0.0125427	-0.00595407	0.00727137	-0.00137301	-0.0199734	-0.00365925	0.00269163	0.00760523	0.0207746	-0.000150567	-0.0131487	-0.00396788	-0.00417671	-0.000966155	0.00122042	-0.00445137	-0.00810451	0.0117175	-0.00727291	-0.00119829	0.0108186	-0.00489184	0.000565604	0.0166432	0.00616778	0.00765969	-0.00172346	-0.00316627	0.00811478	-0.0174084
1	0.00587663	1	0.0304645	0.0126907	0.0503431	0.00929808	0.098047	0.0193794	0.0373469	0.00462053	-0.00612633	0.0404164	0.00922508	0.0184444	0.126249	-0.0218437	0.0557731	0.0444299	0.050037	0.0472522	0.0803637	0.063519	0.0993652	-0.0146659	0.0417595	0.00818576	0.089327	0.0420985	0.0938057	0.0392625	0.00432952	-0.00318723	0.0117513	0.0215891	0.00187634	0.000758837	0.0164708	-0.00426379	0.020952	0.00819068	0.165019	-0.00382229	0.173913	0.186392	0.00693569	-0.00323478	0.0268142	0.0186243	0.127944
2	0.00874717	0.0304645	1	0.0604041	0.0486759	0.0643521	0.025748	-0.00985428	0.0504236	0.0102049	0.0548163	0.189233	0.207733	0.0152525	-0.0373371	-0.0027503	0.0969686	0.32289	0.0794957	0.0406248	0.0517457	0.042009	-0.0309007	0.0163097	0.0482444	0.101319	-0.00535652	0.0649033	-0.00266837	0.0977738	0.0863746	-0.00546519	0.0668215	0.127162	0.0985812	0.121025	0.37985	0.0074788	0.149757	0.000614418	0.0122547	-0.0126494	-0.0180004	0.133805	0.165437	0.0949383	0.0206101	0.0571647	-0.035348
3	-0.000288871	0.0126907	0.0604041	1	0.0176217	0.0229546	0.0705743	0.0206057	0.263618	0.00312981	0.0346821	0.0587237	0.00379607	0.0035424	0.0631503	0.00127813	0.0415037	0.0172021	0.0421015	0.0994671	0.0344303	0.0883865	0.141709	0.0371101	0.106809	0.177041	0.00533635	0.0181115	0.359724	0.0749089	0.220636	0.00310766	0.0552657	0.0358516	0.0288933	0.10369	0.0335978	-0.0169169	0.0357275	0.0902849	0.066191	-0.0124584	0.117294	-0.00573672	0.146795	0.0774157	0.0266084	0.0467902	-0.00659485
4	-0.00422331	0.0503431	0.0486759	0.0176217	1	0.0917026	0.0231433	0.0196539	0.0420625	0.00996109	0.0121503	0.034463	0.0255491	0.0226203	0.0263189	-0.00330528	0.0330326	0.11105	0.0520793	0.0120278	0.0837768	0.0367067	0.0315217	0.164058	0.0442295	-0.00696624	0.0137364	0.0280276	0.0260436	0.0379076	0.0115235	0.00235148	0.0301178	0.046906	0.080989	0.077009	0.0675015	0.081185	0.103677	-0.00647799	0.0749086	0.0503026	0.071869	0.121004	0.0678177	0.0622476	0.146758	0.028042	0.0309424
5	-0.00596265	0.00929808	0.0643521	0.0229546	0.0917026	1	0.00792888	-0.00354289	0.0460928	0.000173479	0.00543402	0.0523093	0.0501336	0.0230678	-0.0228748	0.00677497	0.0173075	0.0475104	0.0291842	0.0128139	0.031019	0.0356531	0.0168571	0.221217	0.0312139	-0.0113388	-0.0249293	0.0307598	0.00179559	0.0411688	0.0314777	0.00919838	0.0366155	0.114782	0.17487	0.122128	0.0617438	0.123543	0.199571	-0.0260063	0.120361	0.0969459	0.0140954	0.0474648	0.110469	0.150113	0.194111	0.0503594	-0.029027
6	0.00247094	0.098047	0.025748	0.0705743	0.0231433	0.00792888	1	0.0571564	0.268091	0.000532269	0.00920337	0.201618	0.00859855	0.0054992	0.025433	-0.00947473	0.029084	0.0644975	0.0969844	0.0449083	0.219104	0.0852647	0.11784	0.00382728	0.0337942	0.0354333	0.0491783	0.0195001	0.0561967	0.0741164	0.0451623	0.0293387	0.00526719	0.0205979	0.00186548	0.0116772	0.0680858	-0.0143109	0.0231541	0.0463397	0.049982	-0.0137273	0.25063	0.0598184	0.0614173	0.0445092	0.0523085	0.117522	-0.00458131
7	0.0209338	0.0193794	-0.00985428	0.0206057	0.0196539	-0.00354289	0.0571564	1	0.10525	0.0168861	-0.0140859	0.0662055	-0.0181432	0.00456589	0.0543625	-0.00454164	0.0487329	0.0535253	0.0244808	0.0408313	0.202692	0.0269764	0.0116118	0.0401606	0.00940581	-0.0272831	0.037458	0.0226244	0.0113316	0.0704269	-0.001806	-0.0170366	-0.00100293	0.00109977	-0.017446	0.0226375	0.0310367	-0.018139	-0.00426915	-0.0158067	0.00999436	-0.0337658	0.159759	-0.00374365	-0.00975931	-0.00489509	0.061977	-0.0175953	0.00281727
8	0.0158488	0.0373469	0.0504236	0.263618	0.0420625	0.0460928	0.268091	0.10525	1	0.00869729	-0.00130476	0.335879	-0.00125057	0.00361587	-0.0158682	0.023298	0.0408497	0.084214	0.179086	0.135686	0.2632	0.144116	0.175904	0.0961941	0.0583592	0.0532095	0.0456584	0.0491099	0.107467	0.160861	0.0734655	0.0172318	0.0360182	0.0843347	0.00543821	0.0857554	0.208792	-0.0383262	0.0588304	0.0826955	0.0760234	-0.0317815	0.397978	-0.0303141	0.282228	0.217301	0.186117	0.102994	-0.0683201
9	0.0273889	0.00462053	0.0102049	0.00312981	0.00996109	0.000173479	0.000532269	0.0168861	0.00869729	1	0.0321543	0.00753313	0.0258456	0.00737841	-0.0172706	0.0263024	0.0523498	0.0182507	0.0124878	-0.00586172	-0.00683343	0.0107741	0.0102098	-0.00248935	0.00531113	-0.00286253	0.0166371	0.0345235	0.00493745	-0.0157672	0.00018989	-0.00254848	0.00939741	0.000715902	0.00110284	-0.00382856	0.0310021	0.00592041	0.00313809	0.00435108	0.00191952	0.0150838	0.00403717	0.00966023	0.009022	-0.00256986	0.00396677	0.00168235	-0.012548
10	0.0149388	-0.00612633	0.0548163	0.0346821	0.0121503	0.00543402	0.00920337	-0.0140859	-0.00130476	0.0321543	1	0.0305615	0.0796301	0.0160966	-0.0283417	0.00256285	0.0921736	0.0338707	0.043361	0.00932148	-0.0228913	0.029108	-0.0460976	-0.0137725	0.0515256	0.0664101	0.0634367	0.0613703	-0.00556547	0.0201436	0.103963	0.0416584	0.0766876	0.0218018	0.0341625	0.0854715	0.018565	0.0394728	0.0371705	0.037792	-0.0145266	0.0872454	-0.0156832	0.0445509	0.0534004	0.0185508	-0.0125142	0.107448	-0.0361266
11	0.0142346	0.0404164	0.189233	0.0587237	0.034463	0.0523093	0.201618	0.0662055	0.335879	0.00753313	0.0305615	1	0.0997111	0.00482148	-0.032057	-0.0067614	0.0628906	0.20812	0.162859	0.0801243	0.225884	0.100229	0.00297178	0.0173339	0.0448724	0.0296115	-0.0144399	0.0585373	-0.0126787	0.299746	0.067885	-0.00273076	0.0389407	0.112869	0.0665862	0.13608	0.229979	-0.0143574	0.09031	-0.0108808	0.00773437	-0.0296951	0.138168	0.01233	0.254269	0.167922	0.0400455	0.170393	-0.0388923
12	0.00463588	0.00922508	0.207733	0.00379607	0.0255491	0.0501336	0.00859855	-0.0181432	-0.00125057	0.0258456	0.0796301	0.0997111	1	-0.00297398	-0.0449693	-0.0065793	0.110177	0.0894228	0.051043	0.0465981	-0.0209893	0.0576237	-0.0269252	-0.0631661	0.0147332	0.0295635	-0.0137513	0.0550052	-0.0205075	0.0233719	0.0328251	0.0141884	0.0840333	0.243921	0.0382043	0.0536825	0.240277	-0.00669119	0.0515144	-0.0196406	0.00532938	0.0114331	-0.0351319	0.05894	0.089137	0.0180009	-0.0275945	0.0375552	-0.0537497
13	0.00309231	0.0184444	0.0152525	0.0035424	0.0226203	0.0230678	0.0054992	0.00456589	0.00361587	0.00737841	0.0160966	0.00482148	-0.00297398	1	0.024433	-0.00146552	0.0147004	0.0383762	0.0343362	0.013109	0.0107821	0.0075244	-0.0147478	0.0577246	0.00379594	0.028823	0.0119228	0.019012	0.00235634	0.0150185	0.01485	-0.00322231	0.0123823	0.00716152	0.0365369	0.0351012	0.0104923	0.0456525	0.0440623	0.0246629	0.0278455	0.0275707	-0.0010875	0.0214712	0.0158344	0.0221581	0.047055	0.0276073	0.0160052
14	-0.0194288	0.126249	-0.0373371	0.0631503	0.0263189	-0.0228748	0.025433	0.0543625	-0.0158682	-0.0172706	-0.0283417	-0.032057	-0.0449693	0.024433	1	-0.0338409	0.0196491	-0.021145	-0.00857614	0.230151	0.0845288	0.0154904	0.0425341	0.00626686	0.0584973	-0.0327096	0.0209784	-0.0105579	0.189249	0.155396	0.073524	-0.0276485	0.0466214	0.00177742	-0.0309534	0.0629768	-0.0494613	-0.0206373	-0.0314243	-0.0225458	0.0388093	-0.0478004	0.0763482	0.0200511	-0.0343369	-0.0505579	-0.0201947	-0.0412695	0.459136
15	0.0303971	-0.0218437	-0.0027503	0.00127813	-0.00330528	0.00677497	-0.00947473	-0.00454164	0.023298	0.0263024	0.00256285	-0.0067614	-0.0065793	-0.00146552	-0.0338409	1	-0.00727609	-0.0198489	-0.0108624	-0.0209443	-0.0202776	-0.0110998	-0.0163834	-0.00729348	-0.0227388	0.0139389	-0.00882888	0.0133189	-0.00664249	-0.0276016	-0.0113833	-0.00325349	-0.00207209	-0.0110859	0.0146478	-0.0232605	-0.0135747	-0.00965132	0.00856209	0.0185203	-0.0135992	0.00699547	-0.00330204	-0.0133393	-0.00203725	0.0146608	0.00750276	0.00598748	-0.0334546
16	0.0203863	0.0557731	0.0969686	0.0415037	0.0330326	0.0173075	0.029084	0.0487329	0.0408497	0.0523498	0.0921736	0.0628906	0.110177	0.0147004	0.0196491	-0.00727609	1	0.0588031	0.060928	0.0616402	-0.00925491	0.0576833	0.0272616	-0.0504166	0.0702802	0.0349407	0.0892255	0.104538	0.058142	0.0368933	0.0676142	0.0260239	0.0673785	0.0655858	0.0296922	0.042474	0.0742665	0.00858022	0.0277406	0.0492316	0.0699532	0.0479909	0.0753348	0.0665697	0.0788009	0.0147036	0.0227001	0.0662964	0.0607781
17	0.0100311	0.0444299	0.32289	0.0172021	0.11105	0.0475104	0.0644975	0.0535253	0.084214	0.0182507	0.0338707	0.20812	0.0894228	0.0383762	-0.021145	-0.0198489	0.0588031	1	0.108312	0.0477696	0.249237	0.0388835	-0.0314205	0.0893373	0.03822	0.0190185	-0.00172874	0.0557333	-0.00478901	0.161051	0.0388701	-0.0121561	0.0459354	0.0885813	0.0564647	0.114905	0.463859	0.0245355	0.113405	-0.0236893	0.00859424	-0.0253014	0.0108614	0.183324	0.125988	0.0672181	0.0494207	0.0371955	-0.0187544
18	0.00973611	0.050037	0.0794957	0.0421015	0.0520793	0.0291842	0.0969844	0.0244808	0.179086	0.0124878	0.043361	0.162859	0.051043	0.0343362	-0.00857614	-0.0108624	0.060928	0.108312	1	0.0626741	0.0964379	0.0723655	0.0387539	0.0533857	0.0472536	0.0394577	0.0490098	0.0431882	0.0263743	0.123494	0.0588105	0.0238742	0.0338368	0.0863626	0.0398357	0.0969916	0.0949299	0.00931595	0.0477216	0.063547	0.0519453	0.00697381	0.107874	0.0292299	0.131414	0.0668666	0.0677928	0.102172	-0.0275612
19	-0.0125427	0.0472522	0.0406248	0.0994671	0.0120278	0.0128139	0.0449083	0.0408313	0.135686	-0.00586172	0.00932148	0.0801243	0.0465981	0.013109	0.230151	-0.0209443	0.0616402	0.0477696	0.0626741	1	0.0941412	0.0316144	-0.0212223	-0.00502392	0.0415318	0.00544042	0.0275887	0.023959	0.0747385	0.274581	0.0863475	-0.0258717	0.0929691	0.147588	0.00739395	0.104292	0.11085	-0.0340344	-0.0017903	-0.0324836	0.0388838	-0.0439073	0.0865653	-0.0160456	0.118331	0.0456825	0.077181	-0.0279023	0.0583319
20	-0.00595407	0.0803637	0.0517457	0.0344303	0.0837768	0.031019	0.219104	0.202692	0.2632	-0.00683343	-0.0228913	0.225884	-0.0209893	0.0107821	0.0845288	-0.0202776	-0.00925491	0.249237	0.0964379	0.0941412	1	0.0692104	0.0275619	0.234095	0.0220751	-0.0520288	0.0368481	0.00724932	-0.00206658	0.256484	-0.0161319	-0.02716	0.00321708	0.0116409	-0.0241073	0.0435324	0.211907	-0.0311051	0.0341215	-0.0404778	0.0193901	-0.0497849	0.233101	0.0453706	0.0410929	0.0220194	0.169959	-0.0197088	0.00704126
21	0.00727137	0.063519	0.042009	0.0883865	0.0367067	0.0356531	0.0852647	0.0269764	0.144116	0.0107741	0.029108	0.100229	0.0576237	0.0075244	0.0154904	-0.0110998	0.0576833	0.0388835	0.0723655	0.0316144	0.0692104	1	0.149491	0.0306705	0.02503	0.0222455	0.04972	0.0372871	0.097921	0.0327913	0.0533365	0.0595688	0.0290398	0.039337	0.0156843	0.0471301	0.0623449	0.0141108	0.0500564	0.0730459	0.0976119	0.0263066	0.105645	0.0727161	0.0888831	0.0208896	0.0363464	0.0734917	0.0192353
22	-0.00137301	0.0993652	-0.0309007	0.141709	0.0315217	0.0168571	0.11784	0.0116118	0.175904	0.0102098	-0.0460976	0.00297178	-0.0269252	-0.0147478	0.0425341	-0.0163834	0.0272616	-0.0314205	0.0387539	-0.0212223	0.0275619	0.149491	1	0.0420374	0.0391312	-0.0161692	0.061485	0.020582	0.341731	-0.0349826	-0.00530634	0.111552	-0.0219022	-0.0232969	-0.0436226	-0.0228641	-0.0371104	0.00385089	-0.0191857	0.0691075	0.160912	-0.0109063	0.204097	0.0372834	0.0103105	-0.0305018	0.00504889	0.0248957	0.021914
23	-0.0199734	-0.0146659	0.0163097	0.0371101	0.164058	0.221217	0.00382728	0.0401606	0.0961941	-0.00248935	-0.0137725	0.0173339	-0.0631661	0.0577246	0.00626686	-0.00729348	-0.0504166	0.0893373	0.0533857	-0.00502392	0.234095	0.0306705	0.0420374	1	0.0536945	-0.066031	-0.0144972	-0.000639834	-0.0169726	0.0879571	0.00034256	-0.019837	0.0187997	0.0282612	0.0652355	0.24034	0.0735305	0.198716	0.183428	-0.0341752	0.131052	-0.0103955	0.0238509	-0.00268249	0.0826485	0.0613723	0.313231	0.0308633	-0.036799
24	-0.00365925	0.0417595	0.0482444	0.106809	0.0442295	0.0312139	0.0337942	0.00940581	0.0583592	0.00531113	0.0515256	0.0448724	0.0147332	0.00379594	0.0584973	-0.0227388	0.0702802	0.03822	0.0472536	0.0415318	0.0220751	0.02503	0.0391312	0.0536945	1	0.0698047	0.0255162	0.0471408	0.0701527	0.0744746	0.266122	0.0281435	0.0467993	0.0424475	0.0651422	0.197335	0.0148493	0.0489535	0.0579126	0.00439241	0.029434	-0.0115741	0.0457744	0.0271855	0.0974271	0.0173731	0.0145742	0.100403	0.0486434
25	0.00269163	0.00818576	0.101319	0.177041	-0.00696624	-0.0113388	0.0354333	-0.0272831	0.0532095	-0.00286253	0.0664101	0.0296115	0.0295635	0.028823	-0.0327096	0.0139389	0.0349407	0.0190185	0.0394577	0.00544042	-0.0520288	0.0222455	-0.0161692	-0.066031	0.0698047	1	-0.010892	0.0374188	0.071673	0.00268768	0.195639	0.00669735	0.0391148	0.0190381	0.141267	0.0366223	0.000853316	-0.00852263	0.112619	0.131405	0.0114804	0.00162703	0.0180163	0.0157355	0.0709218	0.157491	-0.00962919	0.163858	-0.0423929
26	0.00760523	0.089327	-0.00535652	0.00533635	0.0137364	-0.0249293	0.0491783	0.037458	0.0456584	0.0166371	0.0634367	-0.0144399	-0.0137513	0.0119228	0.0209784	-0.00882888	0.0892255	-0.00172874	0.0490098	0.0275887	0.0368481	0.04972	0.061485	-0.0144972	0.0255162	-0.010892	1	0.0562646	0.0335698	-0.00315845	0.0274245	0.000663584	0.00750225	0.00349122	-0.027924	-0.00635755	0.00184149	-0.00725468	-0.0225553	0.0227553	0.0878361	0.00475847	0.120484	0.0415782	0.0062	-0.0253452	0.0351905	0.00788837	0.00344943
27	0.0207746	0.0420985	0.0649033	0.0181115	0.0280276	0.0307598	0.0195001	0.0226244	0.0491099	0.0345235	0.0613703	0.0585373	0.0550052	0.019012	-0.0105579	0.0133189	0.104538	0.0557333	0.0431882	0.023959	0.00724932	0.0372871	0.020582	-0.000639834	0.0471408	0.0374188	0.0562646	1	0.0215538	0.0335151	0.0611493	0.0213461	0.0397172	0.0432534	0.0494471	0.0585415	0.051914	0.0161218	0.0557846	0.0283817	0.0441572	0.0299885	0.0450442	0.0428229	0.057305	0.0464126	0.0257453	0.0517822	0.00950251
28	-0.000150567	0.0938057	-0.00266837	0.359724	0.0260436	0.00179559	0.0561967	0.0113316	0.107467	0.00493745	-0.00556547	-0.0126787	-0.0205075	0.00235634	0.189249	-0.00664249	0.058142	-0.00478901	0.0263743	0.0747385	-0.00206658	0.097921	0.341731	-0.0169726	0.0701527	0.071673	0.0335698	0.0215538	1	-0.00704834	0.14127	0.0121584	0.0618475	-0.00270076	-0.0191591	0.029954	-0.00732595	-0.0124396	-0.0137999	0.205383	0.132997	0.0171037	0.154458	0.0588981	0.0291576	-0.0144862	-0.00204212	0.0328682	0.120749
29	-0.0131487	0.0392625	0.0977738	0.0749089	0.0379076	0.0411688	0.0741164	0.0704269	0.160861	-0.0157672	0.0201436	0.299746	0.0233719	0.0150185	0.155396	-0.0276016	0.0368933	0.161051	0.123494	0.274581	0.256484	0.0327913	-0.0349826	0.0879571	0.0744746	0.00268768	-0.00315845	0.0335151	-0.00704834	1	0.0897696	-0.0180232	0.056053	0.134852	0.0633759	0.219854	0.124178	-0.00907447	0.0796086	-0.0142067	0.0127731	-0.0324548	0.0632248	-0.00342315	0.165008	0.127495	0.0540539	0.0184444	0.103324
30	-0.00396788	0.00432952	0.0863746	0.220636	0.0115235	0.0314777	0.0451623	-0.001806	0.0734655	0.00018989	0.103963	0.067885	0.0328251	0.01485	0.073524	-0.0113833	0.0676142	0.0388701	0.0588105	0.0863475	-0.0161319	0.0533365	-0.00530634	0.00034256	0.266122	0.195639	0.0274245	0.0611493	0.14127	0.0897696	1	0.0779897	0.115706	0.0570337	0.117706	0.370686	0.0311472	0.07739	0.0959468	0.0366681	0.000840795	-0.0169607	-0.0148831	0.00656049	0.18186	0.0385559	-0.010237	0.169865	0.015719
31	-0.00417671	-0.00318723	-0.00546519	0.00310766	0.00235148	0.00919838	0.0293387	-0.0170366	0.0172318	-0.00254848	0.0416584	-0.00273076	0.0141884	-0.00322231	-0.0276485	-0.00325349	0.0260239	-0.0121561	0.0238742	-0.0258717	-0.02716	0.0595688	0.111552	-0.019837	0.0281435	0.00669735	0.000663584	0.0213461	0.0121584	-0.0180232	0.0779897	1	0.0133347	-0.00787132	-0.00123042	0.0234721	-0.0237129	0.0921011	0.0136848	0.0490153	0.00799913	0.0481729	-0.0164738	-0.00486818	0.0366556	-0.0206458	-0.0290177	0.141355	-0.0241453
32	-0.000966155	0.0117513	0.0668215	0.0552657	0.0301178	0.0366155	0.00526719	-0.00100293	0.0360182	0.00939741	0.0766876	0.0389407	0.0840333	0.0123823	0.0466214	-0.00207209	0.0673785	0.0459354	0.0338368	0.0929691	0.00321708	0.0290398	-0.0219022	0.0187997	0.0467993	0.0391148	0.00750225	0.0397172	0.0618475	0.056053	0.115706	0.0133347	1	0.0810511	0.0547659	0.0898284	0.0651492	0.0148056	0.0724201	0.0525185	0.0348219	0.0456043	0.00327786	0.0317945	0.0689618	0.0635336	0.0521344	0.0537629	0.058066
33	0.00122042	0.0215891	0.127162	0.0358516	0.046906	0.114782	0.0205979	0.00109977	0.0843347	0.000715902	0.0218018	0.112869	0.243921	0.00716152	0.00177742	-0.0110859	0.0655858	0.0885813	0.0863626	0.147588	0.0116409	0.039337	-0.0232969	0.0282612	0.0424475	0.0190381	0.00349122	0.0432534	-0.00270076	0.134852	0.0570337	-0.00787132	0.0810511	1	0.129432	0.0994427	0.172346	-0.00276168	0.119089	-0.0244597	0.0410304	-0.00162357	0.0153186	0.00679895	0.118758	0.143255	0.0970074	0.03105	-0.0332977
34	-0.00445137	0.00187634	0.0985812	0.0288933	0.080989	0.17487	0.00186548	-0.017446	0.00543821	0.00110284	0.0341625	0.0665862	0.0382043	0.0365369	-0.0309534	0.0146478	0.0296922	0.0564647	0.0398357	0.00739395	-0.0241073	0.0156843	-0.0436226	0.0652355	0.0651422	0.141267	-0.027924	0.0494471	-0.0191591	0.0633759	0.117706	-0.00123042	0.0547659	0.129432	1	0.147936	0.0286793	0.110203	0.375577	-0.00880511	0.0379068	0.100543	-0.0151944	0.0245822	0.102201	0.31602	0.144448	0.124259	-0.0391943
35	-0.00810451	0.000758837	0.121025	0.10369	0.077009	0.122128	0.0116772	0.0226375	0.0857554	-0.00382856	0.0854715	0.13608	0.0536825	0.0351012	0.0629768	-0.0232605	0.042474	0.114905	0.0969916	0.104292	0.0435324	0.0471301	-0.0228641	0.24034	0.197335	0.0366223	-0.00635755	0.0585415	0.029954	0.219854	0.370686	0.0234721	0.0898284	0.0994427	0.147936	1	0.0923061	0.184116	0.151702	-0.0241766	0.0468275	0.00123411	-0.0247636	0.0243355	0.22622	0.06396	0.0261371	0.116317	0.026885
36	0.0117175	0.0164708	0.37985	0.0335978	0.0675015	0.0617438	0.0680858	0.0310367	0.208792	0.0310021	0.018565	0.229979	0.240277	0.0104923	-0.0494613	-0.0135747	0.0742665	0.463859	0.0949299	0.11085	0.211907	0.0623449	-0.0371104	0.0735305	0.0148493	0.000853316	0.00184149	0.051914	-0.00732595	0.124178	0.0311472	-0.0237129	0.0651492	0.172346	0.0286793	0.0923061	1	-0.0150882	0.118396	-0.0398118	0.00404081	-0.0422391	-0.00398143	0.118289	0.243782	0.11233	0.0934343	-0.00109767	-0.067943
37	-0.00727291	-0.00426379	0.0074788	-0.0169169	0.081185	0.123543	-0.0143109	-0.018139	-0.0383262	0.00592041	0.0394728	-0.0143574	-0.00669119	0.0456525	-0.0206373	-0.00965132	0.00858022	0.0245355	0.00931595	-0.0340344	-0.0311051	0.0141108	0.00385089	0.198716	0.0489535	-0.00852263	-0.00725468	0.0161218	-0.0124396	-0.00907447	0.07739	0.0921011	0.0148056	-0.00276168	0.110203	0.184116	-0.0150882	1	0.0591892	-0.00249413	0.0656291	0.265888	-0.0270426	0.0432397	0.0165878	-0.00929987	0.00657877	0.0989634	0.00421677
38	-0.00119829	0.020952	0.149757	0.0357275	0.103677	0.199571	0.0231541	-0.00426915	0.0588304	0.00313809	0.0371705	0.09031	0.0515144	0.0440623	-0.0314243	0.00856209	0.0277406	0.113405	0.0477216	-0.0017903	0.0341215	0.0500564	-0.0191857	0.183428	0.0579126	0.112619	-0.0225553	0.0557846	-0.0137999	0.0796086	0.0959468	0.0136848	0.0724201	0.119089	0.375577	0.151702	0.118396	0.0591892	1	-0.0165509	0.0933901	0.0408364	0.0240172	0.0643835	0.155063	0.397708	0.299733	0.0843577	-0.0372389
39	0.0108186	0.00819068	0.000614418	0.0902849	-0.00647799	-0.0260063	0.0463397	-0.0158067	0.0826955	0.00435108	0.037792	-0.0108808	-0.0196406	0.0246629	-0.0225458	0.0185203	0.0492316	-0.0236893	0.063547	-0.0324836	-0.0404778	0.0730459	0.0691075	-0.0341752	0.00439241	0.131405	0.0227553	0.0283817	0.205383	-0.0142067	0.0366681	0.0490153	0.0525185	-0.0244597	-0.00880511	-0.0241766	-0.0398118	-0.00249413	-0.0165509	1	0.0582509	0.1189	0.091604	0.0338482	0.00440085	0.0411125	-0.0192684	0.132444	0.0391713
40	-0.00489184	0.165019	0.0122547	0.066191	0.0749086	0.120361	0.049982	0.00999436	0.0760234	0.00191952	-0.0145266	0.00773437	0.00532938	0.0278455	0.0388093	-0.0135992	0.0699532	0.00859424	0.0519453	0.0388838	0.0193901	0.0976119	0.160912	0.131052	0.029434	0.0114804	0.0878361	0.0441572	0.132997	0.0127731	0.000840795	0.00799913	0.0348219	0.0410304	0.0379068	0.0468275	0.00404081	0.0656291	0.0933901	0.0582509	1	0.0691471	0.162044	0.140674	0.0563504	0.0530211	0.123596	0.0229108	0.0436132
41	0.000565604	-0.00382229	-0.0126494	-0.0124584	0.0503026	0.0969459	-0.0137273	-0.0337658	-0.0317815	0.0150838	0.0872454	-0.0296951	0.0114331	0.0275707	-0.0478004	0.00699547	0.0479909	-0.0253014	0.00697381	-0.0439073	-0.0497849	0.0263066	-0.0109063	-0.0103955	-0.0115741	0.00162703	0.00475847	0.0299885	0.0171037	-0.0324548	-0.0169607	0.0481729	0.0456043	-0.00162357	0.100543	0.00123411	-0.0422391	0.265888	0.0408364	0.1189	0.0691471	1	-9.81774e-05	0.0256917	-0.0169181	0.0468398	0.0710589	0.0200555	-0.010154
42	0.0166432	0.173913	-0.0180004	0.117294	0.071869	0.0140954	0.25063	0.159759	0.397978	0.00403717	-0.0156832	0.138168	-0.0351319	-0.0010875	0.0763482	-0.00330204	0.0753348	0.0108614	0.107874	0.0865653	0.233101	0.105645	0.204097	0.0238509	0.0457744	0.0180163	0.120484	0.0450442	0.154458	0.0632248	-0.0148831	-0.0164738	0.00327786	0.0153186	-0.0151944	-0.0247636	-0.00398143	-0.0270426	0.0240172	0.091604	0.162044	-9.81774e-05	1	0.0682613	0.0137341	0.143071	0.290193	0.0512842	0.0121705
43	0.00616778	0.186392	0.133805	-0.00573672	0.121004	0.0474648	0.0598184	-0.00374365	-0.0303141	0.00966023	0.0445509	0.01233	0.05894	0.0214712	0.0200511	-0.0133393	0.0665697	0.183324	0.0292299	-0.0160456	0.0453706	0.0727161	0.0372834	-0.00268249	0.0271855	0.0157355	0.0415782	0.0428229	0.0588981	-0.00342315	0.00656049	-0.00486818	0.0317945	0.00679895	0.0245822	0.0243355	0.118289	0.0432397	0.0643835	0.0338482	0.140674	0.0256917	0.0682613	1	0.00259784	-0.00954794	-0.00664269	0.0279925	0.109386
44	0.00765969	0.00693569	0.165437	0.146795	0.0678177	0.110469	0.0614173	-0.00975931	0.282228	0.009022	0.0534004	0.254269	0.089137	0.0158344	-0.0343369	-0.00203725	0.0788009	0.125988	0.131414	0.118331	0.0410929	0.0888831	0.0103105	0.0826485	0.0974271	0.0709218	0.0062	0.057305	0.0291576	0.165008	0.18186	0.0366556	0.0689618	0.118758	0.102201	0.22622	0.243782	0.0165878	0.155063	0.00440085	0.0563504	-0.0169181	0.0137341	0.00259784	1	0.174122	0.0799973	0.111867	-0.0471529
45	-0.00172346	-0.00323478	0.0949383	0.0774157	0.0622476	0.150113	0.0445092	-0.00489509	0.217301	-0.00256986	0.0185508	0.167922	0.0180009	0.0221581	-0.0505579	0.0146608	0.0147036	0.0672181	0.0668666	0.0456825	0.0220194	0.0208896	-0.0305018	0.0613723	0.0173731	0.157491	-0.0253452	0.0464126	-0.0144862	0.127495	0.0385559	-0.0206458	0.0635336	0.143255	0.31602	0.06396	0.11233	-0.00929987	0.397708	0.0411125	0.0530211	0.0468398	0.143071	-0.00954794	0.174122	1	0.39624	0.0549528	-0.0571666
46	-0.00316627	0.0268142	0.0206101	0.0266084	0.146758	0.194111	0.0523085	0.061977	0.186117	0.00396677	-0.0125142	0.0400455	-0.0275945	0.047055	-0.0201947	0.00750276	0.0227001	0.0494207	0.0677928	0.077181	0.169959	0.0363464	0.00504889	0.313231	0.0145742	-0.00962919	0.0351905	0.0257453	-0.00204212	0.0540539	-0.010237	-0.0290177	0.0521344	0.0970074	0.144448	0.0261371	0.0934343	0.00657877	0.299733	-0.0192684	0.123596	0.0710589	0.290193	-0.00664269	0.0799973	0.39624	1	-0.0108878	-0.0601159
47	0.00811478	0.0186243	0.0571647	0.0467902	0.028042	0.0503594	0.117522	-0.0175953	0.102994	0.00168235	0.107448	0.170393	0.0375552	0.0276073	-0.0412695	0.00598748	0.0662964	0.0371955	0.102172	-0.0279023	-0.0197088	0.0734917	0.0248957	0.0308633	0.100403	0.163858	0.00788837	0.0517822	0.0328682	0.0184444	0.169865	0.141355	0.0537629	0.03105	0.124259	0.116317	-0.00109767	0.0989634	0.0843577	0.132444	0.0229108	0.0200555	0.0512842	0.0279925	0.111867	0.0549528	-0.0108878	1	-0.0342871
48	-0.0174084	0.127944	-0.035348	-0.00659485	0.0309424	-0.029027	-0.00458131	0.00281727	-0.0683201	-0.012548	-0.0361266	-0.0388923	-0.0537497	0.0160052	0.459136	-0.0334546	0.0607781	-0.0187544	-0.0275612	0.0583319	0.00704126	0.0192353	0.021914	-0.036799	0.0486434	-0.0423929	0.00344943	0.00950251	0.120749	0.103324	0.015719	-0.0241453	0.058066	-0.0332977	-0.0391943	0.026885	-0.067943	0.00421677	-0.0372389	0.0391713	0.0436132	-0.010154	0.0121705	0.109386	-0.0471529	-0.0571666	-0.0601159	-0.0342871	1
49	-0.0147586	0.0920469	-0.0123423	0.0249121	0.0108628	-0.0146796	0.00397586	0.00436429	-0.0155459	-0.00731515	0.0206734	-0.00979312	-0.000369928	0.0232626	0.252802	-0.00872826	0.0644332	-0.0143445	0.00569729	0.16001	-0.0118193	0.0268249	0.00211132	-0.0577165	0.0247496	-0.011572	0.0232189	0.0182841	0.111197	0.0757449	0.0416999	-0.00864639	0.160061	0.0261154	-0.00490308	0.0480526	-0.0374769	0.000393774	-0.0223958	0.0582927	0.0791224	0.0363683	0.0497035	0.0791133	-0.0187542	-0.0139566	-0.0112874	0.000631152	0.40314
50	0.0172722	0.0772262	0.00193172	0.00617645	0.00162183	-0.0300612	0.129345	-0.000373201	0.0965502	0.000159914	0.0396247	0.125705	-0.00882854	0.00851052	-0.0217394	0.00581023	0.0827304	-0.0135213	0.0543223	-0.0319717	0.000230602	0.0962644	0.116199	-0.0610657	-0.0105489	0.00532745	0.042978	0.0436667	0.0815642	0.000981558	-0.00737823	0.0668086	0.0395935	-0.0243926	-0.0305724	-0.0418097	-0.0354678	-0.00344446	-0.0221651	0.389224	0.0781762	0.0884438	0.164586	0.120806	-0.00456398	-0.0036599	-0.0312939	0.161049	0.0932562
51	-0.00295011	-0.0106317	-0.0044116	0.184047	-0.0293415	-0.0430296	0.0331741	-0.0297469	0.0200196	-0.000575929	0.139706	-0.0293833	-0.00605489	0.0183997	0.0294661	-0.00151532	0.0391648	-0.0304017	0.0401101	0.00267839	-0.0582082	0.0350914	0.0123882	-0.0696891	0.100791	0.244856	0.0510287	0.0339677	0.224187	-0.025208	0.303955	0.0982551	0.0931115	-0.0181768	-0.00307235	0.0650942	-0.047241	0.0254865	-0.0148446	0.280319	-0.00361006	0.0380253	-0.018396	0.00107455	0.0387498	-0.010177	-0.0554958	0.194886	0.0114378
52	0.002221	0.0538402	0.207318	0.0320377	0.0925586	0.107808	0.012764	-0.00817634	-0.00962198	0.00815146	0.0415065	0.113091	0.055097	0.0292426	0.0220725	-0.018491	0.073268	0.217367	0.0363169	-0.000711975	0.0190431	0.031546	0.0297636	0.106097	0.111482	0.0795121	-0.00536745	0.0673483	0.025618	0.105214	0.109773	-0.0137331	0.0485466	0.0863049	0.219471	0.205618	0.115696	0.114177	0.217483	-0.0226848	0.0367232	0.00442503	0.0204548	0.0938737	0.106179	0.105771	0.0158352	0.0977275	0.0547407
53	0.00934023	0.031033	0.161154	0.0933553	0.0248786	0.0541646	0.191113	0.0398927	0.401169	0.00922693	0.0389123	0.604913	0.116652	-0.00434121	-0.052024	0.00772761	0.0672904	0.11778	0.13803	0.0428453	0.116164	0.114234	0.0352477	-0.0227358	0.0404285	0.0861185	-0.014974	0.0455994	0.0022484	0.196981	0.0754905	0.0163839	0.0376194	0.101513	0.0749258	0.0920319	0.160595	-0.0284919	0.107208	0.0296061	0.0113674	-0.0240125	0.169812	0.0110106	0.260402	0.218576	0.0233209	0.205757	-0.0559723
54	0.00895637	0.00693811	0.113903	0.121545	0.0491537	0.0732458	0.148616	0.0468025	0.52128	-0.000348798	0.0193531	0.388293	0.0386113	0.00448401	-0.0416267	0.00995473	0.0447654	0.124509	0.153894	0.131502	0.187246	0.0787887	-0.00552703	0.0833927	0.0336814	0.061816	0.0203773	0.0526587	-0.0099929	0.230529	0.0611621	-0.0104147	0.0495194	0.140983	0.0660881	0.091562	0.256199	-0.0343268	0.161879	0.0110229	0.0247887	-0.0270702	0.189983	-0.0265992	0.307725	0.345883	0.196448	0.0840215	-0.0667976
55	-0.00856392	0.0444851	0.0396397	0.0151765	0.028638	0.0122928	0.0360605	0.0700888	0.029156	-0.0137201	-0.0101918	0.141133	0.00493068	0.00181781	0.251294	-0.0279596	0.0186532	0.110103	0.0153605	0.138088	0.221241	0.0103651	-0.0128041	0.0570946	0.061354	-0.0208183	-0.0326705	0.0127508	0.0124498	0.323607	0.03403	-0.0224317	0.0274166	0.0294598	0.0135522	0.0987381	0.0491317	-0.0159439	0.0252583	-0.00367766	-0.00720496	-0.0301794	0.0104186	0.0159894	0.0565711	0.0356648	-0.0128236	-0.00935316	0.26903
56	0.00272093	0.0208951	0.0598413	-0.0159121	-0.00121351	-0.0122476	0.02366	-0.017387	-0.0214645	-0.00244313	0.0960942	0.0293773	0.180006	0.00216395	-0.0234469	-0.00940021	0.0642909	0.0188563	0.047452	-0.0218756	-0.0251574	0.0639642	0.00179697	-0.0541967	0.0148287	0.0126187	-0.000600774	0.0286846	-0.011282	-0.0131629	0.0327522	0.198146	0.0678068	0.0655442	0.0119804	0.0144931	0.0372151	0.0111739	0.0369993	-0.00261478	-0.0044264	0.038093	-0.0191986	0.0670637	0.0167326	-0.025113	-0.0346433	0.123276	-0.0164554
57	-0.000747455	0.0137042	0.00932537	0.001287	-0.00899617	-0.00959286	0.0695972	-0.0128032	0.0477711	-0.00487303	0.0529866	0.0503187	0.0481348	0.0130929	-0.0276269	-0.00506565	0.0393572	-0.00474073	0.0650394	-0.0268584	-0.0155836	0.0828608	0.0812722	-0.0395189	0.0310317	0.0447326	0.00529747	0.0325506	0.0131972	-0.0179669	0.0944175	0.426423	0.0264764	0.00542939	-0.000401218	0.0161062	-0.00900548	0.0436365	0.022624	0.0662652	-0.00152105	0.0283021	-0.00465799	0.0117471	0.0530707	-0.0226903	-0.0314922	0.26599	-0.0272981
58	0.00522843	0.014427	0.0165738	0.0111416	0.0240902	0.0676108	0.025234	-0.0181843	0.0138066	0.00389397	0.0559275	0.0255775	0.119273	-0.00249644	-0.0347547	-0.0024575	0.0735089	0.000160098	0.0457516	-0.0286602	-0.0320959	0.0759296	0.0667181	-0.0215247	0.075783	0.0479426	-0.0014877	0.0446567	0.00354866	-0.0133609	0.153012	0.408446	0.0216484	0.0492936	0.0406712	0.0747763	-0.0112686	0.113244	0.042548	-0.00528196	0.0167152	0.0429392	-0.0191332	0.0153263	0.0640395	-0.0196118	-0.0334571	0.181445	-0.0390609
59	-0.00149742	0.183631	0.000490195	0.0352473	0.0645154	0.0469325	0.0820576	0.0222174	0.0638393	0.00921257	-0.0208586	0.00895942	-0.0126479	0.0234499	0.0934326	-0.0188896	0.0395962	0.0253814	0.0709435	0.0548376	0.0636499	0.0664022	0.247352	0.070235	0.0382833	-0.010199	0.0706453	0.0316173	0.109786	0.0406511	-0.0109119	0.0177306	-0.00341431	0.0161366	-0.0128195	0.0127293	-0.0113365	0.0357709	0.000396004	-0.0112141	0.153986	0.0166587	0.169217	0.0679624	-0.00515644	-0.00952561	0.0772946	-0.0050383	0.0322635
60	0.000769684	0.101063	0.00975724	0.00422085	0.0173444	0.00277335	0.102727	-0.0189508	0.0504329	0.000605906	-0.0173699	0.0332967	0.0401099	0.00821965	0.00235011	-0.0138791	0.0346592	0.00563236	0.0403163	-0.0170061	0.00251171	0.115808	0.340997	-0.0413562	-0.000331284	-0.0122652	0.0282117	0.026025	0.0928863	-0.0126103	-0.0199925	0.165223	-0.000631061	0.0153913	-0.0253747	-0.0299364	0.00634961	0.010121	0.0119135	0.0711433	0.153206	0.0348476	0.0737194	0.10918	0.000343459	-0.0280267	-0.0285271	0.040961	0.0144621
61	-0.00695076	0.0963948	-0.014312	0.0259527	0.195563	0.114613	0.0546893	0.0698521	0.0894293	0.00775949	-0.0168118	-0.0173756	-0.0490307	0.0478941	0.101687	-0.0127163	0.0253577	0.0485748	0.0811175	0.0288425	0.194859	0.054462	0.142517	0.441097	0.0583844	-0.0412868	0.0791997	0.0174005	0.0854742	0.0182418	-0.0130004	-0.0126566	0.00899503	0.0118874	0.0286981	0.0950782	0.0129684	0.15211	0.0581137	-0.016262	0.158575	0.0574316	0.217674	0.0639807	-0.00467175	0.0104551	0.329148	0.0112448	0.060658
62	0.00246028	0.0344497	0.0210053	-0.00555144	-0.00147108	-0.0237318	0.0826611	0.0106996	0.0216054	-0.0023068	0.0705639	0.169217	0.00707816	0.00871671	-0.0089292	0.0030824	0.0355517	0.0520065	0.0365902	-0.0119349	0.0456603	0.0406236	-0.0186765	-0.0342013	0.016154	0.0048617	0.0247008	0.0318001	-0.00975336	0.0681368	0.0376285	0.0716734	0.0442743	-0.00967822	0.002396	0.0200217	5.89662e-05	0.0427863	0.000722334	0.0739606	-0.012683	0.0234766	0.0336446	0.0774461	0.017565	-0.00931681	-0.0212911	0.176186	0.0744215
63	0.00519598	0.00853709	0.0111631	0.165385	0.00270255	-0.0135209	0.05588	-0.0105322	0.0618063	0.00567378	0.110727	-0.00699342	-0.00487812	0.0136168	0.0209583	0.00274638	0.047419	-0.00458311	0.0537328	-0.00184808	-0.017596	0.052647	0.0575888	-0.0106551	0.0950908	0.229342	0.0340535	0.0317755	0.198024	-0.0109444	0.248271	0.11943	0.0921019	-0.00405734	0.0155642	0.0380402	-0.0224371	0.00555537	0.00333772	0.344917	0.0292499	0.0388391	0.0381861	0.0210094	0.0455549	0.0108645	0.00104063	0.231786	0.0312404
64	-0.00686118	0.0842605	0.0122601	0.104845	0.0664243	0.0395197	0.0643234	0.0355946	0.127286	0.00546988	-0.0106603	0.0304828	-0.0156897	0.00439948	0.137779	-0.0118327	0.0401906	0.029713	0.0567991	0.0715857	0.104482	0.075601	0.284538	0.157353	0.069429	-0.0115482	0.0619824	0.024615	0.196375	0.0614406	0.041034	0.0197015	0.0258157	0.0185462	-0.00218855	0.0943589	0.0498221	0.0318768	0.0244717	0.00244356	0.0999659	-0.0100203	0.146364	0.0270051	0.0784765	0.0279041	0.0988803	0.00957401	0.112105
65	0.00613946	0.00299061	0.323502	0.363143	0.0331949	0.051007	0.0350524	0.00680172	0.209764	0.0195163	0.102214	0.160893	0.153475	0.0102554	-0.0198862	-0.00202552	0.118296	0.150687	0.0687903	0.171261	-0.00385773	0.0746544	-0.0283904	-0.0145668	0.143418	0.362146	-0.00483101	0.0855495	0.125415	0.122864	0.320896	-0.0108332	0.119378	0.145106	0.129881	0.187517	0.250077	-0.0204348	0.189794	0.0336466	0.0417857	-0.0225379	0.0152721	0.0220999	0.316493	0.234196	0.05222	0.0782142	-0.0584563
66	-0.0109974	0.0199791	0.00381483	0.0872198	0.0792741	0.127872	0.0802436	0.0224294	0.236996	-0.000558014	-0.0128443	0.0583248	-0.00651601	0.0273954	0.0107374	-0.0151353	-0.00245969	0.0351077	0.103723	0.0523924	0.166276	0.103315	0.190115	0.378281	0.0474544	-0.0348448	0.0377456	0.0245969	0.0406533	0.0713724	0.0254868	0.052104	0.00994709	0.0598124	0.0205871	0.186918	0.0693986	0.0839968	0.0285915	-0.0238213	0.154055	0.00372753	0.0929419	-0.00745126	0.123545	0.0206741	0.180943	0.0116672	-0.0441918
67	-0.00329603	0.0200613	-0.0138701	-0.0113903	-0.00035995	-0.0319918	-0.0126819	-0.00801467	-0.0483676	0.00330485	0.0861381	-0.0263807	-0.0232145	0.0110593	0.170899	0.00196368	0.0647605	-0.0229741	0.00347183	0.0342575	-0.0333275	0.0236781	-0.0309476	-0.0531984	0.0410339	-0.0372549	0.0470606	0.0342507	0.0537518	0.0516754	0.0964402	0.0319031	0.155352	-0.0160386	-0.00604827	0.0767528	-0.0532057	0.0533038	-0.0278186	0.114897	0.00494859	0.0746422	-0.0245864	0.0397537	-0.0295208	-0.0387348	-0.0394987	0.0354964	0.412994
68	-0.000686811	0.0600767	0.00967959	0.0439682	0.191453	0.148818	0.0687865	0.0894786	0.169633	0.00654151	-0.024031	-0.00543148	-0.0556117	0.053582	-0.00702623	0.00644732	0.0261939	0.0746486	0.0753319	0.028816	0.226346	0.0461315	0.0601133	0.420474	0.0265148	-0.00734641	0.0758193	0.0194567	0.0349325	0.00519461	-0.0345746	-0.0347534	0.0268058	0.0407303	0.114816	0.0100562	0.0801701	0.0355498	0.248329	-0.00346797	0.146414	0.0688765	0.356118	0.0394144	0.0120257	0.234799	0.710142	-0.0161216	-0.0439153
69	0.00473703	0.0736422	0.0983002	0.021086	0.0879284	-0.00117626	0.00746273	-0.0274603	-0.0479524	0.0193418	0.107639	-0.0424731	0.0303353	0.0255054	-0.00529772	-0.0127228	0.0925581	0.073682	0.0273327	-0.0307828	-0.0413826	0.0532347	0.0097271	-0.0593494	0.00289955	0.0754269	0.0500366	0.0524117	0.12979	-0.0341045	-0.0191514	-0.000949015	0.0848855	-0.0198774	-0.0102742	-0.0354715	0.0325475	0.020502	-0.00514362	0.204543	0.0826329	0.127658	0.0125586	0.41983	-0.0339878	-0.0285152	-0.0354785	0.010451	0.117187
70	0.0173436	0.0802412	0.0403906	-0.0248528	0.0192661	-0.0306398	0.0971341	-0.00791187	0.00258604	0.00169424	0.0689816	0.151627	0.00216731	0.0194303	-0.00859409	-0.00933568	0.0677911	0.0882839	0.0392222	-0.0372318	0.0453714	0.0713309	0.0104306	-0.0662698	0.00102052	-0.0197563	0.0446319	0.051163	0.00110033	0.0350773	-0.00595023	0.0607787	0.0495133	-0.0246954	-0.02612	-0.0153177	0.00855417	0.0487005	-0.0116512	0.134966	0.02893	0.0536284	0.0288709	0.238482	-0.0083454	-0.0336251	-0.0473644	0.12574	0.194631
71	0.00785634	0.103019	0.0259246	0.0413019	0.0560741	0.02567	0.0372352	0.0317703	0.0554306	0.0124527	0.0278016	0.00470239	0.016277	0.0138165	0.0345601	-0.0116876	0.0793893	0.0261228	0.054063	0.0244281	0.0553446	0.0653366	0.0802106	0.0250146	0.0341842	0.00192152	0.0635503	0.0549177	0.0922526	0.00966032	0.00375395	-0.00305728	0.0333424	0.00911041	-0.00641367	0.00965402	0.0244647	0.00799648	0.00834325	0.0600965	0.091641	0.0305508	0.127733	0.129402	0.0230363	-0.00278094	0.0612857	0.0137077	0.0675534
72	0.0169807	0.0461295	0.457134	0.0469771	0.0544228	0.0632718	0.0697781	0.0116822	0.150192	0.0291975	0.0430257	0.298685	0.416369	-0.00128409	-0.0474397	-0.0217973	0.129188	0.401324	0.122887	0.0962174	0.139182	0.10422	-0.0197286	0.00736828	0.0343924	0.0176416	-0.00985659	0.067575	-0.00759216	0.138802	0.0464409	-0.00874131	0.0750488	0.228521	0.0409485	0.104661	0.666458	-0.0183889	0.0959723	-0.0370073	0.0180693	-0.0437833	-0.00581265	0.147625	0.246387	0.0665238	0.0276206	0.0333774	-0.066002
73	0.00185925	0.074574	0.0892541	0.224467	0.0486347	0.0026991	0.0617131	0.020755	0.101759	0.0158729	0.0249262	0.0140381	0.0625638	0.0105773	0.0647291	-0.0110619	0.0842759	0.0499563	0.0319483	0.123354	0.0191903	0.0797715	0.0512946	-0.047752	0.0333867	0.139904	0.0394384	0.0359434	0.283147	0.00435278	0.0544488	-0.00327439	0.0728258	0.0549084	0.01526	0.0069092	0.132239	-0.0141772	0.0236756	0.11428	0.113874	0.0297934	0.163255	0.147607	0.0336621	0.030944	0.0494919	0.0377485	0.0179816
74	0.00498476	-0.000354006	0.21369	0.137462	0.0702787	0.166456	0.0260597	-0.0268954	0.152637	0.0103141	0.0549208	0.15592	0.0617574	0.0311191	-0.0737523	0.0259272	0.0557944	0.113539	0.0604315	0.00679007	-0.0371886	0.0360096	-0.0537118	0.0453087	0.0573774	0.353444	-0.0325621	0.0761181	-0.00300117	0.0798347	0.117731	-0.0221663	0.0759186	0.149621	0.412746	0.098617	0.131206	-0.000560195	0.512544	0.0666064	0.0466119	0.0298944	0.0535922	0.00963685	0.23925	0.611702	0.271383	0.118969	-0.0782145
75	0.00319806	0.0556807	0.0803693	0.0818884	0.0345479	0.0113893	0.0392295	0.0416467	0.0459616	0.00209254	0.0186617	0.00499273	0.156595	-0.00468042	0.0491525	-0.0156597	0.0798033	0.0413701	0.0188493	0.139522	0.0431168	0.0486938	0.0263712	-0.0321716	0.0117234	0.00921852	0.031455	0.0124579	0.123189	0.00578091	0.0055307	-0.00748242	0.0582842	0.123132	-0.00048938	0.00899518	0.171284	-0.0162855	0.00155839	0.0165646	0.0930093	-0.00496371	0.0783266	0.11957	0.00696003	-0.00719711	0.0324092	-0.0010733	-0.00532448
76	0.00342469	0.025863	0.100769	0.0421824	0.0134399	0.0312013	0.0251872	-0.00484765	0.0154736	0.0020401	0.0863981	0.078297	0.0385164	0.0190538	-0.0274653	-0.0146834	0.112297	0.0541668	0.0753942	0.0177716	-0.00242926	0.0276398	-0.0207983	-0.0278602	0.117001	0.127819	0.0812727	0.0609129	0.0173326	0.0415811	0.164886	0.0276854	0.0606793	0.043278	0.126795	0.104023	0.0173055	0.0261602	0.0476762	-0.0104625	-1.75878e-05	-0.00149114	0.0127304	0.0200925	0.0640416	0.0159532	-0.00264014	0.175551	-0.0371182
77	0.00778713	0.0452073	0.0632047	0.322863	0.0477275	0.0521443	0.231025	0.0576692	0.706657	0.00216352	0.00941512	0.264941	-0.0145964	0.00295171	-0.00523409	0.0185483	0.0315164	0.0679107	0.170005	0.143782	0.216751	0.138982	0.204142	0.120316	0.0672895	0.102825	0.0485265	0.0454236	0.167879	0.161074	0.106056	0.00902446	0.0377499	0.0633497	0.0342688	0.0975117	0.160949	-0.0352631	0.0970735	0.0708549	0.109482	-0.0299424	0.373874	-0.0197998	0.309662	0.254082	0.190428	0.0998962	-0.0633302
78	0.000757455	0.0884154	0.0299443	0.0932014	0.0543848	0.0410908	0.0353434	0.0381918	0.0766487	0.00914089	0.0169786	0.0521703	0.0278344	0.0107757	0.0919601	-0.0097603	0.0747254	0.0462713	0.0413259	0.088261	0.0511048	0.0571693	0.0748848	0.0326156	0.0435103	0.0183087	0.0409259	0.0366023	0.110797	0.0718444	0.0342956	-0.00108692	0.0851249	0.0602106	0.0319735	0.0547933	0.0381596	0.0224133	0.0488072	0.0575076	0.124328	0.033867	0.133318	0.0752172	0.0501644	0.0504089	0.0727242	0.0339095	0.158299
79	0.0186623	0.110971	-0.00241962	0.0502813	0.0167862	-0.00455706	0.143862	0.0511555	0.197052	0.00107367	-0.000674218	0.0806668	-0.0196825	0.0112474	0.00177789	0.0141781	0.0358761	0.00525058	0.0820396	-0.00542342	0.0553822	0.0605781	0.127689	-0.0250765	0.00791605	0.0402736	0.0515723	0.0193075	0.105388	0.0191609	-0.011178	-0.00566157	0.00131728	-0.00987506	-0.0171813	-0.0216451	-0.0151051	-0.0140659	0.00776207	0.255131	0.0840417	0.0313448	0.428231	0.0685308	0.00816871	0.0804699	0.0876118	0.0805776	0.00978646
80	0.00715423	0.0600656	0.0711409	0.0633428	0.0546815	0.0231387	0.0476292	0.0149724	0.0482086	0.0154301	0.0650528	0.0487458	0.0382042	0.0110726	0.00288909	-0.00667557	0.0990751	0.0665226	0.041223	0.0287043	0.0203583	0.0565445	0.0309928	-0.00168548	0.0621156	0.0621194	0.0408519	0.0534013	0.0792686	0.0205635	0.0865652	0.0135365	0.0478885	0.029494	0.0640616	0.0578747	0.062847	0.0356308	0.0543428	0.0600508	0.0660491	0.0414684	0.0759473	0.11103	0.0509166	0.0275081	0.0255395	0.0989638	0.020571
81	0.00325839	0.0585656	0.0412737	0.0781612	0.0379433	0.010833	0.0359593	0.0169174	0.0492169	0.0168672	0.0526026	0.0322652	0.0304572	0.00782572	0.0162078	-0.00636308	0.0754138	0.0462855	0.0324971	0.0436834	0.0105877	0.061525	0.0382887	-0.0214329	0.0533256	0.0487952	0.0358687	0.042674	0.118872	0.00715224	0.0578413	0.00980385	0.0473893	0.0175222	0.0325731	0.0271426	0.0540848	0.00926169	0.034124	0.08255	0.0654322	0.0280615	0.0851103	0.0898846	0.0359496	0.0208514	0.0236217	0.0769737	0.0342938
82	-0.00761615	0.025148	0.0428698	-0.00126926	0.0803017	0.0300668	0.00682081	-0.010604	0.0152985	0.00493466	0.0870729	0.0365398	-0.00506659	0.0391858	0.0179855	-0.0128121	0.0479883	0.0620799	0.0498545	-0.0124069	-0.00264832	0.0377308	-0.00642011	0.0807612	0.0474909	-0.0119224	0.0420811	0.0508891	0.0118304	0.0358254	0.0657783	0.0792547	0.0528807	0.0155752	0.0637324	0.152092	0.0158072	0.29586	0.044223	0.063012	0.0454653	0.176025	0.00861331	0.0695867	0.0379361	0.0244085	0.0129143	0.076257	0.146187
83	0.0346274	0.0726982	0.0848528	0.0342916	0.0399781	0.0126255	0.0683584	0.0474428	0.0882331	0.0481011	0.0980899	0.107483	0.0912789	-0.000204222	-0.00903441	-0.00877164	0.222372	0.0911977	0.0635899	0.0105088	0.0489029	0.0708892	0.0565504	-0.0393792	0.0654082	0.0131453	0.0618324	0.0982598	0.046317	0.0221001	0.054215	0.0532701	0.0447292	0.0443432	0.00881667	0.0267919	0.12395	0.00457814	0.0146715	0.0200713	0.0382734	0.0178788	0.0723566	0.0827968	0.0804981	0.00298427	0.00261413	0.0941728	0.020989
84	0.0030543	0.0113107	0.300503	0.0411771	0.00669768	-0.00767936	0.0330847	-0.0148668	-0.0094411	0.00974906	0.111422	0.068519	0.200262	0.00930297	-0.0425668	-0.0236714	0.0829077	0.125758	0.0487761	0.00493067	-0.0204092	0.0255429	-0.0408403	-0.061763	0.0773429	0.194395	-0.00407011	0.0652636	0.00722346	0.00809661	0.139193	0.0197589	0.105397	0.063556	0.0772151	0.0644112	0.171133	0.00307596	0.055508	-0.00156308	-0.0181599	-0.0133082	-0.0101379	0.16105	0.0531574	0.00613599	-0.0355653	0.143619	-0.0514276
85	0.00764485	0.0598254	0.0620224	0.0163604	0.0285466	0.017356	0.0320329	-0.00240244	0.0316917	0.0113502	0.0715699	0.0478868	0.0942361	0.0065433	-0.00816655	-0.0077846	0.0948971	0.036573	0.0475272	0.00195831	-0.00588441	0.0581037	0.041949	-0.0271889	0.0481267	0.030386	0.0205946	0.0507805	0.0305688	0.0133271	0.0460443	0.113147	0.0551466	0.0456121	0.0191551	0.0254296	0.0492855	0.015746	0.0395626	0.0237761	0.0313802	0.0255771	0.0361322	0.085069	0.0477035	0.0204053	-0.00398889	0.103996	0.0130779
86	0.00700341	0.0176102	0.0135647	0.0529077	-0.000118951	-0.0149084	0.0494374	-0.0229776	0.0596951	0.00569795	0.0809432	0.0156369	-0.00125628	0.0140508	-0.0117036	0.0103354	0.0604981	-0.00539396	0.0776157	-0.0207676	-0.0271394	0.058266	0.115755	-0.0306586	0.0443315	0.0474191	0.0460748	0.0520888	0.113756	-0.0111084	0.0923916	0.161561	0.0554278	-0.00974437	0.00471373	0.0270675	-0.0226298	0.0393977	-0.0108968	0.237345	0.0570533	0.0629523	0.0292058	0.0175405	0.0497379	-0.00978332	-0.0197842	0.188226	0.0200324
87	0.00812713	0.052902	0.118996	0.0636943	0.0283081	0.0262042	0.0615416	0.0135182	0.119008	0.0165848	0.0734453	0.197933	0.0798673	-0.00317125	-0.0126935	-0.0115165	0.0909384	0.067698	0.0645925	0.0158811	0.0248617	0.0701921	0.0408585	-0.0192495	0.0599879	0.0514512	0.0237806	0.0567736	0.0425143	0.0611183	0.0822399	0.0382096	0.056347	0.0530478	0.040842	0.0575326	0.0828424	0.00151636	0.0566668	0.0727675	0.0388006	0.0226026	0.0818869	0.0785956	0.126617	0.0688513	0.00189256	0.112678	0.0170565
88	0.0279589	0.051953	0.0716416	0.0363098	0.062846	0.07067	0.0272404	0.0867238	0.110948	0.0630761	0.0552906	0.0765433	0.0459783	0.0182643	-0.0445237	0.0307404	0.148895	0.0676292	0.074503	0.0112761	0.0557434	0.0771828	0.0321028	0.0902901	0.0521177	-0.00929411	0.108171	0.131338	0.0200816	0.0337571	0.0458534	-0.00452607	0.0505912	0.0465756	0.0326066	0.0597072	0.0877076	-0.0023233	0.0732613	0.0413929	0.0708227	0.0341471	0.0817119	0.0325685	0.118619	0.0599722	0.103963	0.0340116	-0.00863545
89	0.0188991	-0.0132555	-0.0100543	-0.0185031	0.00395672	0.0255363	-0.013425	0.00984227	-0.0188518	0.0488401	0.0688723	-0.0023793	0.0535183	0.0228238	-0.0367473	0.0018522	0.0584396	-0.0112276	-0.00612998	0.0150918	-0.0260605	-0.00703161	-0.00595123	-0.0180863	-0.000924008	0.00124877	-0.00990047	0.0558946	-0.0227517	-0.0206749	-0.00372663	0.000362228	0.0185339	0.020158	0.0193633	-0.00102437	-0.0108624	-0.00608903	0.00672048	-0.0123947	0.0124518	0.0616576	-0.0128338	-0.00838543	0.00415148	0.0150766	0.025761	-0.00575997	-0.0476204
90	0.0440212	-0.0125125	0.0565557	-0.00228153	0.00102093	-0.00836854	-0.00396795	-0.00668627	-0.00233842	0.0584323	0.0276454	0.00188222	0.050338	0.0155974	-0.0345639	0.0592252	0.0222882	0.0619785	0.00127204	0.00196975	-0.0318683	0.0011242	-0.031078	-0.0475284	-0.00893034	0.0526952	0.0213432	0.0240041	-0.0150323	-0.0182188	0.0144182	0.00335668	0.0144855	0.0141614	0.0159063	-0.00458463	0.0757659	-0.00685774	0.0080939	-0.00379956	-0.0144054	-0.0135197	-0.0150274	0.0401865	0.0101624	-0.00173311	-0.0269379	0.00413202	-0.0382197
91	0.0279614	-0.00560213	0.0162632	-0.0064694	0.00259901	-0.000697928	-0.00117465	0.0305373	0.00365175	0.0593983	0.00176469	0.0124628	0.0188192	0.0178312	-0.00886832	0.0296333	0.0281267	0.0326513	0.00294162	-0.0182203	0.00233508	0.00407363	-0.014363	-0.0197995	-0.00133559	-0.00163637	0.00582316	0.0189947	-0.00515429	-0.00691337	-0.00372645	-0.00454524	-0.00216906	-0.00187326	0.00199076	-0.00607872	0.0223561	0.00157301	-0.000472751	-0.00771871	-0.0102017	-0.00876717	-0.00473039	0.000949755	0.00246104	-0.00458969	-0.0108011	-0.00219064	0.00417406
92	0.01862	0.0093042	0.0152113	0.0329128	-0.00689848	-0.0238247	0.0135488	-0.0135516	0.0155577	0.0276313	0.0201152	-3.77609e-05	0.0059605	0.106317	0.00216405	0.0554979	0.0103644	0.00596762	0.0319515	0.0142489	-0.0289759	0.011089	-0.0111303	-0.0649264	-0.00238333	0.0758231	0.0299289	0.0100916	0.045216	-0.00238685	0.0343392	0.0123216	0.0130563	0.00770393	0.00729574	0.00111134	-0.000284967	-0.00416252	-0.00417554	0.0495561	0.00623357	0.000540188	0.0100696	0.0197164	0.0054374	0.0070171	-0.0134223	0.0307097	-0.00352875
93	0.00199205	0.0111978	-0.00297842	-0.00400752	0.0341628	0.0503773	0.0011793	-0.0126316	0.00717895	0.0359952	0.00776223	-0.0103388	-0.0167946	0.104145	0.00638001	0.0352267	0.0195439	-0.00237984	0.0149285	-0.0261132	0.00581438	0.0224734	0.0562533	0.0947397	0.00403897	0.00653838	0.0254658	0.028204	0.0220004	-0.013699	-0.0025025	0.0345317	0.00870377	-0.00587036	0.0249264	0.0193624	-0.0131901	0.0609829	0.0240502	0.0202411	0.0524338	0.0463832	0.000260787	0.00798679	0.021773	0.00635513	0.0318996	0.0169931	0.00670699
94	0.0213971	0.00508822	0.0136919	0.00555466	0.0212008	0.0141399	0.00452032	0.000825247	0.0128306	0.0649081	0.0337778	0.00944081	0.0200825	0.0412061	-0.0254685	0.031205	0.0510434	0.0164415	0.0149462	-0.00503003	-0.00952917	0.0180812	0.00912385	0.00552358	0.00712695	0.0191303	0.018884	0.0298781	0.00449126	-0.00928971	0.0216558	0.00791773	0.0149084	0.0101513	0.0391841	0.00402988	0.0133648	0.0098854	0.0395946	0.0168046	0.00831563	0.0179181	0.0193821	0.0144798	0.0160656	0.0304671	0.035298	0.0156878	-0.0172017
95	0.0161705	0.00470853	-0.0222091	-0.00920019	0.00909021	0.0197291	0.00489553	-0.00369373	0.00690683	0.0322422	-0.0248546	-0.0282251	-0.0213838	0.0429743	0.00670079	0.0631166	0.00583582	-0.0270883	0.00598107	-0.0378699	0.00500455	-0.000765915	0.0738728	0.0620538	-0.012258	-0.0251143	0.0274382	0.0239543	0.0221228	-0.0244229	-0.0312469	0.0165362	-0.0173205	-0.0202366	-0.000852277	-0.0161284	-0.030532	0.0297668	-0.0094774	0.00347267	0.0225061	0.00648287	0.000787228	-0.00553934	-0.015863	-0.0210377	0.00160336	-0.0209023	0.0231486
96	0.0179584	0.00334398	-0.0263427	0.00738939	-0.00662668	-0.00578438	0.00491683	-0.0141404	0.0135245	0.0278538	0.0312691	-0.0198907	0.0062993	0.0362348	0.0110148	-0.0102039	0.00390369	-0.0249364	0.0204114	-0.0208437	-0.0110627	0.0102969	0.0890671	0.0111181	-0.000194058	-0.0161241	0.0197107	0.00182618	0.0284654	-0.0233393	-0.0146725	0.0614816	-0.015045	-0.0228209	-0.0224102	-0.00692349	-0.0295625	0.0155923	-0.0232584	0.0198637	0.0183677	0.0234038	0.00538643	-0.00266551	0.00963884	-0.0343044	-0.0236905	0.0134668	-0.0121066
97	0.0695629	0.00924942	0.00463764	0.0410252	0.00776207	-0.00105244	0.0569003	0.144982	0.12366	0.0623652	0.0602332	0.040759	0.015573	0.0641777	-0.0154505	0.0341598	0.0952968	0.0338427	0.0450451	0.013912	0.0546291	0.0362677	0.0303986	0.0141337	0.0165168	0.00823447	0.0722299	0.0337373	0.0248203	-0.00402953	0.0328124	0.00219276	0.013754	0.0195286	-0.00762403	0.0112484	0.0715113	-0.0132828	-0.00612351	0.0228968	0.00501213	-0.0263744	0.10937	0.0107598	0.0220196	-7.56823e-05	0.0436678	0.0480681	-0.0408161
98	0.0166654	-0.00246667	-0.00738257	0.016363	-0.0146595	-0.0230812	-0.0108722	-0.00287981	-0.0155153	0.0620493	0.0399747	-0.00959939	0.00745729	0.0309532	0.0553457	0.0370993	0.0442348	-0.00692541	0.00392223	0.0604993	-0.0331044	-0.00637662	-0.0208684	-0.0502261	0.00823668	0.0244357	0.000791314	0.0293798	0.021391	-0.00631704	0.0575493	0.00431619	0.0217495	-0.00881195	-0.00582219	0.0122127	-0.0118317	-0.00660758	-0.02082	0.00611232	-0.0106389	-0.0235251	-0.0229663	-0.000102022	0.00748463	-0.0199596	-0.027464	-0.00263769	0.0442895
99	0.0136068	-7.11267e-05	0.00327481	0.00464647	0.00395942	-0.00579213	-0.00128131	0.00717411	0.0016368	0.027843	0.0319456	0.000916993	0.0250495	0.0483018	0.00776796	0.0132607	0.0375636	0.00300361	0.00351374	0.0374599	-0.0273453	0.000101754	-0.00827854	-0.0320298	0.00182546	0.0157997	0.0113496	0.0256921	0.0153008	-0.000550171	0.0144632	-0.000252721	0.0145354	0.0143313	0.00678165	0.00434297	0.000883009	0.00212468	-0.0022314	0.0116583	0.00581213	0.00104241	-0.000254189	0.0114743	-0.000983583	0.00523765	-0.00343292	0.0095319	-0.00888843
100	0.0432128	-0.0120868	-0.00722791	0.0609577	-0.00904687	-0.0146144	0.00343523	0.00473131	0.0573671	0.0548294	0.0411145	-0.00651256	0.00363992	0.000184418	-0.00143292	0.0424725	0.0269748	0.00102906	0.0254901	0.00854361	-0.0143468	0.0100125	0.0276996	-0.0266604	0.00917977	0.0238571	0.0231664	0.0101924	0.0641713	-0.00971825	0.0456153	0.0179331	0.00476033	-0.0119927	-0.0184894	0.00827962	0.00232394	-0.0170537	-0.0193979	0.0408892	-0.0132271	-0.0271311	-0.00608841	-0.0183528	0.0394575	-0.0121672	-0.0149627	0.0217187	-0.0247255
101	0.0229651	-0.0203895	-0.0203015	-0.0401815	-0.0111474	-0.0227618	-0.025865	0.107172	-0.0529028	0.00969254	-0.0266168	-0.0160727	-0.0336308	0.0118952	0.0744548	-0.00256936	-0.0407824	0.0217974	-0.038263	-0.0139155	0.0663798	-0.0295512	-0.0567057	0.00589871	-0.00835009	-0.0436337	-0.0436724	-0.0119576	-0.0365668	0.0281198	-0.0441871	-0.0125046	-0.0218931	-0.0423913	-0.0303222	-0.0264461	-0.0289351	-0.00554831	-0.0250235	-0.040903	-0.0490111	-0.0379849	-0.0544755	-0.0197865	-0.0416687	-0.0370389	-0.0389364	-0.0392338	0.0852332
102	0.0321342	-0.0118459	-0.0171396	0.0208434	-0.0212429	-0.0158349	-0.00672075	0.0117516	0.0013097	0.0413167	0.0110527	-0.0200116	-0.0186722	0.0094589	0.0017814	0.0478329	0.021505	-0.016734	-0.00441322	-0.0176634	-0.0211938	-0.0119371	0.0102028	-0.0116011	0.013682	0.00091672	0.0396641	0.0141769	0.0210868	-0.0267945	0.037796	-0.00260599	-0.0114489	-0.0189547	-0.0110016	0.0102858	-0.0307676	-0.00715569	-0.0196094	-0.020246	-0.0153176	-0.0327788	-0.0206438	-0.0307524	0.0109914	-0.0282985	-0.0343099	-0.0113367	-0.00583189
103	0.032881	-0.00859074	0.0133853	0.00147902	-0.011555	-0.00685575	-0.0119685	0.00808052	-0.0112454	0.0597854	0.0511207	0.000372449	0.0684038	-0.00246941	-0.0236346	0.0235293	0.073204	-0.00278977	0.00369966	0.038866	-0.0411794	0.000325605	-0.0195595	-0.0484461	0.00455795	0.0145489	0.0396606	0.0455131	-0.00934891	-0.0247851	0.0223933	-0.00291101	0.0211154	0.023564	-0.00263499	0.00692671	0.00344906	-0.00776152	-0.0228958	-0.0100473	-0.00144962	-0.0185299	-0.0255413	-4.94401e-05	0.00355472	-0.0229017	-0.0297734	0.000583226	-0.038434
104	0.0114407	0.00897287	0.0064099	-0.0112283	-0.00248635	-0.00477102	0.0034084	0.000223242	0.00623725	0.0107195	0.0139053	0.00711931	0.000340239	0.098988	-0.0217039	-0.000612291	0.020049	0.00299769	0.0265021	0.00999702	-0.0155804	-0.0045076	-0.0207409	-0.029344	-0.000620139	0.00851741	0.0520651	0.0123075	-0.015769	0.0027974	0.000659211	-0.0160364	-0.0061257	0.000914817	-0.00751982	-0.00199761	-0.00117654	-0.0132993	-0.00580264	-0.00548306	0.00800835	-0.0134526	0.00131714	-0.00734839	0.013697	0.0045706	0.00281843	-0.00578436	-0.0350875
105	0.0195238	-0.0109414	-0.00105416	-0.00855291	0.0025983	-0.0177119	-0.0112497	0.0485685	-0.0171245	0.0266547	0.00879226	-0.00224642	-0.0136181	0.0232287	0.051763	-0.00685973	0.0130226	0.0234285	-0.0168814	-0.00401108	0.0164135	-0.0152391	-0.0283503	-0.00450322	0.00637092	-0.0167064	0.00662018	0.00921205	-0.00679139	0.0243514	0.00783442	-0.0162314	-0.00676576	-0.0213881	-0.0127089	0.0216905	0.00477711	0.0134602	-0.0161525	-0.0241176	-0.0321096	-0.0360837	-0.0304971	-0.0130566	0.0067058	-0.0183348	-0.0295725	-0.0179918	0.0598168
106	0.0136729	-0.0227952	-0.0278842	-0.0284395	-0.00458617	0.00818642	-0.0188921	0.0131098	-0.0260436	0.021056	-0.00856441	-0.0186196	-0.0134847	0.0168718	-0.0233873	0.0183003	-0.00578727	-0.0199213	-0.0251368	-0.0267742	-0.00434875	-0.0207625	-0.027865	0.0160851	-0.0199574	-0.0262407	-0.0103714	-0.0018427	-0.0381846	-0.0209676	-0.0258937	-0.0217206	-0.0220629	-0.0252097	-0.0157499	-0.024805	-0.0200639	-0.0132334	-0.000342202	-0.0245261	-0.0142346	0.0112029	-0.0285646	-0.0344179	-0.0161866	-0.00282495	0.0144296	-0.0281951	-0.0262703
107	0.0249123	0.0113577	0.0159919	0.0277545	0.016178	0.008993	0.0146825	0.0253354	0.0339553	0.0353919	0.0345492	0.0182858	0.0232896	0.0267328	0.00547687	0.0149245	0.0580673	0.0222847	0.0287708	0.00261784	0.000145114	0.0195418	0.0380907	0.0106389	0.0258574	0.0138668	0.0210098	0.0417823	0.0336972	0.00670699	0.0351014	0.0252959	0.0138271	0.0122188	0.00313203	0.0356061	0.0330027	0.0127729	0.00603226	0.0234074	0.0135312	0.00709854	0.0183876	0.0156354	0.0418421	0.00603633	0.0116274	0.0231787	0.00744518
108	0.0340143	-0.00855653	0.0426897	0.0323694	0.00252987	-0.0103193	0.00306433	-0.00243817	0.00967562	0.0629423	0.0554139	0.00425535	0.0468861	0.019986	-0.0200034	0.0486263	0.0544845	0.0101608	0.0120397	0.0278192	-0.035879	0.0121261	-0.018181	-0.0516348	0.00134666	0.0656676	0.011332	0.0380241	0.0218803	-0.0137253	0.0406726	0.0021493	0.0386017	0.0109933	0.00509233	0.00649888	0.0454701	-0.000255299	-0.00767681	0.0371903	-0.00604251	0.00978286	-0.00222781	0.0430691	0.0105196	-0.0034292	-0.0124049	0.0236806	-0.0182855
109	0.0235587	0.00660588	0.00340787	0.0078144	0.0157109	0.0102893	0.002556	0.0334961	0.00153021	0.0437839	0.0199981	0.00258877	0.0101383	0.0409131	0.0159423	0.0176567	0.0363955	0.0137984	0.0179666	-0.00978484	0.0122086	0.00513689	0.0167505	0.0315458	0.0104363	-0.00515101	0.0144027	0.0207573	0.0122977	0.00138148	0.00254992	0.00103714	0.00730449	0.000577899	-0.000441682	0.015816	0.00592589	0.00833501	0.0109052	0.00447647	0.0049595	-0.00377009	-0.000264458	0.00314532	0.0238717	-0.00596608	-0.00134068	-0.000785413	0.0249044
110	0.0103276	0.00300047	-0.00275473	0.0161995	0.00731182	-0.00423436	0.000103531	0.0316	-0.00326296	0.0340981	0.0131137	-0.00453437	-0.00712164	0.0311278	0.0449589	0.0227184	0.0126511	0.0161175	-0.00204022	0.00852023	0.0129463	-0.00240713	0.0153174	0.01484	0.020099	-0.00782563	0.0122322	0.0143506	0.0277617	0.00455798	0.0317264	0.00652516	-0.0020566	-0.0181005	0.00670648	0.0340714	-0.00309054	0.0232618	-0.000683691	-0.0122284	-0.0147851	-0.0151415	-0.00812466	-0.00983461	0.00938979	-0.0173363	-0.0194729	-0.0110574	0.043172
111	0.00213465	-0.0190003	-0.0139856	-0.0114842	0.0156852	0.055882	-0.00397079	-0.0165957	-0.00788011	0.0298057	-0.0154496	-0.0165375	-0.014151	0.0511822	-0.0356632	0.093147	-0.00791925	-0.017875	-0.0103133	-0.044593	0.00717548	0.00222335	0.0471779	0.105931	-0.0157878	-0.029908	0.00129321	0.0189352	-0.00691333	-0.031258	-0.0356389	4.82181e-05	-0.0115198	0.00344402	0.0401039	-0.0198715	-0.0189095	0.0275985	0.0424824	-0.0255485	0.0213699	0.0221952	-0.0146179	-0.0263084	-0.00897422	0.0187401	0.0626213	-0.0230924	-0.0470454
112	0.0041888	-0.0062079	-0.011167	-0.0118203	0.00516391	0.0217457	-0.00933766	-0.0269025	-0.0215741	0.0142773	0.00120775	-0.0116718	0.00895557	0.00287622	0.015775	0.0115815	-0.017011	-0.0189404	-0.0211606	-0.0226573	0.0108216	-0.00199377	-0.00126466	0.0447733	-0.00996839	-0.0217066	-0.0288605	0.000975074	-0.00893986	-0.00892115	-0.0205767	0.00277698	-0.0135638	-0.0173913	-0.00974868	-0.0220837	-0.0218299	-0.00634393	0.00587002	-0.00886057	-0.000970031	0.0147497	-0.034723	-0.01712	0.00777824	-0.00841599	-0.00137713	-0.0173448	0.0502243
113	0.0428437	0.00341289	0.0152663	0.0210058	0.00486017	-0.00112397	0.0113104	0.0299392	0.046489	0.078412	0.0173075	0.0339426	0.0227579	0.00196901	-0.0281079	0.0246214	0.111145	0.01864	0.0134495	-0.00362002	-0.0227985	0.0238206	-0.000151934	-0.0514306	0.0180042	0.00986979	0.0584824	0.052957	0.0146228	-0.0040279	0.00517243	-0.00673483	0.00552014	0.00939861	0.0112344	-0.00150909	0.0282729	-0.0184311	0.000922137	0.0388771	0.00672136	-0.00610784	0.0437897	0.0108126	0.0280189	0.0148029	0.000895726	0.0113173	-0.0128457
114	0.0183679	-0.000722995	-0.00825732	-0.01128	0.0136496	0.00173815	-0.00858715	0.0455682	-0.0294113	0.0128016	-0.020127	-0.0234148	-0.0318086	0.0499373	0.0898996	0.0315524	-0.0207843	0.0372787	-0.0219329	-0.026673	0.0750646	-0.0123406	0.0320351	0.0622774	0.00126124	-0.034084	-0.0340481	0.000486121	0.00376351	0.01761	-0.0332881	-0.0107247	-0.0144319	-0.0293428	-0.0103502	-0.0214271	-0.0217197	0.00732499	-0.0104021	-0.0299777	-0.0215991	-0.0106241	-0.00862081	0.00982367	-0.0372428	-0.0178384	-5.35733e-05	-0.0327766	0.126725
115	0.0166243	-0.0154518	-0.0290356	-0.0134934	-0.00672152	-0.00160407	-0.0136967	-0.00325574	-0.0261458	0.0215789	-0.00309294	-0.0313232	-0.00212433	0.0447479	0.00710824	0.0474152	0.0104439	-0.0289268	-0.0173311	-0.020579	-0.0245979	-0.0198351	-0.000798621	-0.00873002	-0.0209266	-0.0190242	-0.0215397	-0.0106956	-0.0104924	-0.0322884	-0.0265979	-0.00280542	-0.012697	-0.0231567	-0.00717629	-0.0272264	-0.0298965	-0.0145832	-0.0144371	-0.024703	-0.0143246	-0.00406307	-0.0169614	-0.0140197	-0.0285344	-0.0123227	-0.0152394	-0.0202683	0.00476974
116	0.0435536	-0.0267333	0.0254729	-0.0176696	0.0163408	0.00892105	-0.0164098	0.0626112	-0.0196869	0.0465028	0.00375317	-0.00813893	0.013179	0.138416	0.0051525	0.0194629	-0.00132492	0.0741	-0.0148431	-0.0133192	0.0173287	-0.00894963	-0.030643	0.0343189	-0.0158286	-0.00967085	-0.0101592	0.0149506	-0.0305646	-0.00327877	-0.0243324	-0.0127404	-0.012076	-0.0117959	0.00355787	-0.00212458	0.0617863	0.00800524	0.0225741	-0.0298144	-0.0315906	-0.010175	-0.0337129	0.00563243	0.00966132	-0.00889679	-0.00221083	-0.018731	0.00672944
117	0.0262056	-0.00827883	-0.0231259	-0.0290603	-0.00774203	0.00291375	0.00351123	0.0866524	-0.0147639	0.00289286	-0.0347076	0.0176526	-0.0209278	0.0180896	0.0720212	0.0363781	-0.0282341	0.0152766	-0.0317296	-0.0210867	0.0904573	-0.0210309	0.00489798	0.0355482	-0.0134221	-0.0507533	-0.0345214	-0.00300908	-0.0275997	0.043565	-0.0486288	-0.0271007	-0.0256303	-0.0291421	-0.0231844	-0.0398332	-0.0225935	-0.0197708	-0.0222442	-0.0416956	-0.0330575	-0.027346	-0.0106252	-0.0324218	-0.0337358	-0.0248489	-0.0261503	-0.0376909	0.0998393
118	0.0479051	0.0264571	0.0245857	-0.00137811	-0.00312192	-0.0102107	0.0284564	0.0431677	0.0522022	0.0647647	0.0371837	0.0503746	0.0591216	0.00434324	-0.0164608	0.0247876	0.081462	0.036219	0.0233298	0.000933403	0.00202339	0.0224631	0.0197031	-0.0483542	0.00345411	-0.00528964	0.0407604	0.0514722	0.0039993	-0.00331553	-0.00499415	-0.000285176	0.00598344	0.011577	-0.00435853	-0.00627953	0.0555465	-0.0236017	0.000169078	0.0018286	0.0185624	-0.0167754	0.0533998	0.0200469	0.0238095	-0.00610186	-0.00769333	0.0133507	-0.0260273
119	0.0250031	-0.0100774	-0.0085143	-0.0101464	-0.00439678	-0.00919577	-0.010153	0.0224963	-0.0120874	0.0396225	0.0144812	0.000276643	0.0123109	0.0118959	0.0248463	0.00543571	0.0208815	0.00583206	-0.0134933	0.00837319	-0.00298197	-0.0030041	-0.0247895	-0.0162667	0.00510317	-0.00351313	-0.00874727	0.0111179	-0.0101346	0.006038	-0.00220962	-0.00237882	0.000362432	-0.00985175	-0.000568756	-0.00297537	-0.00170754	-0.0010491	0.00087052	-0.004489	-0.0182361	-0.00528122	-0.0235412	-0.0124821	0.00739991	-0.00421474	-0.0147561	-0.00718827	0.0286542
120	0.0446354	-0.0242066	-0.00129079	0.00699304	0.00271018	0.00588193	-0.00776163	0.000559323	0.0148026	0.0541419	0.0183485	-0.00887527	-0.00325138	0.095384	-0.0229683	0.0581978	-0.00762793	-0.00521231	0.00520538	-0.0190927	-0.00963102	-0.0138404	-0.0248146	8.08909e-06	-0.00924005	0.0585542	-0.0151192	0.00740286	-0.0213474	-0.0195485	-0.00605598	-0.00603578	-0.00570994	-0.0103179	0.0195128	-0.0201532	0.00932465	-0.00110531	0.0363096	0.0317643	-0.025869	0.0257845	0.00628201	-0.0224041	0.00697156	0.0388116	0.0267569	0.0142744	-0.024779
121	0.0293611	0.00154455	0.0118611	-0.0183574	0.0152427	0.0150335	0.00302171	0.0684562	0.0142992	0.0261814	-0.00304588	0.0134917	-0.0153929	0.047575	0.0364952	0.0530742	0.00442453	0.0529836	-0.000840586	-0.0112533	0.0612311	-0.00680699	-0.0191015	0.0273794	-0.0116465	-0.0134501	0.00291429	0.0193052	-0.00227769	0.0170118	-0.0119923	0.00115658	-0.00232309	-0.00742538	0.0230219	0.00144385	0.0235891	0.0156944	0.025905	-0.0183519	-0.0143916	-0.00867169	0.00473718	0.00252147	-0.00228665	0.0187469	0.0231297	-0.0156108	0.059318
122	0.00870083	0.0129156	0.0328272	0.0189693	-0.00262222	-0.00941979	0.0209154	-0.0144582	0.0220172	0.0179757	0.040515	0.0263793	0.0197773	0.135218	0.00323962	0.00688999	0.0410109	0.0344708	0.0417196	0.0146363	-0.0122991	0.0165114	0.0128997	-0.0332099	0.0309391	0.038244	0.0534281	0.0156938	0.0185046	0.0234349	0.0419145	0.0348195	0.015718	0.0154157	0.0139188	0.0302264	0.0100633	0.0194748	0.000308469	0.025039	0.00370795	0.00125558	0.0132478	0.0232657	0.028041	-0.00342367	-0.0225384	0.0443077	-0.00910022
123	0.0232761	0.0142877	0.0099114	0.091447	0.00203524	-0.0174126	0.0380318	0.000349504	0.0870067	0.00928041	0.0256351	0.0191494	0.0122847	0.123954	0.00908248	0.0105607	0.0345483	0.0191085	0.051057	0.0339363	-0.02093	0.0326619	0.0350043	-0.0433179	0.0283824	0.0586717	0.0312219	0.00641102	0.0887106	0.0104702	0.069	0.0354374	0.0207144	0.0220847	-7.78523e-05	0.0349071	0.0121696	0.00765257	-0.000321132	0.0969795	0.0220992	-0.000122354	0.0493524	0.0269294	0.041384	0.0200437	-0.00656773	0.0703482	-0.0201959
124	0.0165109	0.00239443	0.00232213	-0.00110055	-0.00155658	-0.0205981	0.00111164	0.0676183	-0.000389556	0.022727	0.00691197	0.00636333	-0.0186687	0.0308653	0.0666954	0.0218717	-0.00674797	0.0436464	0.000491169	0.00591582	0.0535018	-0.0125331	-0.0123171	-0.00563782	-0.00344016	-0.0141873	-0.00374943	-0.00230548	0.00928262	0.0405442	0.000818137	0.000933928	-0.00344617	-0.0207136	-0.00724227	0.0256148	-0.00568805	0.0191095	-0.0135857	-0.0166705	-0.0303629	-0.0332743	-0.0211734	-0.00725704	-0.00716017	-0.0180038	-0.0290885	-0.0188322	0.0555341
125	0.00688506	-0.0244779	-0.0173932	0.00968101	0.00263263	0.00751458	-0.00430969	0.0393719	0.0149211	0.031068	0.0029677	-0.0131655	-0.0247504	0.0371731	0.00185398	0.0386145	0.00482733	0.000127215	-0.00324438	-0.0292177	0.00131811	-0.00388919	0.0356095	0.0622837	0.00695538	-0.0196104	0.00940304	0.00186144	0.0199521	-0.0204482	0.0149027	0.0348923	-0.0109537	-0.025429	-0.00666404	0.0388579	-0.00838953	0.0376538	-0.00618516	-0.0105173	-0.00885488	-0.0109668	-0.022199	-0.0209675	0.0140248	-0.0224005	-0.0181682	-0.0131736	-0.0087937
126	0.0242462	0.00765721	-0.000132668	-0.000208845	-0.0106493	-0.019977	0.00303494	0.0364943	0.021943	0.0689381	0.0264027	0.0253328	0.0155019	0.00976385	0.0163877	0.0207835	0.0712305	0.00408148	0.0122552	0.0438869	-0.0097685	0.00241729	-0.0239653	-0.0585564	0.000757889	0.00913131	0.0292659	0.0294979	-0.00492264	0.00787869	0.000702902	-0.00749354	0.00534103	-0.00392272	-0.0142641	-0.0100536	0.0127635	-0.0228044	-0.0171343	0.0061204	-0.00801181	-0.0104816	0.0146768	-0.00838196	0.00884318	-0.0114755	-0.0110622	-0.0050928	0.015803
127	0.0262859	-0.0168198	-0.0133854	0.000672504	-0.00333036	0.00343616	6.1146e-05	0.0223732	0.022924	0.0300916	-0.0016074	0.00834002	0.00117431	0.03371	-0.00146139	0.0996321	-0.00791513	-0.0189321	-0.0126862	-0.00329864	0.00564943	-0.0137241	-0.00920384	0.00926047	-0.022827	0.00144182	-0.0196557	0.00121261	-0.00347153	-0.0115102	-0.0137265	-0.0100706	-0.00318336	-0.0188201	-0.0038376	-0.0223919	-0.0154871	-0.0048062	-0.00662915	0.00312116	-0.0118391	-0.000193683	0.0196521	-0.0169806	-0.0155886	0.0119997	0.0109944	0.00452958	-0.00601404
128	0.0237597	-0.0284147	-0.0146451	-0.0016259	-0.0103652	0.0152545	-0.00147517	-0.0145714	0.0295517	0.0322523	-0.0189966	-0.00296993	-0.0121492	0.00560062	-0.0429571	0.127438	-0.0257115	-0.0234426	-0.0131376	-0.0371965	-0.00464998	-0.0103395	0.0149541	0.0347092	-0.0322367	0.000812377	-0.012236	-0.00744454	-0.00811623	-0.0328314	-0.0354487	-0.00845432	-0.0144514	-0.0139379	0.0215246	-0.0367494	-0.0153386	-0.000349912	0.03172	-0.00486243	-0.00944942	0.0108356	5.43542e-05	-0.0369783	-0.00332788	0.0294152	0.0218434	-0.00877986	-0.0607825
129	0.0336881	-0.00592706	-0.000585598	0.00173464	0.00118129	0.00464108	0.00454598	0.0132187	0.015548	0.042197	0.019264	0.00231264	0.0206832	-0.00142647	-0.0171208	0.0614813	0.0337005	-0.000112143	-0.00115201	-0.013985	-0.00523401	0.00505558	0.0151747	0.0061192	-0.00550686	0.000562761	0.00421977	0.0182492	-0.00404574	-0.0200433	-0.00886473	-0.00213538	-0.00467509	-0.00113184	-0.00168114	-0.012325	0.00824044	0.000137904	0.0106387	0.00556132	-0.00406182	0.000214474	0.00541256	-0.000909747	0.00201639	0.00286318	0.00218495	0.00248872	-0.0243611
130	0.00646523	-0.0187973	0.00295976	-0.0017469	0.0368668	0.0662997	-0.00593301	0.00417317	0.0100189	0.0337924	-0.0131931	-0.009122	-0.00741374	0.0988295	-0.0320797	0.107659	0.0161301	-0.00257369	-0.00926742	-0.0329754	0.0142234	0.00513055	0.0338737	0.11906	-0.0155102	-0.00875073	0.00817004	0.0397345	0.0089746	-0.0235244	-0.0144891	-0.00169565	0.0116833	0.00977007	0.068323	-0.00610838	0.00431174	0.0311015	0.0764231	0.000299021	0.0289722	0.0485836	0.00550326	-0.00839068	0.00173173	0.0499965	0.104103	-0.00575726	-0.0470629
131	0.0211591	-0.00920475	-0.00555618	-0.0230193	-0.0100021	0.00238708	-0.0116311	-0.0067248	-0.0169382	0.0357434	0.00871815	-0.0166729	0.0514934	0.00326386	-0.0311682	0.0375145	0.0133895	-0.00679139	-0.0100257	-0.0158565	-0.0208368	-0.00961647	0.00721033	-0.00498831	-0.0228899	-0.015165	-0.00595371	0.0186345	-0.024729	-0.0295257	-0.0308065	-0.00488578	-0.0071647	0.00283741	-0.0127174	-0.0234064	0.0163225	-0.0022223	-0.0114794	-0.0219796	0.00303949	-0.00537046	-0.0304981	-0.00847323	-0.0173293	-0.0224559	-0.0263717	-0.0211561	-0.050746
132	0.0330443	-0.0119263	0.00348328	0.0145454	0.0114883	0.00700923	-0.0139782	-0.00997548	0.00798077	0.0564171	0.0022696	-0.0158274	-0.00439568	0.106476	-0.00801814	0.051822	-0.00457557	0.00685774	-0.00153031	-0.0142817	-0.000885877	-0.00349919	0.00196443	0.0296382	-0.00502025	0.0412336	-0.0116763	0.00730799	0.000807204	-0.0235166	-0.00263927	-0.0147961	0.00115871	-0.0117159	0.0318115	-0.010103	0.00806066	-0.00244305	0.0440568	-0.000379697	0.00243065	-0.0021525	-0.00830021	-0.0114572	0.00614145	0.0277384	0.0368807	-0.00486954	-0.0150953
133	0.0370486	-0.00398104	0.0347123	0.0214107	0.00802375	0.0169375	0.0180734	0.0311472	0.0550284	0.0368356	0.0627035	0.0648302	0.0364876	0.137386	-0.0222446	0.0366208	0.0690885	0.0230675	0.0335325	0.0263599	-0.0251041	0.0174603	-0.0242336	-0.0376271	0.0170544	0.0785171	0.0147788	0.0367232	-0.00447609	0.0213704	0.0490162	0.0125172	0.0296112	0.0267479	0.0575795	0.0334564	0.0259684	0.0090333	0.0484262	0.0364361	0.00339401	0.0271462	0.0331009	0.00682054	0.0668499	0.0920138	0.0469558	0.0796631	-0.028218
134	0.00226912	-0.0266373	-0.0264223	-0.0187406	0.0250595	0.0444509	-0.0227786	0.00264842	-0.0125866	0.0288755	0.00726977	-0.0171771	-0.00902774	0.0951457	-0.0291533	0.00182786	-0.0128081	-0.0191901	-0.0203277	-0.0173121	0.0153662	-0.0103219	-0.0147669	0.0909522	-0.0250306	-0.0200847	-0.0242923	0.00128461	-0.0281926	-0.0199425	-0.0336933	-0.00514375	-0.00190836	-0.0156125	0.0076794	-0.00548263	-0.0137869	0.0115073	0.038437	-0.0185301	0.0154907	0.0681417	-0.0163056	-0.0266114	-0.0117835	0.0392934	0.100387	-0.02258	-0.0507413
135	0.00780716	-0.0197919	-0.00714316	-0.0185253	0.022462	0.031965	-0.0181429	0.00726572	-0.0168744	0.037119	-0.00896337	-0.0261179	-0.0212478	0.0516038	-0.012665	0.0541095	-0.0124586	0.00871589	-0.0189379	-0.0345196	0.0137951	-0.0181367	0.00362278	0.0816313	-0.0159952	-0.0122696	-0.0210243	0.00616706	-0.0168882	-0.0236706	-0.0329265	-0.00691393	-0.00784328	-0.0188436	0.0269896	-0.0120603	-0.00574267	0.0404967	0.0326479	-0.0263907	-0.0017797	0.0218875	-0.0209364	-0.0152031	-0.0211388	0.00535991	0.0307069	-0.0192891	-0.00743091
136	0.00819953	0.000118925	0.00248584	0.00171218	0.0178418	0.0131634	0.000962744	0.0175689	0.0121427	0.0364302	0.0100651	0.000286871	0.00107301	0.0407655	0.00462505	0.0175651	0.0234562	0.0135763	0.0102896	-0.00918681	0.00541191	0.00125213	0.00771038	0.0216622	-0.00235931	-0.00599615	0.00892917	0.0132478	-0.00169203	-0.00600294	0.0011239	0.00562685	0.00372156	-0.00440246	0.0114535	0.0032153	0.0112588	0.0113059	0.0117905	0.00310035	0.00274136	0.0154935	0.00259921	-0.00195354	0.00680727	0.000961518	0.0161454	-0.000372116	0.00594265
137	0.0372899	-0.0153679	-0.0102255	0.0223989	-0.00762896	-0.00455989	0.0186995	0.000354347	0.0613271	0.0382132	0.00372613	0.0155139	0.0128118	0.00452689	-0.0197707	0.070413	0.0109514	-0.0111751	0.0260587	-0.024155	-0.0254909	0.0231654	0.084539	-0.0078259	-0.0103678	-0.00226825	-0.00112829	0.0143722	0.0332841	-0.0294172	-0.00909809	0.0325223	-0.00816874	-0.00509781	-0.00342775	-0.011787	-0.00911313	0.00287923	-0.00963861	0.0219719	0.00466457	-0.00634271	0.00663821	-0.0194045	0.0184608	-0.00587645	-0.0186353	0.0357722	-0.0394962
138	0.0371592	0.00842036	0.0275038	0.022321	0.0127283	0.0192903	0.00862274	0.0027746	0.055484	0.0461476	0.0591173	0.0329075	0.0473633	0.107587	-0.0192543	0.0280891	0.108855	0.0310282	0.0342094	0.0193792	-0.0265572	0.0239473	0.00899942	-0.0219246	0.0262248	0.0271903	0.0680653	0.057471	0.0147777	0.0130004	0.0501749	0.0078444	0.0252477	0.0313842	0.0176347	0.0298517	0.0665003	0.0159659	0.016571	0.0127431	0.0163392	0.00800307	0.0155484	0.00320798	0.0665859	0.0238575	0.0233098	0.0411787	-0.0257849
139	0.041855	-0.007311	0.00215081	-0.00956443	-0.000524838	-0.00505162	0.00301145	0.0429255	0.00998041	0.0382778	0.0213927	0.00811291	0.0284722	0.0175937	-0.0116706	0.0259746	0.0375199	0.0133895	0.0112338	-0.0097407	0.000864087	0.00188556	0.00716288	-0.0148856	-0.00424601	-0.00735541	0.0791544	0.0275118	-0.0111424	-0.0154997	-0.00897817	0.000367874	-0.0117698	-0.00799372	-0.0119297	-0.013434	0.0143983	-0.0139099	-0.0168956	-0.0142631	-0.00624938	-0.0172889	-0.00876745	-2.72474e-05	0.00188545	-0.0156506	-0.019943	-0.00594185	-0.0186216
[truncated: 91 more columns]

## Sheet: Ext_Fig_10c_median_spike_corr
R1
	B	T	N
N	0.0174941	-0.00861233	0.0764622
T	0.031927	0.059855	NaN
B	0.0310749	NaN	NaN
S1
	B	T	N
N	0.00605098	-0.00135594	0.0328467
T	0.0295665	0.0392585	NaN
B	0.0266353	NaN	NaN

## Sheet: Ext_Fig_10c_grid_phase_spk_corr
R1
	B	T	N
N	0.508519	0.432058	0.400532
T	0.496473	0.315395	NaN
B	0.559274	NaN	NaN
S1
	B	T	N
N	0.312443	0.292353	0.452096
T	0.376184	0.259363	NaN
B	0.367952	NaN	NaN

## Sheet: Ext_Fig_10c_hd_phase_spike_corr
R1
	B	T	N
N	0.0366223	0.038367	0.0545042
T	0.164295	0.566899	NaN
B	0.110805	NaN	NaN
S1
	B	T	N
N	0.0245424	0.0477479	0.0819054
T	0.401826	0.595299	NaN
B	0.333057	NaN	NaN

## Sheet: Ext_Fig_10d_R1bursty_OFSWS_dist
	Bins	Shuffled	Original
0	4.24264	0.00228986	0.0869565
1	12.7279	0.0139565	0.449275
2	21.2132	0.0245072	0.608696
3	29.6985	0.0357681	0.73913
4	38.1838	0.0512609	0.84058
5	46.669	0.0668551	0.898551
6	55.1543	0.0888116	0.956522
7	63.6396	0.118058	0.956522
8	72.1249	0.14629	0.985507
9	80.6102	0.183188	0.985507
10	89.0955	0.217507	0.985507
11	97.5807	0.26229	0.985507
12	106.066	0.301855	0.985507
13	114.551	0.351464	0.985507
14	123.037	0.401362	1
15	131.522	0.454275	1
16	140.007	0.516739	1
17	148.492	0.573014	1
18	156.978	0.633609	1
19	165.463	0.70113	1
20	173.948	0.775638	1
21	182.434	0.837986	1
22	190.919	0.883029	1
23	199.404	0.913754	1
24	207.889	0.945652	1
25	216.375	0.962667	1
26	224.86	0.978913	1
27	233.345	0.989884	1
28	241.831	0.996841	1
29	250.316	1	1

## Sheet: Ext_Fig_10d_R1_theta_OFSWS_dist
	Bins	Shuffled	Original
0	4.24264	0.0026087	0.0869565
1	12.7279	0.0108696	0.228261
2	21.2132	0.0242174	0.391304
3	29.6985	0.0381957	0.51087
4	38.1838	0.0568043	0.619565
5	46.669	0.0751739	0.695652
6	55.1543	0.100402	0.804348
7	63.6396	0.124913	0.826087
8	72.1249	0.150174	0.858696
9	80.6102	0.182957	0.902174
10	89.0955	0.219837	0.913043
11	97.5807	0.26262	0.923913
12	106.066	0.307565	0.934783
13	114.551	0.355228	0.945652
14	123.037	0.407522	0.945652
15	131.522	0.46012	0.956522
16	140.007	0.518891	0.967391
17	148.492	0.583576	0.978261
18	156.978	0.645337	0.978261
19	165.463	0.71238	0.978261
20	173.948	0.782087	0.98913
21	182.434	0.841185	0.98913
22	190.919	0.882902	0.98913
23	199.404	0.913424	0.98913
24	207.889	0.942359	1
25	216.375	0.965598	1
26	224.86	0.981337	1
27	233.345	0.992076	1
28	241.831	0.998457	1
29	250.316	1	1

## Sheet: Ext_Fig_10d_R1_non_OFSWS_dist
	Bins	Shuffled	Original
0	4.24264	0.00232143	0.0714286
1	12.7279	0.0133571	0.25
2	21.2132	0.0268571	0.5
3	29.6985	0.0401071	0.642857
4	38.1838	0.0639643	0.821429
5	46.669	0.0839286	0.857143
6	55.1543	0.10425	0.928571
7	63.6396	0.120107	0.928571
8	72.1249	0.155393	0.928571
9	80.6102	0.181071	1
10	89.0955	0.214464	1
11	97.5807	0.249464	1
12	106.066	0.304071	1
13	114.551	0.35375	1
14	123.037	0.397643	1
15	131.522	0.45075	1
16	140.007	0.515071	1
17	148.492	0.562643	1
18	156.978	0.636429	1
19	165.463	0.693821	1
20	173.948	0.769357	1
21	182.434	0.83875	1
22	190.919	0.874893	1
23	199.404	0.916857	1
24	207.889	0.940893	1
25	216.375	0.966214	1
26	224.86	0.983786	1
27	233.345	0.994036	1
28	241.831	0.99875	1
29	250.316	1	1

## Sheet: Ext_Fig_10d_R1bursty_OFSWS_corr
	Bins	Shuffled	Original
0	-0.966667	0	0
1	-0.9	0	0
2	-0.833333	0	0
3	-0.766667	0.000246377	0
4	-0.7	0.000246377	0
5	-0.633333	0.000246377	0
6	-0.566667	0.00123188	0
7	-0.5	0.0044058	0
8	-0.433333	0.0132899	0
9	-0.366667	0.0476232	0
10	-0.3	0.127348	0
11	-0.233333	0.292188	0
12	-0.166667	0.45213	0
13	-0.1	0.558377	0
14	-0.0333333	0.626696	0
15	0.0333333	0.679029	0
16	0.1	0.730754	0
17	0.166667	0.772957	0.0144928
18	0.233333	0.805043	0.0144928
19	0.3	0.838348	0.0144928
20	0.366667	0.862681	0.0144928
21	0.433333	0.882681	0.0144928
22	0.5	0.908	0.0144928
23	0.566667	0.925725	0.0289855
24	0.633333	0.942449	0.057971
25	0.7	0.953435	0.115942
26	0.766667	0.970348	0.246377
27	0.833333	0.982478	0.434783
28	0.9	0.993928	0.724638
29	0.966667	1	1

[truncated: 8 more sheets: Ext_Fig_10d_R1_theta_OFSWS_corr, Ext_Fig_10d_R1_non_OFSWS_corr, Ext_Fig_10e_cumulative_dev, Ext_Fig_10e_cumulative_info, Ext_Fig_10f_bcode_R1_SWS_Theta, Ext_Fig_10f_bcode_S1_SWS_Theta, Ext_Fig_10g_R1_theta_HD, Ext_Fig_10g_S1_theta_HD]
